# Supplementary material for: Primary and Secondary siRNAs in Geminivirus-induced Gene Silencing
Source: PLoS Pathog. 2012 Sep 27;8(9):e1002941. doi: 10.1371/journal.ppat.1002941 (PMC3460622; doi:10.1371/journal.ppat.1002941)
Supplement: Table S1 — Counts of viral and endogenous small RNAs in the Illumina small RNA deep-sequencing libraries for mock-inoculated and wild type CaLCuV-infected Col-0 and rdr1/2/6 plants (S1A), mock inoculated and CaLCuV::Chl-infected Col-0 plants (S1B), mock inoculated and CaLCuV:: GFP-Pro-FL -infected Col-0 plants (S1C), mock inoculated and CaLCuV:: GFP-Enh -infected Col-0 plants (S1D), mock inoculated and CaLCuV:: GFP-Core -infected Col-0 plants (S1E), mock inoculated and CaLCuV:: GFP-Lead -infected Col-0 plants (S1F), mock inoculated and CaLCuV:: GFP-CodM -infected Col-0 plants (S1G), mock inoculated and CaLCuV:: GFP-Trail -infected Col-0 plants (S1H), and mock inoculated and CaLCuV:: GFP-PolyA -infected Col-0 plants (S1I). (XLSX) [file ppat.1002941.s008.xlsx]

## Sheet: Table S1A CaLCuV wt
Small RNA (sRNA) library	Number of 1-44 nt reads	Number of 20-25 nt reads	Arabidopsis Col-0 120 Mb genome perfect matches (forward/reverse strand)	CaLCuV DNAs A+B 5.1 kb genome perfect matches (forward/reverse strand)	CaLCuV DNA-A 2.6 kb perfect matches (forward/reverse strand)	CaLCuV DNA-B 2.5 kb perfect matches (forward/reverse strand)	Arabidopsis sRNA 5' nt %A/%T/%G/%C	CaLCuV DNA-A + DNA-B vsRNA 5' nt %A/%T/%G/%C	CaLCuV DNA-A vsRNA 5' nt %A/%T/%G/%C	CaLCuV DNA-B vsRNA 5' nt %A/%T/%G/%C
Col-0 mock (BPO-56)	10'435'545	7'251'575	7'135'456	652	156	496	34/37/20/8	28/37/17/18	29/30/21/21	28/44/12/16
			(3'645'700/3'489'756)	(293/359)	(59/97)	(234/262)
			20 nt – 465'856	20 nt – 28	20 nt – 8	20 nt – 20	20 nt – 13/36/39/13	20 nt – 29/29/0/42	20 nt – 25/25/0/50	20 nt – 33/33/0/33
			21 nt – 1'966'188	21 nt – 254	21 nt – 65	21 nt – 189	21 nt – 19/69/8/4	21 nt – 28/41/16/15	21 nt – 26/42/20/12	21 nt – 31/40/12/18
			22 nt – 591'024	22 nt – 122	22 nt – 33	22 nt – 89	22 nt – 38/33/19/9	22 nt – 29/41/13/17	22 nt – 30/27/17/27	22 nt – 28/56/9/6
			23 nt – 1406'953	23 nt – 42	23 nt – 7	23 nt – 35	23 nt – 30/30/27/13	23 nt – 31/17/32/20	23 nt – 43/0/43/14	23 nt – 18/35/21/26
			24 nt – 2'503'194	24 nt – 204	24 nt – 42	24 nt – 162	24 nt – 52/18/23/8	24 nt – 29/32/18/21	24 nt – 30/21/23/26	24 nt – 29/42/13/16
			25 nt – 202'241	25 nt – 2	25 nt – 1	25 nt – 1	25 nt – 28/29/29/14	25 nt – 0/100/0/0	25 nt – 0/100/0/0	25 nt – 0/100/0/0
Col-0 CaLCuV (BPO-57)	10'070'954	5'533'740	3'822'167	1'783'501	461'753	1'321'748	29/39/21/10	27/42/16/15	26/41/17/16	28/42/16/14
			(2'101'495/1'720'672)	(814'873/968'628)	(207'510/254'243)	(607'363/714'385)
			20 nt – 355'662	20 nt – 56'831	20 nt – 16'119	20 nt – 40'712	20 nt – 14/32/37/17	20 nt – 18/33/26/23	20 nt – 19/29/26/25	20 nt – 18/36/25/22
			21 nt – 1'221'183	21 nt – 755'980	21 nt – 214'558	21 nt – 541'422	21 nt – 19/64/11/7	21 nt – 25/49/13/13	21 nt – 26/46/14/14	21 nt – 25/51/12/12
			22 nt – 378'141	22 nt – 323'136	22 nt – 81'877	22 nt – 241'259	22 nt – 31/36/20/12	22 nt – 21/49/14/16	22 nt – 21/48/14/17	22 nt – 22/50/13/15
			23 nt – 627'639	23 nt – 93'303	23 nt – 19'741	23 nt – 73'562	23 nt – 29/29/28/14	23 nt – 26/32/23/19	23 nt – 26/32/23/19	23 nt – 25/32/24/19
			24 nt – 1'072'029	24 nt – 546'074	24 nt – 127'646	24 nt – 418'428	24 nt – 49/20/22/8	24 nt – 32/32/20/16	24 nt – 29/32/21/17	24 nt –35/32/18/15
			25 nt – 167'513	25 nt – 8'177	25 nt – 1'812	25 nt – 6'365	25 nt – 20/28/36/16	25 nt – 29/28/24/19	25 nt – 26/28/25/21	25 nt – 32/28/23/18
rdr1/2/6 CaLCuV (BPO-58)	9'374'525	5'007'924	2'516'887	2'654'878	421'918	2'232'960	17/50/21/12	28/42/16/14	27/41/17/15	28/43/16/13
			(1'656'011/860'876)	(1'216'609/1'438'269)	(194'385/227'533)	(1'022'224/1'210'736)
			20 nt – 373'936	20 nt – 68'900	20 nt – 11'202	20 nt – 57'698	20 nt – 14/32/37/18	20 nt – 17/34/25/24	20 nt – 19/30/26/25	20 nt – 16/37/25/22
			21 nt – 1'212'176	21 nt – 1'077'743	21 nt – 167'074	21 nt – 910'669	21 nt – 14/69/10/7	21 nt – 26/51/11/12	21 nt – 27/48/12/13	21 nt – 25/54/11/10
			22 nt – 332'062	22 nt – 445'252	22 nt – 69'347	22 nt – 375'905	22 nt – 31/38/19/12	22 nt – 22/50/13/15	22 nt – 22/48/13/17	22 nt – 22/52/13/13
			23 nt – 203'056	23 nt – 120'884	23 nt – 16'815	23 nt – 104'069	23 nt – 24/19/40/17	23 nt – 25/33/24/18	23 nt – 25/33/24/18	23 nt – 25/32/25/18
			24 nt – 214'608	24 nt – 927'057	24 nt – 155'165	24 nt – 771'892	24 nt – 19/23/39/19	24 nt – 32/32/21/15	24 nt – 29/32/22/16	24 nt – 34/33/19/14
			25 nt – 181'049	25 nt – 15'042	25 nt – 2'315	25 nt – 12'727	25 nt – 15/32/35/17	25 nt – 25/26/30/19	25 nt – 21/27/32/20	25 nt – 30/25/27/18
Col-0 mock (BPO-9)	549'540	445'613	434'199	337	132	205	33/38/18/10	27/34/18/21	20/35/23/22	34/33/14/20
			(233'334/200'865)	(133/204)	(43/89)	(90/115)
			20 nt - 34'269	20 nt – 21	20 nt – 6	20 nt – 15	20 nt – 23/20/31/26	20 nt – 66/25/9/0	20 nt – 100/0/0/0	20 nt – 33/50/17/0
			21 nt - 137'340	21 nt – 138	21 nt – 73	21 nt – 65	21 nt – 11/76/7/6	21 nt – 21/35/28/16	21 nt – 13/43/35/9	21 nt – 30/27/20/23
			22 nt - 35'563	22 nt – 49	22 nt – 19	22 nt – 30	22 nt – 31/34/25/11	22 nt – 24/42/7/27	22 nt – 14/43/7/36	22 nt – 33/42/8/17
			23 nt – 60'665	23 nt – 16	23 nt – 3	23 nt – 13	23 nt – 34/24/28/14	23 nt – 28/40/4/28	23 nt – 33/33/0/33	23 nt – 23/46/8/23
			24 nt – 147'356	24 nt – 112	24 nt – 30	24 nt – 82	24 nt – 58/19/15/8	24 nt – 32/25/19/24	24 nt – 26/22/26/26	24 nt – 37/29/13/21
			25 nt – 19'006	25 nt – 1	25 nt – 1	25 nt – 0	25 nt – 28/23/31/18	25 nt – 0/100/0/0	25 nt – 0/100/0/0	25 nt – 0/0/0/0
Col-0 CaLCuV (BPO-10)	584'590	425'977	161'374	265'248	36'667	228'581	38/36/15/12	30/40/12/18	26/36/16/23	34/45/8/14
			(79'233/82'141)	(144'004/121'244)	(16'936/19'731)	(127'068/101'513)
			20 nt – 19'211	20 nt – 8'403	20 nt – 1'685	20 nt – 6'718	20 nt – 27/31/24/18	20 nt – 21/33/28/18	20 nt – 23/29/29/18	20 nt – 19/37/26/18
			21 nt – 46'537	21 nt – 97'993	21 nt – 14'892	21 nt – 83'101	21 nt – 34/48/6/11	21 nt – 27/46/10/17	21 nt – 27/38/12/23	21 nt – 27/53/8/12
			22 nt – 20'136	22 nt – 41'336	22 nt – 6'013	22 nt – 35'323	22 nt – 37/39/14/10	22 nt – 22/49/9/20	22 nt – 22/44/11/23	22 nt – 22/53/8/18
			23 nt – 21'495	23 nt – 15'507	23 nt – 1'980	23 nt – 13'527	23 nt – 35/28/23/14	23 nt – 27/35/18/20	23 nt – 23/32/23/23	23 nt – 30/39/13/17
			24 nt – 45'365	24 nt – 99'440	24 nt – 11'692	24 nt – 87'748	24 nt – 51/20/19/9	24 nt – 33/36/12/19	24 nt – 26/32/18/24	24 nt – 41/40/6/13
			25 nt – 8'630	25 nt – 2569	25 nt – 405	25 nt – 2'164	25 nt – 32/25/29/14	25 nt – 39/26/19/16	25 nt – 31/29/26/14	25 nt – 46/23/13/18

## Sheet: Table S1B Cb-Chl
Small RNA (sRNA) library	Number of 1-28 nt reads	Number of 20-25 nt reads	Arabidopsis Col-0 120 Mb genome perfect matches (forward/reverse strand)	CaLCuV::Chl A+B 4.8 kb genome perfect matches (forward/reverse strand)	CaLCuV::Chl DNA-A 2.3 kb perfect matches (forward/reverse strand)	CaLCuV DNA-B 2.5 kb perfect matches (forward/reverse strand)	Chl/CH42 genomic 3.3 kb perfect matches (forward/reverse strand)	Chl insert 0.353 kb perfect matches (forward/reverse strand)	Arabidopsis sRNA 5' nt %A/%T/%G/%C	CaLCuV::Chl A + B vsRNA 5' nt %A/%T/%G/%C	CaLCuV::Chl DNA-A vsRNA 5' nt %A/%T/%G/%C	CaLCuV DNA-B vsRNA 5' nt %A/%T/%G/%C	Chl/CH42 genomic sRNA 5' nt %A/%T/%G/%C	Chl insert sRNA 5' nt %A/%T/%G/%C
Col-0 mock (BPO-13)	5'128'480	3'951'311	3'374'428	3'038	1'448	1'590	13	10	29/44/14/13	34/35/14/17	32/37/15/16	37/33/14/16	23/38/23/15	30/30/20/20
			(1'203'977/2'170'451)	(1'757/1'281)	(834/614)	(923/667)	(8/5)	(7/3)
			20 nt – 158'873	20 nt – 151	20 nt – 51	20 nt – 100	20 nt – 1	20 nt – 1	20 nt – 44/23/18/15	20 nt – 39/21/25/15	20 nt – 43/20/10/27	20 nt – 37/22/33/8	20 nt – 100/0/0/0	20 nt – 100/0/0/0
			21 nt – 1'105'212	21 nt – 925	21 nt – 399	21 nt – 526	21 nt – 2	21 nt – 2	21 nt – 11/81/5/3	21 nt – 32/40/14/14	21 nt – 30/38/17/15	21 nt – 33/41/12/14	21 nt – 50/0/0/50	21 nt – 50/0/0/50
			22 nt – 246'967	22 nt – 462	22 nt – 215	22 nt – 247	22 nt – 7	22 nt – 6	22 nt – 22/49/17/12	22 nt – 26/46/12/16	22 nt – 21/48/15/16	22 nt – 30/43/10/17	22 nt – 0/57/29/14	22 nt – 0/50/33/17
			23 nt – 464'696	23 nt – 164	23 nt – 60	23 nt – 64	23 nt – 1	23 nt – 0	23 nt – 23/22/21/34	23 nt – 28/30/25/17	23 nt – 32/28/23/17	23 nt – 25/31/27/17	23 nt – 0/100/0/0	23 nt – 0/0/0/0
			24 nt – 1'235'723	24 nt – 1'368	24 nt – 722	24 nt – 646	24 nt – 2	24 nt – 1	24 nt – 49/19/18/14	24 nt – 39/30/13/18	24 nt – 35/35/13/17	24 nt – 42/24/14/20	24 nt – 50/0/50/0	24 nt – 100/0/0/0
			25 nt – 162'957	25 nt – 8	25 nt – 1	25 nt – 7	25 nt – 0	25 nt – 0	25 nt – 20/50/15/15	25 nt – 63/25/0/13	25 nt – 100/0/0/0	25 nt – 57/29/0/14	25 nt – 0/0/0/0	25 nt – 0/0/0/0
Col-0 CaLCuV::Chl (BPO-17)	3'175'315	2'289'112	1'584'064	613'399	450'980	162'419	109'098	109'002	29/36/21/14	29/38/18/15	27/39/19/15	35/34/15/16	25/43/22/10	25/43/22/10
			(671'773/912'291)	(306'238/307'161)	(209'936/241'044)	(96'302/66'117)	(87'701/21'397)	(87'624/21'378)
			20 nt – 92'120	20 nt – 13'334	20 nt – 9'346	20 nt – 3'988	20 nt – 2'618	20 nt – 2'613	20 nt – 29/20/33/18	20 nt – 17/27/41/15	20 nt – 16/29/40/15	20 nt – 18/23/44/15	20 nt – 14/32/43/11	20 nt – 14/32/43/11
			21 nt – 415'958	21 nt – 192'061	21 nt – 128'968	21 nt – 63'093	21 nt – 32'719	21 nt – 32'654	21 nt – 16/70/9/5	21 nt – 28/43/14/15	21 nt – 28/42/15/15	21 nt – 29/44/13/14	21 nt – 29/49/9/13	21 nt – 30/49/9/13
			22 nt – 167'706	22 nt – 96'374	22 nt – 74'086	22 nt – 22'288	22 nt – 27'378	22 nt – 27'358	22 nt – 22/38/28/13	22 nt – 19/45/24/12	22 nt – 17/44/27/12	22 nt – 27/46/11/16	22 nt – 13/29/48/10	22 nt – 13/29/48/10
			23 nt – 243'509	23 nt – 28'245	23 nt – 19'661	23 nt – 8'584	23 nt – 4'572	23 nt – 4'571	23 nt – 20/20/28/32	23 nt – 23/31/27/19	23 nt – 21/31/30/18	23 nt – 25/34/21/20	23 nt – 15/44/25/16	23 nt – 15/44/25/16
			24 nt – 579'268	24 nt – 281'803	24 nt – 217'832	24 nt – 63'971	24 nt – 41'614	24 nt – 41'609	24 nt – 45/21/22/12	24 nt – 34/33/17/16	24 nt – 30/36/18/16	24 nt – 46/22/15/17	24 nt – 31/48/13/8	24 nt – 31/48/13/8
			25 nt – 85'503	25 nt – 1'582	25 nt – 1'087	25 nt – 495	25 nt – 197	25 nt – 197	25 nt – 20/39/24/17	25 nt – 37/38/12/13	25 nt – 33/44/10/13	25 nt – 44/25/17/14	25 nt – 45/32/9/14	25 nt – 45/32/9/14

## Sheet: Table S1C Cb-ProFL
Small RNA (sRNA) library	Number of 1-32 nt reads	Number of 20-25 nt reads	Arabidopsis Col-0 120 Mb genome perfect matches (forward/reverse strand)	CaLCuV::ProFL A+B 4.8 kb genome perfect matches (forward/reverse strand)	CaLCuV::ProFL DNA-A 2.3 kb perfect matches (forward/reverse strand)	CaLCuV DNA-B 2.5 kb perfect matches (forward/reverse strand)	L2-TDNA genomic 5 kb perfect matches (forward/reverse strand)	ProFL insert 362 nts perfect matches (forward/reverse strand)	Arabidopsis sRNA 5' nt %A/%T/%G/%C	CaLCuV::ProFLA + B vsRNA 5' nt %A/%T/%G/%C	CaLCuV::ProFL DNA-A vsRNA 5' nt %A/%T/%G/%C	CaLCuV DNA-B vsRNA 5' nt %A/%T/%G/%C	L2-TDNA genomic sRNA 5' nt %A/%T/%G/%C	ProFLinsert sRNA 5' nt %A/%T/%G/%C
Col-L2 mock (BPO-23)	7'497'135	5'349'809	4'684'366	17'016	8'005	9'011	1'482	757	31/43/18/8	29/43/15/13	28/43/15/14	30/42/15/13	34/29/22/15	39/27/24/10
			(2'404'262/2'280'104)	(9'643/7'373)	(4'662/3'343)	(4'981/4'030)	(691/791)	(233/524)
			20 nt – 386'313	20 nt – 346	20 nt – 175	20 nt – 171	20 nt – 82	20 nt – 19	20 nt – 17/47/23/13	20 nt – 20/37/24/19	20 nt – 23/37/25/15	20 nt – 19/38/22/11	20 nt – 21/24/29/26	20 nt – 21/37/42/0
			21 nt – 1'638'904	21 nt – 8'195	21 nt – 3'717	21 nt – 4'478	21 nt – 807	21 nt – 373	21 nt – 15/72/8/5	21 nt – 29/46/13/13	21 nt – 29/43/15/13	21 nt – 29/48/11/12	21 nt – 38/27/21/14	21 nt – 48/22/21/9
			22 nt – 422'337	22 nt – 2'996	22 nt – 1224	22 nt – 1'772	22 nt – 290	22 nt – 168	22 nt – 31/40/19/10	22 nt – 22/49/14/15	22 nt – 23/48/14/15	22 nt – 21/50/14/14	22 nt – 29/36/20/15	22 nt – 33/39/20/8
			23 nt – 605'388	23 nt – 4'058	23 nt – 519	23 nt – 539	23 nt – 58	23 nt – 22	23 nt – 30/31/26/13	23 nt – 21/50/20/9	23 nt – 15/65/14/6	23 nt – 28/34/25/13	23 nt – 14/40/33/14	23 nt – 5/36/55/5
			24 nt – 1'500'045	24 nt – 4'384	24 nt – 2'351	24 nt – 2'033	24 nt – 213	24 nt – 175	24 nt – 52/19/21/8	24 nt – 35/32/18/15	24 nt – 32/34/17/17	24 nt – 38/30/19/13	24 nt – 33/26/26/15	24 nt – 33/24/29/14
			25 nt – 131'379	25 nt – 37	25 nt – 19	25 nt – 18	25 nt – 32	25 nt – 0	25 nt – 27/32/27/14	25 nt – 38/24/22/16	25 nt – 39/28/11/22	25 nt – 43/13/30/15	25 nt –34/22/19/25	25 nt – 0/0/0/0
Col-L2 CaLCuV::ProFL (BPO-26)	5'961'134	4'195'458	2'488'522	1'044'888	448'902	595'986	122'116	113'851	35/36/20/9	30/41/15/14	27/40/17/16	33/41/14/12	35/30/21/14	36/30/21/13
			(1'268'241/1'220'281)	(569'042/475'846)	(254638/194264)	(314'404/281'582)	(58'017/64'099)	(55'410/58'441)
			20 nt – 180'077	20 nt – 21'546	20 nt – 8'834	20 nt – 12'712	20 nt – 2'163	20 nt – 1'951	20 nt – 15/43/27/15	20 nt – 25/32/25/18	20 nt – 24/29/27/20	20 nt – 26/36/23/16	20 nt – 21/29/33/17	20 nt – 21/29/35/15
			21 nt – 606'163	21 nt – 432'995	21 nt – 192'678	21 nt – 240'317	21 nt – 41'362	21 nt – 37'371	21 nt – 17/67/10/6	21 nt – 30/44/13/13	21 nt – 29/41/16/14	21 nt – 31/48/10/11	21 nt – 37/32/17/14	21 nt – 39/32/18/11
			22 nt – 257'326	22 nt – 170'796	22 nt – 65'145	22 nt – 105'651	22 nt – 19'986	22 nt – 18'647	22 nt – 33/36/20/11	22 nt – 24/48/13/15	22 nt – 24/46/14/16	22 nt – 24/50/12/14	22 nt – 30/38/17/15	22 nt – 31/37/18/14
			23 nt – 361'001	23 nt – 67'169	23 nt – 25'588	23 nt – 41'581	23 nt – 4'812	23 nt – 4'489	23 nt – 32/28/27/13	23 nt – 18/54/16/12	23 nt – 12/68/11/9	23 nt – 29/30/24/17	23 nt – 22/29/31/18	23 nt – 22/30/30/18
			24 nt – 983'138	24 nt – 349'080	24 nt – 155'067	24 nt – 194'013	24 nt – 53'493	24 nt – 51'112	24 nt – 53/19/20/8	24 nt – 35/30/19/16	24 nt – 31/31/19/19	24 nt – 41/29/18/12	24 nt – 37/26/23/14	24 nt – 38/26/23/13
			25 nt – 100'817	25 nt – 3'302	25 nt – 1'590	25 nt – 1'712	25 nt – 300	25 nt – 281	25 nt – 23/30/31/16	25 nt – 30/29/19/22	25 nt – 19/32/17/32	25 nt – 42/26/21/11	25 nt – 28/28/31/12	25 nt – 29/29/31/11

## Sheet: Table S1D Cb-Enh
Small RNA (sRNA) library	Number of 1-32 nt reads	Number of 20-25 nt reads	Arabidopsis Col-0 120 Mb genome perfect matches (forward/reverse strand)	CaLCuV::Enh A+B 4.7 kb genome perfect matches (forward/reverse strand)	CaLCuV::Enh DNA-A 2.2 kb perfect matches (forward/reverse strand)	CaLCuV DNA-B 2.5 kb perfect matches (forward/reverse strand)	L2-TDNA genomic 5 kb perfect matches (forward/reverse strand)	Enh insert 0.273 kb perfect matches (forward/reverse strand)	Arabidopsis sRNA 5' nt %A/%T/%G/%C	CaLCuV::Enh A + B vsRNA 5' nt %A/%T/%G/%C	CaLCuV::Enh DNA-A vsRNA 5' nt %A/%T/%G/%C	CaLCuV DNA-B vsRNA 5' nt %A/%T/%G/%C	L2-TDNA genomic sRNA 5' nt %A/%T/%G/%C	Enh insert sRNA 5' nt %A/%T/%G/%C
Col-L2 mock (BPO-23)	7'497'135	5'349'809	4'684'366	17'282	8'005	8'235	1'482	35	31/43/18/8	28/43/15/14	27/45/14/14	30/42/15/13	34/29/22/15	43/23/26/8
			(2'404'262/2'280'104)	(9'842/7'440)	(4'662/3'343)	(4'440/3'795)	(691/791)	(19/16)
			20 nt – 386'313	20 nt – 347	20 nt – 175	20 nt – 150	20 nt – 82	20 nt – 1	20 nt – 17/47/23/13	20 nt – 20/37/23/20	20 nt – 23/37/23/17	20 nt – 19/38/22/11	20 nt – 21/24/29/26	20 nt – 0/0/100/0
			21 nt – 1'638'904	21 nt – 8'281	21 nt – 3'717	21 nt – 4'098	21 nt – 807	21 nt – 9	21 nt – 15/72/8/5	21 nt – 28/47/12/13	21 nt – 28/45/14/13	21 nt – 29/48/11/12	21 nt – 38/27/21/14	21 nt – 44/11/44/0
			22 nt – 422'337	22 nt – 3'059	22 nt – 1'224	22 nt – 1'610	22 nt – 290	22 nt – 13	22 nt – 31/40/19/10	22 nt – 21/50/14/15	22 nt – 22/50/13/15	22 nt – 21/50/14/14	22 nt – 29/36/20/15	22 nt – 46/23/23/8
			23 nt – 605'388	23 nt – 1'072	23 nt – 519	23 nt – 515	23 nt – 58	23 nt – 0	23 nt – 30/31/26/13	23 nt – 21/50/19/10	23 nt – 15/66/13/6	23 nt – 28/34/25/13	23 nt – 14/40/33/14	23 nt – 0/0/0/0
			24 nt – 1'500'045	24 nt – 4'486	24 nt – 2'351	24 nt – 1'846	24 nt – 213	24 nt – 12	24 nt – 52/19/21/8	24 nt – 36/32/17/15	24 nt – 32/35/16/17	24 nt – 38/30/19/13	24 nt – 33/26/26/15	24 nt – 42/33/8/17
			25 nt – 131'379	25 nt – 37	25 nt – 19	25 nt – 16	25 nt – 32	25 nt – 0	25 nt – 27/32/27/14	25 nt – 40/20/23/17	25 nt – 44/19/12/25	25 nt – 43/13/30/15	25 nt –34/22/19/25	25 nt – 0/0/0/0
Col-L2 CaLCuV::Enh (BPO-25)	8'620'935	7'181'090	4'025'153	2'190'322	889'905	1'300'417	249'645	226'343	38/34/19/9	29/38/18/16	26/38/19/17	32/38/16/14	30/31/20/19	31/31/22/16
			(1'935'500/2'089'653)	(968'203/1'222'119)	(508'705/381'200)	(459'498/840'919)	(118'434/131'225)	(118'418/107'925)
			20 nt – 261'039	20 nt – 45'378	20 nt – 18'701	20 nt – 26'677	20 nt – 4'996	20 nt – 4'266	20 nt – 13/44/31/12	20 nt – 23/31/27/19	20 nt – 21/31/29/19	20 nt – 26/33/24/17	20 nt – 24/25/31/20	20 nt – 21/26/34/19
			21 nt – 853'759	21 nt – 889'529	21 nt – 370'794	21 nt – 518'735	21 nt – 81'888	21 nt – 70'268	21 nt – 17/67/10/6	21 nt – 28/42/16/14	21 nt – 27/40/18/15	21 nt – 29/45/13/13	21 nt – 29/33/17/21	21 nt – 32/33/19/16
			22 nt – 399'215	22 nt – 387'029	22 nt – 143'256	22 nt – 243'773	22 nt – 42'136	22 nt – 38'953	22 nt – 31/38/19/12	22 nt – 24/45/15/16	22 nt – 23/45/15/17	22 nt – 25/45/14/16	22 nt – 26/37/17/20	22 nt – 27/36/18/19
			23 nt – 563'593	23 nt – 101'795	23 nt – 48'469	23 nt – 53'326	23 nt – 10'156	23 nt – 9'322	23 nt – 33/27/27/13	23 nt – 24/36/23/17	23 nt – 20/42/21/17	23 nt – 29/30/25/16	23 nt – 26/29/27/18	23 nt – 26/29/29/16
			24 nt – 1'844'041	24 nt – 761'370	24 nt – 306'150	24 nt – 45'5220	24 nt – 109'895	24 nt – 103'002	24 nt – 55/18/19/8	24 nt – 33/31/20/16	24 nt – 30/32/20/18	24 nt – 39/29/19/13	24 nt – 33/27/23/16	24 nt – 33/27/25/15
			25 nt – 103'506	25 nt – 5'221	25 nt – 2'535	25 nt – 2'686	25 nt – 574	25 nt – 532	25 nt – 25/29/32/14	25 nt – 32/30/21/17	25 nt – 27/33/21/19	25 nt – 38/28/20/14	25 nt – 30/28/24/18	25 nt – 30/29/25/16

## Sheet: Table S1E Cb-Core
Small RNA (sRNA) library	Number of 1-32 nt reads	Number of 20-25 nt reads	Arabidopsis Col-0 120 Mb genome perfect matches (forward/reverse strand)	CaLCuV::Core A+B 4.5 kb genome perfect matches (forward/reverse strand)	CaLCuV::Core DNA-A 2.0 kb perfect matches (forward/reverse strand)	CaLCuV DNA-B 2.5 kb perfect matches (forward/reverse strand)	L2-TDNA genomic 5 kb perfect matches (forward/reverse strand)	Core insert 90 nts perfect matches (forward/reverse strand)	Arabidopsis sRNA 5' nt %A/%T/%G/%C	CaLCuV::Core A + B vsRNA 5' nt %A/%T/%G/%C	CaLCuV::Core DNA-A vsRNA 5' nt %A/%T/%G/%C	CaLCuV DNA-B vsRNA 5' nt %A/%T/%G/%C	L2-TDNA genomic sRNA 5' nt %A/%T/%G/%C	Core insert sRNA 5' nt %A/%T/%G/%C
Col-L2 mock (BPO-23)	7'497'135	5'349'809	4'684'366	17'282	8'005	9'277	1'482	719	31/44/17/8	29/42/15/14	27/43/15/15	30/42/15/13	34/29/22/15	39/27/24/10
			(2'404'262/2'280'104)	(9'842/7'440)	(4'662/3'343)	(5'180/4'097)	(691/791)	(211/508)
			20 nt – 386'313	20 nt – 347	20 nt – 175	20 nt – 172	20 nt – 82	20 nt – 18	20 nt – 16/49/22/13	20 nt – 21/37/23/19	20 nt – 24/37/24/15	20 nt – 18/37/22/23	20 nt – 21/24/29/26	20 nt – 22/39/39/0
			21 nt – 1'638'904	21 nt – 8'281	21 nt – 3'717	21 nt – 4'564	21 nt – 807	21 nt – 362	21 nt – 14/74/8/4	21 nt – 29/45/13/13	21 nt – 28/44/15/13	21 nt – 29/48/11/12	21 nt – 38/27/21/14	21 nt – 48/23/20/9
			22 nt – 422'337	22 nt – 3'059	22 nt – 1'224	22 nt – 1'835	22 nt – 290	22 nt – 155	22 nt – 32/39/19/10	22 nt – 22/49/14/15	22 nt – 24/48/13/15	22 nt – 21/50/14/15	22 nt – 29/36/20/15	22 nt – 32/40/20/8
			23 nt – 605'388	23 nt – 1'072	23 nt – 519	23 nt – 553	23 nt – 58	23 nt – 22	23 nt – 31/29/27/13	23 nt – 21/50/19/10	23 nt – 15/64/14/7	23 nt – 28/34/25/13	23 nt – 14/40/33/14	23 nt – 5/36/55/5
			24 nt – 1'500'045	24 nt – 4'486	24 nt – 2'351	24 nt – 2'135	24 nt – 213	24 nt – 162	24 nt – 53/19/20/8	24 nt – 35/31/18/16	24 nt – 31/33/17/19	24 nt – 38/30/19/13	24 nt – 33/26/26/15	24 nt – 32/24/30/14
			25 nt – 131'379	25 nt – 37	25 nt – 19	25 nt – 18	25 nt – 32	25 nt – 0	25 nt – 25/34/27/14	25 nt – 38/24/22/16	25 nt – 39/28/11/22	25 nt – 37/21/32/10	25 nt –34/22/19/25	25 nt – 0/0/0/0
Col-L2 CaLCuV::Core (BPO-24)	10'176'686	7'896'387	5'043'717	1'862'282	892'813	969'469	88'176	73'940	39/34/18/9	30/41/15/14	28/41/16/15	33/39/15/13	39/26/25/11	41/24/26/9
			(2'388'360/2'655'357)	(1'051'210/811'072)	(507'394/385'419)	(543'816/425'653)	(29'180/58'996)	(22'676/51'264)
			20 nt – 260'137	20 nt – 35'609	20 nt – 16'975	20 nt – 18'634	20 nt – 1'646	20 nt – 1'268	20 nt – 14/45/30/12	20 nt – 24/35/24/17	20 nt – 22/34/26/18	20 nt – 26/36/23/15	20 nt – 27/27/37/9	20 nt – 24/29/40/7
			21 nt – 1'055'761	21 nt – 817'326	21 nt – 374'374	21 nt – 442'952	21 nt – 448'66	21 nt – 34'500	21 nt – 17/68/9/6	21 nt – 30/44/13/13	21 nt – 30/42/15/13	21 nt – 30/47/11/12	21 nt – 48/22/21/9	21 nt – 54/18/21/7
			22 nt – 465'128	22 nt – 314'361	22 nt – 133'183	22 nt – 181'178	22 nt – 14'763	22 nt – 12'947	22 nt – 31/39/18/12	22 nt – 24/49/12/15	22 nt – 24/48/13/15	22 nt – 24/49/13/14	22 nt – 33/37/19/11	22 nt – 33/37/20/10
			23 nt – 727'875	23 nt – 100'970	23 nt – 54'275	23 nt – 46'695	23 nt – 3'105	23 nt – 2'838	23 nt – 32/29/27/12	23 nt – 22/44/20/14	23 nt – 15/60/14/11	23 nt – 29/30/25/16	23 nt – 11/39/43/7	23 nt – 10/41/44/5
			24 nt – 2'414'230	24 nt – 589'103	24 nt – 311'278	24 nt – 277'825	24 nt – 23'579	24 nt – 22'225	24 nt – 55/19/18/8	24 nt – 36/31/18/15	24 nt – 30/33/18/19	24 nt – 41/29/18/12	24 nt – 30/23/33/14	24 nt – 30/23/33/14
			25 nt – 120'586	25 nt – 4'913	25 nt – 2'728	25 nt – 2'185	25 nt – 217	25 nt – 162	25 nt – 27/27/33/13	25 nt – 35/30/19/16	25 nt – 26/36/18/20	25 nt – 41/26/19/14	25 nt – 26/21/45/8	25 nt – 25/22/48/5

## Sheet: Table S1F Cb-Lead
Small RNA (sRNA) library	Number of 1-32 nt reads	Number of 20-25 nt reads	Arabidopsis Col-0 120 Mb genome perfect matches (forward/reverse strand)	CaLCuV::Lead A+B 4.5 kb genome perfect matches (forward/reverse strand)	CaLCuV::Lead DNA-A 2.0 kb perfect matches (forward/reverse strand)	CaLCuV DNA-B 2.5 kb perfect matches (forward/reverse strand)	L2-TDNA genomic 5 kb perfect matches (forward/reverse strand)	Lead insert 30 nts perfect matches (forward/reverse strand)	Arabidopsis sRNA 5' nt %A/%T/%G/%C	CaLCuV::Lead A + B vsRNA 5' nt %A/%T/%G/%C	CaLCuV::Lead DNA-A vsRNA 5' nt %A/%T/%G/%C	CaLCuV DNA-B vsRNA 5' nt %A/%T/%G/%C	L2-TDNA genomic sRNA 5' nt %A/%T/%G/%C	Lead insert sRNA 5' nt %A/%T/%G/%C
Col-L2 mock (BPO-23)	7'497'135	5'349'809	4'684'366	16'207	8'005	8'202	1482	3	31/43/18/8	28/43/15/14	27/45/14/14	30/42/15/13	34/29/22/15	0/67/33/0
			(2'404'262/2'280'104)	(9'088/7'119)	(4'662/3'343)	(4'426/3'776)	(691/791)	(0/3)
			20 nt – 386'313	20 nt – 324	20 nt – 175	20 nt – 149	20 nt – 82	20 nt – 0	20 nt – 17/47/23/13	20 nt – 20/37/23/20	20 nt – 23/37/23/17	20 nt – 19/38/22/11	20 nt – 21/24/29/26	20 nt – 0/0/0/0
			21 nt – 1'638'904	21 nt – 7'807	21 nt – 3'717	21 nt – 4'090	21 nt – 807	21 nt – 1	21 nt – 15/72/8/5	21 nt – 28/47/12/13	21 nt – 27/46/14/13	21 nt – 29/48/11/12	21 nt – 38/27/21/14	21 nt – 0/0/100/0
			22 nt – 422'337	22 nt – 2'822	22 nt – 1'224	22 nt – 1'598	22 nt – 290	22 nt – 1	22 nt – 31/40/19/10	22 nt – 21/50/14/15	22 nt – 22/50/13/15	22 nt – 21/50/14/14	22 nt – 29/36/20/15	22 nt – 0/100/0/0
			23 nt – 605'388	23 nt – 1'035	23 nt – 519	23 nt – 516	23 nt – 58	23 nt – 0	23 nt – 30/31/26/13	23 nt – 21/50/19/10	23 nt – 15/66/13/6	23 nt – 28/34/25/13	23 nt – 14/40/33/14	23 nt – 0/0/0/0
			24 nt – 1'500'045	24 nt – 4'184	24 nt – 2'351	24 nt – 1'833	24 nt – 213	24 nt – 1	24 nt – 52/19/21/8	24 nt – 36/32/17/15	24 nt – 32/35/16/17	24 nt – 38/30/19/13	24 nt – 33/26/26/15	24 nt – 0/100/0/0
			25 nt – 131'379	25 nt – 35	25 nt – 19	25 nt – 16	25 nt – 32	25 nt – 0	25 nt – 27/32/27/14	25 nt – 40/20/23/17	25 nt – 44/19/12/25	25 nt – 43/13/30/15	25 nt –34/22/19/25	25 nt – 0/0/0/0
Col-L2 CaLCuV::Lead (BPO-27)	9'554'246	7'479'578	4'618'937	1'941'260	857'893	1'083'367	87'417	3'839	38/34/19/9	29/42/15/14	26/43/16/15	33/40/14/13	25/34/21/20	1/83/15/1
			(2'195'509/2'423'428)	(1'103'142/838'118)	(483'924/373'969)	(619''218/464'149)	(35'844/51'573)	(145/3'694)
			20 nt – 269'497	20 nt – 37'853	20 nt – 16'505	20 nt – 21'348	20 nt – 2'277	20 nt – 104	20 nt – 14/45/28/13	20 nt – 24/36/24/16	20 nt – 23/36/24/17	20 nt – 25/36/23/16	20 nt – 17/23/38/22	20 nt – 1/43/55/1
			21 nt – 927'753	21 nt – 847'159	21 nt – 358'079	21 nt – 489''080	21 nt – 65'424	21 nt – 1'829	21 nt – 18/66/10/6	21 nt – 28/46/13/13	21 nt – 27/44/15/14	21 nt – 30/48/10/12	21 nt – 25/33/21/21	21 nt – 2/85/12/1
			22 nt – 453'523	22 nt – 324'832	22 nt – 120'982	22 nt – 203''850	22 nt – 10'706	22 nt – 780	22 nt – 31/38/19/12	22 nt – 22/50/13/15	22 nt – 22/50/13/15	22 nt – 24/51/11/14	22 nt – 22/38/17/23	22 nt – 1/70/28/1
			23 nt – 693'462	23 nt – 98'903	23 nt – 56'876	23 nt – 42''027	23 nt – 1'802	23 nt – 163	23 nt – 32/29/26/13	23 nt – 25/36/22/17	23 nt – 20/45/18/17	23 nt – 29/30/24/17	23 nt – 23/27/29/21	23 nt – 2/66/28/4
			24 nt – 2'136'587	24 nt – 628'052	24 nt – 303'097	24 nt – 324'955	24 nt – 6'955	24 nt – 962	24 nt – 54/19/19/8	24 nt – 35/33/18/14	24 nt – 29/37/19/15	24 nt – 41/29/18/12	24 nt – 29/39/17/15	24 nt – 2/95/2/1
			25 nt – 138'115	25 nt – 2'354	25 nt – 2'354	25 nt – 2'107	25 nt – 253	25 nt – 1	25 nt – 25/32/28/15	25 nt – 37/30/19/14	25 nt – 31/35/18/16	25 nt – 41/26/20/13	25 nt – 28/16/25/31	25 nt – 0/100/0/0

## Sheet: Table S1G Cb-CodM
Small RNA (sRNA) library	Number of 1-32 nt reads	Number of 20-25 nt reads	Arabidopsis Col-0 120 Mb genome perfect matches (forward/reverse strand)	CaLCuV::CodM A+B 4.5 kb genome perfect matches (forward/reverse strand)	CaLCuV::CodM DNA-A 2.0 kb perfect matches (forward/reverse strand)	CaLCuV DNA-B 2.5 kb perfect matches (forward/reverse strand)	L2-TDNA genomic 5 kb perfect matches (forward/reverse strand)	CodM insert 30 nts perfect matches (forward/reverse strand)	Arabidopsis sRNA 5' nt %A/%T/%G/%C	CaLCuV::CodM A + B vsRNA 5' nt %A/%T/%G/%C	CaLCuV::CodM DNA-A vsRNA 5' nt %A/%T/%G/%C	CaLCuV DNA-B vsRNA 5' nt %A/%T/%G/%C	L2-TDNA genomic sRNA 5' nt %A/%T/%G/%C	CodM insert sRNA 5' nt %A/%T/%G/%C
Col-L2 mock (BPO-23)	7'497'135	5'349'809	4'684'366	16'212	8'005	8'207	1'482	1	31/43/18/8	28/43/15/14	27/45/14/14	30/42/15/13	34/29/22/15	0/0/0/100
			(2'404'262/2'280'104)	(9'092/7'120)	(4'662/3'343)	(4'430/3'777)	(691/791)	(1/0)
			20 nt – 386'313	20 nt – 325	20 nt – 175	20 nt – 150	20 nt – 82	20 nt – 0	20 nt – 17/47/23/13	20 nt – 20/37/23/20	20 nt – 23/37/23/17	20 nt – 19/38/22/11	20 nt – 21/24/29/26	20 nt – 0/0/0/0
			21 nt – 1'638'904	21 nt – 7'809	21 nt – 3'717	21 nt – 4'092	21 nt – 807	21 nt – 1	21 nt – 15/72/8/5	21 nt – 28/47/12/13	21 nt – 27/46/14/13	21 nt – 29/48/11/12	21 nt – 38/27/21/14	21 nt – 0/0/0/100
			22 nt – 422'337	22 nt – 2'821	22 nt – 1'224	22 nt – 1'597	22 nt – 290	22 nt – 0	22 nt – 31/40/19/10	22 nt – 21/50/14/15	22 nt – 22/50/13/15	22 nt – 21/50/14/14	22 nt – 29/36/20/15	22 nt – 0/0/0/0
			23 nt – 605'388	23 nt – 1'035	23 nt – 519	23 nt – 516	23 nt – 58	23 nt – 0	23 nt – 30/31/26/13	23 nt – 21/50/19/10	23 nt – 15/66/13/6	23 nt – 28/34/25/13	23 nt – 14/40/33/14	23 nt – 0/0/0/0
			24 nt – 1'500'045	24 nt – 4'185	24 nt – 2'351	24 nt – 1'834	24 nt – 213	24 nt – 0	24 nt – 52/19/21/8	24 nt – 36/32/17/15	24 nt – 32/35/16/17	24 nt – 38/30/19/13	24 nt – 33/26/26/15	24 nt – 0/0/0/0
			25 nt – 131'379	25 nt – 37	25 nt – 19	25 nt – 18	25 nt – 32	25 nt – 0	25 nt – 27/32/27/14	25 nt – 38/24/22/16	25 nt – 39/28/11/22	25 nt – 43/13/30/15	25 nt –34/22/19/25	25 nt – 0/0/0/0
Col-L2 CaLCuV::CodM (BPO-28)	8'325'790	6'132'096	3'840'228	1'475'772	678410	797'362	82'945	850	36/36/19/9	30/40/15/15	27/41/16/16	34/39/14/13	33/32/18/17	6/26/43/25
			(1'895'440/1'944'788)	(820'905/654'867)	(380138/298272)	(440'767/356'595)	(36'803/46'142)	(642/208)
			20 nt – 256'993	20 nt – 29'302	20 nt – 13209	20 nt – 16'093	20 nt – 2'075	20 nt – 33	20 nt – 15/44/27/14	20 nt – 23/36/24/17	20 nt – 20/37/24/19	20 nt – 26/34/24/16	20 nt – 20/20/34/26	20 nt – 3/0/24/73
			21 nt – 911'858	21 nt – 654'331	21 nt – 279836	21 nt – 374'495	21 nt – 62'387	21 nt – 269	21 nt – 17/68/10/6	21 nt – 29/45/13/13	21 nt – 28/43/15/14	21 nt – 31/47/10/12	21 nt – 33/33/17/17	21 nt – 9/34/30/27
			22 nt – 399'406	22 nt – 245'384	22 nt – 93581	22 nt – 151'803	22 nt – 9'854	22 nt – 169	22 nt – 32/38/19/11	22 nt – 22/49/13/16	22 nt – 21/49/13/17	22 nt – 24/50/12/14	22 nt – 29/32/20/19	22 nt – 14/4/43/39
			23 nt – 551'964	23 nt – 74'542	23 nt – 46315	23 nt – 28'227	23 nt – 1'855	23 nt – 66	23 nt – 32/28/27/13	23 nt – 26/35/22/17	23 nt – 20/44/18/18	23 nt – 30/29/24/17	23 nt – 28/21/30/20	23 nt – 4/8/59/29
			24 nt – 1'590'002	24 nt – 468'611	24 nt – 243335	24 nt – 225'276	24 nt – 6'497	24 nt – 310	24 nt – 53/19/20/8	24 nt – 38/29/18/15	24 nt – 32/31/19/18	24 nt – 43/27/18/12	24 nt – 40/28/18/14	24 nt – 0/37/54/9
			25 nt – 130'005	25 nt – 3'602	25 nt – 2134	25 nt – 1'468	25 nt – 277	25 nt – 3	25 nt – 24/31/29/16	25 nt – 37/28/21/14	25 nt – 30/33/21/16	25 nt – 42/25/21/12	25 nt – 39/18/20/23	25 nt – 0/0/0/100

## Sheet: Table S1H Cb-Trail
Small RNA (sRNA) library	Number of 1-32 nt reads	Number of 20-25 nt reads	Arabidopsis Col-0 120 Mb genome perfect matches (forward/reverse strand)	CaLCuV::Trail A+B 4.5 kb genome perfect matches (forward/reverse strand)	CaLCuV::Trail DNA-A 2.0 kb perfect matches (forward/reverse strand)	CaLCuV DNA-B 2.5 kb perfect matches (forward/reverse strand)	L2-TDNA genomic 5 kb perfect matches (forward/reverse strand)	Trail insert 30 nts perfect matches (forward/reverse strand)	Arabidopsis sRNA 5' nt %A/%T/%G/%C	CaLCuV::Trail A + B vsRNA 5' nt %A/%T/%G/%C	CaLCuV::Trail DNA-A vsRNA 5' nt %A/%T/%G/%C	CaLCuV DNA-B vsRNA 5' nt %A/%T/%G/%C	L2-TDNA genomic sRNA 5' nt %A/%T/%G/%C	Trail insert sRNA 5' nt %A/%T/%G/%C
Col-L2 mock (BPO-23)	7'497'135	5'349'809	4'684'366	16'227	8005	8'222	1'482	9	31/43/18/8	28/43/15/14	27/45/14/14	30/42/15/13	34/29/22/15	44/11/33/11
			(2'404'262/2'280'104)	(9'108/7'120)	(4'662/3'343)	(4'445/3'777)	(691/791)	(1/8)
			20 nt – 386'313	20 nt – 325	20 nt – 175	20 nt – 150	20 nt – 82	20 nt – 1	20 nt – 17/47/23/13	20 nt – 20/37/23/20	20 nt – 23/37/23/17	20 nt – 19/38/22/11	20 nt – 21/24/29/26	20 nt – 0/0/0/100
			21 nt – 1'638'904	21 nt – 7'813	21 nt – 3'717	21 nt – 4'096	21 nt – 807	21 nt – 6	21 nt – 15/72/8/5	21 nt – 28/47/12/13	21 nt – 28/45/14/13	21 nt – 29/48/11/12	21 nt – 38/27/21/14	21 nt – 50/0/50/0
			22 nt – 422'337	22 nt – 2'823	22 nt – 1'224	22 nt – 1'599	22 nt – 290	22 nt – 1	22 nt – 31/40/19/10	22 nt – 21/50/14/15	22 nt – 22/50/13/15	22 nt – 21/50/14/14	22 nt – 29/36/20/15	22 nt – 0/100/0/0
			23 nt – 605'388	23 nt – 1'036	23 nt – 519	23 nt – 517	23 nt – 58	23 nt – 1	23 nt – 30/31/26/13	23 nt – 21/50/19/10	23 nt – 15/66/13/6	23 nt – 28/34/25/13	23 nt – 14/40/33/14	23 nt – 100/0/0/0
			24 nt – 1'500'045	24 nt – 4'195	24 nt – 2'351	24 nt – 1'844	24 nt – 213	24 nt – 0	24 nt – 52/19/21/8	24 nt – 36/32/17/15	24 nt – 32/35/16/17	24 nt – 38/30/19/13	24 nt – 33/26/26/15	24 nt – 0/0/0/0
			25 nt – 131'379	25 nt – 35	25 nt – 19	25 nt – 16	25 nt – 32	25 nt – 0	25 nt – 27/32/27/14	25 nt – 40/20/23/17	25 nt – 44/19/13/25	25 nt – 43/13/30/15	25 nt –34/22/19/25	25 nt – 0/0/0/0
Col-L2 CaLCuV::Trail (BPO-29)	7'489'154	4'991'649	3'191'624	1'117'745	509'365	608'380	28'745	5'838	35/36/19/10	31/40/15/14	28/40/16/16	35/40/13/12	29/33/22/16	33/34/29/4
			(1'666'603/1'525'021)	(636'508/481'237)	(284'919/224'446)	(351'589/256'791)	(11'090/17'655)	(580/5'258)
			20 nt – 222'136	20 nt – 20'973	20 nt – 9'341	20 nt – 11'632	20 nt – 780	20 nt – 229	20 nt – 17/40/26/16	20 nt – 23/36/24/16	20 nt – 21/36/26/17	20 nt – 26/36/23/15	20 nt – 22/27/34/17	20 nt – 29/31/32/8
			21 nt – 776'389	21 nt – 508'213	21 nt – 223'663	21 nt – 284'550	21 nt – 18'508	21 nt – 2'961	21 nt – 17/67/10/6	21 nt – 31/45/12/12	21 nt – 29/43/15/13	21 nt – 32/48/9/11	21 nt – 30/32/21/17	21 nt – 33/21/41/5
			22 nt – 337'518	22 nt – 179'286	22 nt – 68'965	22 nt – 110'321	22 nt – 4'602	22 nt – 1'251	22 nt – 32/36/20/12	22 nt – 23/50/13/14	22 nt – 23/48/14/15	22 nt – 25/51/11/13	22 nt – 24/41/19/16	22 nt – 31/46/18/5
			23 nt – 455'832	23 nt – 51'989	23 nt – 30'783	23 nt – 21'206	23 nt – 875	23 nt – 171	23 nt – 32/27/27/14	23 nt – 26/35/22/17	23 nt – 20/43/19/18	23 nt – 30/29/24/17	23 nt – 21/20/45/14	23 nt – 12/28/58/2
			24 nt – 1'258'721	24 nt – 354'111	24 nt – 174'746	24 nt – 179'365	24 nt – 3'878	24 nt – 1'219	24 nt – 53/19/20/8	24 nt – 36/32/17/15	24 nt – 31/29/19/21	24 nt – 44/27/17/12	24 nt – 36/36/18/10	24 nt – 39/52/6/3
			25 nt – 141'028	25 nt – 3'173	25 nt – 1'867	25 nt – 1'306	25 nt – 102	25 nt – 7	25 nt – 24/33/28/15	25 nt – 40/20/23/17	25 nt – 30/33/22/15	25 nt – 45/24/20/11	25 nt – 23/25/28/25	25 nt – 0/29/71/0

## Sheet: Table S1I Cb-PolyA
Small RNA (sRNA) library	Number of 1-32 nt reads	Number of 20-25 nt reads	Arabidopsis Col-0 120 Mb genome perfect matches (forward/reverse strand)	CaLCuV::PolyA A+B 4.5 kb genome perfect matches (forward/reverse strand)	CaLCuV::PolyA DNA-A 2.0 kb perfect matches (forward/reverse strand)	CaLCuV DNA-B 2.5 kb perfect matches (forward/reverse strand)	L2-TDNA genomic 5 kb perfect matches (forward/reverse strand)	PolyA insert 30 nts perfect matches (forward/reverse strand)	Arabidopsis sRNA 5' nt %A/%T/%G/%C	CaLCuV::PolyA A + B vsRNA 5' nt %A/%T/%G/%C	CaLCuV::PolyA DNA-A vsRNA 5' nt %A/%T/%G/%C	CaLCuV DNA-B vsRNA 5' nt %A/%T/%G/%C	L2-TDNA genomic sRNA 5' nt %A/%T/%G/%C	PolyA insert sRNA 5' nt %A/%T/%G/%C
Col-L2 mock (BPO-23)	7'497'135	5'349'809	4'684'366	16'217	8'005	8'212	1'482	0	31/43/18/8	28/43/15/14	27/45/14/14	30/42/15/13	34/29/22/15	0/0/0/0
			(2'404'262/2'280'104)	(9'097/7'120)	(4'662/3'343)	(4'435/3'777)	(691/791)	(0/0)
			20 nt – 386'313	20 nt – 324	20 nt – 175	20 nt – 149	20 nt – 82	20 nt – 0	20 nt – 17/47/23/13	20 nt – 20/37/23/20	20 nt – 23/37/23/17	20 nt – 19/38/22/11	20 nt – 21/24/29/26	20 nt – 0/0/0/0
			21 nt – 1'638'904	21 nt – 7'807	21 nt – 3'717	21 nt – 4'090	21 nt – 807	21 nt – 0	21 nt – 15/72/8/5	21 nt – 28/47/12/13	21 nt – 27/46/14/13	21 nt – 29/48/11/12	21 nt – 38/27/21/14	21 nt – 0/0/0/0
			22 nt – 422'337	22 nt – 2'823	22 nt – 1'224	22 nt – 1'599	22 nt – 290	22 nt – 0	22 nt – 31/40/19/10	22 nt – 21/50/14/15	22 nt – 22/50/13/15	22 nt – 21/50/14/14	22 nt – 29/36/20/15	22 nt – 0/0/0/0
			23 nt – 605'388	23 nt – 1'035	23 nt – 519	23 nt – 516	23 nt – 58	23 nt – 0	23 nt – 30/31/26/13	23 nt – 21/50/19/10	23 nt – 15/66/13/6	23 nt – 28/34/25/13	23 nt – 14/40/33/14	23 nt – 0/0/0/0
			24 nt – 1'500'045	24 nt – 4'193	24 nt – 2'351	24 nt – 1'842	24 nt – 213	24 nt – 0	24 nt – 52/19/21/8	24 nt – 36/32/17/15	24 nt – 32/35/16/17	24 nt – 38/30/19/13	24 nt – 33/26/26/15	24 nt – 0/0/0/0
			25 nt – 131'379	25 nt – 35	25 nt – 19	25 nt – 16	25 nt – 32	25 nt – 0	25 nt – 27/32/27/14	25 nt – 40/20/23/17	25 nt – 44/19/12/25	25 nt – 43/13/30/15	25 nt –34/22/19/25	25 nt – 0/0/0/0
Col-L2 CaLCuV::PolyA (BPO-30)	7'768'993	5'437'169	3'333'749	1'343'804	599'894	743'910	58'520	1'310	35/36/19/10	29/41/16/14	27/41/17/15	33/40/14/13	32/37/16/15	25/62/11/2
			(1'692'865/1'640'884)	(759'765/584'039)	(340'556/259'338)	(419'209/324'701)	(22'744/35'776)	(144/1'166)
			20 nt – 243'736	20 nt – 26'208	20 nt – 11'633	20 nt – 14'575	20 nt – 1'300	20 nt – 54	20 nt – 17/41/27/15	20 nt – 23/36/24/17	20 nt – 20/37/25/18	20 nt – 26/35/23/16	20 nt – 21/31/31/17	20 nt – 30/69/1/0
			21 nt – 779'956	21 nt – 633'751	21 nt – 273'169	21 nt – 360'582	21 nt – 40'698	21 nt – 1'115	21 nt – 17/67/10/6	21 nt – 28/44/14/14	21 nt – 26/43/16/15	21 nt – 30/46/11/13	21 nt – 35/35/14/16	21 nt – 23/76/1/0
			22 nt – 357'169	22 nt – 240'578	22 nt – 94'060	22 nt – 146'518	22 nt – 8'810	22 nt – 137	22 nt – 31/40/19/10	22 nt – 23/49/13/15	22 nt – 22/49/13/16	22 nt – 24/48/13/15	22 nt – 20/53/13/14	22 nt – 45/39/1/15
			23 nt – 464'988	23 nt – 54'884	23 nt – 31'442	23 nt – 23'442	23 nt – 1'644	23 nt – 64	23 nt – 30/31/26/13	23 nt – 25/36/22/17	23 nt – 21/44/18/17	23 nt – 29/30/24/17	23 nt – 25/25/37/13	23 nt – 11/47/37/5
			24 nt – 1'347'117	24 nt – 384'659	24 nt – 187'516	24 nt – 197'143	24 nt – 5'844	24 nt – 534	24 nt – 52/19/21/8	24 nt – 37/31/18/14	24 nt – 32/33/19/16	24 nt – 42/29/17/12	24 nt – 39/30/22/9	24 nt – 30/40/29/1
			25 nt – 140'783	25 nt – 3'724	25 nt – 2'074	25 nt – 1'650	25 nt – 224	25 nt – 6	25 nt – 27/32/27/14	25 nt – 35/27/23/15	25 nt – 31/31/22/16	25 nt – 38/25/23/14	25 nt – 44/21/18/17	25 nt – 50/50/0/0
