# Supplementary material for: Primary and Secondary siRNAs in Geminivirus-induced Gene Silencing
Source: PLoS Pathog. 2012 Sep 27;8(9):e1002941. doi: 10.1371/journal.ppat.1002941 (PMC3460622; doi:10.1371/journal.ppat.1002941)
Supplement: Table S2 — Single-base resolution maps of 20–25 nt DNA-A derived viral siRNAs in CaLCuV-infected wild type (Col-0) and rdr1/2/6 triple mutant Arabidopsis plants. (XLS) [file ppat.1002941.s009.xls]

## Sheet: Col-0 CaLCuV BPO-57
position	20nt_fwd	21nt_fwd	22nt_fwd	23nt_fwd	24nt_fwd	25nt_fwd	20nt_rev	21nt_rev	22nt_rev	23nt_rev	24nt_rev	25nt_rev	total_forward	total_reverse	total reads
1	0	19	16	3	16	0	-4	-33	-8	0	-4	-3	54	-52	106
2	10	43	5	14	26	0	-15	-20	-10	-6	-46	0	98	-97	195
3	7	5	1	1	0	0	0	-6	-2	0	0	0	14	-8	22
4	2	342	43	1	0	0	-1	-17	-10	0	0	0	388	-28	416
5	7	50	6	0	0	0	-2	-32	0	0	0	-1	63	-35	98
6	0	6	1	0	0	0	-7	-1	-1	0	0	0	7	-9	16
7	1	3	0	0	1	0	-1	0	0	0	0	0	5	-1	6
8	1	0	0	1	3	0	-1	-2	-2	0	0	0	5	-5	10
9	0	1	20	3	37	0	0	-1	0	-1	-1	0	61	-3	64
10	0	26	15	2	4	0	-1	-4	-1	0	0	0	47	-6	53
11	4	62	10	1	37	0	0	-2	-4	-1	0	0	114	-7	121
12	2	36	4	0	4	0	0	-6	0	0	-3	0	46	-9	55
13	6	5	8	2	5	0	0	0	0	0	-1	0	26	-1	27
14	1	15	2	0	6	0	0	0	0	0	0	0	24	0	24
15	5	13	5	0	11	0	0	-1	-1	0	-1	0	34	-3	37
16	1	13	5	1	9	0	0	0	0	0	0	0	29	0	29
17	1	17	10	6	50	0	0	-1	-1	0	-2	0	84	-4	88
18	0	12	5	15	4	0	0	-2	0	0	0	0	36	-2	38
19	0	3	8	5	22	0	0	0	0	0	0	0	38	0	38
20	0	27	2	1	0	0	0	0	0	0	0	0	30	0	30
21	2	2	5	1	13	0	0	-2	0	0	0	-1	23	-3	26
22	1	28	2	23	8	0	0	-2	-1	0	-2	0	62	-5	67
23	3	29	74	1	8	0	-2	-25	-1	-1	-4	0	115	-33	148
24	0	47	7	5	24	0	-2	-7	-3	-1	0	0	83	-13	96
25	7	17	5	0	0	0	-2	-27	-9	0	-9	0	29	-47	76
26	0	2	0	0	6	0	0	0	0	0	-1	0	8	-1	9
27	0	2	0	1	0	0	0	0	0	0	0	0	3	0	3
28	2	2	0	0	7	0	0	0	0	0	0	0	11	0	11
29	0	0	0	1	2	0	0	0	0	0	0	0	3	0	3
30	0	0	1	0	34	2	0	0	0	0	0	0	37	0	37
31	0	0	0	1	4	0	0	0	0	0	0	0	5	0	5
32	0	0	8	1	15	0	0	0	0	0	-2	0	24	-2	26
33	0	48	3	2	2	1	0	0	0	-3	-3	0	56	-6	62
34	1	9	4	2	3	0	0	-1	-4	0	0	0	19	-5	24
35	1	17	11	3	13	0	0	-6	-2	0	-1	0	45	-9	54
36	0	30	1	1	6	0	0	-2	0	0	-1	0	38	-3	41
37	2	10	2	0	14	3	0	0	0	0	-9	0	31	-9	40
38	1	4	10	0	28	0	0	0	-1	0	-1	-1	43	-3	46
39	1	20	14	3	37	0	0	-1	-1	-2	0	0	75	-4	79
40	0	7	10	6	45	5	0	-3	-1	0	-1	0	73	-5	78
41	0	32	14	3	56	0	-1	-5	0	0	-1	0	105	-7	112
42	0	27	7	1	5	0	0	-2	-1	0	0	0	40	-3	43
43	0	45	12	0	10	1	0	-1	0	0	0	0	68	-1	69
44	1	46	2	1	8	1	0	-11	-2	0	-1	0	59	-14	73
45	0	8	4	1	1	0	0	0	0	0	0	0	14	0	14
46	0	8	11	0	0	1	0	-1	-6	-1	-3	0	20	-11	31
47	3	53	3	1	7	0	0	0	0	0	0	0	67	0	67
48	1	5	3	1	8	0	0	0	-1	0	0	0	18	-1	19
49	1	3	5	1	1	0	0	-1	0	-1	-1	0	11	-3	14
50	1	3	0	1	4	1	-1	-1	-1	-4	-4	0	10	-11	21
51	0	0	1	0	26	0	0	-1	-5	-2	-3	0	27	-11	38
52	0	0	0	8	21	0	-1	-14	-22	-1	-5	0	29	-43	72
53	0	0	7	1	0	2	-1	-6	-3	-1	-1	0	10	-12	22
54	0	24	20	2	34	0	-3	-3	0	0	0	0	80	-6	86
55	5	5	1	3	3	0	-1	-3	0	0	0	0	17	-4	21
56	2	5	29	1	7	0	-2	-4	-4	0	-8	0	44	-18	62
57	2	18	0	0	12	0	-1	-2	-1	0	-2	0	32	-6	38
58	1	12	11	2	35	0	0	-2	-2	0	0	0	61	-4	65
59	1	10	9	7	43	0	0	0	-1	0	0	0	70	-1	71
60	5	15	3	4	2	0	0	-3	0	0	-5	0	29	-8	37
61	2	12	3	1	14	1	0	0	0	-1	-2	0	33	-3	36
62	0	31	2	4	4	0	0	-2	0	0	-3	0	41	-5	46
63	1	1	7	1	1	0	0	-10	-2	-1	-15	0	11	-28	39
64	2	68	1	7	37	0	-10	-44	-9	-6	-11	0	115	-80	195
65	6	0	1	6	6	0	-10	-19	-3	-1	-14	-1	19	-48	67
66	1	0	2	0	1	0	-2	-11	-8	-1	-9	0	4	-31	35
67	0	5	0	1	0	0	-1	-2	-5	-1	-5	0	6	-14	20
68	0	0	0	0	5	1	-1	-8	-8	-1	-6	0	6	-24	30
69	0	3	0	1	3	0	-1	-10	-3	-2	-5	-3	7	-24	31
70	0	0	0	0	2	1	-4	-14	-11	0	-29	-1	3	-59	62
71	0	2	0	0	1	0	0	-16	0	-1	-7	0	3	-24	27
72	1	0	1	0	0	1	-3	-4	-13	-1	-28	0	3	-49	52
73	2	1	0	0	0	0	-1	-39	-32	-2	-67	-1	3	-142	145
74	0	0	0	0	0	0	-1	-3	-7	-5	-22	0	0	-38	38
75	0	0	1	0	0	0	-2	-29	-3	-3	-10	0	1	-47	48
76	0	0	0	0	1	0	-1	-8	-3	-2	-4	-2	1	-20	21
77	0	0	0	0	0	0	-1	-12	-4	0	-1	0	0	-18	18
78	0	2	0	0	1	0	0	-1	-2	-1	-4	0	3	-8	11
79	0	0	1	0	0	0	0	-3	-1	0	-1	0	1	-5	6
80	0	0	0	0	0	0	-2	-16	0	-3	-16	0	0	-37	37
81	0	1	0	0	2	0	0	0	0	0	-2	0	3	-2	5
82	0	8	0	0	1	0	0	-4	-1	-2	0	0	9	-7	16
83	2	1	27	7	43	1	-1	-2	-2	-1	-8	0	81	-14	95
84	0	74	6	6	10	0	0	-3	-7	-4	-39	0	96	-53	149
85	4	4	2	4	22	0	0	0	-1	0	0	0	36	-1	37
86	1	6	2	0	6	0	0	-3	-2	-6	-6	0	15	-17	32
87	0	0	3	0	4	0	0	-3	0	0	-4	0	7	-7	14
88	1	11	2	2	3	0	0	-1	0	0	-4	0	19	-5	24
89	0	1	2	0	43	1	-1	-24	-10	-4	-13	0	47	-52	99
90	0	5	1	2	31	0	-7	-128	-40	-8	-27	0	39	-210	249
91	1	11	9	3	5	0	-5	-55	-18	-4	-38	-1	29	-121	150
92	0	9	9	7	7	0	0	0	0	0	0	0	32	0	32
93	2	13	2	0	3	0	-1	-2	-1	0	-1	0	20	-5	25
94	1	6	1	0	3	0	0	0	-1	0	-4	-1	11	-6	17
95	1	23	15	1	16	0	0	0	-1	0	-4	0	56	-5	61
96	1	25	4	1	11	0	-2	-1	-1	-12	-9	-2	42	-27	69
97	1	4	16	8	21	0	0	-3	-3	-4	-56	0	50	-66	116
98	4	24	7	3	33	0	-1	-7	-18	-10	-24	0	71	-60	131
99	1	11	11	72	1	0	-1	-123	-13	-3	-11	0	96	-151	247
100	2	60	63	2	1	0	-9	-45	-11	-2	-3	0	128	-70	198
101	0	12	0	6	0	0	-1	-10	-1	0	-3	0	18	-15	33
102	1	14	3	4	0	0	-3	-15	-13	-4	-13	-1	22	-49	71
103	0	2	0	2	1	0	-7	-155	-26	-2	-44	-6	5	-240	245
104	0	0	0	0	7	0	-4	-13	-11	-5	-34	0	7	-67	74
105	1	3	0	0	2	0	-1	-14	-6	-11	-42	0	6	-74	80
106	0	2	4	6	3	0	-1	-61	-23	-8	-68	0	15	-161	176
107	0	4	2	0	3	0	-5	-26	-14	-24	-58	-1	9	-128	137
108	0	0	0	1	1	0	0	-6	-6	0	-8	0	2	-20	22
109	0	0	0	0	2	0	0	-8	-2	-2	-4	0	2	-16	18
110	0	0	0	0	1	0	-5	-12	-2	-1	-4	0	1	-24	25
111	0	0	0	0	0	0	-1	-31	-10	0	-24	-2	0	-68	68
112	0	1	0	0	3	0	0	-4	-1	-7	-41	-2	4	-55	59
113	1	6	4	1	5	0	-3	-12	-24	-20	-56	-5	17	-120	137
114	2	10	4	0	7	0	-7	-67	-43	-16	-132	-1	23	-266	289
115	0	4	3	0	2	0	-19	-183	-44	-17	-133	-1	9	-397	406
116	2	0	4	1	36	0	0	-4	-5	-3	-9	0	43	-21	64
117	0	1	0	5	23	1	0	-6	-4	-1	-1	0	30	-12	42
118	0	1	20	3	33	2	-1	-8	-2	-2	-3	0	59	-16	75
119	0	32	10	5	133	0	-1	-10	-9	-3	-6	0	180	-29	209
120	1	76	10	11	11	0	0	-9	-6	-4	-2	0	109	-21	130
121	2	12	33	1	0	0	-1	-8	-2	-3	0	0	48	-14	62
122	3	238	8	0	5	0	0	-20	-15	0	-7	0	254	-42	296
123	3	12	22	2	1	0	0	-5	0	-1	-1	0	40	-7	47
124	1	20	2	0	1	0	-6	-73	-37	-3	-2	0	24	-121	145
125	2	3	1	0	0	0	-3	-7	0	0	-1	0	6	-11	17
126	0	1	0	0	0	1	0	0	0	0	0	-1	2	-1	3
127	0	0	0	0	1	0	0	-1	-9	0	-1	0	1	-11	12
128	0	0	0	0	2	0	0	-2	0	0	0	0	2	-2	4
129	0	0	0	1	0	0	0	0	0	0	0	0	1	0	1
130	0	1	1	0	0	0	0	0	0	0	0	0	2	0	2
131	0	2	0	0	0	0	0	0	0	0	0	0	2	0	2
132	0	0	0	0	0	0	0	0	0	0	-1	0	0	-1	1
133	0	0	0	0	0	0	0	0	-1	0	0	0	0	-1	1
134	0	0	0	0	0	0	0	0	0	0	0	0	0	0	0
135	1	1	2	1	3	0	-1	0	-1	0	-2	0	8	-4	12
136	0	2	0	0	0	0	0	0	0	0	-1	0	2	-1	3
137	0	1	1	0	3	0	0	-5	0	0	-1	0	5	-6	11
138	0	0	1	0	1	1	0	0	0	-1	-1	0	3	-2	5
139	0	0	1	0	0	0	0	-1	-1	0	-1	0	1	-3	4
140	2	2	1	0	1	0	0	-1	0	0	0	-1	6	-2	8
141	1	5	7	2	3	0	0	0	-1	0	0	0	18	-1	19
142	0	2	1	0	0	0	0	-1	0	-1	0	0	3	-2	5
143	1	0	0	0	0	0	-1	0	0	0	0	0	1	-1	2
144	1	3	0	0	1	0	0	-3	-1	0	0	0	5	-4	9
145	1	1	0	0	0	0	0	0	-1	0	0	0	2	-1	3
146	0	2	2	0	1	0	0	0	-1	-2	-9	0	5	-12	17
147	0	0	1	0	0	0	0	-1	0	0	-1	0	1	-2	3
148	0	0	2	1	2	0	0	0	-2	0	-1	0	5	-3	8
149	0	1	0	0	0	0	-2	-2	0	0	0	0	1	-4	5
150	0	0	2	0	0	0	0	0	0	0	0	0	2	0	2
151	1	0	0	0	0	0	0	0	0	0	0	0	1	0	1
152	0	0	0	0	0	0	0	0	0	0	0	0	0	0	0
153	0	0	0	0	0	0	0	0	0	0	0	0	0	0	0
154	0	0	0	0	0	0	0	0	0	0	0	0	0	0	0
155	0	0	0	0	0	0	0	0	0	0	0	0	0	0	0
156	0	1	0	0	0	0	0	-3	-4	-1	-1	0	1	-9	10
157	0	0	0	0	0	1	0	-6	-3	0	0	0	1	-9	10
158	0	0	0	0	0	0	0	-2	-1	0	-1	0	0	-4	4
159	1	0	0	0	0	0	0	0	0	-1	-1	0	1	-2	3
160	0	0	0	0	0	0	0	0	-1	-3	-1	0	0	-5	5
161	0	0	0	1	29	0	-1	-6	-11	0	-1	0	30	-19	49
162	1	3	2	3	0	0	-2	-54	-3	0	-1	0	9	-60	69
163	0	25	39	0	0	0	0	0	0	0	0	0	64	0	64
164	1	108	0	0	1	1	0	0	0	0	0	0	111	0	111
165	10	0	0	0	0	0	-2	-103	-16	-1	-10	-1	10	-133	143
166	5	0	3	0	1	0	-3	-15	-4	0	-2	0	9	-24	33
167	1	32	13	3	0	0	0	-3	0	0	0	0	49	-3	52
168	1	4	1	0	1	0	0	0	0	0	-1	0	7	-1	8
169	2	0	0	0	10	0	0	0	0	-2	0	0	12	-2	14
170	0	0	3	0	7	0	0	0	0	0	-2	0	10	-2	12
171	0	1	6	4	4	0	0	0	0	0	0	0	15	0	15
172	0	17	5	1	3	0	0	-1	-1	-1	0	0	26	-3	29
173	1	8	4	0	5	0	0	-1	-1	0	0	0	18	-2	20
174	3	9	0	2	0	0	0	-3	0	0	0	0	14	-3	17
175	1	4	1	0	0	0	-1	0	0	0	0	0	6	-1	7
176	1	1	0	0	1	0	0	-1	0	0	-1	0	3	-2	5
177	0	1	0	0	0	0	0	-4	-1	0	-2	0	1	-7	8
178	0	3	1	0	0	0	-2	-13	-4	-1	-4	0	4	-24	28
179	0	0	0	0	14	0	-1	-10	0	-3	-6	0	14	-20	34
180	0	4	1	1	36	0	0	-6	-9	0	-4	0	42	-19	61
181	0	0	6	1	12	1	0	0	0	0	-2	0	20	-2	22
182	0	5	1	1	3	0	0	-3	0	-2	-3	0	10	-8	18
183	0	1	1	1	5	0	-3	-8	-5	-1	-4	0	8	-21	29
184	0	24	7	4	3	0	0	-2	-2	0	-4	0	38	-8	46
185	5	27	11	0	1	0	-2	-12	-3	-3	-7	0	44	-27	71
186	0	8	4	0	1	0	-2	-5	-6	-4	-9	-1	13	-27	40
187	3	13	4	0	3	0	0	-34	-31	-3	-15	0	23	-83	106
188	0	4	2	0	2	0	-2	-7	-8	-1	-2	0	8	-20	28
189	0	3	6	1	0	0	0	-4	-2	-1	-5	0	10	-12	22
190	0	3	5	0	3	0	0	-2	0	0	-1	0	11	-3	14
191	0	0	1	0	15	2	0	0	0	0	-1	0	18	-1	19
192	0	0	1	1	23	2	0	-1	0	0	0	0	27	-1	28
193	0	3	6	0	13	0	0	-1	0	0	-1	0	22	-2	24
194	0	6	7	0	5	2	-1	-1	0	0	0	0	20	-2	22
195	0	9	5	1	59	0	-1	0	0	0	0	0	74	-1	75
196	4	36	6	13	2	0	-2	-1	0	0	-1	0	61	-4	65
197	5	19	27	1	1	0	0	0	0	-1	0	0	53	-1	54
198	2	62	1	0	0	0	0	-1	-5	-2	-5	0	65	-13	78
199	9	3	0	0	0	0	0	0	-1	-2	-3	0	12	-6	18
200	0	1	0	0	0	0	0	0	-1	-1	-4	0	1	-6	7
201	0	0	0	0	0	0	0	0	-1	-2	0	0	0	-3	3
202	0	1	1	0	2	0	0	0	0	0	0	0	4	0	4
203	0	8	0	0	0	0	0	0	0	0	0	0	8	0	8
204	7	2	11	5	0	0	0	0	0	0	0	0	25	0	25
205	0	0	0	0	0	0	-1	0	0	0	-2	-1	0	-4	4
206	0	0	0	0	0	0	0	0	0	0	0	0	0	0	0
207	0	0	0	0	0	0	0	0	0	0	0	0	0	0	0
208	0	0	0	0	1	0	0	0	-1	0	0	0	1	-1	2
209	0	0	0	0	0	0	0	0	-1	-2	0	0	0	-3	3
210	0	0	3	1	5	0	0	0	-1	0	-12	-1	9	-14	23
211	0	18	22	3	12	0	0	0	0	-1	-5	0	55	-6	61
212	0	57	4	0	6	1	0	-6	-8	-2	-3	0	68	-19	87
213	2	0	0	1	4	0	0	-9	0	0	-1	0	7	-10	17
214	0	1	0	1	3	0	0	-11	-1	0	-2	0	5	-14	19
215	0	0	0	6	3	2	-1	-8	-2	0	-5	0	11	-16	27
216	0	4	6	0	0	0	0	-34	-16	0	-11	0	10	-61	71
217	0	5	0	0	6	0	-1	-71	-48	-2	-15	0	11	-137	148
218	1	3	1	1	5	0	-1	-5	-2	0	-5	0	11	-13	24
219	1	7	2	4	4	0	0	-6	-1	-1	-14	0	18	-22	40
220	1	2	1	1	2	0	-1	0	0	-1	-1	-1	7	-4	11
221	5	4	0	0	0	0	0	0	0	0	-1	0	9	-1	10
222	1	3	2	0	1	0	0	-3	-1	0	-3	0	7	-7	14
223	0	3	0	0	0	0	0	0	0	-3	-1	-1	3	-5	8
224	0	0	1	0	4	0	0	0	-18	0	-9	0	5	-27	32
225	0	2	0	2	0	0	-1	-42	-1	-3	-3	0	4	-50	54
226	0	0	3	0	6	0	-2	-4	-36	-8	-5	0	9	-55	64
227	0	6	0	1	4	0	-2	-222	-25	-5	-46	0	11	-300	311
228	1	0	1	0	4	0	-5	-9	-5	-4	-10	0	6	-33	39
229	0	6	3	2	4	0	-3	-27	-11	-11	-10	0	15	-62	77
230	0	1	0	0	2	0	-1	-53	-10	-17	-22	0	3	-103	106
231	1	1	0	0	1	0	-6	-93	-66	-6	-6	0	3	-177	180
232	0	1	0	2	0	0	-21	-27	-16	-5	-48	-1	3	-118	121
233	0	3	1	0	0	0	-5	-51	-5	-11	-32	-1	4	-105	109
234	2	111	20	4	9	1	-2	-13	-52	-6	-51	-1	147	-125	272
235	0	5	3	0	8	0	0	-5	-4	-2	-14	0	16	-25	41
236	0	1	30	1	3	0	-1	-8	-7	-9	-9	0	35	-34	69
237	0	53	0	0	1	0	0	-48	-4	-4	-17	0	54	-73	127
238	1	4	1	0	1	0	-2	-14	-3	0	-14	0	7	-33	40
239	0	1	0	2	2	0	-1	-31	-55	-2	-9	0	5	-98	103
240	0	0	1	0	2	0	0	-21	-4	0	-1	0	3	-26	29
241	0	0	3	1	7	0	-7	-7	-1	-2	-13	0	11	-30	41
242	0	1	2	0	0	0	-1	-3	-1	0	-1	0	3	-6	9
243	0	7	0	2	1	0	-1	-7	-4	-3	-9	0	10	-24	34
244	1	0	0	0	2	0	0	-3	-3	0	-2	0	3	-8	11
245	1	2	0	1	1	0	0	0	0	0	0	0	5	0	5
246	0	1	3	0	0	0	0	-1	0	0	-1	0	4	-2	6
247	0	2	1	0	0	0	0	0	0	0	0	0	3	0	3
248	0	12	0	0	1	0	-6	-3	-4	0	-11	0	13	-24	37
249	0	0	0	0	0	0	-8	-137	-21	-6	-9	0	0	-181	181
250	0	0	0	0	0	0	-9	-135	-56	-2	-36	-1	0	-239	239
251	0	0	0	0	0	0	-2	-48	-15	-1	-7	0	0	-73	73
252	0	0	0	0	38	0	-1	-23	-12	-1	-10	0	38	-47	85
253	0	0	1	2	5	0	0	-14	-19	-10	-28	0	8	-71	79
254	0	0	0	3	12	0	-2	-4	-3	0	-27	0	15	-36	51
255	3	55	6	11	13	0	0	-6	-3	-2	-4	0	88	-15	103
256	1	31	1	0	0	0	-1	-8	-1	-2	-5	0	33	-17	50
257	1	0	0	2	0	0	0	-2	0	0	0	0	3	-2	5
258	2	1	0	0	0	0	0	0	0	0	0	0	3	0	3
259	0	0	0	0	0	0	0	0	0	0	0	0	0	0	0
260	0	0	0	0	0	0	0	0	0	0	0	0	0	0	0
261	0	0	0	0	0	0	0	0	0	0	0	0	0	0	0
262	0	0	0	0	0	0	0	0	0	0	0	0	0	0	0
263	0	0	0	0	0	0	0	0	0	0	0	0	0	0	0
264	0	0	1	0	0	0	0	-1	-1	0	-1	0	1	-3	4
265	0	0	1	0	0	0	0	0	-1	0	-2	0	1	-3	4
266	0	1	0	0	3	1	0	0	-4	-1	-3	0	5	-8	13
267	1	17	1	0	16	0	0	0	0	0	-1	0	35	-1	36
268	2	9	8	1	5	0	0	0	0	-1	-5	0	25	-6	31
269	0	1	4	1	2	0	0	-1	-2	-1	-2	0	8	-6	14
270	0	57	2	1	16	0	0	-7	-4	0	-12	0	76	-23	99
271	2	5	3	0	30	0	-2	-22	-1	-3	-3	0	40	-31	71
272	1	0	4	3	65	0	0	-2	-1	0	0	0	73	-3	76
273	0	8	4	1	26	0	-1	-21	-1	0	0	0	39	-23	62
274	1	29	3	0	6	0	0	-3	-1	0	0	0	39	-4	43
275	0	4	4	0	20	0	0	-2	0	0	-1	0	28	-3	31
276	0	34	15	11	17	0	0	0	0	0	0	0	77	0	77
277	1	42	48	9	13	1	0	-2	0	0	-1	0	114	-3	117
278	1	26	6	1	11	0	0	-2	-3	-1	0	0	45	-6	51
279	11	92	3	10	5	0	0	0	-1	0	-1	0	121	-2	123
280	3	4	12	1	21	2	0	0	0	0	-1	0	43	-1	44
281	0	19	0	18	10	0	0	-5	0	0	-4	0	47	-9	56
282	2	0	0	2	7	0	0	-2	0	-1	-1	0	11	-4	15
283	0	2	0	2	7	0	0	-4	-5	0	-7	0	11	-16	27
284	1	3	0	4	17	0	0	0	0	-1	0	0	25	-1	26
285	1	17	5	5	31	0	0	-5	-4	0	-7	-1	59	-17	76
286	0	1	2	0	1	0	0	0	-2	0	-5	0	4	-7	11
287	0	0	0	0	3	0	0	-10	0	0	0	0	3	-10	13
288	0	0	0	0	1	0	0	0	-8	0	0	0	1	-8	9
289	0	1	0	0	0	0	0	0	0	-1	0	0	1	-1	2
290	0	2	0	0	3	1	0	0	0	0	0	0	6	0	6
291	0	0	0	1	3	0	0	0	0	0	0	0	4	0	4
292	0	0	6	0	0	0	-1	0	0	0	-1	0	6	-2	8
293	0	0	0	0	0	0	0	0	0	0	0	0	0	0	0
294	0	30	0	1	1	0	0	0	0	0	-1	0	32	-1	33
295	3	2	0	0	1	0	-1	-3	-3	-1	-11	0	6	-19	25
296	1	17	29	3	6	0	0	-6	-4	-1	-16	0	56	-27	83
297	2	37	0	0	6	0	0	-1	0	0	-1	0	45	-2	47
298	3	5	4	4	8	1	0	0	-1	-3	-3	0	25	-7	32
299	0	32	9	0	21	0	0	-4	0	0	0	0	62	-4	66
300	0	30	9	1	4	0	0	-28	-2	-1	-3	0	44	-34	78
301	1	31	6	7	9	0	0	0	-1	0	0	0	54	-1	55
302	1	39	5	0	5	0	0	-1	0	0	-2	0	50	-3	53
303	2	8	4	2	0	1	0	-8	-8	-2	-2	0	17	-20	37
304	1	7	0	0	27	0	0	-12	0	0	0	0	35	-12	47
305	0	0	0	0	5	0	0	0	-1	0	-1	0	5	-2	7
306	0	0	0	0	0	0	0	0	0	0	-3	0	0	-3	3
307	0	2	10	1	2	0	0	-2	0	-1	-9	0	15	-12	27
308	0	13	0	0	1	0	0	-2	-12	-3	-2	0	14	-19	33
309	1	0	2	0	3	0	0	-3	-4	-1	0	0	6	-8	14
310	1	8	3	0	3	0	-2	-11	-8	-2	-17	0	15	-40	55
311	1	0	0	1	0	0	-1	0	0	-1	-2	0	2	-4	6
312	1	13	10	1	4	0	-1	-3	0	-1	-1	0	29	-6	35
313	0	0	1	0	2	0	0	0	0	-1	-1	0	3	-2	5
314	0	4	0	0	13	0	0	-2	-1	-1	0	0	17	-4	21
315	0	3	1	5	20	0	0	-1	0	0	-2	0	29	-3	32
316	0	12	11	1	8	0	-2	-14	-2	-3	-8	0	32	-29	61
317	0	30	4	4	2	0	-3	-35	-4	-1	-12	0	40	-55	95
318	0	12	3	1	1	0	-1	-7	-7	-2	-1	0	17	-18	35
319	1	22	0	0	2	0	0	-35	0	0	0	0	25	-35	60
320	0	2	4	0	6	0	0	0	0	0	0	0	12	0	12
321	0	21	2	0	2	0	0	-1	0	0	0	0	25	-1	26
322	1	9	3	0	1	0	-1	0	0	0	0	0	14	-1	15
323	0	8	3	2	1	0	0	-1	-1	-3	-10	0	14	-15	29
324	0	1	0	0	5	0	0	0	0	-1	0	0	6	-1	7
325	0	7	1	0	4	0	0	-4	-6	0	-6	0	12	-16	28
326	2	0	0	0	0	0	0	0	0	-3	-3	-2	2	-8	10
327	0	6	2	0	7	0	0	-1	-6	-28	-3	0	15	-38	53
328	0	4	2	3	33	0	0	-1	-2	-7	-4	-1	42	-15	57
329	0	1	27	3	13	0	-4	-14	-22	-4	-39	0	44	-83	127
330	1	24	15	3	2	0	-137	-108	-81	-239	-38	0	45	-603	648
331	39	453	140	25	62	4	-23	-22	-52	-13	-38	-3	723	-151	874
332	6	27	2	4	22	0	-9	-107	-12	-15	-25	0	61	-168	229
333	3	2	6	0	5	0	-2	-11	-11	-4	-10	-1	16	-39	55
334	2	8	3	1	15	0	-3	-31	-12	-4	-36	0	29	-86	115
335	0	9	0	1	2	0	0	-2	0	0	0	0	12	-2	14
336	1	3	0	0	0	0	-1	0	-2	-2	-1	0	4	-6	10
337	0	0	0	0	0	0	0	-1	-2	-1	-2	0	0	-6	6
338	0	1	0	0	2	0	-1	-4	-2	-4	-2	-1	3	-14	17
339	0	0	0	0	39	0	-1	-3	0	-1	0	0	39	-5	44
340	0	0	0	1	3	0	-3	-17	-12	-2	0	0	4	-34	38
341	0	0	0	0	1	0	-1	-13	-4	0	-4	0	1	-22	23
342	1	22	7	1	0	0	0	-11	-1	0	0	0	31	-12	43
343	0	1	2	0	13	0	0	0	-1	0	0	0	16	-1	17
344	1	0	0	3	1	0	0	0	0	-1	-2	0	5	-3	8
345	0	1	1	0	2	0	0	0	0	0	-3	0	4	-3	7
346	0	12	0	1	8	0	0	0	-1	0	-38	-3	21	-42	63
347	5	7	4	35	1	0	0	-10	-2	-1	-46	0	52	-59	111
348	1	2	9	0	0	0	-4	-8	-16	-4	-14	0	12	-46	58
349	1	19	0	0	1	0	-1	-163	-98	-2	-33	0	21	-297	318
350	0	0	0	0	0	0	-7	-659	-43	-12	-12	-1	0	-734	734
351	0	0	2	1	2	0	-23	-22	-61	-3	-30	0	5	-139	144
352	0	114	33	1	2	1	-7	-25	-8	-3	-9	-2	151	-54	205
353	7	142	25	3	71	0	-8	-152	-52	-7	-17	0	248	-236	484
354	12	23	9	24	0	1	-21	-183	-110	-22	-4	-1	69	-341	410
355	3	3	70	1	3	0	-11	-124	-42	-4	-5	-5	80	-191	271
356	1	33	0	27	2	0	-10	-61	-23	-4	-102	0	63	-200	263
357	10	0	88	1	35	0	-13	-30	-24	-2	-14	0	134	-83	217
358	1	66	18	6	13	0	-3	-15	-8	-1	-16	0	104	-43	147
359	5	16	10	3	1	0	-1	-10	-2	-2	-6	0	35	-21	56
360	2	20	2	0	0	0	-1	-9	-6	0	-19	0	24	-35	59
361	0	1	0	0	1	0	-5	-15	-10	-4	-38	-1	2	-73	75
362	0	0	0	0	1	0	-2	-42	-53	-20	-193	-3	1	-313	314
363	0	3	0	1	2	0	0	-14	-37	-19	-134	0	6	-204	210
364	0	1	0	1	0	0	0	-16	-55	-6	-16	0	2	-93	95
365	0	1	2	0	0	0	-1	-63	-11	-3	-14	-1	3	-93	96
366	0	0	1	0	0	0	-11	-118	-17	-5	-66	0	1	-217	218
367	0	1	0	1	0	0	-1	-4	-1	-1	-4	0	2	-11	13
368	0	5	13	2	3	0	-6	-51	-11	-8	-10	0	23	-86	109
369	0	25	7	0	0	0	-1	-7	-3	0	0	0	32	-11	43
370	6	398	27	0	2	0	-4	-73	-1	-1	0	0	433	-79	512
371	9	29	0	0	0	0	-2	-11	0	0	0	0	38	-13	51
372	2	0	0	0	0	0	-1	-3	0	0	0	0	2	-4	6
373	0	0	0	0	0	0	0	0	0	0	0	0	0	0	0
374	0	0	0	0	0	0	0	0	0	0	0	0	0	0	0
375	0	0	0	0	0	0	0	0	0	0	0	0	0	0	0
376	0	3	0	0	0	0	-1	-7	-8	-2	0	-1	3	-19	22
377	18	6	2	0	4	0	0	-13	-13	-6	-12	0	30	-44	74
378	2	10	4	0	29	1	-38	-1353	-242	-28	-95	-2	46	-1758	1804
379	1	8	42	16	54	0	-12	-29	-39	-2	-150	-2	121	-234	355
380	2	31	25	1	1	0	-4	-81	-23	-10	-135	-1	60	-254	314
381	2	94	22	0	16	0	-13	-50	-58	-14	-65	-2	134	-202	336
382	3	16	2	0	67	0	-3	-113	-90	-5	-15	0	88	-226	314
383	0	8	2	8	3	0	-3	-247	-5	-8	-7	0	21	-270	291
384	0	2	8	0	3	0	-3	-6	-7	-3	-27	0	13	-46	59
385	0	53	3	0	3	0	-1	-5	-8	-5	-10	0	59	-29	88
386	8	7	2	0	2	0	-19	-66	-82	-15	-423	-9	19	-614	633
387	0	1	2	1	7	0	-1	-29	-14	-7	-88	0	11	-139	150
388	0	49	8	2	9	0	-16	-216	-77	-34	-34	-2	68	-379	447
389	1	6	6	2	31	0	-11	-103	-165	-13	-139	0	46	-431	477
390	3	64	11	5	12	0	-47	-911	-382	-120	-802	-6	95	-2268	2363
391	2	32	20	3	9	0	-44	-211	-396	-75	-683	-7	66	-1416	1482
392	2	47	15	7	19	0	-18	-183	-60	-2	-27	0	90	-290	380
393	6	18	2	1	19	1	-2	-10	0	-1	-5	0	47	-18	65
394	3	21	18	4	28	0	-3	-4	-26	-1	-10	-1	74	-45	119
395	0	32	12	1	33	0	-1	-6	-5	0	-1	0	78	-13	91
396	0	75	12	7	63	0	-14	-250	-49	-13	-62	-1	157	-389	546
397	3	190	54	5	8	2	-10	-62	-28	-1	-24	0	262	-125	387
398	0	177	149	5	9	3	-26	-108	-138	-7	-5	0	343	-284	627
399	8	77	6	20	1	2	-8	-84	-115	-17	-11	0	114	-235	349
400	7	10	105	8	84	0	-2	-23	-29	-2	-30	-3	214	-89	303
401	2	95	135	61	17	0	-3	-27	-58	-3	-43	0	310	-134	444
402	4	45	67	1	3	2	-42	-56	-26	-19	-14	0	122	-157	279
403	13	212	7	0	114	0	-4	-32	-9	0	-7	-1	346	-53	399
404	8	4	0	5	0	0	0	-4	0	-1	-1	0	17	-6	23
405	1	7	5	0	5	0	-1	-1	-1	0	-5	0	18	-8	26
406	1	35	6	9	35	0	0	-3	-2	-2	-35	-1	86	-43	129
407	8	4	6	4	14	0	-1	-8	-5	-12	-46	-1	36	-73	109
408	1	1	18	6	34	6	-7	-124	-36	-53	-178	-1	66	-399	465
409	1	12	29	14	256	0	-6	-135	-218	-32	-175	-7	312	-573	885
410	1	56	2	206	29	0	-15	-366	-18	-21	-359	-3	294	-782	1076
411	7	29	4	12	10	1	-7	-182	-10	-15	-90	-3	63	-307	370
412	1	14	20	7	73	1	0	-120	-22	-4	-14	0	116	-160	276
413	11	160	157	10	81	0	-6	-249	-117	-1	-31	-1	419	-405	824
414	1	28	1	2	3	0	-5	-60	-4	-4	-8	-4	35	-85	120
415	13	11	19	3	2	0	0	-4	-1	0	-15	0	48	-20	68
416	4	100	14	0	231	0	0	-17	-2	-6	-6	0	349	-31	380
417	5	5	1	17	38	0	-1	-5	-44	-1	-12	0	66	-63	129
418	1	0	11	0	25	0	0	-20	-9	0	-10	0	37	-39	76
419	0	69	34	26	4	0	-5	-22	-12	-4	-25	0	133	-68	201
420	7	13	8	0	0	0	-2	-1	-14	-6	-28	0	28	-51	79
421	3	29	4	0	30	1	0	-32	-50	-5	-3	0	67	-90	157
422	11	29	25	2	141	2	-9	-283	-39	-3	-4	-1	210	-339	549
423	0	6	68	14	15	0	-11	-44	-8	0	-1	0	103	-64	167
424	5	132	314	9	24	2	-16	-4	0	0	-3	-3	486	-26	512
425	15	109	15	1	24	0	-5	-3	-4	-16	-127	-1	164	-156	320
426	4	28	4	3	18	0	-2	-33	-37	-8	-33	0	57	-113	170
427	3	26	11	0	19	1	-30	-246	-81	-15	-388	0	60	-760	820
428	2	10	7	0	12	0	0	-1	0	-3	0	0	31	-4	35
429	1	9	1	3	47	0	-1	-2	-1	-1	-4	0	61	-9	70
430	2	7	20	7	4	0	0	-1	0	0	0	0	40	-1	41
431	0	42	17	0	2	0	-1	0	0	0	-2	0	61	-3	64
432	0	33	0	0	9	1	-1	-3	0	0	-8	0	43	-12	55
433	1	5	1	3	15	0	-4	-36	-28	-7	-11	0	25	-86	111
434	0	4	0	1	11	0	0	-22	-5	-3	-7	0	16	-37	53
435	1	97	88	14	48	2	-3	-19	-7	-2	-8	0	250	-39	289
436	1	145	19	4	10	0	-1	-5	0	-3	-4	0	179	-13	192
437	5	34	31	17	10	1	-1	-5	0	-3	-12	0	98	-21	119
438	1	24	3	1	5	0	0	-11	-28	-3	-22	-1	34	-65	99
439	2	25	3	0	108	0	-1	-9	-9	-1	-10	0	138	-30	168
440	4	98	21	44	33	0	-3	-13	-4	-4	-3	0	200	-27	227
441	2	8	49	2	4	0	-4	-7	-10	-1	-6	0	65	-28	93
442	0	29	10	4	5	0	-7	-29	-7	0	0	0	48	-43	91
443	3	1	5	0	1	0	-5	-25	-14	-2	-2	-3	10	-51	61
444	0	0	6	1	3	0	-3	-69	-15	-5	-90	-7	10	-189	199
445	7	85	10	2	13	0	-2	-10	-23	-9	-202	-1	117	-247	364
446	11	4	1	0	0	0	-1	-1	0	0	-7	0	16	-9	25
447	0	0	1	0	3	0	-1	-1	-26	-5	-13	0	4	-46	50
448	1	4	0	0	0	0	0	-2	-1	0	-3	0	5	-6	11
449	0	0	0	0	3	0	-1	-24	-1	0	-17	0	3	-43	46
450	0	0	0	0	0	0	-3	-6	-3	-5	-6	-2	0	-25	25
451	0	1	0	0	0	0	-2	-3	-4	-1	-28	-1	1	-39	40
452	0	2	0	0	0	1	0	-4	-2	-4	-18	0	3	-28	31
453	0	0	2	0	168	0	0	-3	-5	-2	-17	-2	170	-29	199
454	0	1	0	21	200	1	-2	-73	-6	-10	-123	0	223	-214	437
455	1	1	12	3	6	0	-8	-13	-23	-16	-92	0	23	-152	175
456	0	19	31	7	15	1	-5	-28	-72	-27	-123	0	73	-255	328
457	16	842	79	1	4	0	-7	-188	-71	-10	-6	0	942	-282	1224
458	17	88	12	0	4	0	-17	-98	-10	-3	-2	0	121	-130	251
459	1	9	3	1	14	0	-9	-48	-10	0	-2	0	28	-69	97
460	0	3	0	3	1	0	-4	-24	-1	0	-5	0	7	-34	41
461	0	8	9	0	2	0	-4	-1	-3	-4	-11	-1	19	-24	43
462	0	17	2	0	9	0	0	-16	-15	-15	-82	-2	28	-130	158
463	1	0	1	0	31	0	-14	-277	-33	-6	-78	-3	33	-411	444
464	1	1	22	21	58	2	-45	-486	-182	-21	-344	-3	105	-1081	1186
465	1	49	28	3	19	0	-20	-282	-278	-9	-39	0	100	-628	728
466	14	107	12	6	23	0	-12	-128	-20	-1	-14	-3	162	-178	340
467	23	82	186	5	18	0	-6	-87	-121	-4	-45	0	314	-263	577
468	4	79	3	0	4	0	-1	-10	-4	0	-5	0	90	-20	110
469	9	19	10	7	8	2	-1	-24	-29	-2	-29	0	55	-85	140
470	0	3	6	3	21	0	-1	-25	-1	-4	-17	0	33	-48	81
471	1	4	4	0	168	0	-2	-22	-28	-7	-44	0	177	-103	280
472	0	5	3	11	183	0	0	-23	-7	-6	-6	-1	202	-43	245
473	1	17	68	24	120	4	-1	-23	-1	0	-4	0	234	-29	263
474	1	99	105	3	135	4	-5	-31	-19	0	-4	0	347	-59	406
475	6	161	13	22	716	2	-7	-30	-4	0	-2	0	920	-43	963
476	6	38	50	12	128	2	-4	-1	0	0	-1	0	236	-6	242
477	16	147	111	105	254	1	0	-3	-1	0	-1	0	634	-5	639
478	42	372	210	76	49	2	-3	-8	-3	0	-14	0	751	-28	779
479	30	533	142	35	116	2	-3	-51	-20	-12	-43	-3	858	-132	990
480	29	92	14	6	53	1	-18	-182	-275	-6	-98	0	195	-579	774
481	43	55	19	15	93	4	-7	-358	-54	-2	-34	-1	229	-456	685
482	7	44	144	15	113	5	-2	-10	-73	-2	-13	0	328	-100	428
483	9	261	59	14	624	3	-3	-98	-58	0	-9	0	970	-168	1138
484	21	36	9	33	94	1	-6	-38	-10	0	-1	0	194	-55	249
485	4	17	116	12	118	0	-3	-22	-2	0	-1	0	267	-28	295
486	7	652	156	28	10	0	0	-5	0	0	0	0	853	-5	858
487	35	914	74	2	9	0	0	-1	0	-1	0	0	1034	-2	1036
488	64	1506	8	4	85	1	0	0	0	0	0	-1	1668	-1	1669
489	35	17	10	13	14	1	0	0	-1	-2	-1	0	90	-4	94
490	4	7	60	3	121	3	0	-1	-1	0	0	0	198	-2	200
491	3	110	15	18	224	3	-4	-51	-8	-8	-11	-1	373	-83	456
492	11	9	41	47	373	4	-5	-5	-5	-2	-54	0	485	-71	556
493	2	10	8	3	5	0	-3	-56	-14	-1	-64	-2	28	-140	168
494	1	4	0	1	5	0	-11	-160	-45	-2	-34	-2	11	-254	265
495	1	18	1	2	20	0	-2	-136	-8	0	-22	0	42	-168	210
496	1	20	12	2	32	0	-11	-4	-4	-4	-19	-1	67	-43	110
497	2	13	10	10	14	0	-4	-10	-8	-2	-6	0	49	-30	79
498	2	31	56	2	198	0	0	-8	-47	-6	-3	0	289	-64	353
499	1	119	16	23	46	0	0	-25	-4	-1	-24	0	205	-54	259
500	1	35	100	3	29	1	-15	-60	-60	-26	-52	0	169	-213	382
501	0	125	10	2	20	0	-19	-123	-22	-27	-9	0	157	-200	357
502	7	15	11	4	1	0	-78	-849	-83	0	-2	-1	38	-1013	1051
503	0	15	6	0	0	0	-20	-38	-19	-3	-3	0	21	-83	104
504	2	48	2	0	1	0	-18	-29	-32	-5	-60	-8	53	-152	205
505	1	2	1	0	0	0	-23	-270	-222	-44	-478	-6	4	-1043	1047
506	6	1	13	4	39	0	-34	-576	-121	-21	-102	-1	63	-855	918
507	0	19	6	17	165	0	-19	-148	-60	-5	-120	0	207	-352	559
508	0	4	33	24	7	0	-3	-101	-99	-3	-41	-1	68	-248	316
509	0	67	77	3	4	0	-6	-29	-65	-9	-13	0	151	-122	273
510	2	198	2	0	6	0	-5	-36	-5	-3	-8	0	208	-57	265
511	0	18	16	8	3	0	-9	-15	-3	-3	-7	0	45	-37	82
512	2	47	170	1	16	1	-7	-22	-6	-6	-5	0	237	-46	283
513	1	124	0	2	2	0	-5	-20	-9	0	-4	0	129	-38	167
514	13	27	22	2	0	0	-6	-60	-1	0	-30	-1	64	-98	162
515	0	11	1	0	4	0	-2	-1	-6	-11	-50	0	16	-70	86
516	7	3	2	1	3	0	-1	-1	-1	0	-5	-1	16	-9	25
517	0	2	6	0	0	0	0	-1	0	0	-1	0	8	-2	10
518	0	3	0	0	0	0	0	0	-1	0	0	0	3	-1	4
519	0	7	1	0	0	0	0	-1	0	0	0	0	8	-1	9
520	0	2	0	0	1	0	0	-1	0	-1	-1	0	3	-3	6
521	0	1	0	0	1	0	-1	-1	0	0	-3	0	2	-5	7
522	0	1	0	0	7	0	0	-12	-4	-1	-2	-1	8	-20	28
523	0	0	6	1	2	0	-3	-5	-12	0	-23	-4	9	-47	56
524	0	1	3	1	3	0	-1	-15	-1	0	-11	0	8	-28	36
525	1	14	1	0	9	1	-1	-7	-3	0	-15	-1	26	-27	53
526	0	1	1	0	14	0	-1	-3	-5	-2	-10	0	16	-21	37
527	1	0	1	0	2	0	-1	-11	-1	-2	0	-1	4	-16	20
528	0	0	3	1	2	0	-1	-11	-4	-4	-68	-1	6	-89	95
529	0	2	1	0	26	1	-3	-23	-63	-52	-204	-2	30	-347	377
530	1	0	5	14	70	0	-11	-56	-157	-14	-365	-1	90	-604	694
531	0	0	1	3	6	0	-21	-383	-62	-25	-59	-2	10	-552	562
532	0	6	8	1	0	2	-76	-227	-1116	-26	-279	-9	17	-1733	1750
533	0	50	5	1	12	0	-24	-3123	-276	-21	-664	-4	68	-4112	4180
534	5	6	15	4	39	2	-27	-268	-25	-7	-73	-4	71	-404	475
535	5	26	15	7	31	2	-7	-23	-10	-1	-462	-1	86	-504	590
536	5	112	59	4	106	0	-1	-34	-8	-3	-4	0	286	-50	336
537	3	123	9	4	9	0	-19	-73	-3	-10	-9	-2	148	-116	264
538	1	18	16	0	7	0	-19	-321	-227	-22	-273	-1	42	-863	905
539	3	105	16	6	12	0	-8	-107	-24	-23	-63	0	142	-225	367
540	8	63	45	6	155	2	-13	-109	-50	-19	-25	0	279	-216	495
541	1	63	13	11	175	0	-10	-254	-31	-9	-18	-2	263	-324	587
542	1	20	75	29	57	0	-42	-177	-71	-10	-136	0	182	-436	618
543	15	213	73	11	3	0	-23	-29	-34	-15	-138	-2	315	-241	556
544	13	286	34	3	11	2	-15	-216	-538	-23	-350	-5	349	-1147	1496
545	21	77	5	6	54	0	-1	-31	-4	-2	-50	0	163	-88	251
546	9	11	6	6	6	0	0	-6	-4	-3	-15	-1	38	-29	67
547	3	23	103	6	103	0	-7	-135	-235	-13	-278	-1	238	-669	907
548	2	66	8	3	2	1	0	-37	-14	-7	-22	-1	82	-81	163
549	4	40	86	7	86	1	-8	-29	-39	-8	-81	-1	224	-166	390
550	5	38	2	12	4	0	0	-12	-3	0	-3	0	61	-18	79
551	15	39	62	1	10	0	0	-9	-2	-1	0	0	127	-12	139
552	1	54	6	0	11	0	0	-13	-11	-2	-59	0	72	-85	157
553	2	2	7	1	9	0	0	-5	-1	-5	-3	0	21	-14	35
554	5	140	121	17	137	0	0	-9	-29	-3	-5	0	420	-46	466
555	0	2	1	0	1	1	0	-10	-1	-2	-6	0	5	-19	24
556	0	3	12	1	0	0	-2	-11	-44	-4	-31	0	16	-92	108
557	0	11	0	0	2	0	-3	-41	-5	-3	-9	-1	13	-62	75
558	1	1	0	0	7	0	0	-10	-1	0	-1	0	9	-12	21
559	0	2	2	0	4	0	-2	-12	-1	0	-12	0	8	-27	35
560	0	2	1	1	5	0	-3	-5	-1	-1	-16	0	9	-26	35
561	0	13	1	0	23	1	0	0	-1	-3	-2	-1	38	-7	45
562	0	0	10	10	49	1	0	-2	-28	0	-5	0	70	-35	105
563	0	7	1	0	4	0	0	-60	-4	-2	-51	-2	12	-119	131
564	2	23	83	10	12	1	-12	-25	-18	-14	-128	0	131	-197	328
565	13	216	20	0	196	1	-1	-9	-7	-3	-6	0	446	-26	472
566	19	196	15	11	272	2	-2	-57	-11	-2	-5	0	515	-77	592
567	10	14	25	32	56	1	-2	-7	-13	-1	0	0	138	-23	161
568	0	163	139	4	2	0	-2	-39	0	-1	-3	0	308	-45	353
569	4	13	2	4	11	1	0	0	-1	0	-5	0	35	-6	41
570	5	3	12	5	66	2	0	0	-17	-1	-19	0	93	-37	130
571	6	145	25	30	108	2	0	-12	-8	-2	-5	0	316	-27	343
572	9	15	87	8	69	3	0	-13	-1	-10	-87	0	191	-111	302
573	6	76	14	8	53	5	-24	-295	-53	-18	-54	0	162	-444	606
574	6	6	9	5	13	0	-7	-18	-17	-3	-9	0	39	-54	93
575	3	18	5	0	4	0	-1	-1	-1	0	-3	0	30	-6	36
576	5	34	65	1	132	2	0	0	-1	-1	-3	0	239	-5	244
577	10	692	11	41	59	0	0	-4	-7	0	0	0	813	-11	824
578	35	151	572	38	11	0	0	-10	-2	0	-3	0	807	-15	822
579	4	55	22	5	35	0	-1	0	0	-1	-15	0	121	-17	138
580	25	257	48	4	25	4	0	-2	-1	-1	-20	0	363	-24	387
581	10	54	13	2	420	0	0	0	-10	-11	-118	0	499	-139	638
582	7	22	1	66	3	4	0	-150	-49	-65	-23	0	103	-287	390
583	0	16	142	0	12	0	-3	-39	-178	0	-8	-1	170	-229	399
584	2	1477	2	4	3	1	-4	-666	-2	-2	-6	0	1489	-680	2169
585	25	3	5	0	72	1	-46	-6	-9	-7	-6	0	106	-74	180
586	1	2	0	5	0	0	-1	-6	-28	-5	-9	0	8	-49	57
587	0	0	2	0	0	0	0	-17	0	-3	0	0	2	-20	22
588	0	56	3	0	26	0	-1	-6	0	0	-1	0	85	-8	93
589	36	8	0	4	3	0	-21	-280	-6	-14	-2	-1	51	-324	375
590	0	0	2	0	1	0	-1	-30	-49	0	-5	0	3	-85	88
591	0	3	0	0	8	0	-1	-13	0	0	0	0	11	-14	25
592	2	0	4	1	0	0	-14	-1	-3	-1	-7	0	7	-26	33
593	0	0	0	1	120	1	0	-2	-1	-2	-4	0	122	-9	131
594	0	22	11	17	161	0	-3	-13	-9	-7	-7	-1	211	-40	251
595	1	7	143	20	292	2	-4	-20	-4	-3	-15	-1	465	-47	512
596	2	879	100	17	33	0	-45	-49	-20	-67	-419	0	1031	-600	1631
597	22	186	66	49	606	0	-1	-11	-8	-15	-20	0	929	-55	984
598	6	385	145	15	10	0	-7	-38	-136	-6	-19	0	561	-206	767
599	12	293	78	0	45	0	-13	-242	-22	-15	-7	0	428	-299	727
600	11	443	47	15	186	1	-18	-196	-17	-3	-27	-1	703	-262	965
601	2	7	60	11	112	0	-4	-9	-1	-1	-2	0	192	-17	209
602	0	65	41	48	47	2	-1	-1	-1	0	-2	0	203	-5	208
603	16	84	51	6	36	0	0	-2	0	0	0	0	193	-2	195
604	5	238	12	7	52	1	0	0	0	0	0	0	315	0	315
605	7	26	7	11	1	0	0	-9	-1	0	-2	0	52	-12	64
606	0	21	16	0	2	0	0	0	0	-2	-3	0	39	-5	44
607	13	162	6	1	1	0	0	-13	-1	-5	-4	0	183	-23	206
608	1	9	0	1	1	0	-12	-159	-13	-2	-15	0	12	-201	213
609	0	1	1	0	0	0	-8	-12	0	-2	-9	-1	2	-32	34
610	1	1	0	1	0	0	0	-1	0	0	-1	0	3	-2	5
611	0	0	0	0	1	0	0	-1	-1	-1	-2	0	1	-5	6
612	0	0	0	0	4	0	0	0	0	0	0	0	4	0	4
613	0	0	0	0	1	0	0	0	0	0	0	0	1	0	1
614	0	0	1	1	131	2	0	-1	0	0	-1	0	135	-2	137
615	0	6	6	13	227	1	0	0	0	0	-2	0	253	-2	255
616	2	3	12	8	4	0	0	0	0	0	0	0	29	0	29
617	0	29	110	1	60	0	-1	0	0	-1	-4	0	200	-6	206
618	2	100	2	26	81	2	0	-1	-3	-3	-8	0	213	-15	228
619	2	0	14	4	1192	2	0	-2	-5	0	-22	0	1214	-29	1243
620	3	81	35	15	147	0	-1	-23	-3	0	0	0	281	-27	308
621	5	45	91	42	41	1	-2	-2	0	0	0	0	225	-4	229
622	4	153	78	2	9	0	0	0	0	0	0	0	246	0	246
623	7	59	1	0	1	1	0	0	0	-1	-1	0	69	-2	71
624	9	4	0	0	2	1	0	-1	0	-1	0	0	16	-2	18
625	0	5	2	0	27	0	-1	-4	0	-1	-2	0	34	-8	42
626	0	2	3	15	22	0	-8	-27	-10	-8	-11	0	42	-64	106
627	0	2	11	1	10	0	-4	-2	-2	0	-9	0	24	-17	41
628	5	25	2	1	2	0	0	-20	-6	0	-8	0	35	-34	69
629	4	12	7	5	8	0	0	-37	-2	0	-9	0	36	-48	84
630	5	24	11	5	40	0	0	-3	-1	0	-5	0	85	-9	94
631	3	18	0	0	45	0	0	-1	-1	0	-9	0	66	-11	77
632	11	112	73	3	96	0	-1	-31	-14	-3	-5	0	295	-54	349
633	5	49	10	7	49	0	0	-1	-1	0	-1	-1	120	-4	124
634	2	2	15	2	100	0	0	-5	0	-2	-32	0	121	-39	160
635	0	28	22	6	37	1	-2	-6	0	-1	-8	0	94	-17	111
636	7	163	71	43	180	3	0	-3	-21	-7	-24	0	467	-55	522
637	1	244	3	0	46	0	0	-31	-5	-3	-7	0	294	-46	340
638	10	13	5	6	10	0	-2	-9	-17	-2	-13	0	44	-43	87
639	3	2	5	3	1	0	-1	-36	-3	-2	-2	0	14	-44	58
640	0	6	26	4	2	0	-2	-20	0	-1	-69	-1	38	-93	131
641	1	7	3	4	26	1	0	-5	-12	-17	-158	0	42	-192	234
642	1	11	47	2	21	3	0	-14	-87	-40	-68	-2	85	-211	296
643	1	121	9	4	109	0	-12	-269	-84	-10	-277	-2	244	-654	898
644	5	22	2	5	30	0	-26	-77	-48	-7	-155	0	64	-313	377
645	1	27	13	7	17	0	-6	-18	-30	-10	-39	-2	65	-105	170
646	3	18	56	4	84	0	-2	-25	-41	-2	-82	0	165	-152	317
647	3	118	8	8	15	0	-1	-51	-3	-11	-57	0	152	-123	275
648	2	25	86	7	67	0	-8	-5	-26	-31	-254	-1	187	-325	512
649	3	358	11	10	8	0	-3	-217	-207	-53	-166	0	390	-646	1036
650	10	22	43	4	15	0	-14	-566	-69	-15	-91	-1	94	-756	850
651	1	58	7	0	2	0	-12	-279	-38	-11	-80	-12	68	-432	500
652	0	1	2	1	8	1	-23	-223	-55	-20	-147	-1	13	-469	482
653	0	3	0	1	68	0	-6	-44	-57	-17	-71	-2	72	-197	269
654	1	5	21	6	81	4	-4	-42	-23	-2	-50	0	118	-121	239
655	0	89	247	10	68	0	-10	-57	-24	-5	-37	-1	414	-134	548
656	4	125	41	3	3	1	-5	-23	-10	-8	-24	0	177	-70	247
657	10	56	26	1	5	2	-7	-166	-39	-18	-26	-2	100	-258	358
658	3	77	1	0	243	2	-21	-98	-291	-10	-92	-3	326	-515	841
659	9	2	1	8	1	0	-12	-105	-31	-6	-26	0	21	-180	201
660	1	105	56	4	39	0	-35	-159	-157	-10	-149	-3	205	-513	718
661	4	24	17	20	10	1	-10	-409	-98	-7	-152	-1	76	-677	753
662	11	55	46	5	96	0	-2	-7	-8	-2	-9	-1	213	-29	242
663	6	33	17	10	22	2	0	-3	-1	-3	-1	0	90	-8	98
664	3	28	37	4	178	2	0	-21	-3	-1	-4	0	252	-29	281
665	0	17	5	29	143	4	-1	0	-2	0	-6	0	198	-9	207
666	2	18	75	15	46	2	0	-4	-8	-3	-10	0	158	-25	183
667	0	106	44	10	211	0	-1	-3	0	-1	-6	0	371	-11	382
668	6	74	25	9	156	2	-1	-5	-1	-2	-4	-1	272	-14	286
669	5	61	43	18	105	0	0	-1	-2	0	-2	0	232	-5	237
670	6	573	366	15	6	3	-1	0	-9	-1	-3	0	969	-14	983
671	8	302	34	5	68	1	0	-27	-2	-5	-4	0	418	-38	456
672	29	70	8	30	324	4	0	-11	-1	0	-8	0	465	-20	485
673	1	4	71	14	106	3	-1	-7	-4	-2	-8	0	199	-22	221
674	0	65	27	21	199	7	-3	-11	-2	-1	-11	0	319	-28	347
675	6	33	24	12	152	4	-4	-14	-19	-3	-17	0	231	-57	288
676	4	76	31	46	81	0	-2	-33	-52	-4	-45	-2	238	-138	376
677	29	299	181	29	266	4	-1	-29	-5	-3	-8	0	808	-46	854
678	24	114	23	29	190	0	0	-17	-8	0	-5	-1	380	-31	411
679	21	13	65	22	12	0	0	-38	-15	-4	-8	0	133	-65	198
680	4	45	33	5	53	0	-1	-53	-5	-2	-7	0	140	-68	208
681	10	514	44	31	159	1	-3	-14	-10	-4	-5	0	759	-36	795
682	53	264	190	15	128	1	-1	-22	-63	-3	-39	0	651	-128	779
683	6	482	61	6	26	1	-1	-30	-8	-6	-8	-1	582	-54	636
684	7	174	115	5	46	0	-7	-43	-10	-2	-20	-1	347	-83	430
685	6	34	23	9	17	0	-5	-8	-2	-2	-25	0	89	-42	131
686	4	28	8	2	14	0	-8	-23	-5	-13	-44	0	56	-93	149
687	29	503	128	4	123	7	-5	0	-9	-4	-3	0	794	-21	815
688	33	223	24	15	72	0	-3	-91	-29	-5	-33	-1	367	-162	529
689	4	1	0	14	18	1	-9	-26	0	-2	-23	-1	38	-61	99
690	0	2	5	1	7	2	-6	-10	-30	-4	-106	-11	17	-167	184
691	0	16	2	3	23	0	0	-6	-5	-3	-67	-1	44	-82	126
692	6	5	2	5	2	0	-7	-113	-9	-3	-14	0	20	-146	166
693	0	1	4	1	3	0	-8	-35	-8	-3	-103	0	9	-157	166
694	3	30	12	7	60	0	-12	-52	-171	-17	-261	0	112	-513	625
695	9	14	3	0	3	0	-4	-69	-31	-23	-55	-1	29	-183	212
696	1	10	17	2	81	0	-12	-106	-148	-20	-159	-2	111	-447	558
697	0	44	7	5	27	0	-7	-210	-47	-13	-58	-7	83	-342	425
698	2	26	33	2	23	0	-25	-101	-29	-49	-203	0	86	-407	493
699	0	31	17	2	15	0	-37	-36	-83	-55	-242	0	65	-453	518
700	22	266	23	5	34	1	-9	-97	-449	-19	-50	0	351	-624	975
701	5	6	9	3	41	4	-6	-252	-43	-9	-85	-1	68	-396	464
702	1	8	9	6	21	0	-31	-283	-35	-29	-218	-2	45	-598	643
703	0	5	6	4	12	0	-36	-349	-194	-30	-328	0	27	-937	964
704	1	24	2	0	0	0	-2	-148	-237	-30	-146	-4	27	-567	594
705	1	19	9	0	33	0	-17	-558	-99	-1	-27	-1	62	-703	765
706	4	93	15	7	11	1	-17	-295	-85	-12	-148	-1	131	-558	689
707	2	4	3	0	2	0	-10	-90	-9	-11	-14	-1	11	-135	146
708	1	2	1	0	12	2	-2	-3	-20	-8	-20	0	18	-53	71
709	1	11	4	1	14	0	-13	-166	-18	-15	-40	0	31	-252	283
710	1	1	2	0	8	0	-3	-11	-5	-2	-23	0	12	-44	56
711	1	1	0	4	2	0	-4	-22	-5	-19	-19	0	8	-69	77
712	0	5	3	0	2	0	-2	-83	-75	-7	-43	-1	10	-211	221
713	1	20	0	0	2	0	0	-118	-8	0	-17	0	23	-143	166
714	2	0	1	0	7	0	-1	-43	-8	-3	-29	0	10	-84	94
715	1	15	0	2	92	2	0	-2	-3	-2	-9	0	112	-16	128
716	0	2	1	3	4	0	-3	-27	-39	-2	-51	0	10	-122	132
717	1	36	8	0	0	0	-3	-52	-20	-20	-28	0	45	-123	168
718	3	6	10	0	26	0	-20	-98	-109	-2	-27	0	45	-256	301
719	5	53	2	2	24	1	0	-42	-4	-6	-9	0	87	-61	148
720	3	12	49	4	53	1	-5	-12	-8	-3	-44	0	122	-72	194
721	0	296	22	15	95	0	-2	-9	-3	0	-3	0	428	-17	445
722	5	40	37	23	32	3	0	-16	0	-1	-9	0	140	-26	166
723	2	54	38	2	120	0	-2	-5	-33	-2	-21	-1	216	-64	280
724	12	163	5	2	52	2	0	-6	-1	-2	-5	0	236	-14	250
725	5	20	58	16	286	1	-1	-14	-10	-2	-6	0	386	-33	419
726	0	60	27	25	64	11	-2	-8	-9	0	-7	0	187	-26	213
727	13	312	162	12	45	1	-5	-14	-7	-3	-34	0	545	-63	608
728	17	423	20	14	15	3	-2	-27	-1	-8	-5	-2	492	-45	537
729	19	133	35	12	398	3	0	0	-2	0	-15	0	600	-17	617
730	14	69	4	47	305	0	0	-2	-2	-1	-10	0	439	-15	454
731	5	14	46	24	32	0	0	-1	-5	-1	-5	0	121	-12	133
732	3	807	98	10	174	1	0	-23	-3	-1	-2	0	1093	-29	1122
733	74	577	68	25	472	1	-2	-19	-1	-2	-4	0	1217	-28	1245
734	17	110	44	30	105	2	-4	-2	-7	-1	0	0	308	-14	322
735	8	39	153	19	90	1	-5	-18	-1	0	-1	0	310	-25	335
736	5	422	26	10	53	0	-2	-8	-1	-1	-4	0	516	-16	532
737	11	45	84	6	53	0	0	0	-1	-1	-13	0	199	-15	214
738	7	301	96	14	10	0	0	-6	-1	0	-3	0	428	-10	438
739	14	33	34	7	42	1	0	-10	-3	0	-22	-1	131	-36	167
740	5	15	3	1	37	2	-2	-5	-11	-7	-17	0	63	-42	105
741	16	90	18	7	610	4	-1	-13	-18	-2	-4	0	745	-38	783
742	15	216	115	24	666	5	-2	-15	-4	-3	-17	0	1041	-41	1082
743	4	105	197	23	83	1	-6	-49	-15	-13	-7	0	413	-90	503
744	6	219	81	21	92	1	-21	-10	-67	-1	-2	0	420	-101	521
745	27	196	21	4	18	0	-8	-170	-6	0	-1	0	266	-185	451
746	4	11	21	5	65	0	-11	-9	-1	0	-3	0	106	-24	130
747	1	2	0	1	1	0	0	-1	0	0	-2	0	5	-3	8
748	1	5	2	0	4	0	-1	-1	-1	-2	-14	0	12	-19	31
749	0	2	3	0	3	0	0	-1	-3	0	-14	0	8	-18	26
750	0	3	4	0	2	0	0	-1	-4	0	-12	0	9	-17	26
751	0	7	1	1	1	2	0	-5	-4	-1	-58	0	12	-68	80
752	0	1	0	0	160	0	0	-47	-3	-4	-1	0	161	-55	216
753	1	1	0	34	1	0	0	-13	-3	0	-1	0	37	-17	54
754	0	1	24	0	0	0	0	-2	0	-1	0	0	25	-3	28
755	0	23	0	0	0	0	-2	-2	0	0	-2	0	23	-6	29
756	3	0	0	1	0	0	0	-2	-19	-2	-2	0	4	-25	29
757	0	28	15	1	63	2	-2	0	-4	-1	-5	0	109	-12	121
758	2	59	1	1	195	3	0	-7	0	-3	-10	0	261	-20	281
759	3	1	44	9	190	0	-3	-4	-1	-2	-6	0	247	-16	263
760	0	1	45	15	5	0	0	-5	-2	-2	0	0	66	-9	75
761	4	108	118	3	2	0	-3	-54	-14	0	-13	0	235	-84	319
762	6	36	2	0	0	0	-6	-24	-4	-4	-19	0	44	-57	101
763	6	9	3	1	6	2	-9	-11	-24	-5	-64	0	27	-113	140
764	4	50	5	0	36	0	-1	-40	-7	-5	-22	0	95	-75	170
765	0	0	2	5	6	0	-1	-2	-14	-4	-5	-2	13	-28	41
766	2	10	12	6	9	0	0	-104	-18	-5	-134	0	39	-261	300
767	3	2	5	1	10	0	-6	-153	-21	-4	-49	-1	21	-234	255
768	2	8	3	10	14	1	0	0	-4	0	-53	-5	38	-62	100
769	1	2	10	2	12	0	0	0	-1	0	-15	0	27	-16	43
770	0	38	14	6	42	0	0	-5	-3	-19	-46	-5	100	-78	178
771	1	9	1	2	5	0	0	-3	-88	-14	-64	0	18	-169	187
772	1	86	173	4	16	0	-1	-214	-130	-9	-34	0	280	-388	668
773	2	17	5	2	2	0	-10	-572	-33	-8	-5	0	28	-628	656
774	2	6	3	0	3	0	-11	-38	-36	-2	-11	-1	14	-99	113
775	0	3	1	1	0	0	-20	-27	-18	-3	-65	0	5	-133	138
776	3	3	0	1	4	1	-1	-32	-1	-2	-9	-1	12	-46	58
777	2	28	2	13	60	0	-2	-18	-28	-8	-53	-2	105	-111	216
778	0	2	63	4	6	0	-2	-32	-18	-26	-80	-3	75	-161	236
779	0	107	4	1	106	0	-4	-31	-21	-20	-66	-5	218	-147	365
780	1	2	0	17	24	1	-7	-43	-17	-13	-83	0	45	-163	208
781	1	0	21	4	2	0	-22	-176	-344	-24	-52	-9	28	-627	655
782	0	24	13	2	32	0	-5	-328	-54	-4	-103	0	71	-494	565
783	5	51	51	2	35	0	-70	-175	-21	-25	-242	0	144	-533	677
784	7	160	24	20	30	2	-8	-11	-82	-3	-21	0	243	-125	368
785	1	107	16	4	16	0	-7	-1305	-47	-31	-146	0	144	-1536	1680
786	6	11	37	12	23	0	-18	-100	-94	-16	-53	0	89	-281	370
787	0	3	57	9	74	2	-18	-41	-192	-7	-70	-1	145	-329	474
788	13	62	44	9	56	0	-7	-109	-26	-6	-69	0	184	-217	401
789	12	100	34	3	3	0	-10	-73	-13	-11	-90	-1	152	-198	350
790	1	18	7	1	4	0	-10	-120	-38	-15	-319	0	31	-502	533
791	0	10	0	0	1	0	-9	-40	-11	-40	-44	-1	11	-145	156
792	6	3	1	0	48	0	-13	-17	-83	-20	-272	0	58	-405	463
793	0	3	2	1	9	0	-3	-59	-23	-16	-45	-2	15	-148	163
794	0	1	3	1	9	1	-17	-100	-37	-6	-129	-2	15	-291	306
795	0	11	3	0	23	0	-16	-51	-41	-30	-71	-1	37	-210	247
796	3	132	3	2	1	0	-15	-51	-53	-31	-140	0	141	-290	431
797	3	5	7	0	21	0	-3	-143	-140	-34	-111	0	36	-431	467
798	0	143	26	8	35	1	-10	-490	-139	-14	-216	-1	213	-870	1083
799	2	31	17	2	13	0	-26	-55	-6	-38	-262	0	65	-387	452
800	2	140	5	4	14	0	-7	-20	0	-4	-16	0	165	-47	212
801	11	5	5	1	98	0	-7	-126	-49	-9	-73	0	120	-264	384
802	0	9	1	3	0	0	-3	-31	-15	-8	-22	-2	13	-81	94
803	2	7	12	0	1	0	-2	-88	-27	-5	-106	0	22	-228	250
804	0	100	3	0	2	0	-7	-253	-37	-27	-79	0	105	-403	508
805	5	18	1	1	73	0	-2	-13	-16	-2	-17	0	98	-50	148
806	0	2	3	9	23	0	-8	-8	-2	-1	-1	0	37	-20	57
807	1	4	10	7	4	3	0	0	0	0	0	0	29	0	29
808	0	156	9	2	209	0	-2	-8	-16	-5	-10	0	376	-41	417
809	4	41	2	13	16	0	0	-16	-6	-2	-13	-1	76	-38	114
810	6	0	11	5	2	0	-2	-94	-69	-17	-31	0	24	-213	237
811	0	26	4	5	29	0	0	0	-6	0	-2	0	64	-8	72
812	9	4	41	1	16	1	0	-2	-1	-1	-6	0	72	-10	82
813	11	2	98	25	250	2	-17	-1	-35	-6	-2	0	388	-61	449
814	33	61	204	42	236	2	0	-4	-4	0	-1	0	578	-9	587
815	14	177	43	7	90	0	-1	-206	-8	0	-4	0	331	-219	550
816	24	71	36	35	80	0	-7	-5	0	-49	-8	-1	246	-70	316
817	8	121	108	3	6	0	0	-1	0	0	-33	-1	246	-35	281
818	19	447	40	1	2	1	-2	-13	-2	-4	-35	-2	510	-58	568
819	32	92	4	0	19	2	-1	-11	-2	-5	-86	-1	149	-106	255
820	6	19	1	2	111	4	0	0	-2	0	-6	0	143	-8	151
821	5	214	29	29	107	2	-2	-5	-5	-1	-17	0	386	-30	416
822	3	15	87	17	419	4	0	-37	-24	-10	-69	-12	545	-152	697
823	3	44	21	12	57	0	0	-3	-2	0	-20	0	137	-25	162
824	3	66	17	14	22	0	-2	-5	-16	-7	-2	0	122	-32	154
825	22	302	17	21	22	0	-1	-9	-2	0	-1	0	384	-13	397
826	36	93	42	2	6	1	-4	-22	0	0	0	0	180	-26	206
827	10	35	12	3	1	0	-12	-16	0	0	-1	0	61	-29	90
828	1	3	1	2	1	0	-1	-3	0	0	-1	0	8	-5	13
829	0	0	0	0	2	1	-2	-1	0	0	-1	0	3	-4	7
830	0	0	0	0	0	0	0	-1	0	0	0	0	0	-1	1
831	0	0	0	0	0	0	0	0	-1	-2	-2	0	0	-5	5
832	0	0	0	0	1	0	-1	0	-9	0	-6	0	1	-16	17
833	0	0	0	0	4	1	-1	-4	-15	-2	-7	0	5	-29	34
834	0	0	4	0	3	0	-4	-92	-29	-10	-16	-1	7	-152	159
835	0	2	62	10	474	0	-13	-215	-110	-29	-349	0	548	-716	1264
836	1	12	39	38	12	1	-12	-154	-18	-24	-184	-2	103	-394	497
837	3	88	103	5	265	0	-15	-11	-83	-24	-16	-2	464	-151	615
838	84	5283	25	93	7	1	0	-90	-11	-10	-34	0	5493	-145	5638
839	28	21	188	0	4	0	-24	-448	-138	-59	-296	-3	241	-968	1209
840	2	42	4	2	7	3	-14	-38	-49	-10	-521	-1	60	-633	693
841	1	0	1	0	2	0	0	-3	-12	-13	-9	-1	4	-38	42
842	3	148	1	5	6	1	-9	-350	-21	-2	-77	0	164	-459	623
843	1	1	3	0	3	0	-10	-15	-8	-14	-35	0	8	-82	90
844	0	82	4	1	15	1	-17	-223	-332	-4	-155	0	103	-731	834
845	7	21	8	6	16	0	-18	-1465	-48	-12	-81	0	58	-1624	1682
846	1	3	4	4	4	0	-10	-26	-7	-3	-39	0	16	-85	101
847	2	5	3	1	3	0	-2	-12	-9	0	-22	-1	14	-46	60
848	5	273	20	3	8	0	0	-11	-2	-2	-2	-1	309	-18	327
849	4	17	5	5	2	1	-4	-10	-1	-1	-344	-4	34	-364	398
850	0	4	6	0	3	0	-1	-17	-20	-21	-55	0	13	-114	127
851	1	57	5	1	30	0	-3	-21	-19	0	-48	0	94	-91	185
852	1	1	2	2	50	0	0	-53	-4	-30	-19	0	56	-106	162
853	0	6	10	20	45	0	-3	-10	0	-2	-4	0	81	-19	100
854	0	5	11	2	11	0	-13	-40	-36	-3	-44	-1	29	-137	166
855	0	57	21	12	29	5	-5	-13	0	-2	0	0	124	-20	144
856	14	112	44	1	125	3	-1	-2	-2	0	-1	-1	299	-7	306
857	2	4	0	2	4	0	-2	-31	-5	-4	-2	0	12	-44	56
858	0	0	26	3	20	0	0	-1	-1	0	-2	0	49	-4	53
859	0	32	4	15	24	0	-7	-59	-37	-6	-125	0	75	-234	309
860	5	7	19	4	3	0	-14	-9	-8	0	-7	0	38	-38	76
861	8	105	9	1	2	0	-4	-32	-2	-1	0	0	125	-39	164
862	8	10	4	1	4	2	0	-2	0	0	0	0	29	-2	31
863	1	2	2	0	22	1	0	0	0	0	0	0	28	0	28
864	0	1	0	0	36	0	0	0	0	-2	-10	0	37	-12	49
865	0	0	14	3	2	0	-2	-9	-7	-17	-21	0	19	-56	75
866	0	26	23	2	24	0	-1	-6	-7	-4	-12	0	75	-30	105
867	3	167	20	13	13	0	-1	-80	-13	-2	-3	0	216	-99	315
868	6	23	35	0	8	0	0	-5	-2	-1	-2	0	72	-10	82
869	2	38	2	4	15	0	-1	-3	-1	-1	0	0	61	-6	67
870	2	31	4	0	6	0	-5	-12	0	-2	-5	0	43	-24	67
871	2	36	9	0	10	0	-2	-4	-4	-2	-11	0	57	-23	80
872	1	19	4	1	28	0	-3	-17	-13	0	-10	0	53	-43	96
873	3	8	10	4	6	0	0	-4	-5	-3	-10	0	31	-22	53
874	0	5	16	0	9	0	0	-3	-7	0	-1	0	30	-11	41
875	0	32	1	2	13	0	0	-5	0	0	-4	0	48	-9	57
876	2	2	2	0	6	1	0	-5	-1	-1	-7	0	13	-14	27
877	0	6	0	3	117	1	-1	-5	-1	-1	-7	0	127	-15	142
878	2	7	6	12	19	0	0	-3	-7	-1	-18	0	46	-29	75
879	0	2	24	0	19	0	0	0	0	-5	-3	0	45	-8	53
880	1	332	49	11	2	0	-2	-20	-3	-2	-6	0	395	-33	428
881	2	6	11	0	2	0	-3	-47	-22	-5	-35	0	21	-112	133
882	1	11	1	1	4	0	-7	-60	-37	-7	-40	-2	18	-153	171
883	1	18	9	1	11	0	0	-2	-21	0	-13	0	40	-36	76
884	0	0	6	0	8	0	0	-14	0	0	-20	0	14	-34	48
885	0	0	1	1	7	0	-1	-6	-7	-4	-7	0	9	-25	34
886	2	1	46	16	282	0	0	-8	-8	0	-6	0	347	-22	369
887	3	398	122	20	30	0	-2	-50	-10	0	0	0	573	-62	635
888	18	60	21	5	3	0	-3	-48	-3	-3	-13	-1	107	-71	178
889	11	22	32	0	10	0	-7	-8	-12	-3	-11	-3	75	-44	119
890	31	1067	4	13	84	1	-6	-88	-4	-2	-18	0	1200	-118	1318
891	20	3	35	0	4	0	-2	-8	-6	-1	-7	0	62	-24	86
892	1	86	19	3	6	0	-3	-24	-13	-5	-100	0	115	-145	260
893	16	45	9	3	19	1	-1	-1	0	-1	0	0	93	-3	96
894	0	7	3	6	4	0	0	-3	-12	-13	-17	-1	20	-46	66
895	0	10	13	1	50	0	-1	-5	-5	0	-4	0	74	-15	89
896	0	84	35	6	87	1	-8	-424	-42	-7	-33	0	213	-514	727
897	2	8	36	4	31	0	-3	-9	-6	-3	-9	0	81	-30	111
898	0	21	41	5	34	0	0	-10	-3	-1	-6	0	101	-20	121
899	6	97	8	10	12	1	0	-4	0	0	-2	0	134	-6	140
900	9	33	40	3	13	0	-5	-9	-4	-6	-12	-2	98	-38	136
901	10	122	5	3	97	1	-2	-5	-1	-1	-2	0	238	-11	249
902	12	97	12	1	56	0	0	-9	-9	-9	-6	0	178	-33	211
903	2	28	32	4	2	1	0	-27	-9	-5	-9	0	69	-50	119
904	2	27	32	0	15	0	0	-4	-3	0	-13	0	76	-20	96
905	1	25	0	0	0	2	-1	-2	-2	0	-6	0	28	-11	39
906	0	0	1	0	1	0	0	-3	-3	0	-2	0	2	-8	10
907	1	5	0	0	1	0	0	-12	-5	0	-4	0	7	-21	28
908	0	0	0	0	0	0	-1	-19	-2	-2	-19	0	0	-43	43
909	1	0	0	0	3	3	0	-15	-3	-1	-3	0	7	-22	29
910	0	0	0	2	110	1	-1	-4	-3	0	-4	0	113	-12	125
911	0	0	4	18	22	0	-1	-8	0	0	-9	0	44	-18	62
912	0	70	56	7	28	1	-1	-6	-2	0	-12	0	162	-21	183
913	30	450	73	11	543	3	-2	-1	-3	-2	-10	0	1110	-18	1128
914	33	265	10	44	400	3	0	-6	-4	0	-2	0	755	-12	767
915	25	150	196	7	24	2	-1	-10	-3	-2	-1	0	404	-17	421
916	2	133	47	6	123	0	-2	-9	0	-2	-2	0	311	-15	326
917	50	117	11	11	62	1	-6	-7	-4	-2	-9	0	252	-28	280
918	8	17	83	5	30	1	-1	-2	-4	0	-10	0	144	-17	161
919	33	224	43	13	156	2	-1	-7	-4	0	-8	0	471	-20	491
920	17	26	23	194	103	0	-1	-9	-2	0	-4	0	363	-16	379
921	4	9	49	17	65	2	-1	-6	-1	0	-1	0	146	-9	155
922	2	66	27	4	77	0	0	-21	-13	0	-3	0	176	-37	213
923	15	55	8	9	3	0	-1	-12	-2	0	-4	-2	90	-21	111
924	5	32	7	0	5	0	-2	-1	0	0	-22	0	49	-25	74
925	2	22	0	1	0	0	0	-1	-1	-1	-1	0	25	-4	29
926	6	76	30	0	28	0	0	-13	-6	-1	-38	0	140	-58	198
927	3	42	14	8	60	0	-3	-33	-9	-18	-146	0	127	-209	336
928	2	54	24	7	39	2	-3	-2	-19	-23	-24	-1	128	-72	200
929	1	27	86	2	97	0	-2	-57	-13	-2	-25	0	213	-99	312
930	0	165	12	7	63	1	-10	-142	-6	-2	-22	0	248	-182	430
931	5	6	16	5	209	1	-3	-5	-6	-3	-12	0	242	-29	271
932	1	33	22	55	195	0	-1	-31	-11	-3	-7	0	306	-53	359
933	7	131	135	69	70	5	-2	-12	-8	-27	-6	0	417	-55	472
934	5	36	229	27	423	0	-7	-4	-14	-6	-29	0	720	-60	780
935	13	52	4	7	0	0	-7	-57	-34	-5	-85	-1	76	-189	265
936	2	8	11	1	0	2	-2	-5	-4	-2	0	0	24	-13	37
937	6	154	4	1	9	0	-9	-16	-45	-8	-80	0	174	-158	332
938	16	6	3	2	1	0	0	-9	-10	-3	-5	-1	28	-28	56
939	0	0	7	1	0	0	-5	-3	-5	-22	-95	-2	8	-132	140
940	1	5	5	0	6	0	0	-1	-10	0	-8	0	17	-19	36
941	2	4	0	3	2	0	-1	-323	-14	0	-10	0	11	-348	359
942	0	0	1	1	0	0	-26	-203	-5	-8	-23	0	2	-265	267
943	0	2	0	0	2	0	-2	0	-3	0	-5	0	4	-10	14
944	3	6	0	1	165	0	0	-2	-1	0	0	0	175	-3	178
945	0	7	0	30	42	0	0	-10	0	0	-4	-1	79	-15	94
946	0	0	25	1	4	0	0	-1	-1	-1	-3	0	30	-6	36
947	0	13	3	0	6	0	0	-1	-2	0	-8	0	22	-11	33
948	2	4	0	7	72	0	0	-3	-3	-3	-62	0	85	-71	156
949	1	16	11	13	51	0	0	-10	-3	0	-8	0	92	-21	113
950	1	3	42	1	367	0	0	-7	-31	-2	-21	-2	414	-63	477
951	2	93	0	11	44	1	-3	-36	-3	-6	-16	0	151	-64	215
952	5	33	107	6	26	0	-5	-18	-8	-5	-19	0	177	-55	232
953	0	86	35	21	16	0	-8	-48	-10	-1	-29	0	158	-96	254
954	7	254	62	5	15	0	-5	-47	-52	-4	-44	-1	343	-153	496
955	10	121	3	2	2	0	-10	-51	-13	-10	-40	-1	138	-125	263
956	10	10	2	1	3	0	0	-22	-19	-2	-14	0	26	-57	83
957	3	3	2	0	1	0	-1	-100	-16	-7	-32	-1	9	-157	166
958	2	0	0	0	1	0	-1	-11	-18	-2	-72	0	3	-104	107
959	0	2	2	1	9	0	0	-47	-18	-4	-95	0	14	-164	178
960	0	3	3	3	22	0	0	-13	-4	-4	-38	0	31	-59	90
961	0	6	9	0	70	1	-1	-3	-11	-3	-13	0	86	-31	117
962	1	79	37	13	50	0	0	-81	-8	-3	-12	0	180	-104	284
963	2	10	17	5	17	1	-1	-4	-3	-4	-7	0	52	-19	71
964	1	40	6	2	6	0	0	-13	-6	0	-1	0	55	-20	75
965	2	27	5	1	13	0	-2	-20	-11	0	-11	0	48	-44	92
966	1	3	2	2	4	0	0	-24	0	-2	-14	0	12	-40	52
967	1	4	2	2	9	1	-2	-1	-9	-3	-12	0	19	-27	46
968	3	10	1	4	21	1	-1	-60	-14	-5	-48	0	40	-128	168
969	4	4	5	1	21	0	-5	-17	-46	-5	-39	0	35	-112	147
970	3	6	3	2	26	1	-1	-19	-11	-3	-4	0	41	-38	79
971	1	11	8	0	61	0	-1	-21	-5	-1	-14	0	81	-42	123
972	1	3	6	7	18	1	0	-1	-3	-4	-25	0	36	-33	69
973	0	22	24	2	109	1	-2	-3	-11	-5	-5	0	158	-26	184
974	0	74	3	14	24	0	0	-12	-5	-3	-4	0	115	-24	139
975	4	13	51	5	25	1	-4	-9	-5	-4	-9	0	99	-31	130
976	2	75	28	8	35	2	-17	-89	-156	-8	-12	-1	150	-283	433
977	4	47	8	5	48	0	-3	-70	-11	-3	-15	0	112	-102	214
978	2	7	4	4	123	0	-31	-398	-13	-16	-213	0	140	-671	811
979	1	12	8	5	14	1	-4	-5	-3	-4	-9	0	41	-25	66
980	8	71	29	0	32	0	0	-15	-32	0	-28	0	140	-75	215
981	5	41	7	3	10	0	0	-10	-1	-2	-5	0	66	-18	84
982	1	4	3	1	13	0	-7	-9	-27	-1	-6	0	22	-50	72
983	1	7	2	1	2	0	0	-11	-2	-3	-9	0	13	-25	38
984	1	31	41	7	1	0	-1	-6	-12	-6	-32	0	81	-57	138
985	4	149	16	1	6	0	0	-42	-13	0	-119	0	176	-174	350
986	3	88	1	2	2	0	-6	-67	-28	-13	-69	-2	96	-185	281
987	3	2	1	0	0	0	-1	-5	-15	-3	-1	0	6	-25	31
988	2	2	0	0	0	0	-1	0	0	0	0	-1	4	-2	6
989	0	0	0	0	3	0	-5	-178	-222	-34	-236	-3	3	-678	681
990	0	3	2	1	3	0	-1	-26	-8	-15	-77	0	9	-127	136
991	1	8	17	2	7	0	0	-45	-109	-8	-51	0	35	-213	248
992	2	71	3	27	6	0	-3	-149	-28	-3	-33	0	109	-216	325
993	2	7	29	10	28	1	-2	-43	-15	-3	-17	0	77	-80	157
994	0	89	6	0	150	0	-5	-20	-3	-2	-24	0	245	-54	299
995	4	15	15	13	208	2	-5	-121	-4	-3	-52	-3	257	-188	445
996	0	12	23	3	112	0	-1	-12	-12	0	-87	0	150	-112	262
997	2	293	19	18	2	3	-1	-14	0	-14	0	0	337	-29	366
998	11	75	50	0	63	0	0	-2	-13	0	-2	0	199	-17	216
999	35	19	0	8	0	0	-1	-10	-5	0	-8	0	62	-24	86
1000	20	3	20	0	28	0	0	-5	-2	0	-2	0	71	-9	80
1001	1	155	3	7	1	1	0	-25	-37	-6	-123	-1	168	-192	360
1002	0	2	3	0	9	0	0	-2	-4	0	0	0	14	-6	20
1003	0	52	0	3	0	0	0	0	0	0	0	0	55	0	55
1004	4	1	7	0	3	0	-1	0	0	-1	-6	0	15	-8	23
1005	0	29	1	0	1	0	0	0	0	-2	-3	0	31	-5	36
1006	2	1	0	0	2	0	0	-2	0	-6	-43	0	5	-51	56
1007	0	2	0	2	2	0	0	-4	0	-1	0	0	6	-5	11
1008	0	0	0	1	1	0	0	-2	-4	0	0	0	2	-6	8
1009	0	0	1	0	1	0	0	-7	0	0	0	0	2	-7	9
1010	0	1	0	0	0	1	0	0	0	0	0	0	2	0	2
1011	1	0	0	0	0	0	0	0	0	0	0	0	1	0	1
1012	0	0	0	0	0	0	0	0	0	0	0	0	0	0	0
1013	0	0	0	0	0	0	0	0	0	0	0	0	0	0	0
1014	0	0	0	0	0	0	0	0	0	0	0	0	0	0	0
1015	0	0	0	0	0	0	0	-1	0	0	-5	0	0	-6	6
1016	0	0	0	0	0	0	0	0	0	0	-2	-1	0	-3	3
1017	0	0	1	0	8	0	-2	-1	0	0	-4	-1	9	-8	17
1018	0	4	2	0	2	0	0	0	0	-11	-165	-4	8	-180	188
1019	1	2	3	0	3	0	0	-2	-3	-5	-24	0	9	-34	43
1020	0	8	8	1	21	0	0	-9	-42	-5	-68	-2	38	-126	164
1021	0	4	1	0	8	0	-7	-63	-17	-40	-49	0	13	-176	189
1022	0	4	21	0	7	0	-7	-64	-33	-7	-31	0	32	-142	174
1023	0	6	0	1	0	0	-5	-12	-27	-20	-41	0	7	-105	112
1024	2	3	3	0	1	0	-7	-34	-60	-2	-22	0	9	-125	134
1025	0	7	1	1	2	1	0	-47	-8	-2	-21	0	12	-78	90
1026	2	1	3	0	0	0	-6	-41	-21	-4	-67	-2	6	-141	147
1027	1	2	3	1	65	0	-2	-23	-4	-5	-31	0	72	-65	137
1028	1	7	6	6	4	1	-10	-69	-69	-12	-96	-1	25	-257	282
1029	1	0	35	2	15	0	-1	-14	-14	-15	-86	0	53	-130	183
1030	4	34	10	3	6	0	-8	-181	-28	-4	-238	-2	57	-461	518
1031	0	7	2	0	3	0	-9	-28	-8	-2	-9	-1	12	-57	69
1032	3	173	3	5	5	0	-12	-90	-190	-7	-391	0	189	-690	879
1033	1	2	1	2	1	0	0	-31	0	-1	-5	0	7	-37	44
1034	0	5	0	0	7	0	-2	-4	-3	-2	-3	0	12	-14	26
1035	0	4	0	2	5	0	0	-68	-46	-13	-16	0	11	-143	154
1036	0	3	4	3	10	0	-1	-20	-14	-1	-7	0	20	-43	63
1037	1	9	0	0	3	0	-7	-503	-56	-1	-47	-1	13	-615	628
1038	0	2	6	0	3	0	-2	-43	-14	0	-33	-1	11	-93	104
1039	0	1	0	1	0	0	0	-5	-1	0	-4	0	2	-10	12
1040	0	5	27	0	1	1	0	-7	-2	-1	-2	0	34	-12	46
1041	0	11	0	0	34	1	0	0	0	0	0	0	46	0	46
1042	1	4	0	2	140	1	-2	-3	-2	-1	-11	0	148	-19	167
1043	2	1	7	13	79	3	0	-1	-1	0	0	0	105	-2	107
1044	0	17	81	6	10	0	-3	0	-3	-1	-111	0	114	-118	232
1045	1	42	9	2	6	1	-1	-3	-2	-4	-6	-1	61	-17	78
1046	9	2	9	5	201	0	-7	-20	-19	-4	-42	-1	226	-93	319
1047	2	6	1	17	5	3	-2	-13	-3	-5	-8	-1	34	-32	66
1048	2	4	7	1	27	0	-1	-1	-10	0	-6	0	41	-18	59
1049	7	30	0	4	7	0	0	-21	-15	-1	-13	0	48	-50	98
1050	3	13	12	4	11	0	-1	-93	-43	-4	-20	0	43	-161	204
1051	0	5	2	5	8	0	-1	-9	0	0	0	0	20	-10	30
1052	1	19	8	2	5	0	-3	-21	-19	0	-5	0	35	-48	83
1053	0	58	7	2	0	0	0	-3	0	-1	0	0	67	-4	71
1054	2	7	6	0	2	0	-1	-6	-15	-2	-1	0	17	-25	42
1055	0	2	0	0	9	0	-1	-37	0	-3	-1	0	11	-42	53
1056	1	3	2	4	4	1	-2	-7	-2	0	-12	0	15	-23	38
1057	0	4	28	1	43	0	-1	-2	-2	-1	-6	-1	76	-13	89
1058	2	113	2	11	2	0	-2	-9	-1	-8	-58	0	130	-78	208
1059	4	8	69	1	0	0	-4	-5	-3	-3	-1	0	82	-16	98
1060	2	70	6	0	1	0	-3	-8	-5	-13	-9	0	79	-38	117
1061	0	2	0	0	0	0	-9	-4	0	-4	-31	0	2	-48	50
1062	0	0	1	0	0	0	0	-2	-5	0	-45	0	1	-52	53
1063	0	5	0	0	1	0	-1	-15	-7	-1	-10	-1	6	-35	41
1064	3	47	3	0	2	0	-1	-4	-12	-3	-15	0	55	-35	90
1065	0	21	2	1	5	0	-1	-14	-2	-9	-5	0	29	-31	60
1066	4	10	6	1	1	0	0	-13	0	0	-3	0	22	-16	38
1067	0	3	3	2	1	0	-3	-7	-5	-8	-6	-1	9	-30	39
1068	1	9	0	2	12	0	-1	-2	-4	-2	-18	-3	24	-30	54
1069	4	6	3	1	6	0	0	-2	-5	-3	-20	0	20	-30	50
1070	2	9	3	2	5	0	0	-1	-3	-1	-4	0	21	-9	30
1071	0	3	0	3	0	0	-1	-5	-4	0	-2	0	6	-12	18
1072	1	6	0	1	0	0	-2	-35	-3	0	-12	0	8	-52	60
1073	1	3	0	0	2	0	-5	-7	-6	-10	-13	-1	6	-42	48
1074	1	5	1	2	0	0	0	-12	-4	-9	-12	0	9	-37	46
1075	0	0	0	0	6	0	0	-8	0	-3	-7	0	6	-18	24
1076	0	1	0	3	2	0	0	-3	-1	0	-1	0	6	-5	11
1077	0	0	0	1	1	0	0	-1	0	0	-1	0	2	-2	4
1078	0	3	2	0	0	0	0	-2	-1	0	-2	0	5	-5	10
1079	0	0	2	0	0	0	0	-1	0	-1	-5	0	2	-7	9
1080	1	0	0	0	0	0	-1	-5	-2	0	-1	0	1	-9	10
1081	0	0	0	0	1	0	0	0	0	0	0	0	1	0	1
1082	0	0	0	1	1	0	0	0	0	0	-1	-1	2	-2	4
1083	0	0	0	0	0	0	0	0	0	0	0	0	0	0	0
1084	0	0	0	0	0	0	0	0	0	0	-1	0	0	-1	1
1085	0	2	0	0	0	0	-1	-3	-1	0	-1	0	2	-6	8
1086	0	0	0	0	0	0	0	0	0	0	0	0	0	0	0
1087	0	0	0	0	2	0	0	0	0	0	0	0	2	0	2
1088	0	0	0	0	0	0	0	0	0	0	0	0	0	0	0
1089	0	0	0	0	0	0	0	0	0	0	0	0	0	0	0
1090	1	0	0	0	0	0	0	0	0	0	0	0	1	0	1
1091	1	0	0	0	0	0	0	0	0	0	0	0	1	0	1
1092	0	0	0	0	0	0	0	0	0	0	0	0	0	0	0
1093	0	0	0	0	0	0	0	0	0	0	0	0	0	0	0
1094	0	0	0	0	0	0	0	0	0	0	0	0	0	0	0
1095	0	0	0	0	0	0	0	0	0	0	0	0	0	0	0
1096	0	0	0	0	0	0	0	0	0	0	0	0	0	0	0
1097	0	0	0	0	0	0	0	0	0	0	-1	0	0	-1	1
1098	0	0	0	0	0	0	0	0	0	0	0	0	0	0	0
1099	1	0	1	0	1	0	0	-2	0	0	0	0	3	-2	5
1100	0	13	2	0	2	1	0	0	0	0	0	0	18	0	18
1101	0	1	1	2	18	0	-1	0	0	0	-1	0	22	-2	24
1102	0	3	1	4	6	0	0	0	0	-1	-1	0	14	-2	16
1103	0	0	1	0	0	0	0	0	-1	0	-2	0	1	-3	4
1104	0	6	4	1	10	0	0	0	0	0	-3	0	21	-3	24
1105	0	2	4	1	11	0	0	0	0	0	-19	0	18	-19	37
1106	1	5	0	3	4	2	0	0	-1	-1	0	0	15	-2	17
1107	0	18	3	1	49	0	0	-4	-7	0	-4	0	71	-15	86
1108	5	13	2	3	16	0	-1	-12	-1	0	-2	0	39	-16	55
1109	2	0	29	1	0	0	-2	-7	-4	-2	0	0	32	-15	47
1110	1	129	15	0	0	0	0	-22	-1	0	0	0	145	-23	168
1111	6	17	1	0	0	0	-3	-3	0	0	-1	0	24	-7	31
1112	1	1	0	0	25	1	-2	-2	-46	-18	-2	0	28	-70	98
1113	1	0	1	4	48	0	0	-1	-2	0	-1	0	54	-4	58
1114	0	2	0	1	0	0	-1	-1	-2	0	-4	-1	3	-9	12
1115	0	18	28	3	3	5	-1	0	-2	-2	-4	0	57	-9	66
1116	8	307	1	0	2	0	0	-1	-3	-3	-9	-3	318	-19	337
1117	9	0	1	0	5	0	0	-2	-8	-8	-30	0	15	-48	63
1118	0	0	4	1	7	0	0	-7	-5	-3	-8	0	12	-23	35
1119	0	2	3	1	0	0	0	-7	-9	0	-10	0	6	-26	32
1120	1	3	5	1	4	1	-2	-23	-1	-6	-9	-2	15	-43	58
1121	0	2	0	0	1	0	0	-23	-3	-2	-29	0	3	-57	60
1122	16	28	14	13	34	0	-1	-13	-1	-6	-24	0	105	-45	150
1123	0	1	16	11	151	0	-9	-5	-18	-4	-6	0	179	-42	221
1124	0	20	1	3	3	0	0	-1	0	-1	-1	-1	27	-4	31
1125	10	102	176	23	39	2	-3	-4	-1	-4	-1	-1	352	-14	366
1126	1	5	1	0	16	0	-2	-8	-12	-8	-159	0	23	-189	212
1127	1	7	1	1	5	1	-11	-156	-20	0	-22	0	16	-209	225
1128	0	12	1	0	14	0	-2	-11	-4	0	-11	-2	27	-30	57
1129	0	5	3	6	15	1	-1	-36	-24	-6	-49	-2	30	-118	148
1130	0	10	2	3	81	2	0	-8	-3	-29	-160	0	98	-200	298
1131	3	47	32	9	101	0	-3	-19	-23	-3	-25	-1	192	-74	266
1132	3	5	13	10	6	0	-4	-111	-53	-25	-65	0	37	-258	295
1133	6	26	43	1	46	1	-27	-81	-64	-17	-45	0	123	-234	357
1134	12	115	6	6	12	0	-5	-64	-20	-4	-32	-1	151	-126	277
1135	3	38	46	1	40	0	-2	-99	-7	-6	-27	0	128	-141	269
1136	1	48	10	11	19	1	-7	-7	-11	-6	-19	-1	90	-51	141
1137	1	15	24	1	18	0	0	0	-1	0	-5	0	59	-6	65
1138	3	14	10	0	7	0	-4	-29	-5	-3	-16	0	34	-57	91
1139	5	57	13	2	10	2	-5	-22	-57	-14	-30	0	89	-128	217
1140	3	64	8	1	174	0	0	-24	-7	-1	-2	-1	250	-35	285
1141	2	0	0	5	4	0	-2	-19	-5	-1	-1	0	11	-28	39
1142	2	0	11	1	0	0	-11	-30	-3	-3	-4	-1	14	-52	66
1143	0	36	4	0	0	0	0	-29	-12	0	0	0	40	-41	81
1144	1	49	1	0	0	0	-1	-7	0	0	0	0	51	-8	59
1145	0	4	0	0	0	0	-3	0	-21	0	-2	0	4	-26	30
1146	0	0	0	0	1	0	0	0	0	0	0	0	1	0	1
1147	2	0	0	0	0	0	0	-1	-2	-1	-4	0	2	-8	10
1148	0	0	0	0	1	0	-1	-23	-2	-1	-2	0	1	-29	30
1149	0	7	2	0	3	0	-4	-30	-19	-1	-8	-2	12	-64	76
1150	1	0	0	0	5	0	0	-40	-2	-1	-9	0	6	-52	58
1151	0	1	7	0	0	0	-2	-3	-6	-2	-25	0	8	-38	46
1152	4	39	1	1	7	0	0	0	-10	-1	-6	0	52	-17	69
1153	3	42	21	9	3	0	0	-54	-7	-1	-11	0	78	-73	151
1154	1	17	4	0	4	0	-7	-120	-19	-4	-4	0	26	-154	180
1155	0	4	1	1	1	0	-1	-19	-24	-2	-8	0	7	-54	61
1156	1	1	6	2	6	0	-3	-43	-3	0	-21	0	16	-70	86
1157	0	7	3	1	3	0	-1	-2	-6	0	-1	0	14	-10	24
1158	0	4	0	1	7	0	-4	-38	-3	-1	-12	0	12	-58	70
1159	0	8	4	2	2	0	-7	-341	-18	-7	-94	-1	16	-468	484
1160	0	1	1	0	7	0	-3	-10	-13	-2	-4	0	9	-32	41
1161	0	11	0	0	0	0	-2	-87	-1	-2	-32	0	11	-124	135
1162	1	0	0	0	2	0	-1	-3	-2	-1	-4	0	3	-11	14
1163	0	1	1	0	11	0	-1	-30	-11	-2	-2	0	13	-46	59
1164	0	6	1	1	10	0	-1	-14	-6	0	-2	0	18	-23	41
1165	0	0	2	0	0	0	0	-4	-1	-1	-2	-1	2	-9	11
1166	0	3	1	0	0	0	0	-9	-3	0	-3	-1	4	-16	20
1167	0	1	0	0	3	0	0	-1	-1	0	-8	0	4	-10	14
1168	0	0	0	0	0	0	0	-3	-1	0	-5	0	0	-9	9
1169	0	3	3	0	2	0	-5	-20	-11	-3	-197	-2	8	-238	246
1170	0	9	0	0	1	0	0	0	-2	0	0	0	10	-2	12
1171	1	0	0	1	0	0	0	-5	-1	0	0	0	2	-6	8
1172	1	0	2	0	0	0	0	-1	0	-1	-10	0	3	-12	15
1173	0	3	0	0	8	0	0	0	-1	-1	0	0	11	-2	13
1174	3	2	0	1	0	0	-1	-3	0	0	0	0	6	-4	10
1175	0	1	1	0	3	0	-5	-39	-24	-1	-1	0	5	-70	75
1176	0	2	0	0	2	0	-1	0	-1	0	-2	0	4	-4	8
1177	1	0	0	0	1	0	0	-1	-2	0	-1	0	2	-4	6
1178	0	2	0	0	0	0	0	-1	0	0	-2	0	2	-3	5
1179	0	3	4	0	4	1	0	0	-4	0	0	0	12	-4	16
1180	0	0	0	0	0	0	0	0	0	-1	-1	0	0	-2	2
1181	0	3	9	1	2	0	-2	-2	-6	0	0	0	15	-10	25
1182	0	11	5	1	1	0	0	-3	-1	-3	0	0	18	-7	25
1183	0	1	1	1	0	0	0	-5	-2	-3	-1	0	3	-11	14
1184	1	2	1	0	0	0	-1	0	-6	0	-4	0	4	-11	15
1185	0	13	0	0	0	0	0	-3	0	-1	0	0	13	-4	17
1186	1	0	0	0	4	0	-7	-4	-3	-1	0	0	5	-15	20
1187	0	0	1	5	10	0	0	-4	-1	-1	-3	0	16	-9	25
1188	0	1	0	0	3	0	0	0	0	0	0	-1	4	-1	5
1189	0	5	1	1	1	0	0	0	-1	0	0	0	8	-1	9
1190	2	6	16	0	0	1	0	-1	0	0	0	0	25	-1	26
1191	2	79	0	0	62	0	0	-2	0	0	0	0	143	-2	145
1192	3	3	1	0	3	0	0	-2	0	0	0	0	10	-2	12
1193	1	1	10	0	54	0	0	-3	0	0	-3	0	66	-6	72
1194	3	67	2	2	0	1	0	-1	0	0	-2	0	75	-3	78
1195	1	9	4	0	15	0	0	-2	-8	-2	-3	0	29	-15	44
1196	0	8	0	0	4	0	-3	-56	-7	-1	-18	-1	12	-86	98
1197	3	1	5	1	2	0	-3	-15	-7	-2	-21	0	12	-48	60
1198	0	5	1	1	1	0	0	-1	0	0	-13	0	8	-14	22
1199	2	4	7	0	0	0	0	-2	0	0	-18	0	13	-20	33
1200	0	2	0	0	1	0	0	-1	0	0	-4	0	3	-5	8
1201	0	1	0	0	0	0	0	0	0	0	-1	0	1	-1	2
1202	0	0	1	0	0	0	-1	0	0	0	0	0	1	-1	2
1203	0	22	0	0	2	0	0	-1	0	0	-1	0	24	-2	26
1204	0	0	0	1	25	0	0	-13	-1	-1	0	0	26	-15	41
1205	0	1	2	5	18	0	0	0	-1	0	-1	0	26	-2	28
1206	0	2	17	4	7	1	-1	-8	-1	0	-4	0	31	-14	45
1207	1	31	12	0	2	0	0	0	0	0	0	0	46	0	46
1208	5	139	5	0	0	0	0	-3	0	0	0	0	149	-3	152
1209	5	0	2	0	0	0	0	0	0	0	0	0	7	0	7
1210	0	2	0	0	3	0	0	-1	0	0	-5	-1	5	-7	12
1211	1	0	0	2	36	0	0	-1	0	-1	0	0	39	-2	41
1212	1	2	14	8	6	0	0	-14	-13	-3	-6	0	31	-36	67
1213	0	6	11	0	0	0	0	-6	-2	0	0	0	17	-8	25
1214	0	85	3	2	17	0	-2	-26	0	0	-2	0	107	-30	137
1215	1	0	0	1	6	0	0	-1	0	0	-1	-1	8	-3	11
1216	0	2	6	0	2	0	0	0	0	0	-10	0	10	-10	20
1217	0	23	0	0	19	0	0	0	-1	-1	-13	0	42	-15	57
1218	2	17	1	0	1	0	0	-2	-7	-1	-13	0	21	-23	44
1219	3	45	34	1	8	0	0	-44	0	-1	-4	0	91	-49	140
1220	1	20	2	2	1	0	-5	-75	-3	-8	-17	0	26	-108	134
1221	5	17	1	1	9	0	0	-5	-9	-2	-2	0	33	-18	51
1222	0	3	1	2	3	0	-1	-19	-4	-2	-1	0	9	-27	36
1223	2	3	11	1	30	0	-1	-11	-7	0	-5	0	47	-24	71
1224	1	6	0	0	0	0	-1	-27	-2	-4	0	0	7	-34	41
1225	0	0	0	0	0	0	-4	-4	-10	-1	-3	0	0	-22	22
1226	0	0	0	0	0	0	-2	-31	-5	-2	-10	0	0	-50	50
1227	0	0	0	0	0	0	-1	-10	0	-1	-3	0	0	-15	15
1228	0	0	0	1	1	0	0	-1	0	-3	-15	-1	2	-20	22
1229	3	39	34	1	12	0	0	-4	-4	-3	-5	-1	89	-17	106
1230	0	12	2	1	99	1	-1	-4	0	-3	-12	0	115	-20	135
1231	2	37	13	17	18	0	-4	-14	-1	-4	-4	0	87	-27	114
1232	0	25	31	1	3	0	-9	-8	-11	-2	0	0	60	-30	90
1233	4	358	3	1	6	0	-14	-86	-18	0	-32	0	372	-150	522
1234	12	20	5	2	0	2	-2	-6	0	-1	-1	0	41	-10	51
1235	2	19	5	1	85	0	-1	0	-6	0	-10	0	112	-17	129
1236	7	13	0	4	3	0	0	0	-1	-4	-1	0	27	-6	33
1237	2	27	81	1	13	2	0	-2	-3	0	-1	0	126	-6	132
1238	1	26	0	0	31	1	0	-15	0	0	-1	0	59	-16	75
1239	2	22	1	0	9	0	0	-5	0	0	-1	0	34	-6	40
1240	2	45	18	1	4	0	0	-3	-1	0	0	0	70	-4	74
1241	1	9	17	2	19	0	0	-1	0	-1	-2	-1	48	-5	53
1242	2	62	9	7	32	0	0	-1	0	-1	-6	0	112	-8	120
1243	0	21	21	5	35	0	0	-3	-7	-4	-6	0	82	-20	102
1244	1	122	21	0	10	0	0	-4	-1	-1	-1	0	154	-7	161
1245	25	207	46	5	4	1	0	0	-9	-2	-25	0	288	-36	324
1246	6	72	3	1	2	2	-1	-1	-3	-5	-20	0	86	-30	116
1247	1	9	4	0	2	0	-18	-86	-60	-18	-43	-1	16	-226	242
1248	2	18	5	6	52	1	0	-59	-26	-3	-13	-1	84	-102	186
1249	2	34	63	6	31	0	-7	-26	-21	-1	-6	-1	136	-62	198
1250	8	17	33	1	10	0	-7	-41	-17	-7	-37	-2	69	-111	180
1251	6	96	2	2	27	1	-7	-247	-12	-7	-10	-2	134	-285	419
1252	3	5	5	1	6	0	0	-63	-8	0	-7	-2	20	-80	100
1253	1	22	9	0	8	1	-11	-236	-18	-7	-39	0	41	-311	352
1254	11	157	4	1	16	1	-3	-105	-28	-3	-30	0	190	-169	359
1255	13	19	25	3	12	0	0	-15	-3	-1	-2	0	72	-21	93
1256	3	26	27	3	20	0	0	-14	-1	-2	-9	0	79	-26	105
1257	2	66	5	1	9	0	-1	-6	-1	-31	-174	-3	83	-216	299
1258	3	14	9	2	54	1	-6	-33	-48	-14	-9	0	83	-110	193
1259	6	80	7	22	12	0	-7	-187	-31	-6	-18	-1	127	-250	377
1260	4	8	30	1	12	0	-14	-102	-128	-9	-30	0	55	-283	338
1261	2	7	1	2	1	0	-7	-54	-1	0	-2	0	13	-64	77
1262	11	16	1	3	4	1	-10	-14	0	0	-53	0	36	-77	113
1263	5	36	2	1	10	0	-5	-98	-1	-3	-30	0	54	-137	191
1264	4	25	5	1	8	0	0	-7	-9	0	-4	0	43	-20	63
1265	0	2	6	7	1	0	-3	-13	-5	-1	-16	-2	16	-40	56
1266	0	19	111	0	0	1	0	-1	-2	-1	-1	0	131	-5	136
1267	4	169	5	2	1	0	0	-47	-26	-12	-64	-2	181	-151	332
1268	3	10	3	0	6	0	0	-3	0	0	0	0	22	-3	25
1269	0	0	0	9	4	0	0	-17	-1	-1	-1	0	13	-20	33
1270	0	5	0	3	43	0	-4	-11	-3	-3	0	-1	51	-22	73
1271	0	8	0	16	11	0	-5	-19	-14	-2	-10	0	35	-50	85
1272	0	3	15	0	1	0	0	-8	-4	-1	0	0	19	-13	32
1273	0	2	0	0	1	0	-2	-36	-23	-2	-2	0	3	-65	68
1274	4	2	1	0	2	0	-6	-18	-11	-1	-7	-2	9	-45	54
1275	6	14	6	5	12	2	-1	-6	-3	0	-8	0	45	-18	63
1276	0	4	28	1	17	0	-7	-32	-25	-2	-12	0	50	-78	128
1277	1	61	2	4	105	1	-3	-73	-74	-1	0	0	174	-151	325
1278	1	9	30	18	30	1	0	-7	0	0	0	0	89	-7	96
1279	1	31	68	9	15	0	0	-1	0	0	0	0	124	-1	125
1280	12	134	24	9	23	2	0	-2	0	0	0	0	204	-2	206
1281	6	68	18	5	14	0	0	0	0	-1	0	0	111	-1	112
1282	9	212	32	7	30	0	0	-1	0	0	0	0	290	-1	291
1283	12	296	33	11	14	1	0	0	0	0	-1	0	367	-1	368
1284	10	292	47	0	16	1	0	-4	0	-1	-6	0	366	-11	377
1285	2	23	4	2	13	0	-1	0	-6	-3	-9	0	44	-19	63
1286	1	4	14	4	39	3	0	-5	-2	-1	-4	-1	65	-13	78
1287	0	93	38	3	63	0	0	-5	-7	-1	-4	0	197	-17	214
1288	5	227	21	8	10	1	0	-14	-4	-3	-5	0	272	-26	298
1289	14	156	134	11	73	0	-2	-24	-22	-2	-6	0	388	-56	444
1290	19	199	11	6	26	0	-4	-162	-9	-1	-1	0	261	-177	438
1291	7	47	36	9	52	0	-5	-25	0	-1	-4	-1	151	-36	187
1292	10	42	8	9	13	0	0	-2	0	-2	-27	0	82	-31	113
1293	1	21	4	1	33	0	0	-2	-2	-1	-3	0	60	-8	68
1294	4	80	5	5	40	2	-1	-29	-37	-2	-12	-1	136	-82	218
1295	21	33	46	12	67	6	0	-13	-3	-1	0	0	185	-17	202
1296	0	25	22	2	6	0	-1	-15	-3	0	-1	0	55	-20	75
1297	0	6	2	0	2	0	-4	-12	0	0	0	0	10	-16	26
1298	1	0	0	0	0	0	-5	-6	-1	0	-1	0	1	-13	14
1299	2	3	0	0	0	0	-2	-2	-18	0	-12	0	5	-34	39
1300	2	16	1	0	1	1	-1	-16	-7	-1	0	0	21	-25	46
1301	3	132	14	0	0	0	0	-26	0	0	-3	0	149	-29	178
1302	0	3	3	0	0	0	-2	-6	-1	0	0	0	6	-9	15
1303	0	14	0	0	2	0	-5	-12	-14	-1	-40	-1	16	-73	89
1304	0	0	0	2	0	0	-2	-11	-1	-2	0	0	2	-16	18
1305	0	0	0	0	1	0	-5	-9	-6	-2	-3	0	1	-25	26
1306	1	5	1	1	16	1	-5	-98	-21	0	0	0	25	-124	149
1307	3	7	26	4	38	0	-14	-152	-1	0	0	0	78	-167	245
1308	2	48	30	7	6	1	-22	-6	-1	0	-6	0	94	-35	129
1309	16	192	52	4	6	0	-1	-1	0	-1	0	0	270	-3	273
1310	1	32	2	0	3	0	0	-5	-4	-1	-10	-1	38	-21	59
1311	4	17	1	2	7	0	-10	-513	-69	-11	-89	0	31	-692	723
1312	1	3	0	0	0	0	-5	-13	-19	-5	-2	0	4	-44	48
1313	2	14	22	6	13	0	0	-1	-1	0	-1	0	57	-3	60
1314	0	75	10	3	2	0	0	-5	-2	-3	-5	0	90	-15	105
1315	4	47	3	6	85	0	0	-4	-3	-1	-3	0	145	-11	156
1316	7	292	14	8	17	0	-1	-7	-3	0	-1	0	338	-12	350
1317	9	9	25	3	42	0	-1	-2	-6	-2	-2	0	88	-13	101
1318	9	229	9	9	19	0	0	-15	-5	0	-1	0	275	-21	296
1319	14	119	250	3	7	0	-1	-26	-3	-1	-19	0	393	-50	443
1320	8	164	6	1	6	1	0	-73	-3	-4	-9	0	186	-89	275
1321	4	11	6	3	62	2	-5	-53	-17	-2	-20	0	88	-97	185
1322	8	19	12	1	16	2	0	-22	-3	-3	-51	0	58	-79	137
1323	2	17	36	10	30	0	0	0	0	0	-1	0	95	-1	96
1324	5	138	59	9	18	2	0	0	-1	0	0	0	231	-1	232
1325	8	283	38	5	4	0	0	-30	0	0	-6	0	338	-36	374
1326	22	31	13	1	11	0	-1	-3	-1	-4	0	0	78	-9	87
1327	16	9	1	1	23	0	0	0	-2	0	-1	0	50	-3	53
1328	4	26	45	5	39	0	-1	-2	-2	0	-1	-1	119	-7	126
1329	4	313	200	8	35	0	-1	-1	0	0	-4	0	560	-6	566
1330	17	325	26	10	19	0	-2	-37	-5	0	-4	0	397	-48	445
1331	14	51	29	3	71	1	-2	-1	-4	0	0	0	169	-7	176
1332	10	114	44	6	24	1	0	-25	-9	-2	-3	0	199	-39	238
1333	7	64	54	2	41	2	-7	-2	-1	-2	0	0	170	-12	182
1334	18	354	27	15	26	0	-2	-1	-5	0	-1	0	440	-9	449
1335	6	201	308	11	18	1	0	-9	-2	0	-2	0	545	-13	558
1336	1	359	55	5	27	0	0	-13	-3	-1	-3	-1	447	-21	468
1337	31	151	4	2	41	1	-1	-15	-3	-2	-4	0	230	-25	255
1338	5	70	22	3	79	2	-4	-33	-11	-4	-25	0	181	-77	258
1339	5	41	21	16	21	0	-5	-39	-16	-2	-19	0	104	-81	185
1340	7	42	38	3	20	0	-4	-14	-14	0	-13	0	110	-45	155
1341	11	83	37	5	7	1	0	-3	-2	0	-3	0	144	-8	152
1342	25	122	20	3	18	1	-1	-3	0	0	-2	0	189	-6	195
1343	8	45	5	3	6	0	0	0	0	0	0	0	67	0	67
1344	7	22	29	8	3	0	-1	0	0	0	-1	0	69	-2	71
1345	10	172	27	2	15	0	0	0	0	0	0	0	226	0	226
1346	3	74	24	4	8	0	0	0	0	0	0	0	113	0	113
1347	20	99	68	3	2	1	0	-2	0	0	-2	0	193	-4	197
1348	0	14	0	2	25	1	0	-1	-6	-8	-6	0	42	-21	63
1349	1	23	6	3	97	0	0	-13	-22	-13	-11	-1	130	-60	190
1350	3	161	42	8	49	1	-2	-22	-5	-1	-12	0	264	-42	306
1351	4	212	128	15	39	2	-5	-16	-8	-6	-10	0	400	-45	445
1352	8	55	29	5	37	0	-11	-21	-5	-2	-6	-2	134	-47	181
1353	10	318	75	13	96	0	-4	-52	-10	-1	-7	0	512	-74	586
1354	3	50	16	12	5	1	-14	-3	-12	-3	-2	0	87	-34	121
1355	14	373	31	1	21	0	0	-13	-17	-3	-11	0	440	-44	484
1356	7	65	44	2	5	0	0	-49	-21	-6	-15	0	123	-91	214
1357	1	5	9	1	2	0	-15	-165	-144	-1	-7	0	18	-332	350
1358	0	1	6	0	3	1	-1	-211	-25	-1	-6	-3	11	-247	258
1359	0	20	0	0	11	1	-11	-72	-9	-2	-10	0	32	-104	136
1360	1	19	6	3	5	1	-9	-49	-8	-2	-20	0	35	-88	123
1361	0	11	35	3	12	0	-2	-31	-34	-5	-16	-1	61	-89	150
1362	1	82	21	5	17	0	-1	-12	-2	0	-2	0	126	-17	143
1363	11	71	39	3	0	0	-4	-22	-3	0	-3	0	124	-32	156
1364	4	33	3	1	1	0	-3	-8	-5	-6	-40	0	42	-62	104
1365	4	8	3	0	13	0	-1	-3	-6	-3	-13	0	28	-26	54
1366	2	12	7	3	17	0	-4	-195	-31	-5	-45	0	41	-280	321
1367	3	9	41	3	6	0	-5	-150	-46	-8	-68	-1	62	-278	340
1368	1	43	10	0	4	0	-1	-18	-18	-10	-7	0	58	-54	112
1369	2	122	1	0	3	0	-2	-128	-18	-1	-3	0	128	-152	280
1370	2	1	0	1	2	0	-5	-71	-25	-3	-33	0	6	-137	143
1371	1	8	1	0	5	0	-4	-2	-6	-3	-2	0	15	-17	32
1372	2	72	116	9	10	0	-5	-9	-13	-2	-7	0	209	-36	245
1373	1	15	9	1	1	0	-7	-19	-3	-1	0	0	27	-30	57
1374	3	14	8	0	0	0	-12	-60	-9	-2	-2	0	25	-85	110
1375	0	4	0	0	1	0	-14	-11	-1	-1	0	0	5	-27	32
1376	0	1	0	2	0	0	0	-7	0	0	0	0	3	-7	10
1377	0	2	23	1	0	3	-4	-18	-36	-9	-16	0	29	-83	112
1378	3	467	1	2	2	0	0	-49	-9	0	-6	0	475	-64	539
1379	10	7	6	0	0	0	-8	-140	-5	-1	-7	0	23	-161	184
1380	0	2	7	0	0	0	-2	-6	-1	-2	-17	0	9	-28	37
1381	1	0	1	0	26	0	-2	-25	-28	-6	-67	-2	28	-130	158
1382	0	16	3	2	1	0	-8	-74	-41	-5	-56	0	22	-184	206
1383	2	19	5	3	6	1	-9	-66	-45	-1	-21	-1	36	-143	179
1384	1	23	7	0	2	0	-13	-150	-71	-12	-54	-1	33	-301	334
1385	7	29	8	2	9	0	-5	-123	-89	-1	-22	0	55	-240	295
1386	5	126	25	6	6	0	-8	-724	-44	-8	-83	0	168	-867	1035
1387	2	7	9	2	73	1	0	-17	-11	-1	-1	0	94	-30	124
1388	4	26	4	13	10	2	-5	-148	-16	-3	-22	0	59	-194	253
1389	2	3	8	3	2	0	-6	-15	-7	-2	-3	0	18	-33	51
1390	0	7	4	3	9	1	-2	-42	-9	-2	-2	0	24	-57	81
1391	0	2	0	0	12	0	-1	-115	-5	0	-2	0	14	-123	137
1392	0	1	10	3	22	0	-6	0	-1	0	0	0	36	-7	43
1393	2	39	17	10	5	1	0	0	-1	0	0	0	74	-1	75
1394	0	49	182	1	0	0	0	-2	-1	0	0	0	232	-3	235
1395	6	114	0	2	0	0	-1	0	-1	0	0	0	122	-2	124
1396	42	10	0	0	0	0	0	-1	0	0	0	0	52	-1	53
1397	0	0	0	0	8	1	0	-3	0	0	-2	0	9	-5	14
1398	0	0	0	1	7	0	-2	-2	0	-7	-5	0	8	-16	24
1399	0	32	49	8	10	1	-3	-28	-8	0	-10	0	100	-49	149
1400	0	24	18	7	0	0	-2	-9	-2	-1	-2	0	49	-16	65
1401	4	120	17	6	8	0	0	-5	-5	-1	0	0	155	-11	166
1402	11	171	65	2	27	0	0	-8	0	0	0	0	276	-8	284
1403	0	33	3	0	0	0	0	-1	0	0	0	0	36	-1	37
1404	1	18	8	0	0	0	0	0	0	0	0	0	27	0	27
1405	3	113	5	0	0	0	0	0	0	0	0	0	121	0	121
1406	3	35	8	0	1	0	0	0	0	0	0	0	47	0	47
1407	0	51	0	0	0	0	0	0	0	0	0	0	51	0	51
1408	1	4	0	0	6	0	0	0	0	0	0	0	11	0	11
1409	0	4	1	8	13	0	0	-1	0	0	-1	0	26	-2	28
1410	0	0	12	3	1	0	0	-1	-1	-1	0	0	16	-3	19
1411	0	11	5	0	0	0	0	-7	-1	-1	0	0	16	-9	25
1412	1	2	1	0	1	0	-1	-2	0	0	-1	0	5	-4	9
1413	0	1	0	0	0	0	0	-2	0	0	-2	0	1	-4	5
1414	0	0	0	0	0	0	0	-6	-6	-2	-2	0	0	-16	16
1415	0	0	0	0	0	0	0	-6	0	0	-1	-1	0	-8	8
1416	0	1	1	0	2	0	-2	-3	-9	-9	-16	0	4	-39	43
1417	2	37	3	0	55	0	-1	-6	0	0	-3	0	97	-10	107
1418	4	8	10	15	17	0	-1	0	-3	-4	-10	0	54	-18	72
1419	0	0	6	2	4	0	-2	-8	-6	-4	-13	0	12	-33	45
1420	0	8	6	2	22	0	-3	-8	-4	-1	0	0	38	-16	54
1421	1	58	4	3	13	0	-4	-43	-1	0	0	0	79	-48	127
1422	8	24	17	1	0	0	-3	-6	-1	0	0	0	50	-10	60
1423	8	50	12	0	1	0	-4	-18	0	-6	-13	-1	71	-42	113
1424	7	14	0	2	2	0	-3	0	-1	0	-3	0	25	-7	32
1425	6	2	17	0	4	0	-9	-56	-18	-11	-32	-1	29	-127	156
1426	2	15	0	3	3	0	-2	-45	-14	-1	-64	-1	23	-127	150
1427	2	2	3	1	31	0	-1	-18	-6	-1	-3	0	39	-29	68
1428	0	45	14	7	13	1	0	-4	0	0	-1	0	80	-5	85
1429	4	8	13	0	13	0	0	0	0	-1	0	0	38	-1	39
1430	0	66	3	1	9	0	0	-1	-1	0	-12	0	79	-14	93
1431	2	93	8	1	3	0	0	-2	-4	-1	-7	0	107	-14	121
1432	5	115	24	1	11	1	0	-15	-6	-11	-6	0	157	-38	195
1433	0	17	9	0	66	0	0	0	-18	-2	-2	0	92	-22	114
1434	1	44	15	10	126	1	0	-37	-5	0	-4	0	197	-46	243
1435	1	63	77	14	67	0	-3	-27	-7	-6	-6	0	222	-49	271
1436	3	65	95	9	42	1	-1	-106	-50	-2	-129	-2	215	-290	505
1437	2	222	25	1	21	0	0	-8	-10	-1	-28	0	271	-47	318
1438	26	112	32	2	24	2	-2	-24	-18	-3	-7	0	198	-54	252
1439	4	11	3	0	11	0	-4	-21	-5	0	-6	0	29	-36	65
1440	2	7	3	2	12	2	0	-72	-4	-1	-9	0	28	-86	114
1441	0	30	8	1	19	0	-9	-4	-3	0	-2	-1	58	-19	77
1442	0	32	9	2	0	0	0	-11	-12	-6	-15	0	43	-44	87
1443	2	45	21	0	5	0	-3	-52	-41	-17	-22	0	73	-135	208
1444	0	84	3	1	9	0	-11	-88	-121	-8	-10	-2	97	-240	337
1445	3	1	3	4	19	0	-16	-449	-41	-10	-64	0	30	-580	610
1446	3	74	67	2	8	0	-6	-11	-7	-3	-17	-1	154	-45	199
1447	1	20	1	1	3	0	-1	-38	-13	0	-17	0	26	-69	95
1448	0	6	3	2	2	0	-10	-155	-6	-1	-6	-1	13	-179	192
1449	0	2	0	0	9	0	-21	-38	-27	-1	-31	0	11	-118	129
1450	7	5	3	0	0	0	-1	-15	-7	-4	-25	0	15	-52	67
1451	1	5	0	0	1	0	0	-4	-3	0	-7	0	7	-14	21
1452	0	5	1	0	1	0	-7	-154	-11	-3	-28	0	7	-203	210
1453	0	1	0	0	3	0	-1	-3	-16	-1	-10	-1	4	-32	36
1454	0	2	0	0	5	0	-13	-382	-57	-2	-101	-1	7	-556	563
1455	1	2	4	0	1	0	-13	-18	-14	-5	-35	-2	8	-87	95
1456	1	24	7	2	7	1	0	-2	-2	0	-9	0	42	-13	55
1457	0	8	14	3	5	0	-4	-32	-9	-2	-8	0	30	-55	85
1458	0	8	6	4	12	0	-7	-4	0	-2	-1	0	30	-14	44
1459	1	24	7	0	10	0	-5	-12	-12	0	-8	0	42	-37	79
1460	2	7	4	4	30	1	-1	-9	-7	0	-23	-1	48	-41	89
1461	1	9	12	2	6	0	0	-1	-3	-2	-7	0	30	-13	43
1462	0	37	11	0	7	0	-1	-4	-1	-2	-2	0	55	-10	65
1463	1	21	3	0	2	0	-2	-23	-9	-3	-4	0	27	-41	68
1464	0	9	0	1	0	1	0	-3	-3	-3	-1	0	11	-10	21
1465	0	3	3	0	10	0	0	-15	-6	-1	-10	0	16	-32	48
1466	0	4	0	1	0	0	0	-14	-2	-2	-21	0	5	-39	44
1467	0	0	6	1	5	1	0	-4	-12	-1	-7	-1	13	-25	38
1468	1	39	3	3	2	0	-4	-20	-29	-5	-29	0	48	-87	135
1469	1	2	2	0	2	0	-1	-42	-3	0	-5	0	7	-51	58
1470	0	22	2	0	2	0	-4	-141	-18	-4	-19	-1	26	-187	213
1471	0	14	0	2	6	0	-2	-66	-5	-2	-6	0	22	-81	103
1472	2	2	1	0	1	0	-2	-56	-18	-3	-18	0	6	-97	103
1473	1	5	1	0	13	0	0	-29	-3	-2	-8	-1	20	-43	63
1474	0	3	7	2	7	0	0	-4	-5	0	-1	0	19	-10	29
1475	0	1	4	1	1	0	-1	-19	-9	-2	-1	0	7	-32	39
1476	0	12	12	0	9	0	-5	-5	-9	0	0	0	33	-19	52
1477	0	85	3	0	0	0	-10	-77	-4	-1	-10	0	88	-102	190
1478	0	2	4	0	2	0	-5	-23	-6	0	-5	0	8	-39	47
1479	6	287	2	0	7	0	-2	-22	-45	-3	-40	0	302	-112	414
1480	29	27	2	4	3	0	-1	-11	-13	0	-12	0	65	-37	102
1481	2	58	46	1	8	0	-4	-71	-9	-1	-8	0	115	-93	208
1482	1	1	0	3	4	1	-2	-9	-6	-2	-1	0	10	-20	30
1483	1	9	17	0	12	0	-1	-10	-171	-6	-24	-2	39	-214	253
1484	0	77	2	0	11	0	-1	-277	-11	-5	-88	-1	90	-383	473
1485	0	6	8	2	17	0	-12	-337	-40	-4	-29	-1	33	-423	456
1486	0	3	4	3	18	1	-2	-5	-5	0	-11	0	29	-23	52
1487	3	23	16	5	106	0	0	0	0	0	-6	0	153	-6	159
1488	0	97	14	10	15	0	0	-1	0	-1	0	0	136	-2	138
1489	2	206	220	1	10	0	0	-1	-2	0	0	0	439	-3	442
1490	5	516	9	1	13	0	-1	-50	-4	-1	-2	0	544	-58	602
1491	14	18	17	8	1	0	0	-6	-2	0	-1	0	58	-9	67
1492	12	318	61	0	11	0	-10	-30	-21	-2	-10	0	402	-73	475
1493	6	162	2	2	18	1	-1	0	0	0	-1	0	191	-2	193
1494	50	363	39	19	19	1	-1	-43	-2	0	-8	0	491	-54	545
1495	4	9	13	0	4	1	0	-6	-4	0	-3	0	31	-13	44
1496	4	32	13	5	5	0	0	-15	0	0	-1	0	59	-16	75
1497	10	26	10	1	95	0	-1	-3	-2	0	-2	0	142	-8	150
1498	7	4	1	3	92	3	0	0	0	0	0	0	110	0	110
1499	0	2	8	7	221	2	0	-1	-3	0	-2	0	240	-6	246
1500	0	46	143	32	128	0	0	0	-1	0	0	0	349	-1	350
1501	6	706	161	9	97	3	0	-2	0	0	0	0	982	-2	984
1502	9	174	77	16	152	0	0	-1	-3	0	0	0	428	-4	432
1503	21	62	53	11	63	1	0	-13	-2	0	0	0	211	-15	226
1504	9	121	131	19	8	1	0	0	0	0	-1	0	289	-1	290
1505	10	175	38	7	14	1	0	0	0	-1	-2	0	245	-3	248
1506	20	95	15	8	51	1	0	0	-1	0	0	0	190	-1	191
1507	22	59	62	3	10	2	0	-1	-1	-1	-2	-1	158	-6	164
1508	7	46	13	0	33	2	0	-2	-2	0	-3	0	101	-7	108
1509	8	19	14	6	24	0	-1	-2	-3	-1	-2	0	71	-9	80
1510	2	22	57	13	62	0	0	-4	0	-1	-16	0	156	-21	177
1511	1	8	11	6	4	0	0	-4	-1	-1	-21	-2	30	-29	59
1512	1	12	3	2	1	0	0	0	0	0	-3	0	19	-3	22
1513	1	17	5	0	4	0	0	-6	-36	-4	-29	0	27	-75	102
1514	2	22	5	2	8	0	0	-26	0	-5	-3	0	39	-34	73
1515	7	7	7	2	2	0	-1	-38	-104	0	-12	0	25	-155	180
1516	0	18	5	0	1	0	0	-78	-5	0	-6	0	24	-89	113
1517	1	4	0	3	21	0	-8	-26	-3	-5	-5	0	29	-47	76
1518	0	0	1	0	0	0	-3	-11	-9	-2	-20	0	1	-45	46
1519	0	0	1	0	0	0	-2	-13	-4	0	-3	0	1	-22	23
1520	0	12	1	1	0	0	-3	-211	-11	0	-17	0	14	-242	256
1521	0	3	1	0	0	0	-8	-113	-19	-4	-2	0	4	-146	150
1522	0	0	0	0	0	0	-5	-296	-34	0	-2	0	0	-337	337
1523	0	2	0	0	0	0	-5	-22	-3	-1	-8	-2	2	-41	43
1524	1	0	0	0	0	0	-17	-216	-21	-1	-18	-2	1	-275	276
1525	0	0	0	0	0	0	0	-5	-2	-2	-14	-1	0	-24	24
1526	0	2	0	1	1	0	-1	-7	-5	-3	-5	-1	4	-22	26
1527	0	3	2	1	6	0	-11	-242	-34	-9	-74	-1	12	-371	383
1528	6	47	3	2	12	0	-5	-146	-63	-4	-15	-2	70	-235	305
1529	3	21	1	0	24	1	-5	-54	-55	-5	-164	-3	50	-286	336
1530	2	20	12	2	52	0	-6	-23	-11	-9	-72	-2	88	-123	211
1531	4	108	79	8	3	0	-4	-103	-62	-20	-105	0	202	-294	496
1532	3	75	49	1	71	0	-4	-85	-94	-22	-79	0	199	-284	483
1533	2	2	0	9	0	0	0	0	0	-2	-5	0	13	-7	20
1534	7	2	149	0	12	0	0	-4	-3	0	-4	0	170	-11	181
1535	0	533	0	4	2	2	0	-20	-2	0	-15	0	541	-37	578
1536	5	5	5	0	16	0	-1	-5	-5	-1	-2	0	31	-14	45
1537	0	14	1	4	20	0	-6	-113	-12	-3	-13	0	39	-147	186
1538	6	2	6	2	3	0	0	-4	0	-9	-14	0	19	-27	46
1539	0	20	14	1	11	0	-1	-5	-9	-10	-72	0	46	-97	143
1540	0	69	3	3	11	0	-1	-16	-6	-5	-12	0	86	-40	126
1541	1	2	1	1	7	0	-13	-107	-63	-5	-42	-1	12	-231	243
1542	0	1	2	1	0	0	-14	-111	-14	-5	-46	0	4	-190	194
1543	4	28	29	1	9	0	-13	-52	-20	-10	-63	-1	71	-159	230
1544	6	15	1	0	3	0	-3	-50	-22	-3	-27	-1	25	-106	131
1545	11	69	9	8	10	0	-4	-14	-11	-4	-11	0	107	-44	151
1546	6	29	6	1	1	0	-1	-13	-9	-4	-12	0	43	-39	82
1547	13	158	81	4	2	0	-2	-51	-11	0	-8	-2	258	-74	332
1548	2	39	7	0	20	0	-1	-39	-13	-1	-3	0	68	-57	125
1549	0	0	0	1	0	0	-2	-14	-10	0	-4	0	1	-30	31
1550	0	0	1	0	1	1	-2	-261	-11	-1	-32	-2	3	-309	312
1551	0	1	0	0	0	0	-2	-8	-3	-5	-7	0	1	-25	26
1552	2	4	1	1	1	0	-1	0	-24	-1	-1	0	9	-27	36
1553	11	24	9	4	8	0	-1	-23	-1	0	-3	0	56	-28	84
1554	0	4	2	0	1	0	-3	-30	-6	-2	-9	0	7	-50	57
1555	0	0	1	1	5	0	-1	-4	-3	-1	-16	0	7	-25	32
1556	0	1	0	0	0	0	0	-12	-5	-2	-18	-1	1	-38	39
1557	1	1	0	1	2	0	-12	-35	-43	-10	-78	-2	5	-180	185
1558	1	5	4	2	5	0	0	-8	-6	-2	-6	-1	17	-23	40
1559	1	3	2	1	1	0	-1	-100	-8	0	-22	0	8	-131	139
1560	1	70	11	2	2	0	-14	-20	-6	-11	-30	-1	86	-82	168
1561	3	37	0	0	2	0	0	-5	-1	0	-2	0	42	-8	50
1562	1	8	0	0	0	0	-2	-39	-7	-1	-14	0	9	-63	72
1563	1	0	0	0	16	0	-1	-2	-13	0	-16	-1	17	-33	50
1564	0	1	0	0	2	0	0	0	-1	0	0	0	3	-1	4
1565	0	0	4	0	1	0	0	0	-1	0	-3	0	5	-4	9
1566	0	8	2	0	1	0	0	-2	-1	-2	-7	0	11	-12	23
1567	2	18	0	0	1	0	-1	-4	-2	-3	-1	0	21	-11	32
1568	1	3	0	0	3	0	-1	-8	-3	0	-2	0	7	-14	21
1569	0	1	1	3	24	0	-1	-24	-7	-1	-1	0	29	-34	63
1570	0	1	7	0	1	0	0	-8	-28	-1	-1	0	9	-38	47
1571	0	13	24	1	32	0	0	-62	-1	0	-7	0	70	-70	140
1572	0	58	6	12	113	1	-1	-1	-1	-1	-2	0	190	-6	196
1573	6	29	66	5	113	1	0	-4	-1	-1	0	-1	220	-7	227
1574	0	505	50	3	96	0	-3	-16	-21	-5	-32	0	654	-77	731
1575	4	32	29	6	70	0	-1	-82	-3	-1	-3	0	141	-90	231
1576	8	599	134	12	78	4	0	-1	0	0	0	0	835	-1	836
1577	6	131	162	13	44	7	0	-7	-2	-1	-1	0	363	-11	374
1578	9	149	62	10	19	1	-1	-2	0	0	0	0	250	-3	253
1579	15	292	66	16	148	0	0	-5	-2	0	-1	0	537	-8	545
1580	8	35	24	12	27	0	-3	-10	0	0	-7	0	106	-20	126
1581	6	101	80	4	20	0	-1	-2	0	0	0	0	211	-3	214
1582	3	70	22	9	13	0	0	-3	-1	0	-1	0	117	-5	122
1583	6	8	7	3	0	0	-1	-2	0	0	-1	0	24	-4	28
1584	2	1	0	0	1	0	0	-6	-2	0	-1	0	4	-9	13
1585	0	1	0	0	1	1	0	-2	-3	-1	-2	0	3	-8	11
1586	0	1	0	0	6	0	0	0	-4	0	-2	0	7	-6	13
1587	0	5	13	2	18	3	0	-1	0	-1	0	0	41	-2	43
1588	0	2	8	1	3	0	0	-2	-2	-1	0	0	14	-5	19
1589	0	2	4	0	5	0	0	-7	0	-1	0	0	11	-8	19
1590	0	19	4	1	10	0	-2	-1	-7	0	-6	0	34	-16	50
1591	0	1	2	3	1	0	0	-3	0	-1	-4	0	7	-8	15
1592	0	13	54	0	3	1	-1	-6	-6	0	-4	0	71	-17	88
1593	1	49	2	0	40	0	-3	-8	-6	0	-1	0	92	-18	110
1594	8	1	2	6	7	0	-2	-5	-3	0	-1	0	24	-11	35
1595	0	2	5	1	2	0	0	-8	-1	-1	-1	0	10	-11	21
1596	3	7	4	0	0	0	-2	-11	-2	-1	0	0	14	-16	30
1597	5	39	4	5	3	0	0	-3	0	-1	0	0	56	-4	60
1598	2	11	0	0	2	0	0	-6	0	0	-2	0	15	-8	23
1599	0	0	0	0	5	0	-1	-1	0	0	-1	0	5	-3	8
1600	1	5	2	1	7	0	0	-1	0	0	-1	0	16	-2	18
1601	0	26	1	0	100	0	0	-1	-2	-1	-8	-1	127	-13	140
1602	2	4	0	2	2	0	0	0	0	0	0	0	10	0	10
1603	1	27	146	7	58	0	-1	-10	-8	-6	-19	0	239	-44	283
1604	3	95	10	5	22	0	-2	-18	-5	-5	-19	0	135	-49	184
1605	5	5	4	7	4	0	-1	-8	-2	0	0	0	25	-11	36
1606	2	13	0	2	6	0	0	-56	-2	0	-2	0	23	-60	83
1607	0	7	1	1	2	0	-1	-6	0	0	-4	0	11	-11	22
1608	0	0	0	1	7	0	0	-1	0	0	0	0	8	-1	9
1609	0	0	2	2	37	0	0	-4	0	-1	-4	-1	41	-10	51
1610	2	11	12	2	44	0	0	-2	0	0	-1	0	71	-3	74
1611	0	36	47	12	47	0	0	-1	0	0	-2	0	142	-3	145
1612	7	99	49	5	87	0	0	0	0	-2	0	0	247	-2	249
1613	4	179	5	3	73	0	0	0	0	0	0	0	264	0	264
1614	12	162	20	12	23	0	0	-3	0	0	0	0	229	-3	232
1615	0	3	11	2	4	0	0	-1	0	0	0	0	20	-1	21
1616	1	29	1	0	8	0	0	0	-2	0	-2	-1	39	-5	44
1617	1	25	6	1	4	0	0	0	-5	0	-4	-1	37	-10	47
1618	1	113	14	1	10	0	0	-13	-1	0	-1	0	139	-15	154
1619	2	64	8	5	15	0	-1	-3	-2	0	-1	0	94	-7	101
1620	1	21	17	3	4	0	0	-6	-1	-1	-2	0	46	-10	56
1621	2	33	5	2	9	0	-1	-1	-1	0	-3	0	51	-6	57
1622	4	0	6	0	3	0	-1	-5	-1	-1	-17	0	13	-25	38
1623	0	1	3	3	1	1	-1	-1	-3	0	-14	0	9	-19	28
1624	0	25	5	5	7	0	0	-2	-2	-3	-2	-1	42	-10	52
1625	1	5	10	0	2	0	0	-6	-11	-1	-18	0	18	-36	54
1626	0	7	2	0	10	0	-2	-19	-9	-10	-17	0	19	-57	76
1627	0	4	5	3	55	0	0	-21	-12	0	-13	0	67	-46	113
1628	0	14	12	14	3	0	-1	-10	0	0	-3	0	43	-14	57
1629	0	20	79	1	1	1	-3	-4	-6	-2	-1	-1	102	-17	119
1630	2	117	4	1	15	0	-1	-7	-4	-1	0	0	139	-13	152
1631	7	42	24	5	28	0	0	-2	-1	0	0	0	106	-3	109
1632	2	6	12	2	3	1	-2	-57	-5	-5	-8	0	26	-77	103
1633	1	5	2	0	0	0	-18	-27	-33	-13	-67	0	8	-158	166
1634	3	24	0	2	1	0	-5	-33	-3	-2	-8	0	30	-51	81
1635	0	3	1	0	0	0	-5	-103	-29	-1	-19	0	4	-157	161
1636	0	0	0	0	0	0	-3	-65	-12	0	-13	-1	0	-94	94
1637	0	0	0	0	1	0	0	-8	-3	0	-23	0	1	-34	35
1638	0	0	0	1	5	0	0	-1	0	-1	-8	0	6	-10	16
1639	0	0	0	0	1	0	0	0	-6	0	-11	0	1	-17	18
1640	0	0	1	0	2	0	-1	-7	-1	-1	-3	0	3	-13	16
1641	0	12	4	0	3	0	0	-12	-9	0	-4	0	19	-25	44
1642	1	7	4	0	0	0	-1	-32	-12	-8	-64	0	12	-117	129
1643	1	8	0	0	1	0	-1	-4	-5	-2	-3	0	10	-15	25
1644	0	8	2	0	3	0	0	-4	0	0	0	0	13	-4	17
1645	1	2	1	0	17	0	0	-2	0	0	0	0	21	-2	23
1646	0	0	0	1	0	0	0	-2	-2	0	-2	0	1	-6	7
1647	0	0	5	2	2	0	0	-2	-1	0	0	0	9	-3	12
1648	0	65	5	1	3	0	0	-1	-1	0	-1	0	74	-3	77
1649	1	0	2	0	3	0	0	-2	-9	0	0	0	6	-11	17
1650	0	16	2	0	3	0	0	-3	-2	0	0	-1	21	-6	27
1651	0	6	2	4	2	0	-5	-8	0	0	0	0	14	-13	27
1652	0	0	0	0	1	0	0	0	0	0	-1	0	1	-1	2
1653	0	3	0	0	0	0	0	0	0	0	0	0	3	0	3
1654	1	1	0	0	1	0	0	0	0	0	0	0	3	0	3
1655	0	0	0	0	0	0	0	0	0	0	0	0	0	0	0
1656	0	0	0	0	0	0	0	0	0	0	0	0	0	0	0
1657	0	1	0	0	0	0	0	-1	0	0	-2	0	1	-3	4
1658	0	0	0	0	1	0	-2	-37	-30	0	-11	0	1	-80	81
1659	0	1	0	0	0	0	0	0	0	0	0	0	1	0	1
1660	1	3	0	0	2	0	0	-5	-1	0	-3	0	6	-9	15
1661	0	70	1	2	0	0	0	-39	-24	-5	-50	0	73	-118	191
1662	1	0	6	0	1	0	0	-2	0	0	0	0	8	-2	10
1663	1	60	0	0	26	0	0	-19	-45	0	-1	0	87	-65	152
1664	0	0	0	3	0	0	-2	-70	-12	-3	-9	0	3	-96	99
1665	0	0	22	0	9	0	0	-2	-2	-4	-8	-1	31	-17	48
1666	0	5	2	1	3	0	0	-2	-3	-1	-4	0	11	-10	21
1667	9	4	14	0	2	0	-2	-65	-9	-2	-3	0	29	-81	110
1668	0	104	17	2	3	0	-6	-15	-7	0	-1	0	126	-29	155
1669	6	16	0	2	2	0	0	-2	-1	0	0	0	26	-3	29
1670	1	17	4	0	2	0	0	-4	0	0	0	0	24	-4	28
1671	1	4	0	0	2	0	0	0	-1	0	0	0	7	-1	8
1672	0	3	2	0	3	0	0	0	0	0	0	0	8	0	8
1673	0	4	0	0	1	0	0	0	0	0	0	0	5	0	5
1674	0	3	3	0	0	0	0	-2	0	-1	0	0	6	-3	9
1675	0	7	0	0	2	0	0	-1	0	0	-1	0	9	-2	11
1676	0	4	1	0	1	0	0	-1	0	0	-1	0	6	-2	8
1677	0	2	3	0	1	0	0	0	0	-1	-1	0	6	-2	8
1678	1	6	0	0	2	0	0	-1	0	-1	-4	0	9	-6	15
1679	0	4	0	1	18	0	0	-1	0	-1	-6	0	23	-8	31
1680	0	3	5	2	4	0	0	-3	-3	-1	0	0	14	-7	21
1681	1	5	17	0	1	0	0	-1	-1	0	0	0	24	-2	26
1682	1	44	2	1	2	0	0	-15	-1	0	-1	0	50	-17	67
1683	1	0	1	1	12	0	-4	-3	-1	-1	0	0	15	-9	24
1684	0	3	0	0	0	0	0	-1	-2	0	-2	0	3	-5	8
1685	0	0	1	1	0	2	0	0	0	0	0	0	4	0	4
1686	1	11	3	0	2	0	0	-2	0	0	0	0	17	-2	19
1687	0	0	1	0	0	0	-1	0	-3	-1	-16	-1	1	-22	23
1688	1	4	3	0	8	0	-1	-2	-1	0	-1	0	16	-5	21
1689	0	11	2	0	4	0	-7	-111	-55	-9	-46	-1	17	-229	246
1690	3	5	4	1	0	0	-1	-9	-4	0	-2	0	13	-16	29
1691	1	12	1	0	2	0	0	-7	-14	-1	-34	0	16	-56	72
1692	0	9	0	0	2	0	-3	-41	-2	-6	-38	0	11	-90	101
1693	4	3	4	1	6	0	0	-5	-2	-1	-45	-1	18	-54	72
1694	1	16	7	3	9	0	-5	-18	-22	-4	-51	0	36	-100	136
1695	1	31	5	7	6	0	-1	-124	-18	-7	-27	0	50	-177	227
1696	6	114	36	11	29	0	-10	-217	-34	-3	-40	0	196	-304	500
1697	4	12	13	3	45	2	-11	-106	-22	-2	-8	-2	79	-151	230
1698	5	8	11	1	5	1	-2	-21	-30	-2	-8	0	31	-63	94
1699	3	154	59	5	84	1	-6	-158	-38	-8	-26	0	306	-236	542
1700	3	3	2	1	7	0	-5	-42	-6	-5	-8	0	16	-66	82
1701	0	1	3	2	7	0	-7	-17	-38	-8	-27	-1	13	-98	111
1702	0	84	8	2	13	0	-3	-24	-10	-6	-18	0	107	-61	168
1703	6	50	46	2	26	0	-4	-26	-12	-1	-9	0	130	-52	182
1704	2	82	7	2	16	0	-9	-225	-19	-4	-1	0	109	-258	367
1705	3	14	4	1	8	0	-3	-33	-5	0	0	0	30	-41	71
1706	1	12	10	1	10	0	-2	-74	0	0	0	0	34	-76	110
1707	1	36	8	4	2	0	-1	-3	0	0	-3	0	51	-7	58
1708	1	14	4	0	5	0	0	0	-4	-10	-7	0	24	-21	45
1709	0	13	2	0	12	0	-6	-46	-13	-1	-29	0	27	-95	122
1710	2	2	9	2	3	0	-1	-43	-10	-3	-13	-1	18	-71	89
1711	0	0	1	1	0	0	-1	-5	-4	-2	-2	-1	2	-15	17
1712	1	1	1	1	1	0	-2	-88	-18	-1	-17	0	5	-126	131
1713	0	3	3	1	0	0	0	0	0	0	0	0	7	0	7
1714	0	0	0	0	0	0	0	0	0	0	0	0	0	0	0
1715	0	0	0	0	0	0	0	-1	-2	0	0	0	0	-3	3
1716	0	0	0	0	0	0	0	-3	0	0	0	0	0	-3	3
1717	0	0	0	0	0	0	0	0	0	0	0	0	0	0	0
1718	0	0	0	0	0	0	0	0	0	0	-3	0	0	-3	3
1719	0	0	0	1	3	0	0	0	0	0	0	0	4	0	4
1720	0	0	0	1	4	0	0	0	0	0	0	0	5	0	5
1721	0	4	1	0	9	0	0	-1	-2	0	0	0	14	-3	17
1722	3	23	1	2	2	0	0	-5	0	0	-3	0	31	-8	39
1723	3	6	13	1	12	0	0	-1	-3	0	-14	0	35	-18	53
1724	0	17	2	0	3	0	0	-1	-1	0	0	0	22	-2	24
1725	3	40	19	0	0	0	0	-21	-14	0	-1	0	62	-36	98
1726	3	18	1	0	0	0	-1	-41	-2	-1	-2	0	22	-47	69
1727	4	30	12	2	2	0	-4	-10	-2	0	-1	0	50	-17	67
1728	5	16	2	0	26	0	-2	-19	-7	-1	-5	0	49	-34	83
1729	3	7	0	3	3	0	-2	-18	-1	-1	-14	0	16	-36	52
1730	0	6	8	1	0	0	0	-4	-1	-2	-4	0	15	-11	26
1731	0	70	1	0	5	0	0	-1	0	0	-9	0	76	-10	86
1732	9	13	1	0	8	0	0	-1	0	-3	0	0	31	-4	35
1733	0	0	0	3	6	0	0	-2	-8	-1	-18	0	9	-29	38
1734	0	8	10	2	8	0	-1	-11	-4	-9	-4	0	28	-29	57
1735	0	31	0	3	5	0	-5	-9	-4	-1	-10	-1	39	-30	69
1736	2	9	9	0	6	0	-1	-7	-1	-4	-6	0	26	-19	45
1737	0	124	15	3	33	0	-2	-5	-2	0	-8	0	175	-17	192
1738	5	15	2	2	20	0	0	-6	-2	-1	-2	0	44	-11	55
1739	10	45	13	8	28	1	-1	-12	-3	0	-2	0	105	-18	123
1740	0	2	1	0	11	0	0	-7	-7	0	-1	0	14	-15	29
1741	1	10	2	0	4	0	-2	-34	-4	-1	-2	0	17	-43	60
1742	3	15	0	3	1	0	-1	-10	-2	-10	-37	-1	22	-61	83
1743	0	2	1	0	1	0	0	-13	-19	-7	-52	0	4	-91	95
1744	1	12	1	0	13	0	-1	-50	-10	-3	-11	-1	27	-76	103
1745	2	1	0	3	4	0	-3	-69	-21	-4	-15	0	10	-112	122
1746	1	3	0	1	7	0	-11	-38	-30	-10	-113	-1	12	-203	215
1747	1	42	18	7	13	0	-3	-70	-19	-3	-25	0	81	-120	201
1748	2	44	9	2	17	1	-1	-13	-3	-1	-1	0	75	-19	94
1749	3	2	1	1	22	0	-6	-64	-4	0	-10	-1	29	-85	114
1750	5	9	4	2	12	0	-11	-142	-33	-35	-165	-2	32	-388	420
1751	3	43	13	0	11	1	-2	-47	-47	-5	-24	0	71	-125	196
1752	1	8	5	0	19	0	-6	-4	-14	-4	0	0	33	-28	61
1753	0	52	4	1	9	0	-4	-9	-5	0	0	0	66	-18	84
1754	4	40	55	4	8	0	-2	-26	-2	0	-18	0	111	-48	159
1755	0	15	2	1	8	0	-7	-19	0	-1	-17	0	26	-44	70
1756	3	67	5	0	13	0	0	-1	-12	-7	-64	0	88	-84	172
1757	0	35	15	1	5	0	0	-4	-6	-2	-15	0	56	-27	83
1758	1	31	19	0	4	0	-9	-115	-28	-19	-61	0	55	-232	287
1759	0	25	4	2	4	0	-6	-207	-60	-21	-61	0	35	-355	390
1760	4	15	2	0	1	0	-5	-298	-78	-3	-3	-1	22	-388	410
1761	0	7	0	3	2	0	-9	-33	-9	-6	-19	0	12	-76	88
1762	0	1	12	0	1	0	-5	-10	-7	-4	-7	0	14	-33	47
1763	1	60	2	0	3	0	-1	-11	-3	-3	-4	0	66	-22	88
1764	0	0	0	0	0	0	-3	-12	-3	-1	-2	0	0	-21	21
1765	1	4	2	0	2	0	-6	-7	-2	-2	-4	0	9	-21	30
1766	0	3	0	0	0	0	-2	-2	0	-2	0	0	3	-6	9
1767	0	1	0	0	0	1	0	-11	-6	-1	-14	0	2	-32	34
1768	0	6	1	0	5	0	0	0	-1	0	-1	0	12	-2	14
1769	1	0	0	0	1	0	-1	-14	-6	-1	-7	0	2	-29	31
1770	2	0	0	0	0	0	0	-38	-5	-1	-11	0	2	-55	57
1771	2	0	3	0	2	0	0	-5	-6	-1	-14	0	7	-26	33
1772	2	0	0	0	2	0	0	-2	-1	-1	-3	0	4	-7	11
1773	0	0	0	1	3	0	-7	-167	-21	-5	-106	0	4	-306	310
1774	0	0	1	1	2	0	-2	-2	0	0	0	0	4	-4	8
1775	0	4	2	0	6	0	-1	-86	-17	-6	-34	0	12	-144	156
1776	0	8	0	1	0	0	-3	-42	-8	-2	-33	-1	9	-89	98
1777	1	1	1	0	0	0	-1	-2	0	-1	-13	0	3	-17	20
1778	0	2	0	0	0	0	0	-1	-2	0	-25	0	2	-28	30
1779	0	0	0	0	0	0	0	-3	-3	0	-8	0	0	-14	14
1780	0	1	1	0	2	0	0	-5	-1	0	-4	0	4	-10	14
1781	0	0	0	0	0	0	0	-14	-4	-3	-23	0	0	-44	44
1782	0	0	0	1	8	0	-8	-48	-41	-9	-69	0	9	-175	184
1783	0	3	0	1	5	0	-7	-96	-11	-9	-39	-3	9	-165	174
1784	0	3	6	2	4	0	-14	-305	-174	-12	-55	-3	15	-563	578
1785	1	7	4	2	2	0	-9	-336	-40	-2	-47	-1	16	-435	451
1786	1	12	15	0	1	0	-7	-86	-34	0	-7	0	29	-134	163
1787	0	23	0	0	0	0	-3	-36	-2	0	-1	0	23	-42	65
1788	0	2	0	0	0	0	-3	-1	0	0	0	0	2	-4	6
1789	1	1	0	0	0	0	-1	-1	0	0	0	0	2	-2	4
1790	0	0	0	0	0	0	0	0	0	0	-1	0	0	-1	1
1791	0	0	0	0	0	0	0	-3	0	0	-1	0	0	-4	4
1792	0	0	0	0	0	0	-1	-2	-2	-1	-1	0	0	-7	7
1793	0	0	1	0	3	0	-6	-71	-17	-6	-55	0	4	-155	159
1794	0	7	0	0	1	0	-3	-7	-3	-2	-30	0	8	-45	53
1795	2	4	1	1	1	0	0	-10	-1	0	-26	0	9	-37	46
1796	0	9	2	1	20	0	-4	-41	-16	-9	-4	0	32	-74	106
1797	0	0	0	6	3	0	-1	-18	-2	0	-8	-1	9	-30	39
1798	0	4	59	2	7	0	0	-5	-10	0	-3	0	72	-18	90
1799	1	88	9	6	3	0	-5	-10	-3	-4	-1	0	107	-23	130
1800	2	34	7	1	14	0	-14	-297	-41	-9	-16	0	58	-377	435
1801	0	2	0	1	2	0	-1	-62	-75	0	-30	0	5	-168	173
1802	2	4	3	0	10	0	0	-4	-1	-1	-1	0	19	-7	26
1803	1	1	1	0	3	2	0	-26	-9	0	-3	0	8	-38	46
1804	0	0	3	0	22	2	-1	0	0	0	0	0	27	-1	28
1805	2	3	0	8	10	0	0	-9	0	0	-5	0	23	-14	37
1806	0	0	3	1	16	3	0	0	-2	0	-3	0	23	-5	28
1807	0	53	6	3	10	0	0	0	0	0	-1	0	72	-1	73
1808	5	149	46	1	9	0	0	-2	-1	0	0	0	210	-3	213
1809	2	147	40	2	3	0	-1	-5	-2	-1	0	0	194	-9	203
1810	6	107	12	4	0	0	-2	-4	0	0	0	0	129	-6	135
1811	4	26	2	0	0	0	0	-1	-8	0	0	0	32	-9	41
1812	5	2	2	2	9	0	-1	-45	-14	-2	-1	0	20	-63	83
1813	2	62	3	2	12	0	-1	-49	-4	-1	-6	-1	81	-62	143
1814	3	37	7	10	6	1	-2	-2	-4	0	-7	0	64	-15	79
1815	1	14	28	3	6	0	0	-11	0	0	0	0	52	-11	63
1816	1	253	7	1	15	0	-2	0	-4	-4	-1	0	277	-11	288
1817	9	1	0	2	11	0	-1	-19	-1	0	0	0	23	-21	44
1818	2	1	1	2	4	0	-2	-2	0	-2	-1	0	10	-7	17
1819	0	17	12	0	11	1	0	0	-1	-1	0	0	41	-2	43
1820	1	52	59	2	10	0	0	0	-2	-1	0	0	124	-3	127
1821	6	26	10	11	24	0	0	-11	-1	0	-1	0	77	-13	90
1822	0	59	8	0	3	0	0	-9	-6	0	0	0	70	-15	85
1823	1	13	7	2	19	1	-1	-6	-22	-1	-5	0	43	-35	78
1824	5	6	5	2	6	0	0	-10	-4	0	-1	0	24	-15	39
1825	1	4	7	0	1	0	0	-2	0	-1	-2	0	13	-5	18
1826	0	0	0	0	1	0	-1	0	0	0	-4	0	1	-5	6
1827	0	1	0	1	2	0	0	-1	0	0	0	0	4	-1	5
1828	0	3	2	0	0	0	-1	-1	-6	-1	-10	0	5	-19	24
1829	1	1	0	0	0	0	-1	-9	-5	0	-174	0	2	-189	191
1830	0	1	0	0	0	0	0	0	-1	0	-1	0	1	-2	3
1831	0	9	0	0	0	0	0	0	0	0	-1	0	9	-1	10
1832	0	1	1	0	1	0	0	-4	0	0	0	0	3	-4	7
1833	0	1	0	0	1	0	-4	-3	0	-1	-33	0	2	-41	43
1834	0	1	0	2	3	2	0	-2	-2	-15	-16	-1	8	-36	44
1835	1	34	5	2	16	0	-3	-146	-3	-5	-56	0	58	-213	271
1836	2	17	8	5	1	0	-2	-37	-1	-19	-13	0	33	-72	105
1837	3	28	49	0	4	0	0	-7	-27	-1	-2	0	84	-37	121
1838	6	220	4	1	0	0	-1	-101	-12	-2	-4	0	231	-120	351
1839	7	1	2	1	0	0	0	-1	0	0	0	0	11	-1	12
1840	2	3	0	1	0	0	-5	-12	-35	-2	-1	0	6	-55	61
1841	0	3	0	1	2	0	-2	-19	-3	-1	-1	0	6	-26	32
1842	0	6	6	0	1	0	-2	-57	0	-1	-9	-1	13	-70	83
1843	0	1	0	1	1	0	-5	-53	0	-2	-27	0	3	-87	90
1844	0	0	0	0	5	0	-8	-49	-19	-5	-33	0	5	-114	119
1845	0	0	2	1	5	0	0	-5	-27	-5	-66	-1	8	-104	112
1846	2	0	1	0	13	0	0	-29	-1	-3	-12	0	16	-45	61
1847	1	34	15	2	8	0	-1	-15	-4	0	0	0	60	-20	80
1848	0	0	1	1	6	0	-3	-40	-26	0	-1	0	8	-70	78
1849	0	14	4	0	6	0	0	-13	0	-2	0	0	24	-15	39
1850	1	12	6	2	5	0	-1	-13	-155	-6	-8	-1	26	-184	210
1851	0	2	0	1	4	0	-4	-89	-14	0	-25	-2	7	-134	141
1852	1	8	1	2	5	0	0	-13	-5	0	-13	-1	17	-32	49
1853	0	3	2	1	6	0	-8	-118	-40	-14	-544	-2	12	-726	738
1854	3	2	1	3	3	0	-4	-12	0	-6	-24	-1	12	-47	59
1855	4	2	1	3	21	0	0	-8	0	0	-9	0	31	-17	48
1856	2	14	1	3	11	0	0	-1	0	0	-14	0	31	-15	46
1857	0	1	1	0	32	0	-1	-1	-1	-2	0	0	34	-5	39
1858	0	46	1	8	28	0	0	-11	-15	0	-5	0	83	-31	114
1859	5	81	67	2	1	0	0	-31	-2	0	-3	0	156	-36	192
1860	2	5	6	2	0	0	-7	-55	-11	-3	-9	-2	15	-87	102
1861	0	56	0	1	4	0	-5	-25	-25	-5	-37	0	61	-97	158
1862	14	26	5	4	6	1	0	-95	-35	-11	-7	0	56	-148	204
1863	4	24	13	3	78	0	-1	-36	-6	-1	-3	0	122	-47	169
1864	4	81	5	13	11	0	-1	-69	0	-1	0	0	114	-71	185
1865	0	2	12	2	7	1	-10	-1	0	0	0	0	24	-11	35
1866	2	86	2	0	20	0	0	-10	0	0	0	0	110	-10	120
1867	4	24	1	1	12	2	0	0	0	0	0	0	44	0	44
1868	0	4	4	0	100	2	0	0	0	0	-1	0	110	-1	111
1869	0	19	0	11	3	0	0	-3	-1	0	0	0	33	-4	37
1870	2	8	32	0	18	0	0	-8	-5	0	-2	0	60	-15	75
1871	1	35	0	0	2	0	-4	-2	0	0	-4	0	38	-10	48
1872	11	0	1	0	0	0	-4	-1	-3	-1	-2	0	12	-11	23
1873	2	5	2	0	1	0	0	-1	0	0	0	0	10	-1	11
1874	37	781	716	73	239	0	0	-1	0	0	-2	0	1846	-3	1849
1875	0	30	7	2	2	0	0	-2	0	0	-2	0	41	-4	45
1876	1	190	68	4	36	0	0	-2	-3	-3	-3	-1	299	-12	311
1877	1	4	0	0	0	0	0	-14	0	-1	0	0	5	-15	20
1878	0	0	0	0	1	0	0	-2	-2	-3	-2	0	1	-9	10
1879	0	4	0	0	5	0	0	-6	-4	-1	-3	0	9	-14	23
1880	0	1	0	0	2	0	0	-4	0	0	-6	0	3	-10	13
1881	0	2	2	0	1	0	-2	-3	-1	0	0	0	5	-6	11
1882	0	1	3	0	1	0	-1	-3	-4	0	0	0	5	-8	13
1883	0	4	0	0	0	0	-1	-22	-1	0	0	0	4	-24	28
1884	0	0	0	0	0	0	-16	-28	-18	0	-34	-4	0	-100	100
1885	0	4	1	0	1	0	0	-7	0	0	-5	0	6	-12	18
1886	0	0	2	0	0	0	-1	-9	-2	0	-5	0	2	-17	19
1887	0	0	0	0	0	0	0	-1	0	0	0	-1	0	-2	2
1888	0	0	0	0	0	0	0	0	-1	0	-2	0	0	-3	3
1889	0	0	0	0	0	0	0	-7	-3	-1	-7	0	0	-18	18
1890	0	0	0	0	0	0	0	-1	-1	0	-2	-1	0	-5	5
1891	0	0	0	0	0	0	0	-4	0	-1	0	0	0	-5	5
1892	0	4	7	2	0	0	-1	-27	-7	0	0	0	13	-35	48
1893	0	3	0	0	1	0	-3	-6	-3	-1	-3	0	4	-16	20
1894	0	4	0	0	1	0	-3	-1	-5	0	-14	-1	5	-24	29
1895	2	0	1	0	1	0	-1	-9	-1	0	-7	0	4	-18	22
1896	2	2	1	2	15	0	0	-1	-5	-4	-43	0	22	-53	75
1897	0	15	4	9	1	0	0	0	0	-3	-8	0	29	-11	40
1898	0	8	5	0	3	0	-3	-121	-111	-3	-61	0	16	-299	315
1899	1	22	1	0	1	0	-2	-60	-7	-1	-13	-1	25	-84	109
1900	1	2	0	0	1	0	-4	-41	-13	-1	0	0	4	-59	63
1901	0	2	0	0	5	0	-1	-19	-1	0	-2	0	7	-23	30
1902	0	0	2	0	0	0	-2	-4	-3	-2	-2	0	2	-13	15
1903	0	3	1	0	5	0	0	0	-8	0	-19	-1	9	-28	37
1904	0	17	0	0	0	0	0	-13	0	-2	-1	0	17	-16	33
1905	0	0	0	0	0	0	-18	-17	-17	-19	-51	0	0	-122	122
1906	0	0	1	0	0	0	-2	-24	-10	-7	-6	0	1	-49	50
1907	0	1	0	0	1	0	-2	-9	-17	0	-3	0	2	-31	33
1908	0	3	1	0	2	0	-3	-26	-2	-3	-6	-1	6	-41	47
1909	0	1	0	1	1	0	-7	-7	-2	-2	-26	0	3	-44	47
1910	0	6	0	2	0	0	-3	-15	-54	-44	-25	-1	8	-142	150
1911	0	1	1	0	2	0	-3	-6	-31	-4	-22	-1	4	-67	71
1912	2	19	2	0	8	0	-10	-412	-35	-14	-134	-2	31	-607	638
1913	3	2	4	1	3	0	-18	-54	-169	-16	-95	-1	13	-353	366
1914	0	8	1	0	5	0	-9	-261	-41	-10	-29	0	14	-350	364
1915	0	1	12	2	12	0	-25	-730	-46	-8	-105	0	27	-914	941
1916	0	10	1	1	13	0	-2	-1	-7	-3	-27	0	25	-40	65
1917	0	9	5	3	8	0	0	-3	-1	0	-1	0	25	-5	30
1918	1	32	6	1	4	0	0	-5	0	0	0	0	44	-5	49
1919	0	11	0	2	8	0	0	-1	-3	-1	-1	0	21	-6	27
1920	0	11	3	0	1	0	0	-2	-2	-1	-2	0	15	-7	22
1921	1	5	8	1	2	0	0	-15	-14	-1	-5	0	17	-35	52
1922	0	5	1	0	1	0	-1	-23	-6	-2	-24	0	7	-56	63
1923	0	5	0	0	11	1	-1	-2	-12	-1	-23	0	17	-39	56
1924	1	8	0	1	9	0	-2	-7	-3	0	-18	0	19	-30	49
1925	1	3	22	2	14	0	-1	-9	-11	-3	-21	-1	42	-46	88
1926	1	22	6	1	5	0	0	-35	-12	-7	-18	-1	35	-73	108
1927	16	27	14	2	6	0	-6	-27	-15	-1	-8	-1	65	-58	123
1928	6	24	2	2	19	1	-3	-32	-15	-4	-35	-1	54	-90	144
1929	2	10	6	1	4	0	-3	-14	-24	-2	-23	0	23	-66	89
1930	0	8	3	1	15	0	0	-11	-4	0	-2	0	27	-17	44
1931	2	8	5	20	64	0	-2	-95	-4	-3	-30	0	99	-134	233
1932	3	9	49	0	17	2	-2	-18	-10	-2	-6	0	80	-38	118
1933	2	158	28	5	8	1	0	-101	-94	-4	-33	-1	202	-233	435
1934	10	259	15	3	26	0	0	-12	-2	-3	-16	0	313	-33	346
1935	9	188	116	26	26	0	0	-42	-3	-6	-10	0	365	-61	426
1936	2	4	14	4	2	0	-1	-5	-17	-2	0	-1	26	-26	52
1937	9	18	15	1	12	0	-2	-80	-3	-2	-14	0	55	-101	156
1938	12	88	45	1	11	0	-7	-16	-2	-6	-27	0	157	-58	215
1939	6	26	10	9	24	0	-1	-5	-2	-1	-15	-2	75	-26	101
1940	8	34	33	3	2	0	-1	-5	-3	-12	-18	0	80	-39	119
1941	3	48	4	1	23	0	-6	-62	-25	-22	-191	-3	79	-309	388
1942	7	11	4	7	27	1	-2	-91	-98	-21	-68	0	57	-280	337
1943	2	11	3	5	47	0	-2	-20	-122	-5	-27	0	68	-176	244
1944	1	5	7	10	17	0	-1	-12	-4	0	-1	0	40	-18	58
1945	0	4	4	4	0	0	-2	-11	0	0	-20	0	12	-33	45
1946	0	47	10	1	1	0	0	-2	0	-1	-4	0	59	-7	66
1947	4	5	0	3	3	0	-1	-8	-15	-1	-18	0	15	-43	58
1948	1	8	8	0	7	0	-2	-95	-4	-7	-33	-1	24	-142	166
1949	0	1	6	2	6	0	0	-2	0	0	0	0	15	-2	17
1950	0	10	1	3	2	1	0	-9	0	0	-1	0	17	-10	27
1951	3	11	13	4	17	0	-1	-30	-5	0	-2	0	48	-38	86
1952	0	2	0	7	4	0	0	0	-1	0	0	0	13	-1	14
1953	0	0	7	0	2	0	0	-1	-1	0	-5	0	9	-7	16
1954	0	23	3	1	5	0	-1	-6	-1	0	0	-1	32	-9	41
1955	7	11	2	1	3	0	0	-7	-16	-1	-7	0	24	-31	55
1956	1	2	1	4	0	0	0	-18	0	-1	0	0	8	-19	27
1957	0	4	10	0	3	0	-2	-8	-11	0	-8	0	17	-29	46
1958	0	3	0	0	6	0	-1	-61	-2	-7	-40	-2	9	-113	122
1959	1	0	3	3	3	0	-1	0	0	0	-4	0	10	-5	15
1960	0	16	8	0	7	0	-5	-181	-24	-18	-57	0	31	-285	316
1961	1	39	0	1	2	0	-22	-22	-29	-15	-52	0	43	-140	183
1962	0	1	1	0	1	0	0	0	0	0	0	0	3	0	3
1963	0	1	1	0	1	0	-7	-19	-8	0	-30	0	3	-64	67
1964	1	7	2	0	0	0	-1	-8	-5	0	-9	-3	10	-26	36
1965	0	8	0	0	13	0	0	0	0	0	-3	0	21	-3	24
1966	3	36	1	2	22	0	0	-1	-1	0	-7	0	64	-9	73
1967	0	1	8	3	6	0	0	-1	-7	-3	-8	0	18	-19	37
1968	0	58	5	1	8	1	0	-5	-3	-1	-1	0	73	-10	83
1969	4	7	1	0	1	2	-7	-16	-16	-4	-19	0	15	-62	77
1970	0	30	5	1	9	0	-2	-2	0	-2	-8	0	45	-14	59
1971	1	6	13	5	7	0	0	-2	-6	-9	-12	0	32	-29	61
1972	1	1	0	2	1	0	0	-3	-2	-5	-13	-1	5	-24	29
1973	0	8	4	1	9	0	-1	-9	-1	-2	-54	0	22	-67	89
1974	0	8	2	1	2	0	0	-3	0	-4	-9	0	13	-16	29
1975	1	7	3	0	14	0	-2	-5	-48	0	-12	0	25	-67	92
1976	1	44	0	0	1	0	0	-4	0	0	-1	0	46	-5	51
1977	2	9	12	0	0	0	-2	-30	-13	-5	-3	0	23	-53	76
1978	0	4	0	2	26	0	-10	-27	-9	0	-2	0	32	-48	80
1979	1	0	4	4	10	0	-2	-1	-1	0	-2	0	19	-6	25
1980	0	1	5	1	1	0	-1	-1	-1	0	-3	0	8	-6	14
1981	0	10	0	0	3	0	-2	-5	-6	-2	-27	0	13	-42	55
1982	2	0	0	0	1	0	0	0	-2	-1	-6	0	3	-9	12
1983	0	1	1	0	4	0	0	-3	0	0	-4	0	6	-7	13
1984	0	2	1	0	2	0	-4	-38	-5	-4	-42	-1	5	-94	99
1985	0	2	1	1	5	0	-17	-319	-105	-21	-227	-2	9	-691	700
1986	0	2	1	1	1	0	-1	-18	-15	-14	-195	0	5	-243	248
1987	0	3	7	0	8	0	-1	-11	-11	-10	-22	0	18	-55	73
1988	0	11	1	2	4	0	-5	-123	-63	-6	-115	-4	18	-316	334
1989	2	4	7	1	4	0	-7	-265	-119	-9	-155	-2	18	-557	575
1990	1	7	1	1	4	0	-7	-35	-46	-22	-94	-2	14	-206	220
1991	7	46	4	4	7	0	-2	-85	-83	-5	-23	0	68	-198	266
1992	1	2	0	1	3	0	-3	-70	-19	-3	-20	0	7	-115	122
1993	0	8	10	0	0	0	-12	-262	-112	-3	-53	0	18	-442	460
1994	0	8	0	0	4	1	-2	-100	-21	-1	-6	0	13	-130	143
1995	1	4	2	1	6	0	-1	-14	-2	0	-4	-1	14	-22	36
1996	1	2	4	2	7	1	-7	-85	-11	-4	-17	-2	17	-126	143
1997	1	6	9	2	41	1	0	-15	-26	-3	-19	-1	60	-64	124
1998	0	0	1	4	5	0	-3	-5	-7	-1	-14	0	10	-30	40
1999	2	0	28	4	39	0	-3	-2	-2	-2	-2	0	73	-11	84
[truncated: 584 more rows]

## Sheet: rdr126 CaLCuV BPO-58
position	20nt_fwd	21nt_fwd	22nt_fwd	23nt_fwd	24nt_fwd	25nt_fwd	20nt_rev	21nt_rev	22nt_rev	23nt_rev	24nt_rev	25nt_rev	total_forward	total_reverse	total reads
1	0	15	15	1	19	0	-2	-33	-9	-3	-5	-3	50	-55	105
2	10	50	9	6	22	1	-15	-15	-12	-1	-44	0	98	-87	185
3	8	3	1	6	4	1	-1	-3	-6	0	0	0	23	-10	33
4	0	307	43	0	2	0	-1	-18	-11	0	0	0	352	-30	382
5	2	41	0	0	0	0	-1	-44	0	0	0	0	43	-45	88
6	0	1	0	0	0	0	-6	0	-1	0	0	0	1	-7	8
7	1	0	0	0	2	0	-1	-2	0	0	0	0	3	-3	6
8	0	0	1	3	16	1	-1	-3	-1	0	-1	-1	21	-7	28
9	0	0	27	8	36	0	0	-6	-2	0	-1	0	71	-9	80
10	1	28	13	1	2	1	-1	-7	0	0	-1	0	46	-9	55
11	0	66	3	0	35	0	0	-3	-4	0	-1	0	104	-8	112
12	3	39	0	1	0	0	0	-2	-1	0	-2	0	43	-5	48
13	3	2	5	2	1	0	0	0	0	0	-1	0	13	-1	14
14	0	7	1	1	8	0	0	0	0	0	0	0	17	0	17
15	1	19	4	0	12	0	0	0	0	0	0	0	36	0	36
16	1	19	2	0	24	0	0	0	0	0	0	0	46	0	46
17	2	7	5	4	79	0	0	0	0	0	0	0	97	0	97
18	0	23	7	13	7	0	0	0	-1	0	0	0	50	-1	51
19	2	4	21	9	38	0	0	0	0	0	0	0	74	0	74
20	0	40	3	2	1	0	0	0	0	0	0	0	46	0	46
21	2	5	2	0	23	0	0	0	0	0	0	0	32	0	32
22	1	37	1	22	4	0	0	-2	0	-1	0	0	65	-3	68
23	4	35	103	1	24	0	0	-59	0	0	-4	0	167	-63	230
24	4	77	1	1	29	0	0	-8	-2	-2	-3	0	112	-15	127
25	4	16	4	1	0	1	0	-28	-8	0	-4	0	26	-40	66
26	1	3	2	0	8	0	0	-1	0	0	0	0	14	-1	15
27	0	1	0	0	0	0	0	-1	-1	0	0	0	1	-2	3
28	1	2	3	1	12	0	0	-2	-1	0	0	0	19	-3	22
29	0	0	0	0	2	2	0	0	0	0	0	0	4	0	4
30	0	0	0	0	28	2	0	0	-1	0	-3	0	30	-4	34
31	0	0	0	1	9	0	0	0	0	0	-1	0	10	-1	11
32	0	0	6	0	8	0	0	0	0	0	-3	0	14	-3	17
33	0	78	1	1	5	0	0	0	0	-1	-8	0	85	-9	94
34	2	6	2	0	2	0	0	-1	-5	0	0	0	12	-6	18
35	1	19	3	0	21	0	0	-19	-2	0	0	0	44	-21	65
36	3	32	3	0	10	0	-1	-5	0	0	-8	0	48	-14	62
37	2	18	3	0	9	2	0	-2	-1	0	-11	0	34	-14	48
38	1	4	5	1	24	1	0	0	0	0	-5	0	36	-5	41
39	0	25	13	4	54	2	0	-4	0	0	-2	0	98	-6	104
40	0	8	11	4	49	4	0	0	0	0	0	0	76	0	76
41	0	52	19	1	55	0	0	-4	-2	0	0	0	127	-6	133
42	0	34	8	2	3	1	0	0	0	0	0	0	48	0	48
43	0	33	14	1	16	0	0	0	-1	0	0	-1	64	-2	66
44	1	47	4	1	13	0	0	-19	0	0	0	0	66	-19	85
45	0	9	13	3	5	0	0	0	0	0	0	0	30	0	30
46	0	8	19	0	2	0	0	0	-12	0	-3	0	29	-15	44
47	4	34	1	0	3	0	0	0	0	0	0	0	42	0	42
48	4	2	3	0	6	0	0	0	-2	0	-1	0	15	-3	18
49	0	2	1	0	2	0	0	0	0	0	-1	0	5	-1	6
50	0	1	3	0	1	1	0	-1	0	0	-5	0	6	-6	12
51	0	1	0	0	9	0	-1	-1	-6	-2	-3	0	10	-13	23
52	0	0	0	7	23	0	0	-10	-9	0	-1	0	30	-20	50
53	0	0	7	2	2	0	0	-6	-3	0	0	0	11	-9	20
54	1	19	27	1	48	0	0	-9	-3	0	0	0	96	-12	108
55	5	6	1	1	0	1	-3	-3	-1	-1	0	0	14	-8	22
56	3	5	23	0	8	0	-2	-8	-5	-1	-13	0	39	-29	68
57	4	17	1	0	11	0	-1	-2	0	0	-1	0	33	-4	37
58	1	9	10	2	45	1	-1	-2	0	0	0	0	68	-3	71
59	0	10	6	3	47	0	0	0	0	0	-1	0	66	-1	67
60	4	11	4	3	9	1	-2	0	0	0	-2	0	32	-4	36
61	1	4	5	1	6	0	0	0	-2	-2	-2	0	17	-6	23
62	2	23	1	4	4	0	0	-3	-2	0	-4	0	34	-9	43
63	1	3	5	0	1	0	0	-3	-4	0	-10	0	10	-17	27
64	3	62	0	1	25	0	-13	-23	-7	-4	-13	0	91	-60	151
65	12	0	0	7	10	0	-18	-11	-4	-1	-24	0	29	-58	87
66	0	0	0	0	0	0	-1	-5	-7	-1	-15	0	0	-29	29
67	0	4	0	0	1	0	-3	-8	-6	0	-6	0	5	-23	28
68	0	1	0	0	4	1	0	-15	-7	0	-2	0	6	-24	30
69	0	0	0	0	4	0	-1	-3	-2	0	-3	-2	4	-11	15
70	0	0	0	1	1	0	-4	-8	-12	0	-27	0	2	-51	53
71	0	1	1	0	0	0	-1	-18	-2	-1	-7	0	2	-29	31
72	0	0	0	0	0	0	-3	-2	-8	-5	-16	-1	0	-35	35
73	1	0	0	0	0	0	0	-31	-26	-5	-55	0	1	-117	118
74	0	0	0	0	0	0	-2	0	-3	-3	-18	0	0	-26	26
75	0	1	0	0	1	0	-1	-25	-4	-2	-7	0	2	-39	41
76	0	0	0	0	3	0	0	-11	-2	0	-18	0	3	-31	34
77	0	0	0	0	0	0	-1	-6	-2	-1	-3	0	0	-13	13
78	0	0	0	0	0	0	0	0	0	-1	-4	0	0	-5	5
79	0	0	0	0	2	0	0	-2	-1	0	-4	0	2	-7	9
80	1	2	2	1	0	0	-2	-11	-3	-2	-13	0	6	-31	37
81	0	0	1	0	4	0	0	-1	-1	0	-1	0	5	-3	8
82	0	6	0	0	1	0	-1	-5	-1	0	0	0	7	-7	14
83	1	5	57	4	87	0	0	-1	-5	-2	-10	0	154	-18	172
84	0	148	16	2	20	1	-4	-2	-8	-6	-62	-1	187	-83	270
85	11	6	6	3	27	0	0	-1	0	0	-2	0	53	-3	56
86	0	7	5	0	8	0	-1	-5	-1	-3	-12	0	20	-22	42
87	0	2	2	0	6	0	0	0	0	-1	-5	0	10	-6	16
88	0	13	0	1	1	0	0	-1	0	0	-9	-1	15	-11	26
89	1	8	1	1	60	1	-1	-37	-21	-3	-23	0	72	-85	157
90	0	2	0	4	38	0	-8	-159	-49	-2	-46	-2	44	-266	310
91	1	12	15	5	17	0	-14	-76	-35	-8	-43	0	50	-176	226
92	2	22	18	2	13	0	-1	0	0	0	0	0	57	-1	58
93	0	22	7	1	12	0	0	0	0	-1	0	0	42	-1	43
94	1	6	2	2	4	0	-1	-1	-2	0	-17	0	15	-21	36
95	1	33	13	1	24	0	-1	0	0	0	-4	-1	72	-6	78
96	1	22	3	1	15	0	0	-2	-3	-2	-17	0	42	-24	66
97	2	3	12	0	17	0	0	-6	-5	-7	-33	0	34	-51	85
98	0	20	0	7	13	0	0	-9	-29	-7	-36	0	40	-81	121
99	4	15	18	13	0	0	-5	-146	-5	-9	-3	0	50	-168	218
100	2	183	187	2	1	0	-9	-68	-19	-2	-3	0	375	-101	476
101	0	6	0	0	0	0	-1	-9	0	0	-2	0	6	-12	18
102	0	5	6	4	0	0	-2	-13	-8	-2	-11	0	15	-36	51
103	0	1	1	0	0	0	-10	-263	-34	-2	-85	-5	2	-399	401
104	0	1	1	0	2	0	-7	-17	-19	-6	-51	0	4	-100	104
105	1	6	1	1	4	0	0	-32	-7	-8	-47	-1	13	-95	108
106	0	0	2	2	3	0	-3	-72	-39	-13	-104	0	7	-231	238
107	0	16	1	1	2	0	-3	-42	-17	-8	-87	0	20	-157	177
108	0	0	0	0	0	0	0	-11	-17	-2	-12	0	0	-42	42
109	0	0	0	0	0	0	0	-5	-4	-1	-9	0	0	-19	19
110	0	0	0	0	1	0	-1	-30	-12	-1	-6	0	1	-50	51
111	0	0	0	0	0	0	-2	-53	-12	0	-49	-2	0	-118	118
112	0	0	0	0	6	0	-4	-9	-3	-6	-65	-3	6	-90	96
113	0	17	8	0	16	0	-7	-22	-53	-11	-128	-3	41	-224	265
114	1	13	7	0	9	0	-13	-143	-50	-22	-207	0	30	-435	465
115	0	10	4	0	3	1	-44	-288	-54	-23	-200	-2	18	-611	629
116	2	1	0	0	51	2	-1	-11	-18	-7	-22	0	56	-59	115
117	0	3	1	1	28	0	0	-7	-2	0	-5	0	33	-14	47
118	0	2	36	1	49	0	-3	-9	-3	-3	-18	0	88	-36	124
119	0	44	12	2	236	1	-3	-5	-9	-1	-10	0	295	-28	323
120	1	131	15	11	16	0	0	-7	-2	0	-2	0	174	-11	185
121	0	16	63	1	0	0	-3	-7	-3	-4	0	0	80	-17	97
122	1	424	11	0	3	0	-1	-26	-15	0	-10	0	439	-52	491
123	7	21	46	0	0	0	0	-6	-2	-1	-1	0	74	-10	84
124	3	25	3	0	1	0	-8	-144	-41	-2	-1	0	32	-196	228
125	2	3	0	0	0	0	-2	-4	0	0	-3	0	5	-9	14
126	2	0	0	0	1	0	0	0	0	-1	0	0	3	-1	4
127	0	0	0	0	2	0	0	0	-6	0	0	0	2	-6	8
128	0	1	1	0	1	0	0	-2	0	-1	0	0	3	-3	6
129	0	0	0	0	0	0	0	-1	0	0	0	0	0	-1	1
130	0	1	1	0	0	0	0	-1	0	0	0	0	2	-1	3
131	0	0	0	0	0	0	0	0	0	0	0	0	0	0	0
132	1	0	0	0	0	0	0	0	0	0	0	0	1	0	1
133	1	0	0	0	0	0	0	0	0	0	-1	0	1	-1	2
134	0	0	0	0	0	0	0	0	0	0	0	0	0	0	0
135	1	0	2	0	4	0	0	0	0	0	-2	0	7	-2	9
136	0	1	0	0	2	0	0	0	0	0	0	0	3	0	3
137	0	1	1	0	4	0	0	0	0	0	-1	0	6	-1	7
138	0	0	0	0	1	0	0	-1	-1	0	-2	0	1	-4	5
139	0	2	0	0	1	0	0	-1	0	0	-1	0	3	-2	5
140	0	2	0	0	0	0	0	0	0	-2	0	0	2	-2	4
141	0	1	6	0	0	0	0	-1	0	0	0	0	7	-1	8
142	1	2	0	0	0	0	0	0	-1	-1	-3	0	3	-5	8
143	1	0	0	0	0	0	0	-1	0	0	-1	0	1	-2	3
144	0	2	0	0	0	0	0	0	-1	0	-1	0	2	-2	4
145	0	0	0	0	0	0	0	-1	0	0	0	-1	0	-2	2
146	0	0	0	0	0	0	0	0	0	0	-4	0	0	-4	4
147	0	0	0	0	0	0	0	0	0	0	0	0	0	0	0
148	0	1	0	0	0	0	0	-1	-1	0	0	0	1	-2	3
149	0	0	0	0	0	0	0	-4	0	0	0	0	0	-4	4
150	0	0	1	0	2	0	0	0	0	0	0	0	3	0	3
151	0	0	0	0	0	0	0	0	0	0	0	0	0	0	0
152	1	0	0	0	0	0	0	0	0	0	-1	0	1	-1	2
153	0	0	0	0	0	0	0	0	0	0	0	0	0	0	0
154	0	0	0	0	0	0	0	0	0	0	0	0	0	0	0
155	0	0	0	0	0	0	0	-1	0	0	0	0	0	-1	1
156	0	0	0	0	0	0	0	-12	-4	0	-1	0	0	-17	17
157	0	0	0	0	1	0	0	-25	-6	0	-4	0	1	-35	36
158	0	0	0	0	2	0	0	-1	-2	0	0	-2	2	-5	7
159	0	0	1	0	1	0	0	0	0	0	-1	0	2	-1	3
160	0	0	2	0	0	0	0	0	-3	-5	0	0	2	-8	10
161	0	0	0	0	98	0	0	-5	-17	-1	-1	-1	98	-25	123
162	2	4	12	4	0	0	-2	-67	-1	0	-1	0	22	-71	93
163	2	19	28	2	0	0	-2	-1	0	0	0	0	51	-3	54
164	0	129	0	0	1	1	0	0	0	0	0	0	131	0	131
165	7	0	0	0	2	0	-9	-122	-11	-4	-19	-2	9	-167	176
166	1	0	2	2	2	0	-1	-10	-6	-1	-10	0	7	-28	35
167	2	44	11	2	0	1	-1	-4	0	0	-2	0	60	-7	67
168	0	4	0	0	1	0	0	0	0	0	0	0	5	0	5
169	1	0	0	1	6	0	0	0	0	0	0	0	8	0	8
170	0	0	1	0	5	0	0	-7	0	0	-2	0	6	-9	15
171	0	0	7	0	4	0	-2	0	0	0	-3	0	11	-5	16
172	0	27	5	2	2	0	0	0	0	0	-1	0	36	-1	37
173	1	7	1	0	5	0	0	-4	-2	0	0	0	14	-6	20
174	0	23	1	0	1	0	0	-1	0	0	0	0	25	-1	26
175	2	3	1	0	0	0	0	-7	-1	0	0	0	6	-8	14
176	0	0	2	0	1	0	0	-5	0	0	-1	0	3	-6	9
177	2	5	0	0	0	0	0	-3	0	0	0	0	7	-3	10
178	0	4	0	1	0	0	-1	-32	-9	-1	-1	-1	5	-45	50
179	0	0	0	0	13	0	0	-15	-2	-3	-3	0	13	-23	36
180	1	2	0	0	32	2	-1	-1	-5	-1	-4	0	37	-12	49
181	0	0	3	2	7	0	0	0	0	0	-1	0	12	-1	13
182	0	4	0	0	1	0	0	0	0	0	-2	0	5	-2	7
183	1	1	3	0	15	0	0	-7	-2	0	-4	0	20	-13	33
184	0	38	9	3	4	0	-1	0	-1	0	-5	0	54	-7	61
185	1	20	19	1	0	0	0	-11	-1	-2	-5	0	41	-19	60
186	0	10	1	1	0	0	-3	-4	-2	-2	-13	-1	12	-25	37
187	6	8	3	1	5	1	-5	-39	-15	-5	-17	-1	24	-82	106
188	1	3	1	0	5	1	-1	-9	-10	-1	-1	0	11	-22	33
189	0	4	5	0	1	0	0	-7	-1	-3	-1	0	10	-12	22
190	0	3	3	0	2	0	0	-1	0	0	-1	0	8	-2	10
191	0	1	1	0	13	1	0	-1	0	0	-1	0	16	-2	18
192	0	0	0	1	34	2	0	0	-1	0	-1	0	37	-2	39
193	0	1	4	2	24	1	0	0	0	0	-1	0	32	-1	33
194	0	10	7	1	6	0	0	-1	0	0	-1	0	24	-2	26
195	1	13	8	2	46	0	0	0	0	0	-1	0	70	-1	71
196	2	20	4	10	5	0	-1	-5	0	0	-2	0	41	-8	49
197	3	18	30	2	1	0	-1	0	0	-1	0	0	54	-2	56
198	1	58	1	0	0	0	0	0	-3	0	-4	0	60	-7	67
199	2	1	0	0	1	0	0	0	0	-1	0	0	4	-1	5
200	0	0	0	0	0	0	0	0	-1	-1	-5	0	0	-7	7
201	0	0	0	0	0	0	0	-1	0	0	-1	0	0	-2	2
202	0	0	0	0	0	0	0	-1	0	0	0	0	0	-1	1
203	0	7	0	0	0	0	0	-2	0	0	0	0	7	-2	9
204	11	3	11	3	0	0	0	-1	0	0	0	0	28	-1	29
205	0	1	0	0	0	0	0	-1	-1	-2	0	0	1	-4	5
206	0	0	0	0	0	0	0	0	0	0	-1	0	0	-1	1
207	0	0	0	0	0	0	0	0	-1	0	0	0	0	-1	1
208	0	0	0	1	1	0	0	-1	0	0	0	0	2	-1	3
209	0	0	0	0	1	0	0	0	0	0	-1	0	1	-1	2
210	0	0	3	2	0	0	0	0	-4	0	-8	0	5	-12	17
211	0	15	15	1	10	0	0	0	0	0	-2	0	41	-2	43
212	0	94	15	1	9	0	-1	-2	-8	0	-2	0	119	-13	132
213	2	0	0	0	8	0	-1	-5	-3	-1	-3	0	10	-13	23
214	0	0	0	0	4	0	0	-4	0	-1	-3	0	4	-8	12
215	0	1	0	5	1	0	-1	-3	-2	0	-13	0	7	-19	26
216	0	2	6	1	2	1	-2	-27	-10	-5	-6	0	12	-50	62
217	1	6	2	0	9	0	-3	-78	-110	-4	-16	0	18	-211	229
218	1	2	2	3	2	0	0	-15	-1	0	-7	-1	10	-24	34
219	2	4	5	2	3	0	-1	-9	0	-1	-13	0	16	-24	40
220	0	2	1	0	2	0	0	0	0	0	0	0	5	0	5
221	5	0	1	0	1	0	0	0	-2	0	-1	0	7	-3	10
222	1	0	0	0	0	0	0	-9	-4	0	-4	0	1	-17	18
223	0	3	0	0	0	0	0	-5	0	-3	0	0	3	-8	11
224	0	0	3	0	8	0	0	-2	-16	0	-10	0	11	-28	39
225	0	3	0	1	0	0	0	-60	0	-3	-3	0	4	-66	70
226	0	1	3	0	4	0	-3	-3	-39	-6	-10	-1	8	-62	70
227	0	10	0	0	3	0	-1	-259	-28	-3	-47	-2	13	-340	353
228	1	0	1	0	2	0	-5	-9	-2	-2	-11	0	4	-29	33
229	0	9	4	0	5	0	-2	-30	-5	-3	-18	0	18	-58	76
230	0	0	1	0	1	0	-1	-56	-9	-12	-22	0	2	-100	102
231	0	0	1	0	0	0	-13	-104	-74	-3	-3	0	1	-197	198
232	0	1	1	0	0	0	-5	-47	-13	-1	-66	-1	2	-133	135
233	0	5	2	0	0	0	-2	-54	-5	-6	-48	-2	7	-117	124
234	2	128	18	3	11	0	-1	-21	-69	-6	-77	-2	162	-176	338
235	0	2	0	0	4	0	-5	-8	-3	-5	-19	-1	6	-41	47
236	0	1	26	0	2	0	-1	-12	-7	-4	-15	0	29	-39	68
237	0	73	0	0	0	0	0	-60	-11	-2	-15	0	73	-88	161
238	0	0	0	1	2	0	-3	-13	-6	-5	-9	0	3	-36	39
239	0	1	0	0	1	0	-1	-23	-90	0	-7	0	2	-121	123
240	0	0	1	0	1	0	0	-22	0	0	-1	0	2	-23	25
241	0	2	0	2	8	0	-10	-11	-2	-1	-5	0	12	-29	41
242	0	2	0	0	1	0	0	0	0	0	-1	0	3	-1	4
243	0	4	2	0	0	0	0	-13	-2	0	-8	0	6	-23	29
244	1	0	0	0	0	0	0	0	-1	0	0	0	1	-1	2
245	0	1	0	1	1	0	0	-2	0	0	0	0	3	-2	5
246	0	0	3	1	0	0	0	-2	0	0	-2	0	4	-4	8
247	0	1	0	0	0	0	0	0	-1	-1	-1	0	1	-3	4
248	0	5	0	0	0	0	-5	-4	-3	-1	-12	0	5	-25	30
249	0	0	0	0	0	0	-5	-125	-21	-3	-9	0	0	-163	163
250	0	1	1	1	0	0	-5	-152	-49	-1	-28	0	3	-235	238
251	0	1	0	0	0	1	-2	-43	-11	-1	-9	-1	2	-67	69
252	0	0	0	0	33	0	-1	-27	-7	-1	-13	0	33	-49	82
253	0	0	2	0	6	0	0	-12	-16	-9	-23	-1	8	-61	69
254	0	1	0	5	7	0	-1	-2	-1	0	-15	0	13	-19	32
255	2	85	7	3	10	0	0	-1	-1	0	-6	0	107	-8	115
256	6	22	0	0	0	0	0	-8	-1	0	-6	0	28	-15	43
257	1	1	0	0	0	0	0	0	0	0	0	0	2	0	2
258	0	1	0	0	0	0	0	0	0	0	0	0	1	0	1
259	0	0	0	0	0	0	0	0	0	0	0	0	0	0	0
260	0	0	0	0	0	0	0	0	0	0	0	0	0	0	0
261	0	0	0	0	0	0	0	0	0	0	0	0	0	0	0
262	0	0	0	0	0	0	0	0	0	0	0	0	0	0	0
263	0	0	1	0	0	0	0	0	0	0	0	0	1	0	1
264	0	0	0	0	0	0	0	-2	-1	-1	-1	0	0	-5	5
265	0	1	0	0	0	0	0	-4	-4	0	-5	0	1	-13	14
266	0	1	0	0	0	0	-1	-1	-4	0	-5	0	1	-11	12
267	0	13	3	0	22	0	0	0	0	0	-1	0	38	-1	39
268	1	17	4	1	6	0	0	0	0	-1	-1	0	29	-2	31
269	0	9	7	0	7	0	0	-1	0	-2	0	0	23	-3	26
270	0	102	2	0	13	0	0	-1	-2	-1	-6	0	117	-10	127
271	3	8	8	4	53	1	0	-13	-1	-4	-4	0	77	-22	99
272	1	4	4	3	98	1	0	-1	0	0	-3	0	111	-4	115
273	0	12	5	1	33	1	-1	-8	0	0	-2	0	52	-11	63
274	0	20	4	2	6	0	0	-1	-1	0	0	0	32	-2	34
275	3	10	7	0	23	0	0	-3	0	0	-2	0	43	-5	48
276	0	22	15	2	25	0	0	0	0	0	-1	0	64	-1	65
277	0	36	57	4	13	0	0	0	0	0	-2	0	110	-2	112
278	1	37	13	4	30	0	0	0	-4	0	-3	0	85	-7	92
279	8	87	2	6	3	0	0	-2	0	-1	-2	0	106	-5	111
280	1	7	14	2	31	0	0	0	0	0	0	0	55	0	55
281	1	27	2	6	8	0	0	-2	-1	0	0	0	44	-3	47
282	0	1	2	2	7	0	0	-1	0	0	-2	0	12	-3	15
283	0	3	1	2	16	0	0	-3	-6	-1	-9	-1	22	-20	42
284	0	4	0	1	20	0	0	0	0	0	-8	0	25	-8	33
285	0	23	14	0	28	1	0	-3	-1	0	-3	0	66	-7	73
286	0	1	4	1	4	0	0	-1	-5	0	-2	0	10	-8	18
287	0	0	2	0	1	0	0	-6	0	0	0	0	3	-6	9
288	0	1	0	1	3	0	0	0	-6	0	-2	0	5	-8	13
289	0	0	0	1	0	0	0	-1	0	0	0	0	1	-1	2
290	0	0	0	0	2	0	-1	0	-1	0	0	0	2	-2	4
291	0	0	0	1	1	0	0	0	0	0	0	0	2	0	2
292	0	1	10	0	1	0	0	-1	0	0	0	0	12	-1	13
293	0	3	0	0	0	0	0	0	0	0	-2	0	3	-2	5
294	0	25	0	1	0	0	0	0	0	0	-1	0	26	-1	27
295	5	3	6	1	1	0	0	-3	-1	-2	-12	-1	16	-19	35
296	4	32	33	5	16	0	0	-10	-3	0	-13	0	90	-26	116
297	0	30	0	1	5	0	0	-1	0	-1	0	0	36	-2	38
298	2	2	4	4	6	0	-1	-1	0	-1	-2	0	18	-5	23
299	0	65	5	2	29	0	0	-2	-1	0	0	0	101	-3	104
300	0	36	5	0	10	0	-2	-47	-3	0	-4	0	51	-56	107
301	1	47	13	4	17	0	0	-3	0	0	0	0	82	-3	85
302	1	103	16	2	4	0	0	-4	0	0	-2	0	126	-6	132
303	2	13	4	1	0	0	0	-9	-4	-6	-1	0	20	-20	40
304	0	25	0	0	33	2	0	-26	0	0	-1	0	60	-27	87
305	0	6	1	1	4	0	0	-3	0	0	0	0	12	-3	15
306	0	0	0	0	0	0	0	-1	0	0	-3	0	0	-4	4
307	0	0	9	0	2	0	0	0	0	0	-4	0	11	-4	15
308	0	19	0	2	0	0	0	0	-6	-1	-1	0	21	-8	29
309	1	1	1	0	0	0	0	-1	0	0	-1	0	3	-2	5
310	0	14	2	0	6	0	0	-13	-3	-1	-12	-2	22	-31	53
311	0	1	0	0	2	0	-1	0	-1	-2	-2	0	3	-6	9
312	0	17	3	1	2	0	0	-5	-1	-1	-1	0	23	-8	31
313	0	0	0	1	2	0	0	0	0	0	-1	0	3	-1	4
314	0	0	0	0	16	0	0	-1	-1	0	0	0	16	-2	18
315	0	2	1	1	11	0	0	-1	0	0	-3	0	15	-4	19
316	0	17	11	2	7	0	-1	-20	-4	0	-9	0	37	-34	71
317	0	37	6	1	2	0	-2	-25	-5	0	-7	0	46	-39	85
318	0	12	4	0	0	0	-2	-10	-9	0	-2	0	16	-23	39
319	1	24	1	0	0	0	-1	-54	0	0	0	0	26	-55	81
320	1	2	4	1	5	0	0	-1	0	0	0	0	13	-1	14
321	1	46	2	0	3	0	0	0	0	0	-2	0	52	-2	54
322	0	3	1	0	3	0	0	0	0	0	0	0	7	0	7
323	1	5	1	1	1	0	0	-5	0	-3	-7	0	9	-15	24
324	0	0	0	0	7	0	0	0	0	0	0	0	7	0	7
325	1	7	1	0	1	0	0	-10	-11	-1	-4	-1	10	-27	37
326	0	1	2	0	1	2	0	-8	-2	-1	-3	-1	6	-15	21
327	0	3	1	0	5	0	-8	-3	-11	-24	-2	0	9	-48	57
328	1	4	0	1	37	1	0	0	-1	-3	-2	-2	44	-8	52
329	0	5	52	3	8	0	-4	-16	-8	-6	-39	-1	68	-74	142
330	0	22	19	1	1	0	-129	-66	-81	-278	-31	-1	43	-586	629
331	40	400	130	16	52	3	-32	-17	-73	-24	-53	-1	641	-200	841
332	5	17	1	1	14	0	-6	-150	-9	-17	-35	0	38	-217	255
333	2	6	4	3	10	0	-3	-12	-14	-5	-11	-5	25	-50	75
334	2	12	6	2	11	0	-1	-40	-5	-4	-29	-1	33	-80	113
335	0	5	0	0	1	0	-3	-1	0	-4	-2	0	6	-10	16
336	0	1	0	0	1	0	0	-1	0	-1	0	0	2	-2	4
337	0	0	0	0	0	0	0	0	0	-4	-3	0	0	-7	7
338	0	0	0	0	1	0	0	-5	-6	-6	-1	0	1	-18	19
339	0	0	0	0	37	2	-3	0	-1	-1	-1	0	39	-6	45
340	0	0	0	0	5	0	-2	-10	-9	-9	0	0	5	-30	35
341	0	0	0	0	1	0	-2	-14	-8	0	-1	0	1	-25	26
342	4	15	5	0	0	0	-2	-12	-1	-2	-3	0	24	-20	44
343	0	2	0	0	21	0	0	0	0	0	0	0	23	0	23
344	1	0	0	6	1	0	0	0	0	0	-2	0	8	-2	10
345	0	0	2	0	2	0	0	0	0	0	-3	0	4	-3	7
346	0	12	0	0	7	0	0	0	0	0	-61	-5	19	-66	85
347	3	8	2	15	0	0	0	-10	-2	-3	-61	0	28	-76	104
348	0	0	12	0	0	0	-1	-3	-44	-6	-30	0	12	-84	96
349	0	15	0	0	3	0	-2	-334	-115	-5	-56	0	18	-512	530
350	0	0	0	1	2	0	-18	-976	-55	-13	-34	0	3	-1096	1099
351	0	0	4	0	0	0	-14	-34	-106	-4	-60	0	4	-218	222
352	0	119	33	1	3	0	-6	-35	-5	-2	-15	-3	156	-66	222
353	4	193	23	2	100	0	-7	-207	-70	-11	-20	0	322	-315	637
354	7	10	18	11	3	0	-19	-214	-128	-24	-2	0	49	-387	436
355	4	4	88	3	19	0	-14	-166	-42	0	-3	-8	118	-233	351
356	0	45	1	16	2	0	-18	-75	-27	-4	-180	0	64	-304	368
357	17	3	96	2	69	0	-24	-33	-17	-1	-21	0	187	-96	283
358	0	55	14	7	29	0	-3	-18	-10	-1	-5	0	105	-37	142
359	5	17	9	0	2	0	0	-6	-1	-1	-15	0	33	-23	56
360	2	20	7	0	1	0	-1	-7	-3	-2	-41	0	30	-54	84
361	1	0	1	0	0	0	-2	-17	-9	-2	-75	-2	2	-107	109
362	0	0	0	1	0	0	-1	-26	-62	-27	-267	0	1	-383	384
363	0	1	1	0	0	0	0	-32	-45	-23	-203	0	2	-303	305
364	0	1	0	0	1	0	0	-14	-81	-5	-11	0	2	-111	113
365	0	1	6	0	1	0	0	-83	-9	-3	-17	0	8	-112	120
366	0	0	0	0	0	0	-11	-169	-18	-4	-60	-1	0	-263	263
367	0	0	1	0	0	0	-1	-4	-2	0	-1	0	1	-8	9
368	3	6	12	7	3	0	-3	-54	-19	-18	-14	0	31	-108	139
369	0	57	13	2	1	0	0	-2	0	-1	-2	0	73	-5	78
370	12	393	26	1	3	0	-8	-94	-5	0	0	0	435	-107	542
371	6	19	2	0	0	0	-5	-9	-2	0	0	0	27	-16	43
372	1	0	1	0	0	0	-2	-2	0	0	0	0	2	-4	6
373	0	0	0	0	2	0	-1	0	0	0	0	0	2	-1	3
374	0	0	0	0	0	0	0	0	0	0	0	0	0	0	0
375	0	0	0	0	0	0	0	-2	0	0	0	0	0	-2	2
376	0	0	0	0	1	0	-1	-7	-12	-3	0	0	1	-23	24
377	11	2	2	0	3	0	-2	-26	-13	-4	-13	0	18	-58	76
378	6	9	7	0	50	0	-39	-1239	-201	-26	-95	-6	72	-1606	1678
379	2	5	40	18	84	0	-12	-51	-65	-11	-167	-7	149	-313	462
380	1	18	25	1	0	0	-1	-63	-28	-12	-127	-1	45	-232	277
381	2	181	22	1	19	1	-15	-52	-71	-16	-81	-1	226	-236	462
382	3	16	1	0	108	0	-3	-146	-95	-5	-23	0	128	-272	400
383	0	4	3	10	1	0	-2	-206	-3	-2	-11	0	18	-224	242
384	0	1	22	3	1	0	-6	-4	-3	-3	-23	0	27	-39	66
385	0	112	4	0	9	0	-1	-6	-6	-2	-15	-1	125	-31	156
386	6	8	0	0	6	0	-16	-66	-105	-7	-591	-12	20	-797	817
387	0	3	1	0	3	0	0	-18	-5	-6	-76	-1	7	-106	113
388	0	70	10	1	8	0	-12	-343	-81	-38	-39	-8	89	-521	610
389	1	2	10	1	35	2	-12	-92	-167	-14	-210	-5	51	-500	551
390	0	89	4	0	7	0	-41	-982	-336	-137	-799	-12	100	-2307	2407
391	6	17	27	3	9	0	-44	-285	-390	-66	-797	-4	62	-1586	1648
392	1	36	13	1	27	0	-37	-164	-74	-1	-32	0	78	-308	386
393	2	9	0	1	59	0	-1	-6	0	0	-5	0	71	-12	83
394	2	7	6	4	18	0	0	-2	-15	0	-15	0	37	-32	69
395	0	16	20	1	20	1	0	-5	-2	0	-5	0	58	-12	70
396	2	76	16	6	90	0	-10	-301	-41	-7	-83	-3	190	-445	635
397	6	166	47	8	11	0	-9	-60	-29	-1	-19	0	238	-118	356
398	4	151	171	3	6	3	-20	-94	-107	-7	-3	-1	338	-232	570
399	5	75	13	31	10	2	-10	-85	-86	-15	-10	-4	136	-210	346
400	14	10	149	9	86	0	-2	-14	-14	-5	-29	-6	268	-70	338
401	2	105	183	36	19	2	-2	-28	-43	0	-46	0	347	-119	466
402	7	62	56	9	4	0	-38	-56	-33	-15	-10	0	138	-152	290
403	15	196	8	1	205	0	-4	-47	-3	0	-19	0	425	-73	498
404	3	4	1	3	0	0	0	-3	0	0	0	0	11	-3	14
405	2	5	6	1	0	0	0	0	0	0	-11	-1	14	-12	26
406	1	51	7	6	55	0	0	-2	0	-1	-57	0	120	-60	180
407	14	4	22	4	15	2	0	-3	-6	-16	-60	0	61	-85	146
408	0	8	11	5	29	16	-1	-148	-59	-45	-264	-1	69	-518	587
409	0	6	37	3	378	0	-7	-163	-219	-50	-205	-2	424	-646	1070
410	2	57	2	240	59	0	-22	-443	-16	-21	-408	-2	360	-912	1272
411	9	29	3	5	16	0	-7	-248	-11	-11	-85	-2	62	-364	426
412	4	15	29	19	70	0	0	-86	-16	-5	-15	0	137	-122	259
413	5	235	149	15	92	0	-2	-187	-70	-3	-30	0	496	-292	788
414	0	49	3	2	5	0	-2	-71	-9	-1	-7	-14	59	-104	163
415	9	17	16	8	3	1	-1	-2	0	0	-19	0	54	-22	76
416	0	155	13	6	392	0	0	-22	-3	0	-4	0	566	-29	595
417	2	3	5	45	50	1	0	-10	-61	0	-19	-1	106	-91	197
418	0	2	27	0	41	1	0	-24	-18	0	-12	0	71	-54	125
419	0	99	20	32	11	0	-5	-30	-7	-3	-8	0	162	-53	215
420	4	10	11	0	2	0	-5	-5	-22	-2	-39	0	27	-73	100
421	2	51	9	0	35	0	-1	-42	-59	-2	-2	0	97	-106	203
422	10	30	38	6	164	0	-7	-384	-51	-1	-7	-1	248	-451	699
423	0	14	109	12	18	0	-2	-10	-4	0	-1	0	153	-17	170
424	12	293	404	11	39	2	0	-5	0	0	-5	-2	761	-12	773
425	13	73	10	4	28	4	-8	-3	-4	-16	-165	-1	132	-197	329
426	4	31	6	3	20	0	-5	-25	-43	-24	-30	0	64	-127	191
427	3	33	15	1	16	1	-33	-326	-77	-8	-422	0	69	-866	935
428	1	11	5	1	29	1	0	0	-1	0	0	0	48	-1	49
429	1	12	1	1	66	0	0	0	-1	0	-3	-1	81	-5	86
430	0	8	26	0	6	0	0	-1	0	0	0	0	40	-1	41
431	0	59	29	0	1	0	0	0	-1	0	-1	0	89	-2	91
432	0	47	2	0	7	0	-1	-7	-2	-5	-8	0	56	-23	79
433	1	7	1	1	31	1	-3	-76	-35	-7	-15	0	42	-136	178
434	0	4	2	0	19	0	-1	-16	-3	-1	-14	0	25	-35	60
435	2	141	80	10	58	0	0	-20	-11	-1	-18	0	291	-50	341
436	1	168	14	7	16	0	-4	-3	-2	-2	-4	0	206	-15	221
437	8	36	35	18	29	1	-3	-16	-2	-2	-18	-1	127	-42	169
438	0	20	4	1	13	0	0	-11	-26	-5	-41	0	38	-83	121
439	2	30	11	1	222	1	0	-7	-4	-2	-4	0	267	-17	284
440	5	221	72	67	50	3	0	-20	-6	-3	-7	0	418	-36	454
441	2	19	119	1	4	0	-1	-7	-18	-1	-10	0	145	-37	182
442	2	76	8	2	6	0	-1	-20	-6	0	-2	0	94	-29	123
443	2	0	4	1	0	0	-7	-22	-8	0	-2	-7	7	-46	53
444	0	0	2	0	7	1	-2	-69	-13	-7	-108	-7	10	-206	216
445	7	105	9	2	25	0	-2	-7	-35	-12	-252	-1	148	-309	457
446	12	5	1	0	0	0	0	-2	-2	-1	-10	0	18	-15	33
447	0	3	2	0	0	0	-1	-6	-27	-4	-14	-1	5	-53	58
448	0	6	0	0	0	0	0	-3	-3	0	-3	0	6	-9	15
449	0	0	1	0	4	0	0	-6	-2	-1	-31	0	5	-40	45
450	0	0	0	0	0	0	0	0	-3	-1	-2	-1	0	-7	7
451	0	0	0	0	0	0	0	0	-6	0	-49	-1	0	-56	56
452	0	0	0	0	0	2	0	0	-2	-6	-32	0	2	-40	42
453	0	1	1	0	208	1	0	-3	-6	-2	-27	-1	211	-39	250
454	0	0	1	24	225	0	0	-100	-10	-16	-201	-1	250	-328	578
455	0	0	18	0	7	0	-9	-29	-41	-21	-147	-2	25	-249	274
456	0	22	19	3	16	1	-7	-46	-98	-41	-145	0	61	-337	398
457	13	1140	102	1	3	0	-1	-201	-100	-11	-16	0	1259	-329	1588
458	22	101	9	3	2	0	-10	-169	-12	-10	0	0	137	-201	338
459	1	13	4	1	7	0	-7	-54	-4	0	-8	0	26	-73	99
460	0	2	3	0	2	0	-5	-28	-3	-1	-3	0	7	-40	47
461	0	3	14	1	1	1	-4	-1	-4	-4	-17	-3	20	-33	53
462	0	9	0	0	12	1	0	-23	-30	-4	-100	-2	22	-159	181
463	0	0	1	1	48	0	-23	-262	-25	-4	-91	0	50	-405	455
464	0	5	47	21	94	1	-44	-387	-201	-23	-427	-1	168	-1083	1251
465	0	62	49	1	21	2	-23	-215	-295	-10	-42	-2	135	-587	722
466	15	81	10	7	39	1	-9	-135	-33	-4	-13	-2	153	-196	349
467	21	88	244	13	17	0	-8	-106	-209	-6	-81	-1	383	-411	794
468	0	108	2	0	4	0	0	-9	0	0	-13	0	114	-22	136
469	15	24	23	9	28	0	-4	-18	-44	-2	-20	0	99	-88	187
470	0	1	2	3	23	0	0	-13	-4	0	-18	0	29	-35	64
471	0	4	7	2	195	0	-1	-26	-26	-5	-40	0	208	-98	306
472	0	2	3	14	211	1	0	-28	-5	-2	-7	-1	231	-43	274
473	0	21	114	17	114	4	-1	-14	-4	-1	-11	0	270	-31	301
474	0	141	118	8	233	1	-2	-19	-10	-2	-7	0	501	-40	541
475	4	109	14	39	971	4	-7	-51	-3	0	-3	0	1141	-64	1205
476	5	33	45	16	149	0	-1	-1	0	0	0	0	248	-2	250
477	18	287	126	77	360	1	0	-2	-1	-1	-1	-2	869	-7	876
478	50	388	184	119	91	2	-4	-10	-5	-2	-24	0	834	-45	879
479	26	594	143	40	202	13	-2	-48	-16	-31	-52	-10	1018	-159	1177
480	23	112	19	18	52	0	-3	-297	-371	-4	-127	0	224	-802	1026
481	35	57	23	15	102	14	-6	-663	-46	-9	-39	0	246	-763	1009
482	0	38	228	25	158	19	-1	-9	-81	0	-12	0	468	-103	571
483	6	382	55	8	780	5	-1	-187	-86	-2	-15	-1	1236	-292	1528
484	25	54	11	33	109	2	-11	-54	-16	0	-3	0	234	-84	318
485	0	33	174	14	144	0	-3	-32	-1	-1	0	0	365	-37	402
486	9	1061	244	24	7	0	-3	-6	0	0	-1	0	1345	-10	1355
487	61	1382	103	0	8	1	0	-1	0	-2	-4	0	1555	-7	1562
488	109	1817	11	2	121	0	0	0	0	-1	0	-1	2060	-2	2062
489	20	16	18	20	22	3	0	-1	-2	-1	-1	0	99	-5	104
490	1	6	76	5	168	1	0	-2	0	-1	-1	0	257	-4	261
491	3	158	15	8	334	1	-1	-46	-5	-3	-13	0	519	-68	587
492	7	14	31	33	546	3	-1	-4	-5	-3	-75	-1	634	-89	723
493	1	9	9	6	24	1	0	-38	-7	-4	-105	0	50	-154	204
494	0	4	3	2	2	1	-3	-151	-51	-11	-52	-2	12	-270	282
495	0	10	2	2	18	1	-1	-178	-11	-2	-34	0	33	-226	259
496	0	7	8	2	32	0	-4	-10	-2	-2	-36	-2	49	-56	105
497	2	28	7	7	11	2	-1	-11	-25	-7	-3	0	57	-47	104
498	4	80	94	2	247	0	0	-3	-54	-5	-14	0	427	-76	503
499	0	255	24	29	64	0	-1	-32	-2	-4	-18	0	372	-57	429
500	3	39	96	3	49	1	-6	-40	-46	-22	-76	0	191	-190	381
501	1	155	15	2	29	0	-4	-170	-28	-22	-18	0	202	-242	444
502	9	10	6	2	1	0	-82	-811	-94	0	0	0	28	-987	1015
503	0	10	2	0	0	0	-12	-66	-28	-1	-5	-1	12	-113	125
504	3	58	1	0	2	0	-18	-26	-28	-8	-71	-13	64	-164	228
505	4	1	0	0	0	0	-38	-244	-253	-42	-580	-8	5	-1165	1170
506	6	1	12	4	118	2	-34	-472	-98	-19	-111	-3	143	-737	880
507	1	13	7	20	199	2	-17	-107	-63	-4	-151	-1	242	-343	585
508	0	2	43	32	9	0	-5	-113	-142	-4	-77	0	86	-341	427
509	0	69	109	1	2	0	-4	-67	-92	-9	-19	0	181	-191	372
510	0	172	2	1	10	0	-4	-35	-10	-3	-16	-3	185	-71	256
511	3	27	18	5	1	0	-4	-17	-3	0	-10	0	54	-34	88
512	4	25	152	1	24	0	-1	-18	-1	-8	0	0	206	-28	234
513	1	97	2	0	1	0	-9	-18	-8	-1	-5	-1	101	-42	143
514	8	19	21	0	3	0	-4	-65	0	0	-24	0	51	-93	144
515	1	7	3	0	9	0	-1	-1	-11	-10	-68	0	20	-91	111
516	8	1	1	2	4	0	0	0	-1	0	-4	0	16	-5	21
517	0	2	4	0	1	0	0	0	0	0	0	0	7	0	7
518	0	2	0	0	0	0	0	0	0	0	0	0	2	0	2
519	0	4	2	0	0	0	0	0	0	0	-2	0	6	-2	8
520	1	1	0	1	2	0	0	0	0	0	0	0	5	0	5
521	0	0	0	0	6	0	0	0	0	0	-1	0	6	-1	7
522	0	1	0	0	10	0	0	-10	-5	0	0	-7	11	-22	33
523	0	0	3	0	6	0	0	-3	-6	-2	-28	-7	9	-46	55
524	0	6	0	0	0	0	0	-5	0	0	-7	0	6	-12	18
525	0	7	3	0	2	1	-1	-7	-2	-4	-15	0	13	-29	42
526	0	2	1	0	19	0	0	-6	-4	-1	-11	0	22	-22	44
527	0	1	3	0	1	0	0	-11	-5	-3	-1	-2	5	-22	27
528	0	0	1	0	1	0	0	-6	-3	-7	-105	0	2	-121	123
529	0	1	0	0	40	1	-2	-21	-54	-30	-214	-5	42	-326	368
530	0	0	2	5	92	1	-7	-41	-125	-18	-486	-1	100	-678	778
531	0	1	2	1	6	0	-22	-209	-61	-39	-49	-1	10	-381	391
532	0	6	8	0	5	1	-34	-152	-1171	-20	-262	-13	20	-1652	1672
533	1	48	2	0	11	0	-15	-2558	-203	-17	-719	-2	62	-3514	3576
534	4	8	18	2	64	3	-20	-268	-38	-10	-99	-6	99	-441	540
535	3	38	10	7	37	3	-1	-23	-8	0	-564	-7	98	-603	701
536	7	85	87	1	152	0	0	-26	-9	-3	-6	0	332	-44	376
537	2	139	3	7	8	2	-18	-58	-1	-5	-9	-2	161	-93	254
538	5	14	10	0	10	0	-18	-401	-224	-13	-379	-3	39	-1038	1077
539	1	112	20	6	8	0	-9	-122	-45	-16	-103	-2	147	-297	444
540	5	100	60	6	204	4	-10	-74	-53	-38	-36	-1	379	-212	591
541	5	57	13	13	179	1	-3	-287	-37	-10	-21	-2	268	-360	628
542	3	22	63	5	55	0	-21	-167	-67	-11	-171	-3	148	-440	588
543	21	218	70	2	2	0	-13	-33	-47	-11	-236	-2	313	-342	655
544	7	121	20	0	7	0	-7	-162	-486	-25	-429	-3	155	-1112	1267
545	16	54	5	4	84	0	-1	-14	-9	-4	-66	0	163	-94	257
546	8	9	12	12	13	3	0	-3	-5	-3	-11	-1	57	-23	80
547	0	20	138	8	125	0	-9	-159	-254	-10	-501	-1	291	-934	1225
548	1	59	6	2	0	0	0	-19	-17	-7	-15	0	68	-58	126
549	1	39	80	6	126	1	-2	-45	-63	-8	-124	-1	253	-243	496
550	1	28	2	8	0	1	0	-12	-4	0	-2	-1	40	-19	59
551	13	32	89	0	10	0	0	-6	-2	0	0	0	144	-8	152
552	0	62	8	1	22	0	0	-8	-7	-1	-90	-4	93	-110	203
553	1	1	2	0	20	1	0	-4	0	-1	-1	0	25	-6	31
554	0	113	68	8	194	0	0	-4	-19	-2	-1	0	383	-26	409
555	1	4	1	0	0	0	0	-6	-2	-2	-10	0	6	-20	26
556	0	3	4	0	2	0	0	-4	-48	-2	-27	0	9	-81	90
557	0	1	1	1	2	0	-1	-23	-4	-3	-12	0	5	-43	48
558	2	3	0	0	4	0	0	-4	-1	0	-1	0	9	-6	15
559	0	0	0	0	4	0	-4	-5	-3	0	-12	-1	4	-25	29
560	0	1	1	0	1	1	-1	-4	0	0	-18	0	4	-23	27
561	0	12	1	0	34	2	0	0	-1	-6	-3	0	49	-10	59
562	0	1	12	5	57	0	0	-5	-24	-1	-3	0	75	-33	108
563	0	6	1	1	6	0	-1	-9	0	-5	-61	-3	14	-79	93
564	3	24	76	5	13	0	-11	-20	-25	-6	-170	-1	121	-233	354
565	1	93	16	1	196	0	-1	-14	-11	-1	-10	0	307	-37	344
566	9	165	20	7	250	1	-2	-69	-10	-2	-4	0	452	-87	539
567	0	29	30	16	91	0	0	-6	-9	0	0	0	166	-15	181
568	2	251	138	4	3	2	-4	-56	0	0	-1	0	400	-61	461
569	7	6	2	0	13	1	-1	0	-2	-2	-12	0	29	-17	46
570	3	6	6	2	70	3	0	0	-27	-3	-41	0	90	-71	161
571	4	222	38	28	131	2	0	-6	-9	-2	-7	0	425	-24	449
572	9	11	120	4	83	4	0	-13	-4	-2	-105	-1	231	-125	356
573	4	63	18	3	58	3	-10	-127	-41	-10	-50	0	149	-238	387
574	4	5	10	7	17	0	-5	-14	-13	-3	-9	0	43	-44	87
575	2	12	5	0	5	1	0	0	0	0	-1	0	25	-1	26
576	8	21	48	3	197	1	0	0	0	0	-1	0	278	-1	279
577	4	515	6	29	103	1	0	-2	0	-1	-1	0	658	-4	662
578	29	138	566	34	19	0	0	-17	-2	-1	-1	0	786	-21	807
579	1	80	29	8	35	0	0	0	0	0	-11	0	153	-11	164
580	40	391	107	10	50	8	0	-1	0	0	-6	-1	606	-8	614
581	6	65	14	1	508	0	0	-3	-6	-8	-94	0	594	-111	705
582	4	16	2	25	4	7	0	-176	-39	-30	-14	0	58	-259	317
583	1	32	110	4	12	0	-5	-37	-121	-4	-6	0	159	-173	332
584	1	1908	2	1	1	6	-5	-545	-1	0	-9	0	1919	-560	2479
585	25	1	3	0	90	0	-31	-2	-2	-5	-7	-1	119	-48	167
586	1	1	0	3	1	0	-3	-4	-16	-1	-17	0	6	-41	47
587	0	0	3	0	0	0	0	-13	0	0	0	0	3	-13	16
588	0	74	3	2	30	0	0	-4	-2	-1	-2	0	109	-9	118
589	23	10	1	3	0	0	-14	-356	-15	-19	-2	0	37	-406	443
590	0	0	2	0	3	0	-1	-49	-43	-1	-2	0	5	-96	101
591	0	3	0	0	0	0	-2	-7	0	0	0	0	3	-9	12
592	1	0	0	2	2	4	-8	-1	-1	0	-14	-1	9	-25	34
593	0	1	0	0	203	6	0	-2	-1	-1	-5	0	210	-9	219
594	1	28	9	41	190	0	-1	-20	-5	-3	-10	-3	269	-42	311
595	0	6	181	11	445	0	-2	-12	-11	-6	-19	-3	643	-53	696
596	1	888	91	28	54	1	-4	-30	-16	-48	-564	0	1063	-662	1725
597	26	91	58	33	775	2	-4	-7	-7	-12	-30	0	985	-60	1045
598	2	271	230	26	13	0	-5	-33	-134	-4	-11	0	542	-187	729
599	5	262	77	4	37	1	-2	-283	-26	-4	-7	0	386	-322	708
600	8	272	54	15	188	8	-14	-147	-11	-1	-26	0	545	-199	744
601	1	4	62	10	142	2	-2	-4	-2	-7	0	0	221	-15	236
602	0	96	50	41	64	3	0	0	-1	0	-1	0	254	-2	256
603	15	74	43	5	66	0	0	0	0	-1	0	0	203	-1	204
604	2	362	16	3	86	0	0	0	0	0	0	0	469	0	469
605	12	25	12	9	0	0	0	-2	0	0	-8	-2	58	-12	70
606	2	52	36	3	3	0	0	0	0	0	-4	0	96	-4	100
607	15	170	10	1	3	0	0	-20	-2	-3	-6	0	199	-31	230
608	0	3	2	0	0	0	-7	-137	-9	-2	-12	0	5	-167	172
609	1	0	0	0	0	0	-1	0	0	0	-10	0	1	-11	12
610	0	0	1	0	1	0	0	0	0	0	0	0	2	0	2
611	0	0	0	0	0	0	0	-3	0	0	-3	0	0	-6	6
612	0	0	0	0	4	0	0	0	0	0	-1	0	4	-1	5
613	0	0	0	0	0	0	0	0	0	0	-2	0	0	-2	2
614	0	1	1	1	162	2	0	0	0	0	0	0	167	0	167
615	0	3	5	32	262	0	0	0	0	0	-2	0	302	-2	304
616	1	7	11	11	7	0	0	0	0	0	0	0	37	0	37
617	0	23	113	0	61	0	0	-1	0	0	-8	0	197	-9	206
618	1	72	3	18	87	1	0	0	0	-18	-11	0	182	-29	211
619	3	0	8	4	1322	2	0	0	-2	-4	-17	0	1339	-23	1362
620	3	39	25	13	142	4	0	-19	-2	0	0	0	226	-21	247
621	2	21	62	44	100	6	-2	-2	-4	0	0	0	235	-8	243
622	3	75	61	3	4	0	0	-1	-1	0	0	0	146	-2	148
623	5	53	0	0	1	0	0	0	0	-1	0	0	59	-1	60
624	5	1	1	0	6	0	0	0	0	0	0	0	13	0	13
625	0	2	0	1	25	1	0	-3	0	-2	-3	0	29	-8	37
626	0	0	0	3	23	0	-4	-16	-4	-3	-17	0	26	-44	70
627	0	0	7	2	15	0	0	-2	-4	0	-3	0	24	-9	33
628	1	7	0	1	1	0	-1	-8	0	0	0	0	10	-9	19
629	3	6	6	2	10	0	0	-24	-1	0	-4	0	27	-29	56
630	1	20	24	8	52	0	0	-3	0	0	-7	0	105	-10	115
631	1	21	6	2	54	0	0	-2	0	-1	-5	0	84	-8	92
632	8	180	60	1	141	1	-1	-27	-2	0	-7	0	391	-37	428
633	1	42	15	5	62	0	0	-1	-4	-1	-2	-1	125	-9	134
634	0	1	12	2	142	0	0	0	0	0	-20	0	157	-20	177
635	2	34	10	2	64	0	-2	-5	0	0	-9	0	112	-16	128
636	4	119	68	68	289	9	0	0	-11	-4	-25	0	557	-40	597
637	0	271	7	0	75	1	0	-9	-1	-1	-5	0	354	-16	370
638	8	9	3	1	13	0	-1	-8	-11	-4	-9	0	34	-33	67
639	1	3	3	9	3	0	-2	-28	-6	-4	-4	0	19	-44	63
640	1	9	17	4	2	0	0	-6	-2	-1	-103	-4	33	-116	149
641	3	2	0	6	27	0	0	-3	-6	-31	-268	-1	38	-309	347
642	0	27	60	0	30	4	-1	-7	-55	-38	-99	-3	121	-203	324
643	1	102	6	0	168	0	-4	-201	-64	-12	-290	0	277	-571	848
644	4	8	0	7	36	0	-18	-58	-36	-7	-191	0	55	-310	365
645	1	24	9	11	22	0	-7	-41	-33	-6	-71	-4	67	-162	229
646	1	15	34	5	107	0	-3	-26	-50	-5	-121	-1	162	-206	368
647	3	146	17	13	13	1	0	-31	-1	-12	-142	0	193	-186	379
648	0	13	99	1	90	2	-1	-8	-24	-41	-400	-3	205	-477	682
649	0	304	9	12	7	0	-4	-192	-219	-90	-183	0	332	-688	1020
650	9	11	59	3	20	0	-8	-468	-59	-18	-107	0	102	-660	762
651	0	54	1	0	4	0	-13	-320	-40	-4	-99	-15	59	-491	550
652	1	4	0	0	7	1	-11	-200	-44	-12	-122	0	13	-389	402
653	0	8	0	0	86	0	-4	-59	-49	-27	-107	-17	94	-263	357
654	2	3	40	13	100	14	-1	-47	-15	-3	-69	0	172	-135	307
655	0	157	226	8	67	0	-4	-64	-30	-6	-50	-1	458	-155	613
656	2	106	33	5	1	0	-2	-13	-19	-9	-25	0	147	-68	215
657	7	28	18	0	13	2	-2	-111	-50	-31	-44	-2	68	-240	308
658	1	43	0	0	325	0	-13	-94	-315	-13	-131	-3	369	-569	938
659	8	1	0	3	1	1	-13	-76	-22	-2	-18	0	14	-131	145
660	2	149	45	5	54	0	-25	-98	-171	-7	-201	-3	255	-505	760
661	6	12	13	17	17	4	-10	-657	-163	-14	-300	-2	69	-1146	1215
662	9	27	34	5	143	1	-2	-4	-15	-1	-6	0	219	-28	247
663	1	27	13	11	16	2	0	-2	0	0	-2	0	70	-4	74
664	0	11	37	3	274	2	0	-14	-4	0	-3	0	327	-21	348
665	0	39	3	38	184	18	0	-2	-1	0	-2	0	282	-5	287
666	2	16	82	15	89	0	0	-4	-15	-1	-5	0	204	-25	229
667	0	108	34	8	304	2	0	-5	0	0	-5	-1	456	-11	467
668	4	58	26	8	210	0	0	0	-1	-1	-3	0	306	-5	311
669	2	66	37	10	128	1	0	-2	0	0	-5	0	244	-7	251
670	3	555	310	4	8	1	0	0	-2	-2	-5	0	881	-9	890
671	8	349	31	1	85	1	-1	-24	-4	-5	-5	0	475	-39	514
672	20	52	9	22	428	9	0	-2	-1	-1	-8	0	540	-12	552
673	2	6	52	25	129	0	0	-8	-7	-1	-14	0	214	-30	244
674	0	47	17	25	319	9	-4	-15	-4	-1	-11	0	417	-35	452
675	5	31	40	15	246	5	0	-13	-17	-4	-20	-1	342	-55	397
676	7	111	36	45	148	2	-2	-49	-43	-2	-35	0	349	-131	480
677	14	262	146	23	370	1	-1	-29	-9	0	-6	0	816	-45	861
678	16	110	32	22	235	1	-3	-10	-6	-2	-5	0	416	-26	442
679	9	21	60	19	12	0	-1	-31	-12	-4	-16	0	121	-64	185
680	3	57	24	8	72	1	0	-29	-4	-4	-18	0	165	-55	220
681	7	618	35	19	227	4	-2	-10	-13	-4	-12	0	910	-41	951
682	42	115	239	16	137	0	-2	-14	-36	-2	-27	-3	549	-84	633
683	5	327	79	6	34	0	0	-12	-2	0	-8	-1	451	-23	474
684	5	193	94	8	57	0	-2	-17	-4	-3	-14	0	357	-40	397
685	6	23	15	14	18	0	-4	-10	-1	-2	-35	0	76	-52	128
686	7	18	7	1	20	0	-6	-14	-5	-2	-58	-2	53	-87	140
687	23	497	120	3	204	7	-2	-2	-11	-1	-1	-1	854	-18	872
688	21	160	13	16	81	1	-2	-87	-20	-1	-25	-1	292	-136	428
689	4	3	0	13	33	0	-5	-25	-3	-4	-34	-1	53	-72	125
690	0	1	6	1	8	2	-2	-2	-19	-3	-130	-18	18	-174	192
691	0	9	1	3	31	0	0	-3	-6	-1	-101	0	44	-111	155
692	0	3	5	1	6	0	-6	-108	-7	0	-25	-2	15	-148	163
693	0	0	5	1	1	0	-1	-10	-5	-7	-117	-1	7	-141	148
694	4	29	17	4	80	0	-3	-53	-181	-13	-374	-1	134	-625	759
695	11	6	3	0	3	4	0	-82	-36	-28	-103	0	27	-249	276
696	3	5	34	0	120	1	-14	-118	-161	-25	-301	-2	163	-621	784
697	2	75	8	5	40	0	-5	-193	-48	-8	-106	-5	130	-365	495
698	0	11	38	2	36	1	-17	-96	-19	-68	-358	-3	88	-561	649
699	0	42	17	1	20	0	-12	-18	-79	-40	-295	0	80	-444	524
700	12	111	21	2	38	0	-8	-85	-477	-23	-67	-2	184	-662	846
701	1	3	9	6	70	5	-11	-261	-42	-12	-145	0	94	-471	565
702	0	5	8	4	30	0	-8	-177	-33	-32	-334	-4	47	-588	635
703	0	2	11	3	18	0	-14	-256	-127	-22	-430	0	34	-849	883
704	4	22	6	2	1	1	-1	-86	-162	-13	-121	-4	36	-387	423
705	2	9	4	0	41	0	-11	-408	-80	-2	-54	-1	56	-556	612
706	1	67	5	9	10	1	-14	-274	-136	-8	-302	0	93	-734	827
707	0	3	5	0	6	0	-7	-86	-7	-9	-31	0	14	-140	154
708	0	7	1	2	18	0	0	-2	-14	-7	-32	0	28	-55	83
709	0	4	1	1	22	0	-4	-264	-18	-5	-60	0	28	-351	379
710	0	0	0	2	7	0	-3	-3	-1	-3	-16	0	9	-26	35
711	0	0	1	2	0	0	0	-7	-4	-13	-26	0	3	-50	53
712	0	2	2	0	1	0	-2	-76	-47	-10	-70	-1	5	-206	211
713	0	7	0	0	2	0	0	-91	-17	-2	-15	0	9	-125	134
714	0	0	0	0	14	0	0	-29	-6	0	-39	-1	14	-75	89
715	1	13	0	5	98	1	-1	-10	-3	-2	-10	0	118	-26	144
716	0	4	3	3	2	0	0	-30	-37	-1	-39	-2	12	-109	121
717	0	39	8	2	0	0	-2	-42	-31	-14	-21	-1	49	-111	160
718	4	7	7	0	31	3	-23	-78	-93	-4	-28	0	52	-226	278
719	5	24	3	1	20	0	0	-9	-1	0	-2	0	53	-12	65
720	5	8	35	2	71	1	-3	0	-5	-3	-69	0	122	-80	202
721	0	168	20	7	127	0	0	-7	-4	0	-9	0	322	-20	342
722	10	20	44	23	50	1	-1	-8	0	-1	-6	0	148	-16	164
723	2	51	41	2	170	0	-4	-5	-19	-4	-23	-2	266	-57	323
724	6	154	4	3	88	1	0	0	-1	0	-11	0	256	-12	268
725	2	32	76	19	400	0	-2	-2	-6	-2	-4	-1	529	-17	546
726	1	79	42	20	98	14	0	-8	-5	-1	-7	0	254	-21	275
727	10	240	116	20	62	1	-1	-10	-4	-5	-43	0	449	-63	512
728	8	344	20	10	19	4	0	-16	0	-7	-8	0	405	-31	436
729	15	134	57	7	608	3	0	0	-3	0	-14	0	824	-17	841
730	5	65	13	72	420	1	-1	-4	-1	-4	-15	0	576	-25	601
731	11	10	68	27	68	3	-1	-3	-3	-1	-3	0	187	-11	198
732	2	1166	98	7	271	2	0	-15	-3	-1	-3	0	1546	-22	1568
733	61	344	57	33	647	0	0	-8	-1	-1	-12	0	1142	-22	1164
734	5	143	63	43	197	3	0	-3	-5	-1	0	0	454	-9	463
735	4	46	84	17	189	1	0	-13	0	0	-2	0	341	-15	356
736	10	268	33	13	70	3	-1	-3	-1	0	-10	0	397	-15	412
737	7	31	44	5	104	2	-1	0	-2	-1	-22	0	193	-26	219
738	9	364	93	9	4	0	0	-4	-1	0	-8	0	479	-13	492
739	10	23	45	1	126	0	-1	-1	-3	0	-17	0	205	-22	227
740	0	13	1	6	51	0	-1	-3	-5	-6	-19	0	71	-34	105
741	8	59	10	11	750	10	-1	-16	-11	-4	-3	0	848	-35	883
742	1	208	75	37	1016	1	0	-3	-5	0	-32	0	1338	-40	1378
743	3	86	155	21	113	2	-3	-17	-15	-20	-9	0	380	-64	444
744	11	112	80	23	142	0	-11	-11	-50	0	-2	0	368	-74	442
745	13	95	22	5	30	0	-10	-106	-8	0	0	0	165	-124	289
746	4	4	19	5	89	2	-20	-1	0	-1	0	0	123	-22	145
747	0	3	1	1	1	0	0	0	-1	0	0	0	6	-1	7
748	1	1	1	1	5	0	0	0	-1	-1	-10	-1	9	-13	22
749	0	0	4	1	5	0	0	0	-2	0	-19	0	10	-21	31
750	0	1	0	1	6	0	0	0	-1	0	-12	0	8	-13	21
751	1	4	2	3	3	1	0	-3	-1	-1	-100	0	14	-105	119
752	0	0	1	0	240	0	-1	-26	-2	-3	-1	0	241	-33	274
753	1	1	2	38	1	1	-1	-11	-3	0	-2	0	44	-17	61
754	1	1	12	0	4	0	0	0	-2	0	-1	0	18	-3	21
755	0	12	0	0	0	0	0	-1	0	0	0	0	12	-1	13
756	1	1	0	1	0	0	-1	-1	-22	-1	-4	0	3	-29	32
757	1	11	5	1	103	2	0	-2	-6	-1	-5	0	123	-14	137
758	3	59	0	0	328	2	0	-3	0	-2	-18	0	392	-23	415
759	4	1	48	8	243	1	-2	-6	-2	-5	-10	-1	305	-26	331
760	0	5	48	16	14	0	0	-2	-3	-1	0	0	83	-6	89
761	1	107	82	2	1	0	-1	-30	-17	-1	-8	0	193	-57	250
762	5	23	1	1	0	0	-2	-22	-4	-4	-18	0	30	-50	80
763	12	7	4	2	15	5	-4	-5	-16	-1	-77	0	45	-103	148
764	2	27	7	0	51	0	-1	-23	-9	-3	-28	0	87	-64	151
765	2	2	1	4	4	0	0	-3	-6	-1	-18	-4	13	-32	45
766	2	9	3	1	12	0	-4	-51	-13	-4	-205	-3	27	-280	307
767	1	4	1	1	18	0	-8	-75	-20	-5	-80	0	25	-188	213
768	0	6	6	10	38	0	-2	-1	-5	0	-73	-8	60	-89	149
769	1	1	12	0	15	0	0	0	-3	0	-21	0	29	-24	53
770	1	50	7	4	61	1	0	-7	-4	-20	-53	-11	124	-95	219
771	0	4	2	5	7	0	-1	-3	-92	-9	-82	0	18	-187	205
772	1	78	161	3	21	0	-2	-177	-213	-12	-36	0	264	-440	704
773	1	10	0	1	1	0	-12	-561	-23	-6	-3	0	13	-605	618
774	0	0	1	0	5	0	-5	-17	-35	-1	-4	0	6	-62	68
775	0	2	0	0	0	0	-11	-21	-16	-3	-88	0	2	-139	141
776	1	1	1	0	10	0	-2	-21	-1	-2	-14	-1	13	-41	54
777	2	27	2	11	87	0	-2	-15	-21	-7	-71	-3	129	-119	248
778	0	4	46	3	3	0	-1	-32	-11	-36	-115	0	56	-195	251
779	0	83	5	0	134	1	-6	-17	-19	-19	-50	-17	223	-128	351
780	2	0	1	12	19	3	-4	-35	-10	-11	-86	0	37	-146	183
781	0	0	12	2	1	0	-18	-67	-223	-23	-61	-4	15	-396	411
782	1	23	17	1	34	0	-4	-105	-41	-1	-135	0	76	-286	362
783	3	34	40	3	43	3	-11	-103	-10	-15	-330	0	126	-469	595
784	7	65	18	11	39	1	-4	-9	-76	-1	-22	-3	141	-115	256
785	4	74	20	7	12	0	-3	-1227	-5	-13	-237	0	117	-1485	1602
786	2	5	30	3	35	2	-13	-41	-74	-23	-80	-1	77	-232	309
787	4	2	37	5	82	0	-12	-37	-182	-3	-100	-2	130	-336	466
788	12	32	48	4	73	0	-15	-80	-23	-3	-66	-1	169	-188	357
789	8	136	37	1	2	0	-4	-45	-7	-4	-192	-1	184	-253	437
790	2	10	5	0	4	0	-4	-113	-22	-38	-521	-1	21	-699	720
791	1	13	1	0	1	0	-7	-26	-14	-53	-90	-2	16	-192	208
792	2	1	1	0	77	1	-1	-19	-76	-20	-424	-1	82	-541	623
793	0	2	0	1	6	1	-3	-55	-13	-12	-57	-1	10	-141	151
794	0	0	1	3	7	1	-9	-87	-54	-7	-242	-2	12	-401	413
795	0	5	8	0	39	0	-2	-33	-21	-12	-114	-1	52	-183	235
796	0	48	4	2	1	0	-12	-30	-37	-22	-224	-1	55	-326	381
797	0	2	4	1	26	0	-5	-91	-67	-27	-128	-1	33	-319	352
798	1	108	15	2	40	0	-13	-349	-101	-14	-338	-2	166	-817	983
799	2	12	5	4	14	0	-10	-51	-2	-48	-503	-1	37	-615	652
800	3	87	10	3	29	2	-3	-18	0	-5	-14	0	134	-40	174
801	7	5	5	2	134	0	-5	-87	-63	-17	-52	0	153	-224	377
802	1	5	1	2	4	1	-2	-24	-12	-2	-40	0	14	-80	94
803	0	4	13	0	3	0	0	-19	-32	-3	-170	0	20	-224	244
804	1	139	0	0	10	0	0	-129	-40	-21	-98	-3	150	-291	441
805	1	5	1	1	87	0	-1	-5	-3	-1	-10	0	95	-20	115
806	0	4	1	11	62	0	0	-2	-1	0	-4	0	78	-7	85
807	0	2	15	5	5	1	0	0	0	0	0	0	28	0	28
808	0	69	3	1	345	0	0	-1	-15	0	-19	-1	418	-36	454
809	0	25	1	8	18	0	0	-15	-2	-1	-21	-1	52	-40	92
810	2	0	4	1	3	0	-1	-56	-55	-10	-40	0	10	-162	172
811	0	19	1	3	38	2	0	-2	-7	0	-2	0	63	-11	74
812	4	1	27	1	18	1	0	-3	0	0	-9	0	52	-12	64
813	7	1	112	21	327	5	-9	-2	-26	-5	-9	0	473	-51	524
814	16	33	124	28	419	2	0	0	-2	-1	-1	0	622	-4	626
815	4	204	34	8	132	0	-2	-111	-5	-1	-7	0	382	-126	508
816	11	57	30	25	111	0	-1	-4	-3	-73	-9	-1	234	-91	325
817	5	80	59	0	2	0	0	0	0	0	-54	-1	146	-55	201
818	18	262	29	2	1	0	-1	-9	-1	-1	-41	0	312	-53	365
819	14	29	0	1	16	0	-3	-4	-6	-5	-104	-2	60	-124	184
820	1	6	2	2	139	1	0	-1	-1	0	-4	0	151	-6	157
821	6	161	2	17	171	1	-1	-4	-3	-1	-20	0	358	-29	387
822	0	8	78	9	500	4	-2	-25	-11	-3	-68	-32	599	-141	740
823	1	34	12	3	64	0	0	-2	-2	-1	-49	0	114	-54	168
824	5	43	7	10	25	0	-1	-1	-8	-10	-1	0	90	-21	111
825	8	140	8	10	30	0	-1	-5	-2	0	0	0	196	-8	204
826	8	42	15	1	7	1	-2	-23	-4	0	-2	0	74	-31	105
827	3	28	11	0	2	0	-7	-6	0	0	0	0	44	-13	57
828	0	4	0	0	0	0	0	-3	0	0	-2	0	4	-5	9
829	0	0	0	0	2	0	-1	-1	0	0	-2	0	2	-4	6
830	0	0	0	0	1	0	0	0	0	0	0	0	1	0	1
831	0	0	1	0	1	0	0	-1	0	-1	-1	0	2	-3	5
832	0	1	0	0	2	0	-2	-1	-1	0	-6	0	3	-10	13
833	0	0	0	0	0	0	0	-2	-12	0	-14	-2	0	-30	30
834	2	0	5	0	2	1	-1	-92	-13	-8	-14	0	10	-128	138
835	0	4	59	9	932	2	-2	-103	-69	-16	-475	-1	1006	-666	1672
836	1	12	30	30	10	1	-11	-115	-18	-12	-204	-1	84	-361	445
837	2	64	93	0	374	0	-6	-13	-74	-13	-22	-5	533	-133	666
838	37	3111	15	27	7	0	-1	-45	-9	-9	-48	-3	3197	-115	3312
839	22	6	154	0	3	0	-8	-110	-79	-48	-416	-3	185	-664	849
840	0	38	5	2	0	0	-10	-35	-49	-16	-560	-2	45	-672	717
841	1	0	2	0	5	0	0	-5	-8	-13	-22	0	8	-48	56
842	0	137	3	0	3	0	-13	-248	-10	-4	-76	0	143	-351	494
843	1	1	2	0	1	0	-16	-9	-6	-7	-20	-1	5	-59	64
844	0	55	4	0	13	0	-4	-124	-171	-2	-205	-1	72	-507	579
845	4	8	4	1	10	0	-7	-395	-25	-7	-71	0	27	-505	532
846	1	2	2	1	3	0	-2	-8	-9	-4	-53	-1	9	-77	86
847	3	4	5	1	2	0	-1	-6	-8	-2	-25	0	15	-42	57
848	1	90	8	2	17	0	-1	-10	-1	0	-2	-1	118	-15	133
849	2	10	3	3	3	1	0	-12	-4	-2	-538	0	22	-556	578
850	0	2	5	0	2	0	0	-13	-14	-17	-85	0	9	-129	138
851	0	33	3	2	36	1	-5	-27	-24	-3	-89	0	75	-148	223
852	0	1	0	2	46	0	0	-47	-2	-36	-31	0	49	-116	165
853	0	2	7	22	78	0	-1	-7	0	-1	-4	0	109	-13	122
854	0	1	10	4	19	0	-13	-26	-14	-2	-58	0	34	-113	147
855	1	40	15	7	61	3	-11	-8	-1	0	-1	0	127	-21	148
856	7	87	44	4	233	1	-2	-1	-2	0	-2	0	376	-7	383
857	0	2	1	0	5	0	0	-40	-3	0	-6	0	8	-49	57
858	1	4	33	0	21	0	0	0	0	0	0	0	59	0	59
859	0	20	9	25	43	0	-2	-21	-25	-3	-224	0	97	-275	372
860	8	4	19	0	5	0	-12	-7	-5	0	-11	-1	36	-36	72
861	4	52	11	0	15	0	0	-20	-6	0	-4	0	82	-30	112
862	4	4	3	3	6	0	0	-3	0	0	-2	0	20	-5	25
863	0	3	3	0	28	2	0	0	0	0	0	0	36	0	36
864	0	0	0	1	48	0	0	0	0	0	-10	0	49	-10	59
865	0	0	3	4	1	0	-2	-6	-12	-8	-42	-3	8	-73	81
866	1	16	14	1	86	1	0	-3	-4	-1	-17	0	119	-25	144
867	4	166	10	9	15	0	-1	-42	-9	-1	-6	0	204	-59	263
868	6	7	13	1	5	0	0	-8	-2	-2	-1	0	32	-13	45
869	0	8	1	0	15	0	0	-4	0	0	-2	0	24	-6	30
870	0	13	1	2	9	3	-1	-4	-1	-3	-13	0	28	-22	50
871	0	10	6	0	12	0	0	-6	-1	-1	-19	0	28	-27	55
872	0	8	1	3	75	0	-1	-15	-3	0	-10	0	87	-29	116
873	2	4	5	7	11	1	0	-7	-3	0	-13	0	30	-23	53
874	0	2	8	1	12	0	-1	0	-4	0	-3	0	23	-8	31
875	1	32	0	0	7	0	-1	-6	0	0	-4	0	40	-11	51
876	2	1	3	0	13	1	0	0	0	-2	-11	0	20	-13	33
877	1	2	2	0	206	1	0	-5	0	-1	-4	0	212	-10	222
878	2	4	7	13	28	2	0	0	-4	-1	-13	0	56	-18	74
879	1	0	21	0	24	0	0	-2	-2	-2	-10	-1	46	-17	63
880	0	212	32	9	4	0	0	-18	-5	-2	-6	0	257	-31	288
881	2	7	6	1	1	0	-3	-31	-21	-4	-60	-1	17	-120	137
882	0	8	1	0	6	0	-3	-37	-24	-14	-81	-7	15	-166	181
883	2	6	3	1	28	0	0	-7	-16	-2	-24	0	40	-49	89
884	0	2	5	0	12	0	0	-13	-2	-2	-23	0	19	-40	59
885	0	3	0	2	4	1	0	-13	-3	-5	-23	-3	10	-47	57
886	2	2	26	9	421	1	-1	-1	-8	0	-5	0	461	-15	476
887	1	385	52	14	53	0	0	-23	-2	0	-2	0	505	-27	532
888	17	39	20	4	4	3	-3	-11	-6	0	-17	0	87	-37	124
889	10	11	15	1	21	2	-6	-5	-10	-1	-19	0	60	-41	101
890	13	311	5	19	113	4	-3	-40	-3	-4	-38	0	465	-88	553
891	10	4	26	1	3	0	-2	-1	-8	0	-12	0	44	-23	67
892	0	63	7	1	5	0	-1	-20	-8	-6	-135	0	76	-170	246
893	9	27	12	1	30	1	0	-1	0	0	-3	0	80	-4	84
894	0	2	0	0	5	0	0	-5	-7	-7	-31	0	7	-50	57
895	0	5	4	0	61	2	-1	0	-2	0	-6	0	72	-9	81
896	1	108	28	6	135	1	-8	-277	-30	-9	-52	0	279	-376	655
897	1	9	21	7	51	0	0	-6	-6	-1	-5	0	89	-18	107
898	0	23	31	0	46	0	-1	-9	-1	-1	-3	0	100	-15	115
899	6	47	7	29	4	0	-1	0	0	0	-5	0	93	-6	99
900	3	42	22	0	30	0	-3	-6	-5	-5	-25	-1	97	-45	142
901	7	59	9	1	44	0	-1	-4	-2	-1	-5	0	120	-13	133
902	4	32	31	3	126	0	0	-4	-1	-2	-20	0	196	-27	223
903	2	63	14	5	6	0	0	-8	-3	-3	-21	-3	90	-38	128
904	3	10	11	0	15	0	0	-3	-1	0	-38	0	39	-42	81
905	2	9	1	0	1	0	0	-2	-1	0	-10	0	13	-13	26
906	1	0	1	1	5	0	0	-3	-1	0	-4	0	8	-8	16
907	0	6	0	0	1	0	0	-6	-1	0	-2	-1	7	-10	17
908	0	1	0	0	1	0	0	-7	0	-1	-11	0	2	-19	21
909	0	0	1	0	3	3	0	0	-1	0	-1	0	7	-2	9
910	0	0	0	6	102	1	0	0	0	-1	-4	0	109	-5	114
911	0	0	2	10	16	1	0	-6	-1	0	-8	-1	29	-16	45
912	0	25	5	2	15	2	0	-2	0	0	-14	0	49	-16	65
913	17	90	10	5	458	2	-3	0	0	0	-7	0	582	-10	592
914	23	235	22	39	501	13	0	-5	-2	-2	0	0	833	-9	842
915	13	312	344	4	53	0	0	-2	-1	0	-1	0	726	-4	730
916	5	208	30	13	84	1	-1	-1	-2	0	-5	0	341	-9	350
917	31	103	15	7	40	1	-3	-1	0	-1	-9	0	197	-14	211
918	3	19	28	3	51	1	-1	0	-2	0	-11	0	105	-14	119
919	12	227	32	11	273	3	0	-5	-5	-1	-5	0	558	-16	574
920	12	42	30	247	209	0	-1	-28	0	-3	-7	0	540	-39	579
921	1	16	61	23	92	4	-1	-3	-3	-1	0	0	197	-8	205
922	0	89	25	1	109	0	-1	-6	-23	0	-1	0	224	-31	255
923	12	36	6	13	10	0	0	-5	0	0	-3	-3	77	-11	88
924	3	24	14	1	4	0	0	0	0	0	-28	0	46	-28	74
925	1	28	3	0	1	1	-1	0	0	-5	-4	0	34	-10	44
926	4	101	41	1	52	1	0	-25	-8	-2	-89	0	200	-124	324
927	4	20	11	2	103	2	-4	-46	-6	-52	-208	0	142	-316	458
928	0	45	20	8	63	1	-4	-11	-35	-25	-49	0	137	-124	261
929	3	44	85	1	86	0	-2	-34	-16	-2	-40	0	219	-94	313
930	0	162	7	2	112	3	-2	-75	-9	-1	-36	0	286	-123	409
931	1	2	8	16	306	3	-2	-4	-5	-1	-20	0	336	-32	368
932	2	22	18	23	197	0	0	-19	-7	-2	-12	0	262	-40	302
933	1	91	105	48	94	2	-1	-5	-8	-12	-9	0	341	-35	376
934	3	21	221	17	704	1	-6	-2	-26	-2	-54	0	967	-90	1057
935	8	36	11	6	2	0	-13	-60	-53	-13	-150	0	63	-289	352
936	0	0	16	1	1	0	-5	-2	-12	-6	-1	0	18	-26	44
937	2	213	18	1	15	0	-2	-20	-35	-4	-124	-2	249	-187	436
938	5	4	4	5	0	0	0	-14	-19	-3	-1	0	18	-37	55
939	0	1	9	0	1	0	-7	-3	-3	-20	-111	-1	11	-145	156
940	1	8	4	1	9	0	0	-2	-11	-3	-15	-1	23	-32	55
941	0	4	1	1	2	0	0	-222	-20	-1	-13	0	8	-256	264
942	0	0	2	0	0	0	-15	-204	-1	-13	-22	0	2	-255	257
943	0	1	0	0	2	2	0	0	0	0	-2	0	5	-2	7
944	0	5	2	1	230	3	0	0	0	0	0	0	241	0	241
945	0	2	0	24	58	0	0	-6	-1	-2	-6	0	84	-15	99
946	0	0	20	3	3	0	0	0	-4	0	-3	0	26	-7	33
947	0	17	1	3	4	0	0	0	-5	0	-4	0	25	-9	34
948	2	0	0	3	94	0	0	-8	0	-1	-66	-1	99	-76	175
949	0	19	12	15	56	6	0	-2	-2	-6	-8	0	108	-18	126
950	0	5	44	3	471	2	0	-4	-23	-5	-20	-1	525	-53	578
951	1	73	1	7	41	1	-2	-28	-1	-2	-14	0	124	-47	171
952	4	21	92	5	37	3	-5	-5	-3	-1	-13	0	162	-27	189
953	0	78	28	13	17	0	-2	-28	-8	-7	-33	0	136	-78	214
954	10	170	40	3	17	0	0	-32	-32	-1	-42	0	240	-107	347
955	1	61	5	1	5	0	0	-28	-5	-4	-45	-1	73	-83	156
956	8	8	1	2	3	1	0	-23	-29	-3	-23	-1	23	-79	102
957	1	1	1	0	3	0	-1	-106	-9	-4	-65	0	6	-185	191
958	0	2	0	1	6	0	-1	-12	-33	-5	-87	-2	9	-140	149
959	1	4	3	5	5	0	-1	-23	-4	-2	-127	-2	18	-159	177
960	1	0	3	3	31	3	0	-9	-4	-2	-51	0	41	-66	107
961	0	7	5	0	55	0	0	-1	-5	-1	-7	0	67	-14	81
962	3	91	51	8	56	1	0	-28	-6	-1	-16	0	210	-51	261
963	0	11	11	5	20	0	-2	-1	-9	-3	-7	0	47	-22	69
964	1	42	7	3	5	0	0	-7	-7	0	-5	0	58	-19	77
965	3	22	4	2	12	0	0	-22	-12	-1	-19	0	43	-54	97
966	0	4	0	1	8	1	0	-22	0	0	-10	0	14	-32	46
967	0	0	4	0	18	0	0	0	-8	0	-18	0	22	-26	48
968	0	2	1	3	10	0	-1	-54	-7	-1	-55	-1	16	-119	135
969	3	1	6	1	35	0	-1	-9	-40	-2	-34	-4	46	-90	136
970	0	6	2	0	35	1	0	-10	-4	-1	-6	0	44	-21	65
971	1	9	19	1	106	0	-2	-16	-7	-3	-20	-1	136	-49	185
972	0	8	10	1	31	6	-4	-5	-3	0	-40	0	56	-52	108
973	6	21	28	3	181	1	-4	-3	-10	-2	-6	0	240	-25	265
974	3	44	10	37	59	1	0	-14	-6	0	-7	0	154	-27	181
975	2	9	74	1	52	1	0	-6	-8	-2	-14	0	139	-30	169
976	0	130	45	11	101	0	-10	-65	-224	-11	-23	0	287	-333	620
977	3	71	10	8	57	1	-1	-118	-16	-1	-18	0	150	-154	304
978	2	10	3	7	366	1	-16	-390	-1	-21	-304	-1	389	-733	1122
979	0	38	14	14	32	2	-5	-3	-1	-1	-12	0	100	-22	122
980	7	99	42	4	50	2	-1	-22	-26	0	-36	0	204	-85	289
981	12	58	14	2	40	1	-1	-7	-2	-1	-3	0	127	-14	141
982	0	1	2	1	10	0	-4	-18	-13	0	-4	-1	14	-40	54
983	0	2	4	2	4	0	0	-5	0	0	-17	0	12	-22	34
984	2	16	39	6	2	0	-4	-8	-13	-4	-61	-1	65	-91	156
985	1	111	14	0	7	0	-1	-32	-11	0	-190	0	133	-234	367
986	6	99	3	0	2	0	-3	-89	-16	-5	-135	0	110	-248	358
987	1	1	2	1	2	0	0	-11	-12	-2	-4	0	7	-29	36
988	0	6	0	0	0	0	0	0	0	0	-2	0	6	-2	8
989	0	1	2	0	3	0	-5	-190	-144	-21	-299	-1	6	-660	666
990	0	1	0	1	2	0	-2	-19	-12	-13	-94	0	4	-140	144
991	3	4	15	2	2	2	-1	-34	-132	-10	-137	-1	28	-315	343
992	2	63	4	34	16	2	-2	-168	-18	-7	-78	-3	121	-276	397
993	2	14	33	26	35	4	-2	-41	-34	-5	-34	0	114	-116	230
994	1	96	6	1	211	0	-2	-31	-5	-3	-52	0	315	-93	408
995	2	12	9	12	285	2	-5	-125	-8	-4	-95	-5	322	-242	564
996	0	16	28	8	192	0	-1	-4	-11	-4	-120	-1	244	-141	385
997	0	321	13	9	3	2	-1	-1	0	-15	0	0	348	-17	365
998	6	56	41	0	87	0	-1	-1	-24	0	-3	0	190	-29	219
999	56	14	0	2	0	0	-2	-23	-1	-1	-6	-1	72	-34	106
1000	25	6	27	2	47	0	-2	-3	-1	0	-2	0	107	-8	115
1001	0	293	0	3	4	0	-3	-42	-71	-18	-273	0	300	-407	707
1002	0	0	2	0	21	0	-1	0	-5	-1	-1	0	23	-8	31
1003	0	63	0	2	3	1	0	0	-1	0	-3	0	69	-4	73
1004	2	0	4	0	5	0	0	0	0	0	-20	0	11	-20	31
1005	0	38	1	0	0	1	0	-1	0	0	-1	0	40	-2	42
1006	2	0	0	0	6	0	0	0	0	-1	-14	0	8	-15	23
1007	0	0	1	0	3	0	0	-4	0	0	0	0	4	-4	8
1008	0	0	1	0	0	0	-1	-1	0	0	0	0	1	-2	3
1009	0	0	2	0	0	0	0	-1	0	0	0	0	2	-1	3
1010	0	3	0	0	0	0	-1	0	0	0	0	0	3	-1	4
1011	0	0	0	0	0	0	0	0	0	0	0	0	0	0	0
1012	0	0	0	0	0	0	0	0	0	0	-1	0	0	-1	1
1013	0	0	0	0	0	0	0	0	0	0	-1	0	0	-1	1
1014	0	1	0	0	0	0	0	0	0	0	0	0	1	0	1
1015	0	0	0	0	0	0	0	-1	-1	0	-5	0	0	-7	7
1016	0	0	0	0	0	0	0	0	-1	0	-3	-2	0	-6	6
1017	0	0	0	0	4	0	0	-1	-1	0	-5	0	4	-7	11
1018	0	1	3	0	1	0	0	0	-1	-7	-226	-1	5	-235	240
1019	0	7	0	1	7	1	0	-3	-2	-1	-42	-1	16	-49	65
1020	1	11	11	0	31	0	-1	-10	-58	-3	-88	0	54	-160	214
1021	1	0	1	0	25	0	-4	-53	-16	-58	-61	0	27	-192	219
1022	1	4	35	1	10	0	-4	-49	-31	-3	-70	0	51	-157	208
1023	1	4	0	2	0	0	-1	-12	-20	-12	-56	-1	7	-102	109
1024	4	0	0	0	3	0	-5	-23	-71	-1	-33	0	7	-133	140
1025	0	22	1	2	1	0	0	-32	-13	-1	-23	0	26	-69	95
1026	2	0	1	0	0	2	-3	-50	-22	-9	-112	-5	5	-201	206
1027	0	4	1	0	129	0	-2	-7	-7	-6	-64	-1	134	-87	221
1028	0	12	1	5	7	0	-9	-39	-60	-16	-177	-1	25	-302	327
1029	0	1	26	2	34	0	-1	-11	-12	-19	-92	-2	63	-137	200
1030	3	39	7	4	3	1	-10	-139	-24	-5	-331	-2	57	-511	568
1031	1	5	1	0	3	0	-4	-36	-11	-9	-11	0	10	-71	81
1032	3	130	5	3	8	0	-13	-116	-180	-9	-533	-1	149	-852	1001
1033	0	1	0	1	1	0	-1	-45	0	-1	-8	0	3	-55	58
1034	0	19	1	0	13	0	-1	0	-1	-1	-3	0	33	-6	39
1035	0	1	0	1	5	0	0	-64	-40	-7	-21	-1	7	-133	140
1036	1	5	3	4	17	0	-2	-16	-7	-2	-7	0	30	-34	64
1037	1	8	1	1	13	0	-15	-502	-74	-5	-101	0	24	-697	721
1038	1	5	3	5	30	0	-3	-34	-22	-3	-67	-3	44	-132	176
1039	0	1	1	6	2	0	0	-7	-1	0	-11	0	10	-19	29
1040	0	5	36	1	0	1	0	-9	0	-1	-4	-1	43	-15	58
1041	0	11	0	0	56	7	0	-2	0	0	-2	0	74	-4	78
1042	3	13	0	1	229	1	-1	-5	-4	0	-19	0	247	-29	276
1043	0	1	6	18	102	6	0	-1	0	-1	-2	-1	133	-5	138
1044	0	16	66	2	13	0	-1	0	-8	-1	-219	0	97	-229	326
1045	0	57	10	2	6	0	0	-1	-5	-10	-7	-1	75	-24	99
1046	11	5	15	4	341	1	-11	-25	-30	-9	-84	0	377	-159	536
1047	1	5	0	22	4	1	-1	-19	-8	-2	-11	-1	33	-42	75
1048	1	0	2	0	46	0	-2	-1	-8	0	-10	0	49	-21	70
1049	2	28	4	4	14	0	-4	-30	-21	-1	-27	0	52	-83	135
1050	2	12	18	5	22	0	-1	-158	-101	-5	-57	0	59	-322	381
1051	1	3	4	1	30	0	-1	-21	-1	-1	0	0	39	-24	63
1052	1	29	16	3	5	0	-5	-68	-30	0	-7	0	54	-110	164
1053	3	52	19	2	0	0	-3	-6	-2	-1	0	0	76	-12	88
1054	0	19	10	1	4	1	0	-5	-19	0	-1	0	35	-25	60
1055	1	3	1	0	9	0	-1	-51	-2	-5	-6	-1	14	-66	80
1056	0	2	3	3	10	0	-1	-12	-3	0	-28	0	18	-44	62
1057	0	10	33	0	78	0	-1	-4	0	-3	-10	-1	121	-19	140
1058	0	138	3	17	5	0	-1	-10	-3	-2	-122	0	163	-138	301
1059	5	11	118	0	0	0	-3	-10	-10	-2	0	0	134	-25	159
1060	3	124	5	1	0	0	0	-11	-10	-5	-12	0	133	-38	171
1061	1	1	0	0	0	0	-3	-7	-3	-2	-53	0	2	-68	70
1062	0	0	0	0	0	0	0	-2	-8	-2	-63	0	0	-75	75
1063	0	4	5	0	0	0	-2	-25	-4	-3	-19	-4	9	-57	66
1064	2	27	3	0	4	0	-10	-4	-11	-2	-20	0	36	-47	83
1065	1	23	0	0	6	0	-1	-8	-2	-4	-8	0	30	-23	53
1066	3	14	5	5	0	0	0	-17	-3	0	-2	0	27	-22	49
1067	0	1	2	1	2	0	-2	-6	-10	-5	-11	-3	6	-37	43
1068	2	6	0	1	23	0	-1	-12	-7	-5	-34	0	32	-59	91
1069	2	4	3	2	18	0	-1	-3	-3	-6	-22	0	29	-35	64
1070	0	10	10	2	7	0	-1	-3	-1	0	-2	0	29	-7	36
1071	1	1	0	0	0	0	0	0	-2	-1	-4	0	2	-7	9
1072	1	6	2	0	9	1	0	-13	-3	0	-12	0	19	-28	47
1073	0	0	1	0	3	0	-1	-12	-8	-15	-30	-1	4	-67	71
1074	0	2	1	0	1	0	0	-23	-1	-4	-16	0	4	-44	48
1075	0	0	0	0	7	0	0	-4	-7	-2	-6	-1	7	-20	27
1076	0	2	0	0	8	0	0	-3	-2	0	-6	0	10	-11	21
1077	1	1	1	0	1	0	0	-4	-2	-2	0	0	4	-8	12
1078	0	7	0	0	1	0	0	-2	-1	-1	-2	0	8	-6	14
1079	0	2	3	1	2	0	0	-2	0	0	-4	0	8	-6	14
1080	0	1	1	1	1	0	0	0	-9	0	-1	0	4	-10	14
1081	0	1	0	0	1	0	0	-1	0	0	0	0	2	-1	3
1082	0	0	0	3	1	0	0	-1	0	0	0	0	4	-1	5
1083	0	0	0	0	0	1	0	0	0	0	0	0	1	0	1
1084	0	0	0	0	0	0	0	0	0	0	0	0	0	0	0
1085	0	0	0	0	0	0	0	-5	-1	0	-7	0	0	-13	13
1086	0	0	0	0	0	1	0	0	0	0	0	0	1	0	1
1087	0	0	0	0	0	1	0	0	0	0	0	0	1	0	1
1088	0	3	0	0	2	0	0	0	0	0	0	0	5	0	5
1089	0	0	2	0	0	0	0	0	0	0	0	0	2	0	2
1090	0	2	0	0	0	0	0	0	0	0	0	0	2	0	2
1091	0	0	0	0	0	0	0	0	0	0	0	0	0	0	0
1092	0	0	0	0	0	0	0	0	0	0	0	0	0	0	0
1093	0	0	0	0	0	0	0	0	0	0	0	0	0	0	0
1094	0	0	0	0	0	0	0	0	0	0	0	0	0	0	0
1095	0	0	0	0	1	0	0	0	-1	0	0	0	1	-1	2
1096	0	0	0	0	0	0	0	0	0	0	0	0	0	0	0
1097	0	0	3	0	0	0	0	0	-2	0	-1	0	3	-3	6
1098	0	1	0	1	0	0	0	-3	0	0	0	-1	2	-4	6
1099	0	3	3	0	1	0	0	-2	-1	0	-1	0	7	-4	11
1100	0	12	1	0	1	0	0	0	0	0	0	0	14	0	14
1101	0	1	3	0	17	0	0	0	0	-1	0	0	21	-1	22
1102	0	2	0	4	13	2	0	0	0	0	-1	0	21	-1	22
1103	0	0	2	0	1	0	0	0	0	-1	-1	0	3	-2	5
1104	0	11	4	0	20	0	0	-1	0	0	-10	0	35	-11	46
1105	0	4	2	2	10	0	0	-5	0	-6	-24	0	18	-35	53
1106	0	3	0	0	4	2	0	-2	-1	-1	-1	0	9	-5	14
1107	0	13	2	0	72	0	0	-1	-8	0	-8	0	87	-17	104
1108	1	7	7	1	14	0	-1	-4	0	-1	-2	0	30	-8	38
1109	1	0	27	2	1	0	-1	-3	-7	-2	0	0	31	-13	44
1110	2	141	16	0	1	0	0	-17	-1	0	0	0	160	-18	178
1111	5	29	0	0	2	0	0	-3	0	0	-1	0	36	-4	40
1112	1	1	0	0	36	1	0	-4	-31	-7	-4	0	39	-46	85
1113	2	1	0	4	63	0	0	0	0	0	0	-2	70	-2	72
1114	1	5	0	2	0	0	-1	-1	0	-2	-5	0	8	-9	17
1115	0	21	28	2	2	0	0	-1	-1	-1	-4	0	53	-7	60
1116	9	341	2	0	3	0	-1	0	0	-3	-11	0	355	-15	370
1117	4	1	0	0	7	0	0	-4	-1	-9	-26	-1	12	-41	53
1118	0	0	0	0	8	0	0	-4	-4	-5	-14	0	8	-27	35
1119	0	0	1	1	0	0	0	-20	-11	-1	-3	0	2	-35	37
1120	1	2	4	2	0	0	-5	-33	-2	-4	-14	-1	9	-59	68
1121	0	0	0	0	0	0	-2	-16	-2	-5	-24	0	0	-49	49
1122	13	20	5	10	38	1	-1	-11	-4	-6	-16	-1	87	-39	126
1123	2	5	21	6	195	0	0	-3	-6	-6	-9	-2	229	-26	255
1124	0	14	0	4	2	0	0	0	0	0	-1	0	20	-1	21
1125	6	103	169	33	30	3	0	-6	-2	-1	-2	-1	344	-12	356
1126	0	0	1	0	19	0	0	-9	-3	-9	-200	0	20	-221	241
1127	0	3	1	0	5	0	-7	-104	-18	-5	-30	0	9	-164	173
1128	0	3	1	2	28	0	-4	-9	-4	0	-11	0	34	-28	62
1129	0	2	2	1	21	3	-2	-30	-16	-10	-97	-3	29	-158	187
1130	0	4	2	1	68	0	0	-1	-3	-23	-110	-1	75	-138	213
1131	1	16	16	6	87	0	-5	-11	-7	-2	-26	-1	126	-52	178
1132	2	8	12	4	5	0	-5	-36	-23	-33	-46	-1	31	-144	175
1133	1	13	22	0	35	0	-13	-75	-36	-7	-24	0	71	-155	226
1134	3	20	2	2	5	0	-2	-40	-16	-2	-26	0	32	-86	118
1135	1	31	19	2	31	1	-3	-34	-7	-4	-16	0	85	-64	149
1136	1	28	4	7	13	0	-4	-2	0	-2	-20	-1	53	-29	82
1137	0	4	11	3	20	0	-1	0	0	0	-3	0	38	-4	42
1138	1	8	3	0	6	0	-3	-10	-2	-1	-15	0	18	-31	49
1139	2	44	7	2	4	2	-2	-12	-40	-9	-20	0	61	-83	144
1140	2	52	6	1	125	0	-2	-17	-1	-2	-4	0	186	-26	212
1141	1	0	0	3	4	0	-5	-12	-2	-1	0	0	8	-20	28
1142	0	0	7	0	1	0	-2	-12	-2	0	-1	0	8	-17	25
1143	0	19	1	0	0	0	0	-26	-3	0	0	0	20	-29	49
1144	1	22	0	0	0	0	-1	-7	0	0	0	0	23	-8	31
1145	1	3	0	0	0	0	0	0	-11	0	0	0	4	-11	15
1146	0	0	0	0	0	0	0	0	0	0	-1	0	0	-1	1
1147	0	0	0	0	0	0	0	0	0	0	-6	0	0	-6	6
1148	0	0	1	0	0	0	-5	-17	-1	-1	-2	0	1	-26	27
1149	0	2	0	0	4	0	-2	-17	-5	-1	-12	-1	6	-38	44
1150	0	1	0	2	1	0	0	-11	-3	0	-5	0	4	-19	23
1151	0	0	1	1	0	0	-3	-2	-4	0	-18	0	2	-27	29
1152	4	17	3	4	10	0	0	-1	-4	0	-2	0	38	-7	45
1153	2	20	14	3	6	0	0	-26	-5	0	-13	0	45	-44	89
1154	1	13	3	0	3	0	-3	-67	-8	0	0	0	20	-78	98
1155	0	0	0	1	3	0	-2	-8	-5	-1	-5	0	4	-21	25
1156	0	0	0	1	8	0	0	-34	-1	-1	-19	0	9	-55	64
1157	0	0	1	1	1	0	0	-1	0	0	-2	0	3	-3	6
1158	0	2	1	1	8	0	-2	-24	-1	0	-3	0	12	-30	42
1159	0	8	0	1	1	0	-6	-146	-14	-12	-90	0	10	-268	278
1160	1	3	2	1	6	0	-2	-5	-5	0	-5	0	13	-17	30
1161	0	7	0	1	2	0	-4	-65	-3	-3	-27	0	10	-102	112
1162	1	0	1	0	1	0	0	0	-1	0	-5	0	3	-6	9
1163	0	0	0	1	12	0	0	-20	-5	0	-2	0	13	-27	40
1164	0	2	2	0	10	0	0	-7	-2	0	-4	0	14	-13	27
1165	0	1	2	1	0	1	0	-2	0	0	0	0	5	-2	7
1166	0	0	0	1	3	0	-1	-2	-1	0	-4	0	4	-8	12
1167	0	1	0	1	12	0	0	-2	-1	0	-8	0	14	-11	25
1168	0	0	0	0	0	0	0	0	-2	0	-1	0	0	-3	3
1169	0	4	1	0	6	0	-4	-30	-4	0	-247	0	11	-285	296
1170	0	2	0	0	0	0	0	0	-1	0	0	0	2	-1	3
1171	3	1	0	4	0	0	0	-2	-1	0	-1	0	8	-4	12
1172	0	0	2	0	0	0	0	0	0	-1	-7	0	2	-8	10
1173	0	3	0	0	11	0	0	0	-1	0	0	0	14	-1	15
1174	0	2	0	0	0	0	0	0	0	0	-2	0	2	-2	4
1175	0	0	0	0	0	0	-1	-19	-6	-1	-1	0	0	-28	28
1176	0	2	0	0	0	0	-2	0	0	0	0	0	2	-2	4
1177	1	0	0	0	0	0	0	-1	-2	0	0	0	1	-3	4
1178	0	0	0	0	0	0	0	0	0	0	-3	0	0	-3	3
1179	0	0	0	0	1	0	0	-1	-1	0	0	0	1	-2	3
1180	0	0	0	0	1	0	0	0	0	-1	-2	0	1	-3	4
1181	0	0	0	0	1	1	0	0	-4	0	0	0	2	-4	6
1182	0	10	1	1	1	0	0	-2	-4	-1	0	0	13	-7	20
1183	0	2	0	3	0	0	-1	-3	0	-1	-2	0	5	-7	12
1184	1	1	1	1	0	0	-1	0	-1	0	-8	0	4	-10	14
1185	1	2	0	0	0	0	0	-3	0	-2	0	0	3	-5	8
1186	0	0	0	0	7	1	-2	0	0	0	0	0	8	-2	10
1187	0	1	0	0	5	0	0	-3	0	-1	-2	-1	6	-7	13
1188	0	0	1	0	2	0	0	0	0	0	0	0	3	0	3
1189	0	1	0	2	0	0	0	0	0	0	0	0	3	0	3
1190	0	5	10	1	0	0	0	0	0	0	0	0	16	0	16
1191	1	40	0	0	23	0	0	0	-1	0	-2	0	64	-3	67
1192	2	1	0	0	2	0	0	-1	0	0	0	0	5	-1	6
1193	0	2	5	0	25	0	0	0	0	0	0	0	32	0	32
1194	0	16	0	1	0	1	0	0	0	-1	0	0	18	-1	19
1195	1	8	2	0	2	0	-1	0	0	0	-2	0	13	-3	16
1196	0	4	0	0	1	1	-1	-21	-3	0	-7	0	6	-32	38
1197	2	2	0	0	2	0	-4	-8	-3	-2	-28	-1	6	-46	52
1198	0	2	1	0	0	0	0	-1	0	0	-19	0	3	-20	23
1199	0	0	1	0	0	0	0	-1	0	-1	-25	0	1	-27	28
1200	0	0	0	0	1	0	0	-2	-1	0	-7	0	1	-10	11
1201	0	0	0	0	0	0	0	-1	0	-1	-2	0	0	-4	4
1202	0	0	0	0	0	0	0	0	0	0	0	0	0	0	0
1203	0	7	2	0	2	1	0	0	0	0	0	0	12	0	12
1204	0	1	0	1	19	0	0	-2	-1	-1	0	0	21	-4	25
1205	0	0	1	1	9	0	0	-2	-1	0	0	0	11	-3	14
1206	0	0	7	2	2	0	-1	-2	0	0	-2	0	11	-5	16
1207	0	14	5	0	2	0	-1	0	-1	0	0	0	21	-2	23
1208	1	39	2	0	0	0	0	0	0	0	-1	0	42	-1	43
1209	3	0	1	0	0	0	0	0	0	0	0	0	4	0	4
1210	0	1	0	0	2	0	0	0	-1	0	-5	0	3	-6	9
1211	1	1	0	1	42	0	0	0	-1	0	0	0	45	-1	46
1212	0	0	4	3	7	0	-1	-3	-5	-2	-8	0	14	-19	33
1213	0	1	9	0	6	1	-2	-2	-1	0	-2	0	17	-7	24
1214	2	44	0	3	22	0	0	-15	0	0	-2	0	71	-17	88
1215	1	0	1	5	5	0	0	0	0	0	-2	0	12	-2	14
1216	0	0	1	0	1	1	0	0	0	0	-8	0	3	-8	11
1217	0	8	2	0	19	0	0	0	0	0	-19	0	29	-19	48
1218	3	6	1	2	1	0	0	0	-5	-1	-13	0	13	-19	32
1219	0	29	26	1	3	0	0	-13	-2	0	-1	-1	59	-17	76
1220	0	9	2	0	2	0	-3	-36	-3	-5	-14	0	13	-61	74
1221	2	7	2	0	5	0	-1	-1	-2	0	-2	0	16	-6	22
1222	0	2	0	0	2	1	0	-6	-1	0	-2	0	5	-9	14
1223	0	0	11	0	22	1	-2	-5	-4	0	-3	0	34	-14	48
1224	0	2	0	0	0	0	0	-24	0	-1	0	0	2	-25	27
1225	0	0	0	0	1	0	0	-5	-7	-1	-2	0	1	-15	16
1226	0	0	0	0	0	0	-1	-8	-2	0	-6	0	0	-17	17
1227	2	0	0	0	0	0	-2	-4	-2	0	-6	0	2	-14	16
1228	0	0	0	0	0	0	0	0	-2	-1	-15	0	0	-18	18
1229	0	14	25	0	7	0	0	0	0	0	-6	-2	46	-8	54
1230	1	4	4	0	85	0	-1	-1	0	-3	-23	0	94	-28	122
1231	1	9	6	7	10	0	-3	-2	0	-4	-6	0	33	-15	48
1232	0	6	10	2	3	0	-1	-2	-4	0	0	0	21	-7	28
1233	0	83	1	0	3	0	0	-52	-11	-1	-35	0	87	-99	186
1234	6	6	1	0	3	0	-1	-1	0	0	-1	0	16	-3	19
1235	0	6	4	0	79	0	0	0	-2	0	-8	0	89	-10	99
1236	2	3	2	0	3	0	0	0	-1	-1	0	0	10	-2	12
1237	0	4	23	0	14	0	0	0	0	0	0	0	41	0	41
1238	0	9	2	0	28	0	0	-9	0	0	-1	0	39	-10	49
1239	0	5	0	1	9	0	-1	-1	0	-1	-2	0	15	-5	20
1240	1	23	6	1	4	0	0	0	0	0	0	0	35	0	35
1241	0	3	3	0	35	0	0	0	0	0	-2	0	41	-2	43
1242	1	16	2	4	18	0	0	0	0	-1	-1	0	41	-2	43
1243	2	9	12	4	24	0	0	-1	-5	-5	-10	0	51	-21	72
1244	0	22	10	1	10	0	0	-2	-1	0	0	0	43	-3	46
1245	12	89	8	3	4	0	0	0	-2	-3	-14	0	116	-19	135
1246	1	13	3	0	0	1	-1	-1	0	-2	-11	0	18	-15	33
1247	2	0	0	0	4	0	-10	-51	-18	-8	-46	-1	6	-134	140
1248	0	5	3	3	43	1	0	-17	-6	-3	-11	0	55	-37	92
1249	3	15	19	4	22	0	-2	-9	-7	-2	-3	0	63	-23	86
1250	1	6	12	0	6	0	-7	-4	-10	-1	-40	0	25	-62	87
1251	2	31	2	0	14	0	-4	-73	-5	-5	-12	-1	49	-100	149
1252	0	1	1	0	5	0	0	-6	-1	0	-4	0	7	-11	18
1253	0	10	3	0	4	0	-2	-80	-9	-1	-32	0	17	-124	141
1254	2	22	0	2	21	0	-6	-24	-15	0	-22	-1	47	-68	115
1255	2	8	6	2	9	0	0	-4	-2	0	-2	-1	27	-9	36
1256	1	7	3	3	17	0	-1	-4	0	0	-18	0	31	-23	54
1257	1	13	5	4	29	4	-1	-3	-1	-7	-103	-2	56	-117	173
1258	1	3	4	1	47	0	0	-13	-21	-5	-15	0	56	-54	110
1259	1	16	9	9	5	1	-6	-69	-8	-7	-9	0	41	-99	140
1260	4	1	13	0	16	0	-7	-35	-40	-3	-6	0	34	-91	125
1261	0	3	1	0	0	0	-3	-6	-1	0	0	-1	4	-11	15
1262	3	2	0	2	8	0	-6	-9	0	-1	-35	-1	15	-52	67
1263	0	13	1	0	8	1	-3	-12	0	-1	-35	0	23	-51	74
1264	0	6	1	0	8	0	0	-9	-2	0	-2	0	15	-13	28
1265	0	1	6	3	1	1	0	-2	-1	-1	-12	0	12	-16	28
1266	0	6	29	0	0	0	0	0	0	-1	0	0	35	-1	36
1267	0	34	0	0	4	0	0	-32	-11	-2	-72	-2	38	-119	157
1268	1	1	2	0	5	0	0	-2	0	-1	-1	0	9	-4	13
1269	0	1	2	6	4	0	0	-2	0	-1	-1	0	13	-4	17
1270	0	0	1	1	54	0	0	-3	-1	0	0	0	56	-4	60
1271	0	5	1	9	9	0	-2	-5	-2	-2	-4	0	24	-15	39
1272	1	0	12	0	0	0	-2	0	0	0	-2	0	13	-4	17
1273	0	1	0	0	0	0	0	-11	-4	0	-1	0	1	-16	17
1274	0	0	0	1	0	0	-1	-13	-4	-1	-3	-1	1	-23	24
1275	1	8	0	6	16	2	0	-1	-2	0	-5	0	33	-8	41
1276	0	5	13	0	16	0	-3	-2	-10	0	-3	0	34	-18	52
1277	0	18	2	2	75	0	-2	-20	-25	-1	-1	0	97	-49	146
1278	0	1	17	9	11	0	-1	-6	0	0	0	0	38	-7	45
1279	0	18	37	2	10	0	0	0	0	0	0	0	67	0	67
1280	3	22	10	3	11	0	0	0	0	0	-1	0	49	-1	50
1281	0	21	4	6	9	0	0	0	0	0	0	0	40	0	40
1282	5	42	15	2	17	0	0	0	0	0	-1	0	81	-1	82
1283	3	131	14	6	5	0	0	0	0	0	0	0	159	0	159
1284	2	66	20	1	10	0	0	0	0	0	-4	0	99	-4	103
1285	4	6	3	1	12	0	0	-1	0	-1	-2	0	26	-4	30
1286	2	1	2	1	36	3	0	-3	-1	0	-5	0	45	-9	54
1287	2	40	13	6	45	0	0	0	-2	0	-3	0	106	-5	111
1288	0	59	12	2	12	0	0	-8	-4	0	-1	0	85	-13	98
1289	1	28	49	3	61	0	0	-8	-7	-1	-3	0	142	-19	161
1290	4	130	4	3	21	0	0	-31	0	0	-1	0	162	-32	194
1291	2	17	19	6	57	0	0	-7	-1	0	-4	0	101	-12	113
1292	1	15	7	7	12	0	0	0	-1	-2	-19	0	42	-22	64
1293	1	15	1	0	30	1	0	0	0	-2	-1	0	48	-3	51
1294	2	53	2	10	54	0	0	-9	-16	0	-2	-1	121	-28	149
1295	4	7	31	5	51	1	0	-8	-1	0	-1	0	99	-10	109
1296	0	15	15	0	3	0	-1	-8	-2	0	0	0	33	-11	44
1297	0	6	1	0	0	0	-1	-7	0	0	0	0	7	-8	15
1298	0	0	0	0	0	0	-1	-1	0	0	-1	0	0	-3	3
1299	0	1	0	0	0	0	0	-1	-3	0	-15	0	1	-19	20
1300	0	2	0	0	1	0	0	-11	-1	-2	0	0	3	-14	17
1301	0	75	3	0	1	0	0	-19	0	0	-2	0	79	-21	100
1302	1	3	1	0	0	0	-1	-2	0	0	-1	0	5	-4	9
1303	0	2	0	0	1	0	-7	-3	-6	-1	-31	-1	3	-49	52
1304	1	0	0	6	0	0	0	-3	0	0	-1	-1	7	-5	12
1305	0	0	0	0	4	0	-2	-2	-2	0	-2	0	4	-8	12
1306	0	0	0	2	16	0	-3	-53	-6	0	-1	0	18	-63	81
1307	1	3	17	2	51	0	-7	-47	0	0	0	0	74	-54	128
1308	0	48	27	5	8	0	-6	-2	-1	-1	-2	0	88	-12	100
1309	10	72	27	0	7	0	0	0	0	-1	0	0	116	-1	117
1310	0	21	1	0	1	0	0	0	0	0	-5	0	23	-5	28
1311	2	11	0	0	8	1	-2	-193	-28	-4	-56	0	22	-283	305
1312	1	1	0	1	4	0	0	-4	-9	-2	-2	0	7	-17	24
1313	0	3	11	3	22	0	0	0	-1	0	-1	-1	39	-3	42
1314	0	32	1	1	2	1	0	-3	0	0	-7	0	37	-10	47
1315	1	17	5	5	122	0	-1	0	0	-1	-3	0	150	-5	155
1316	3	110	5	6	30	0	0	-2	-1	0	-4	0	154	-7	161
1317	4	5	14	3	40	0	0	-1	-5	0	-2	0	66	-8	74
1318	1	108	9	2	8	0	0	-5	-2	0	0	-1	128	-8	136
1319	9	79	134	3	6	0	0	-9	-2	0	-16	0	231	-27	258
1320	3	92	3	0	9	2	0	-20	0	-3	-8	-1	109	-32	141
1321	3	5	3	2	54	0	-2	-19	-17	-2	-9	-1	67	-50	117
1322	2	5	5	2	17	2	0	-4	-1	-1	-57	0	33	-63	96
1323	0	12	21	4	27	0	0	0	0	0	0	0	64	0	64
1324	5	56	30	7	14	0	0	0	0	0	0	0	112	0	112
1325	7	128	17	1	2	0	0	-18	0	0	-3	0	155	-21	176
1326	6	9	7	0	4	0	-2	-2	0	0	-1	0	26	-5	31
1327	11	4	1	2	28	0	0	-3	-1	0	0	0	46	-4	50
1328	1	7	14	5	49	2	0	-1	0	0	0	0	78	-1	79
1329	3	185	105	3	40	0	-1	0	0	0	-1	0	336	-2	338
1330	10	122	10	5	29	0	-1	-13	0	-1	-5	0	176	-20	196
1331	0	21	15	1	56	1	0	-2	0	-1	0	0	94	-3	97
1332	5	62	14	6	15	1	0	-15	-5	-1	-3	0	103	-24	127
1333	1	18	27	1	54	0	-1	-2	-2	0	0	0	101	-5	106
1334	8	157	11	9	29	0	-1	0	-3	0	0	0	214	-4	218
1335	2	72	180	8	14	0	0	-3	0	0	0	0	276	-3	279
1336	0	114	28	3	25	0	-1	-1	-1	0	0	-1	170	-4	174
1337	10	55	1	3	55	0	0	-3	-1	0	-4	-1	124	-9	133
1338	1	28	17	5	104	0	0	-22	-9	-3	-31	0	155	-65	220
1339	6	27	16	11	10	0	-3	-35	-2	-1	-5	0	70	-46	116
1340	5	8	28	4	15	0	-2	-5	-6	0	-17	0	60	-30	90
1341	3	67	20	1	14	0	0	-2	-2	-2	-1	0	105	-7	112
1342	11	59	13	2	18	0	0	-1	-1	0	-2	0	103	-4	107
1343	6	12	1	4	4	0	0	0	0	0	0	0	27	0	27
1344	0	11	19	5	0	0	0	0	-2	-1	0	0	35	-3	38
1345	5	89	7	1	31	0	0	0	0	0	-3	0	133	-3	136
1346	0	34	12	8	7	0	0	0	0	0	0	0	61	0	61
1347	3	44	46	1	14	1	0	-1	0	0	-4	0	109	-5	114
1348	1	6	4	1	17	1	0	-2	-3	-3	-6	0	30	-14	44
1349	2	7	7	1	105	0	-1	-2	-14	-2	-12	0	122	-31	153
1350	3	149	22	3	68	0	-3	-7	-2	0	-24	0	245	-36	281
1351	4	88	64	12	48	1	-2	-16	-3	-3	-11	0	217	-35	252
1352	10	13	18	3	43	0	-5	-7	-9	-2	-1	0	87	-24	111
1353	8	232	55	18	118	0	0	-28	-3	0	-2	0	431	-33	464
1354	6	27	20	8	2	0	-2	-3	-4	-3	-1	0	63	-13	76
1355	12	196	39	2	17	0	0	-4	-1	-3	-8	-1	266	-17	283
1356	4	36	45	0	4	0	0	-17	-3	-1	-6	0	89	-27	116
1357	0	6	9	0	9	0	-2	-42	-65	-2	-9	0	24	-120	144
1358	0	5	5	0	1	0	-2	-103	-20	-1	-6	-1	11	-133	144
1359	0	8	5	0	13	1	-1	-40	-2	-3	-9	-1	27	-56	83
1360	1	5	5	4	3	3	-5	-24	-5	-2	-18	0	21	-54	75
1361	3	10	27	1	7	0	0	-12	-29	-11	-29	-1	48	-82	130
1362	2	35	9	10	12	0	0	-2	-2	0	-11	0	68	-15	83
1363	3	19	13	1	1	0	-1	-5	-3	-1	-20	0	37	-30	67
1364	9	10	1	1	2	0	-5	-9	-16	-1	-51	0	23	-82	105
1365	0	6	1	0	12	0	-4	-2	-6	-6	-23	0	19	-41	60
1366	0	9	7	2	10	0	-5	-143	-29	-5	-67	-1	28	-250	278
1367	1	0	25	0	1	0	-1	-94	-31	-5	-66	0	27	-197	224
1368	0	10	4	0	2	0	-1	-5	-3	-5	-7	0	16	-21	37
1369	0	26	1	0	0	0	0	-70	-12	-2	-3	0	27	-87	114
1370	0	1	0	0	0	0	-10	-28	-17	-1	-22	0	1	-78	79
1371	0	8	1	0	4	0	-1	-2	-1	-3	0	0	13	-7	20
1372	0	20	31	4	5	0	-2	-5	-12	-1	-4	0	60	-24	84
1373	0	6	4	0	0	0	-2	-14	-3	0	0	0	10	-19	29
1374	1	4	4	0	0	0	-4	-23	-2	-1	-4	0	9	-34	43
1375	0	0	0	0	0	0	-5	-3	0	0	0	0	0	-8	8
1376	0	2	0	0	0	0	0	-3	-1	0	0	0	2	-4	6
1377	0	0	26	0	1	1	-4	-10	-9	-3	-12	0	28	-38	66
1378	1	234	2	1	1	0	0	-14	-10	0	-1	0	239	-25	264
1379	2	5	3	1	1	0	-5	-78	-4	0	-2	0	12	-89	101
1380	0	0	0	0	0	0	0	-2	-2	0	-20	0	0	-24	24
1381	1	1	0	0	38	0	-3	-14	-15	-4	-64	0	40	-100	140
1382	0	5	2	0	5	0	-2	-23	-21	-4	-36	-1	12	-87	99
1383	3	6	7	0	6	0	-1	-24	-15	-3	-24	-1	22	-68	90
1384	1	11	2	1	2	0	-8	-63	-38	-10	-49	0	17	-168	185
1385	5	17	5	2	10	0	-6	-71	-45	-1	-15	0	39	-138	177
1386	2	68	13	7	4	0	-7	-324	-24	-7	-65	0	94	-427	521
1387	0	2	8	6	69	1	0	-5	-1	-1	-3	0	86	-10	96
1388	0	9	2	13	11	1	0	-63	-4	-2	-13	0	36	-82	118
1389	0	1	1	0	1	0	-1	-3	-5	0	-1	0	3	-10	13
1390	0	5	3	2	16	0	0	-6	-2	-3	-3	-1	26	-15	41
1391	1	0	0	1	12	1	0	-26	-1	0	-8	0	15	-35	50
1392	0	1	4	3	16	0	-4	-1	0	0	0	0	24	-5	29
1393	0	9	10	5	4	2	0	0	-3	-1	0	0	30	-4	34
1394	1	20	59	0	0	0	0	-2	0	0	0	0	80	-2	82
1395	4	29	0	2	0	0	0	0	0	0	0	0	35	0	35
1396	14	2	1	0	0	0	0	0	0	0	0	0	17	0	17
1397	1	0	0	0	11	0	0	-1	0	0	-1	0	12	-2	14
1398	0	0	0	1	7	0	-1	-2	-1	0	-7	0	8	-11	19
1399	0	22	28	3	8	1	-1	-12	-6	0	-14	0	62	-33	95
1400	1	19	13	4	0	0	-2	-7	-6	0	0	0	37	-15	52
1401	4	31	6	1	9	0	0	-1	-2	0	0	0	51	-3	54
1402	6	65	36	4	30	0	0	-3	0	0	0	0	141	-3	144
1403	0	19	0	1	0	0	0	0	0	0	0	0	20	0	20
1404	1	8	4	0	6	0	0	0	0	0	0	0	19	0	19
1405	0	57	1	0	0	0	0	0	0	0	0	0	58	0	58
1406	0	4	6	1	0	0	0	0	0	0	0	0	11	0	11
1407	2	29	1	1	0	1	0	0	0	0	0	0	34	0	34
1408	2	1	0	0	7	0	0	0	0	0	0	0	10	0	10
1409	0	0	0	2	19	0	0	0	0	0	0	0	21	0	21
1410	1	0	7	6	4	0	0	0	-2	0	0	0	18	-2	20
1411	0	2	0	1	2	0	0	-3	0	0	0	0	5	-3	8
1412	0	0	0	0	0	0	0	0	0	0	0	0	0	0	0
1413	0	2	0	1	0	0	0	-1	0	0	-1	0	3	-2	5
1414	0	0	0	0	0	0	0	-2	-6	-1	-1	0	0	-10	10
1415	0	0	0	0	0	0	0	-3	0	-1	-2	0	0	-6	6
1416	0	1	0	0	0	1	-2	-3	-9	-4	-14	0	2	-32	34
1417	0	19	5	0	42	1	0	0	-1	-1	-2	0	67	-4	71
1418	0	3	6	4	27	0	0	0	-2	-1	-17	0	40	-20	60
1419	0	0	2	1	3	0	-1	-3	0	-2	-19	0	6	-25	31
1420	0	5	5	1	14	0	0	-4	-2	-2	0	0	25	-8	33
1421	1	36	0	1	6	0	-1	-24	0	0	0	0	44	-25	69
1422	2	15	1	1	0	0	-1	-4	0	0	-3	0	19	-8	27
1423	2	37	3	1	0	0	-1	-13	0	-2	-17	-1	43	-34	77
1424	7	5	0	1	2	0	0	0	0	0	-2	0	15	-2	17
1425	8	0	12	0	3	0	-4	-23	-10	-7	-30	0	23	-74	97
1426	1	11	1	4	3	2	-2	-28	-4	0	-62	0	22	-96	118
1427	0	3	2	0	13	1	0	-5	-2	0	-2	0	19	-9	28
1428	1	22	3	1	14	0	0	-1	0	0	-1	0	41	-2	43
1429	1	0	1	0	5	0	0	0	0	0	-1	0	7	-1	8
1430	0	19	1	1	7	0	-2	-2	-1	-2	-17	-1	28	-25	53
1431	1	39	4	2	5	0	0	-1	-1	0	-8	0	51	-10	61
1432	6	57	18	1	10	0	0	-10	-1	-10	-4	0	92	-25	117
1433	1	8	5	2	59	1	0	-2	-5	-4	-2	-1	76	-14	90
1434	0	15	5	5	119	0	0	-26	-2	0	-3	0	144	-31	175
1435	0	27	39	5	69	0	-1	-6	-1	-1	-26	-1	140	-36	176
1436	0	47	55	15	49	1	-1	-62	-40	-4	-124	0	167	-231	398
1437	4	97	6	5	25	0	0	-3	-8	0	-17	0	137	-28	165
1438	9	56	23	4	11	0	-5	-28	-5	-2	-7	0	103	-47	150
1439	1	12	0	1	16	0	-2	-15	-2	0	-1	0	30	-20	50
1440	0	1	1	0	16	0	0	-35	-1	0	-10	0	18	-46	64
1441	0	15	8	3	18	0	-1	-7	-2	0	-1	0	44	-11	55
1442	0	27	5	0	0	0	0	-10	-2	0	-11	0	32	-23	55
1443	0	21	8	0	6	0	0	-23	-16	-1	-26	-1	35	-67	102
1444	0	37	0	2	4	0	-3	-40	-66	-8	-8	-1	43	-126	169
1445	1	2	5	1	6	0	-8	-173	-24	-5	-49	0	15	-259	274
1446	1	68	31	0	16	0	-3	-3	0	-1	-3	-3	116	-13	129
1447	0	5	2	3	1	0	0	-20	-9	-1	-6	0	11	-36	47
1448	0	1	1	0	0	0	-4	-81	-4	-3	-6	-3	2	-101	103
1449	0	0	0	0	3	0	-12	-10	-11	-1	-26	-3	3	-63	66
1450	4	5	2	0	2	0	0	-8	-1	-5	-14	0	13	-28	41
1451	0	1	2	0	2	0	0	0	-1	0	-5	0	5	-6	11
1452	0	1	1	0	2	0	-2	-48	-12	-2	-27	0	4	-91	95
1453	0	0	0	0	0	1	0	-1	-5	-5	-12	0	1	-23	24
1454	0	1	0	0	4	0	-7	-136	-16	-4	-69	-1	5	-233	238
1455	0	0	1	0	4	0	-6	-11	-9	0	-26	0	5	-52	57
1456	0	7	4	0	4	0	0	0	0	0	-15	-2	15	-17	32
1457	1	5	2	2	4	0	-2	-8	-3	-2	-8	0	14	-23	37
1458	1	2	1	0	1	0	-2	-2	-3	0	-3	-1	5	-11	16
1459	0	3	3	1	4	0	-1	-5	-10	0	-6	-1	11	-23	34
1460	0	6	0	1	40	0	-1	-4	-9	-1	-19	0	47	-34	81
1461	0	1	3	3	6	0	0	-4	-1	0	-2	0	13	-7	20
1462	0	6	13	0	5	0	0	-2	0	-1	-3	-2	24	-8	32
1463	0	13	0	2	3	0	0	-5	-7	-1	-4	-1	18	-18	36
1464	1	2	2	0	4	0	0	-3	-2	0	-1	0	9	-6	15
1465	0	2	1	0	4	0	0	-12	-4	0	-2	0	7	-18	25
1466	0	2	0	1	2	0	-2	-8	-2	-2	-13	-1	5	-28	33
1467	0	1	0	0	3	0	-1	0	-2	-1	-8	0	4	-12	16
1468	0	14	2	2	1	0	-2	-14	-24	-1	-24	0	19	-65	84
1469	2	2	1	0	1	0	0	-15	-1	-1	-5	0	6	-22	28
1470	0	11	0	1	2	0	-5	-47	-9	-2	-29	0	14	-92	106
1471	1	7	0	1	4	0	-1	-24	-1	0	-6	0	13	-32	45
1472	0	3	0	0	3	0	-2	-26	-8	-2	-22	-1	6	-61	67
1473	0	4	0	2	9	0	0	-10	-1	-1	-12	0	15	-24	39
1474	0	0	1	0	4	0	0	0	-1	-1	-7	0	5	-9	14
1475	0	0	0	0	2	0	0	-8	-4	-5	0	0	2	-17	19
1476	0	2	4	0	0	0	-1	-1	-8	0	0	0	6	-10	16
1477	0	15	0	0	0	0	-6	-54	-2	0	-8	0	15	-70	85
1478	1	0	1	0	0	0	-3	-9	0	0	-6	-1	2	-19	21
1479	1	165	1	0	3	0	-1	-6	-30	-2	-48	0	170	-87	257
1480	8	5	1	2	2	0	0	-12	-4	-3	-15	0	18	-34	52
1481	1	20	31	4	5	0	-2	-37	-4	0	-7	-1	61	-51	112
1482	1	0	1	1	1	0	0	-10	-3	-2	-1	0	4	-16	20
1483	0	5	12	0	6	0	-3	-4	-85	-3	-22	-3	23	-120	143
1484	0	55	0	3	11	0	-2	-135	-7	-3	-91	0	69	-238	307
1485	2	3	6	0	11	0	-9	-193	-16	-3	-32	0	22	-253	275
1486	0	4	4	3	11	0	0	-4	-2	0	-8	0	22	-14	36
1487	1	10	4	2	92	0	0	0	0	0	-9	-1	109	-10	119
1488	1	53	7	5	2	0	-1	0	0	0	0	0	68	-1	69
1489	2	145	124	1	1	0	0	0	-2	0	0	0	273	-2	275
1490	0	197	1	0	2	0	0	-42	0	0	-1	0	200	-43	243
1491	8	12	15	3	1	0	-3	-2	-1	0	-3	0	39	-9	48
1492	3	186	32	0	12	0	-3	-23	-10	-6	-11	0	233	-53	286
1493	3	84	2	1	14	0	-1	0	-1	-1	-2	0	104	-5	109
1494	22	132	19	13	22	0	0	-31	-2	-1	-5	0	208	-39	247
1495	3	3	10	1	4	0	0	-2	-2	0	-2	0	21	-6	27
1496	0	31	7	1	11	0	0	-8	-1	0	0	0	50	-9	59
1497	7	23	4	1	58	0	0	-1	-2	0	0	0	93	-3	96
1498	0	2	0	3	65	0	0	0	0	0	0	0	70	0	70
1499	1	0	7	4	114	0	0	-1	0	0	0	0	126	-1	127
1500	1	31	68	11	101	0	0	-2	0	0	-1	0	212	-3	215
1501	3	324	87	3	80	0	0	-1	0	0	0	0	497	-1	498
1502	5	83	35	21	103	2	0	0	-1	0	0	0	249	-1	250
1503	12	41	20	8	42	0	0	-2	0	0	0	0	123	-2	125
1504	3	55	70	9	3	0	0	0	0	0	0	0	140	0	140
1505	2	130	44	3	17	2	0	-1	0	0	-1	0	198	-2	200
1506	10	41	9	1	52	0	0	0	0	0	0	0	113	0	113
1507	11	22	49	2	9	0	0	-1	0	0	-2	0	93	-3	96
1508	6	48	5	1	32	0	0	-1	-1	0	-3	0	92	-5	97
1509	6	6	8	0	26	1	0	-2	-3	-1	-1	0	47	-7	54
1510	1	5	30	9	77	1	0	-1	-6	0	-11	0	123	-18	141
1511	0	5	4	1	0	0	0	-2	0	0	-26	0	10	-28	38
1512	4	6	3	2	2	0	0	0	0	0	-5	0	17	-5	22
1513	1	10	1	0	2	0	0	-1	-13	-2	-33	0	14	-49	63
1514	1	11	0	3	5	0	0	-17	-3	-4	-4	-1	20	-29	49
1515	0	2	5	0	4	0	-1	-6	-85	0	-7	0	11	-99	110
1516	1	6	3	0	3	0	-1	-66	0	-1	-18	0	13	-86	99
1517	0	2	0	0	22	0	-6	-12	-4	-1	-9	-2	24	-34	58
1518	0	0	0	0	0	0	0	-12	-4	-1	-16	0	0	-33	33
1519	0	0	1	0	0	0	0	-6	-4	-1	-3	0	1	-14	15
1520	0	5	1	0	0	0	-1	-180	-10	-3	-20	0	6	-214	220
1521	0	0	1	0	0	0	-10	-87	-11	-2	-2	0	1	-112	113
1522	0	0	0	0	0	0	-3	-131	-11	0	-2	0	0	-147	147
1523	0	0	0	0	0	0	-2	-14	-4	0	-7	-1	0	-28	28
1524	1	1	0	0	0	0	-7	-121	-10	-2	-10	-2	2	-152	154
1525	0	0	0	0	0	0	-1	-1	-4	-2	-10	0	0	-18	18
1526	0	0	1	0	2	0	0	-4	-3	-1	-5	-1	3	-14	17
1527	0	1	1	0	2	0	-11	-138	-22	-1	-72	0	4	-244	248
1528	4	19	5	0	7	0	-4	-117	-49	-2	-11	-1	35	-184	219
1529	3	7	4	4	16	0	-4	-42	-22	-6	-113	-1	34	-188	222
1530	0	12	9	0	47	0	-2	-14	-6	-6	-45	-1	68	-74	142
1531	2	52	15	2	3	1	-1	-45	-26	-11	-90	0	75	-173	248
1532	5	27	25	2	45	0	-2	-44	-42	-15	-105	0	104	-208	312
1533	1	3	0	2	0	0	0	0	0	-2	-3	0	6	-5	11
1534	6	3	62	0	5	0	0	-2	-3	0	-4	0	76	-9	85
1535	0	178	0	0	0	0	0	-10	-1	-2	-11	0	178	-24	202
1536	3	0	8	1	10	0	0	-2	-3	-4	-4	0	22	-13	35
1537	0	3	1	1	12	0	-3	-67	-10	0	-11	0	17	-91	108
1538	1	1	0	0	4	0	0	0	-2	-10	-21	0	6	-33	39
1539	0	13	5	0	9	0	0	-4	-7	-14	-81	0	27	-106	133
1540	0	31	2	0	17	0	0	-6	-6	-6	-25	0	50	-43	93
1541	0	1	2	1	3	0	-4	-54	-45	-5	-37	-3	7	-148	155
1542	0	0	0	0	0	0	-7	-43	-10	-5	-53	0	0	-118	118
1543	4	15	10	0	9	0	-11	-44	-17	-8	-91	0	38	-171	209
1544	1	1	0	0	1	0	-3	-27	-8	-5	-42	0	3	-85	88
1545	9	25	6	3	15	0	-7	-8	-13	-3	-16	0	58	-47	105
1546	2	11	6	4	1	0	-3	-20	-21	-1	-25	0	24	-70	94
1547	6	109	48	2	3	0	-1	-28	-3	-1	-6	-2	168	-41	209
1548	2	20	2	0	14	0	0	-11	-5	0	-3	0	38	-19	57
1549	0	1	0	0	3	0	-1	-8	-3	0	-2	0	4	-14	18
1550	0	0	0	0	0	0	-4	-96	-7	-1	-15	0	0	-123	123
1551	0	4	0	0	0	0	-1	-1	-2	0	-4	0	4	-8	12
1552	3	1	1	0	0	0	-1	-3	-15	0	-8	0	5	-27	32
1553	1	4	7	0	6	0	-3	-13	-1	-1	-8	0	18	-26	44
1554	0	3	2	0	1	0	0	-6	-4	0	-5	0	6	-15	21
1555	0	0	0	1	1	0	-2	-1	-1	-1	-14	0	2	-19	21
1556	0	0	0	0	0	0	0	-2	-5	-1	-24	0	0	-32	32
1557	0	0	0	0	2	0	-7	-19	-29	-9	-104	-2	2	-170	172
1558	0	3	0	0	8	0	0	-7	-5	-2	-10	0	11	-24	35
1559	0	1	1	0	3	0	-1	-70	-7	-1	-12	0	5	-91	96
1560	0	51	6	1	0	1	-9	-23	-4	-7	-16	-2	59	-61	120
1561	1	11	2	0	0	0	-3	-4	0	0	-4	0	14	-11	25
1562	2	2	2	0	1	0	-3	-24	-5	0	-10	0	7	-42	49
1563	1	1	0	1	8	0	0	0	-12	0	-23	0	11	-35	46
1564	0	1	0	0	0	0	0	0	0	0	0	0	1	0	1
1565	1	1	1	0	3	0	0	0	0	0	-1	0	6	-1	7
1566	0	1	3	0	0	0	0	-3	0	-1	-2	0	4	-6	10
1567	0	10	1	0	0	0	-1	-2	0	0	-3	0	11	-6	17
1568	1	0	1	0	5	1	-1	-1	-3	-1	0	0	8	-6	14
1569	0	1	0	2	21	0	-1	-17	-2	-1	-2	0	24	-23	47
1570	0	0	6	3	0	0	0	-3	-15	0	-1	0	9	-19	28
1571	2	3	9	0	18	0	0	-18	0	-1	-2	0	32	-21	53
1572	2	24	11	9	86	1	-1	0	0	0	-2	0	133	-3	136
1573	2	15	16	3	60	2	0	-3	0	0	0	0	98	-3	101
1574	0	200	51	2	56	0	0	-9	-10	-1	-29	0	309	-49	358
1575	1	24	14	3	57	1	0	-43	-3	-3	-4	0	100	-53	153
1576	12	279	82	7	72	2	-1	0	0	0	-1	0	454	-2	456
1577	4	71	79	8	54	4	-1	-3	-2	0	-5	-1	220	-12	232
1578	3	63	40	12	12	6	0	-2	0	0	0	0	136	-2	138
1579	16	155	50	5	143	0	-1	-2	-1	0	0	0	369	-4	373
1580	4	12	21	5	33	0	-2	-7	-5	0	-7	0	75	-21	96
1581	3	31	41	4	23	0	0	0	0	0	0	0	102	0	102
1582	2	40	9	4	12	0	-1	0	0	0	-4	0	67	-5	72
1583	2	10	4	1	3	0	0	0	0	0	0	0	20	0	20
1584	0	1	0	0	2	1	0	-3	-1	-1	0	0	4	-5	9
1585	1	1	0	0	3	0	0	-2	-2	-1	-1	0	5	-6	11
1586	0	0	0	0	3	0	0	0	-3	0	-2	0	3	-5	8
1587	1	1	15	1	32	0	0	-1	0	0	0	0	50	-1	51
1588	0	0	6	0	4	0	0	0	-4	0	0	0	10	-4	14
1589	0	4	1	1	9	0	0	-3	0	-1	-2	0	15	-6	21
1590	0	15	0	2	14	0	-2	-1	-4	-2	-6	0	31	-15	46
1591	0	2	2	3	0	0	0	-2	0	0	-3	0	7	-5	12
1592	0	6	39	0	2	0	0	-2	-6	0	-3	0	47	-11	58
1593	0	53	0	0	30	1	-1	-5	-1	0	-1	0	84	-8	92
1594	4	0	1	4	7	0	-1	-3	0	0	-1	-1	16	-6	22
1595	0	0	2	1	1	0	0	-2	0	0	-1	0	4	-3	7
1596	0	7	5	0	0	0	-2	-6	0	0	-1	0	12	-9	21
1597	1	22	0	0	0	0	-1	-2	-1	0	0	0	23	-4	27
1598	3	3	0	0	0	0	-1	0	0	0	-1	0	6	-2	8
1599	0	1	0	2	4	0	0	-1	0	0	0	0	7	-1	8
1600	1	2	1	1	3	1	0	0	0	0	0	0	9	0	9
1601	1	23	3	1	111	0	0	-1	-2	0	-1	0	139	-4	143
1602	0	3	1	0	0	0	0	0	-1	0	-1	0	4	-2	6
1603	2	12	96	3	40	0	0	-1	-6	0	-10	0	153	-17	170
1604	1	38	6	2	13	0	0	-4	-3	-1	-12	0	60	-20	80
1605	3	2	0	3	1	0	0	-4	0	0	0	0	9	-4	13
1606	0	14	1	0	13	1	0	-37	-1	0	0	0	29	-38	67
1607	0	4	1	1	2	0	-1	-3	0	-1	-2	0	8	-7	15
1608	0	1	0	0	15	0	0	0	0	0	0	0	16	0	16
1609	0	0	1	0	47	0	0	-5	-2	-1	-7	0	48	-15	63
1610	0	8	12	1	30	0	0	0	0	-1	0	0	51	-1	52
1611	0	28	13	10	45	1	0	0	0	0	-3	0	97	-3	100
1612	2	39	29	4	106	2	0	0	0	0	0	0	182	0	182
1613	5	87	7	4	102	0	0	0	-1	0	0	0	205	-1	206
1614	4	110	25	9	8	0	0	0	0	0	0	0	156	0	156
1615	0	5	8	0	1	0	0	-1	0	0	0	0	14	-1	15
1616	0	24	3	0	9	0	0	0	0	0	-1	0	36	-1	37
1617	1	11	1	1	4	0	0	0	-3	0	-4	0	18	-7	25
1618	0	83	10	3	10	0	-1	-5	0	0	0	0	106	-6	112
1619	1	51	7	5	13	0	0	0	-2	0	0	0	77	-2	79
1620	0	8	8	0	0	0	0	-1	-1	0	-1	0	16	-3	19
1621	0	7	2	2	5	0	0	-1	0	0	0	0	16	-1	17
1622	3	1	0	4	6	1	-3	0	-2	-1	-13	0	15	-19	34
1623	0	0	1	0	2	0	0	0	-3	0	-22	0	3	-25	28
1624	0	8	2	0	5	0	0	0	-1	-1	-2	0	15	-4	19
1625	0	4	9	0	5	0	0	-9	-7	0	-24	0	18	-40	58
1626	0	2	3	0	11	0	0	-13	-3	-7	-16	0	16	-39	55
1627	0	1	4	0	47	0	-2	-6	-9	-8	-14	0	52	-39	91
1628	0	8	9	6	2	0	0	-3	-1	0	-4	0	25	-8	33
1629	0	7	24	0	0	0	0	0	-2	-2	0	0	31	-4	35
1630	0	59	0	0	4	1	0	-7	-1	0	0	0	64	-8	72
1631	5	24	10	3	33	0	0	0	0	0	0	0	75	0	75
1632	0	1	3	1	1	0	0	-10	0	0	-6	-1	6	-17	23
1633	0	2	2	0	1	0	-4	-14	-20	-4	-53	0	5	-95	100
1634	0	12	0	2	2	0	-3	-14	-1	-1	-7	0	16	-26	42
1635	0	0	1	0	1	0	-2	-45	-14	-2	-7	-1	2	-71	73
1636	0	0	0	0	0	0	0	-38	-4	0	-12	0	0	-54	54
1637	0	0	0	0	0	0	-1	-2	0	0	-28	-1	0	-32	32
1638	0	1	0	0	9	0	0	0	0	0	-4	0	10	-4	14
1639	0	0	0	0	0	0	0	0	-4	-1	-19	0	0	-24	24
1640	0	0	1	0	2	0	0	-3	-1	-2	-4	0	3	-10	13
1641	1	11	0	0	2	0	-1	-15	-6	-1	-9	0	14	-32	46
1642	0	5	0	0	2	0	-1	-36	-16	-1	-60	0	7	-114	121
1643	0	0	0	0	0	0	-1	-2	-2	0	-4	0	0	-9	9
1644	0	9	2	0	1	0	0	0	0	0	0	0	12	0	12
1645	0	1	0	0	16	0	0	-3	-1	0	0	0	17	-4	21
1646	0	0	0	1	0	0	0	-4	-3	0	-4	0	1	-11	12
1647	0	1	1	0	2	0	-1	-3	-1	0	-5	0	4	-10	14
1648	0	38	0	1	0	0	0	-1	-1	-1	0	0	39	-3	42
1649	2	0	2	1	1	0	0	0	-3	0	0	0	6	-3	9
1650	0	6	0	0	0	0	0	-1	0	0	0	0	6	-1	7
1651	0	5	4	0	1	0	-3	-2	0	0	-3	0	10	-8	18
1652	0	0	0	0	0	0	-2	0	0	0	0	0	0	-2	2
1653	2	0	1	0	0	0	0	0	0	0	0	0	3	0	3
1654	1	0	0	0	0	0	0	0	0	0	0	0	1	0	1
1655	0	0	0	0	0	0	0	0	0	0	0	0	0	0	0
1656	0	0	0	0	0	0	0	0	0	0	0	0	0	0	0
1657	0	0	0	0	0	0	0	0	-2	0	0	0	0	-2	2
1658	0	0	0	0	0	0	0	-8	-4	-1	-6	0	0	-19	19
1659	0	0	0	0	0	0	0	-1	0	0	0	0	0	-1	1
1660	0	0	2	0	6	0	0	-2	0	0	0	0	8	-2	10
1661	1	28	0	3	2	0	0	-23	-27	-4	-42	0	34	-96	130
1662	1	0	3	0	1	0	0	-1	-1	0	0	0	5	-2	7
1663	0	42	1	0	20	0	0	-10	-40	-2	-3	0	63	-55	118
1664	1	0	0	3	0	0	0	-47	-3	-3	-11	0	4	-64	68
1665	0	0	17	0	4	0	0	-3	0	0	-12	0	21	-15	36
1666	0	7	0	2	1	0	-3	-1	-1	0	-8	0	10	-13	23
1667	8	4	20	1	1	0	-2	-24	-6	-2	-7	0	34	-41	75
1668	0	29	10	1	1	0	0	-8	0	-1	0	0	41	-9	50
1669	4	7	0	1	1	0	0	-1	0	0	0	0	13	-1	14
1670	1	7	1	0	1	0	0	-5	0	0	0	0	10	-5	15
1671	0	1	1	0	0	0	0	0	0	0	-1	0	2	-1	3
1672	0	3	2	1	3	1	0	0	0	0	0	0	10	0	10
1673	0	3	0	0	1	0	0	0	0	0	0	0	4	0	4
1674	0	3	0	0	0	0	0	0	0	0	0	0	3	0	3
1675	0	1	0	0	0	0	0	0	0	0	-1	0	1	-1	2
1676	0	1	1	0	0	0	0	0	0	0	-3	0	2	-3	5
1677	0	0	2	0	1	0	0	0	0	0	-2	0	3	-2	5
1678	0	2	0	0	3	0	0	0	-2	-4	-5	0	5	-11	16
1679	0	0	1	1	26	0	0	-2	-1	0	0	0	28	-3	31
1680	0	1	4	0	1	0	0	-4	-1	0	0	0	6	-5	11
1681	0	1	11	0	1	0	0	-1	0	0	0	0	13	-1	14
1682	0	19	4	1	1	0	0	-4	-2	0	-1	0	25	-7	32
1683	1	2	1	2	14	0	-2	-3	0	0	0	0	20	-5	25
1684	0	3	0	0	0	0	0	0	-4	0	0	0	3	-4	7
1685	0	1	1	1	0	0	0	0	0	0	0	0	3	0	3
1686	0	2	1	0	1	0	-1	0	0	0	0	0	4	-1	5
1687	1	0	0	0	0	0	-1	-5	-2	0	-20	-1	1	-29	30
1688	1	2	0	0	6	0	0	-1	-2	-1	-6	0	9	-10	19
1689	0	3	0	0	0	0	-6	-44	-34	-5	-35	0	3	-124	127
1690	3	0	2	0	2	0	0	-3	0	0	-3	-1	7	-7	14
1691	2	4	3	0	1	0	0	-9	-4	-1	-34	0	10	-48	58
1692	0	5	1	0	4	0	-3	-26	-1	0	-36	0	10	-66	76
1693	1	1	1	0	11	0	0	-2	-4	0	-49	0	14	-55	69
1694	0	10	5	2	15	0	-5	-14	-17	-4	-57	-2	32	-99	131
1695	1	9	3	4	8	0	0	-83	-21	-5	-21	0	25	-130	155
1696	1	38	15	7	34	0	-5	-95	-25	-8	-34	-2	95	-169	264
1697	1	8	11	1	41	2	-3	-71	-10	-3	-8	-6	64	-101	165
1698	2	1	4	1	5	0	0	-7	-15	0	-5	0	13	-27	40
1699	0	60	18	0	76	1	-2	-84	-9	-2	-23	0	155	-120	275
1700	2	1	0	2	4	2	-1	-19	-8	-3	-13	-1	11	-45	56
1701	0	1	2	0	5	0	-1	-14	-15	-4	-36	0	8	-70	78
1702	0	28	5	1	21	0	-2	-7	-4	-2	-9	0	55	-24	79
1703	0	13	27	2	16	0	-4	-6	-8	0	-5	0	58	-23	81
1704	1	29	3	2	23	0	-8	-155	-11	-4	0	0	58	-178	236
1705	2	7	2	0	3	0	-6	-13	-5	0	0	0	14	-24	38
1706	1	5	3	0	11	0	-2	-27	-1	0	-1	0	20	-31	51
1707	2	17	10	2	5	0	0	-1	-1	0	-3	0	36	-5	41
1708	0	8	3	0	2	0	0	-2	0	-4	-3	0	13	-9	22
1709	0	2	0	0	8	0	-5	-25	-7	0	-32	0	10	-69	79
1710	1	3	2	1	4	0	-1	-17	-4	-2	-8	0	11	-32	43
1711	0	0	0	0	2	0	-1	-1	-2	0	-4	0	2	-8	10
1712	0	0	0	0	0	0	-3	-37	-11	0	-15	0	0	-66	66
1713	0	0	1	0	0	0	0	0	0	0	0	0	1	0	1
1714	0	0	0	0	0	0	0	0	0	0	0	0	0	0	0
1715	0	0	0	0	0	0	0	0	0	0	0	0	0	0	0
1716	0	0	0	0	0	0	0	0	0	0	0	0	0	0	0
1717	0	1	0	0	0	0	0	0	0	0	0	0	1	0	1
1718	0	0	0	0	0	0	0	0	0	0	-2	0	0	-2	2
1719	0	0	0	0	3	0	0	0	0	0	0	0	3	0	3
1720	0	0	0	1	2	0	0	0	0	0	-1	-1	3	-2	5
1721	0	1	0	0	5	1	0	-1	-1	0	0	0	7	-2	9
1722	0	12	2	0	6	1	0	-5	0	0	-1	0	21	-6	27
1723	1	6	7	0	15	0	-2	0	0	-1	-30	0	29	-33	62
1724	0	10	0	1	2	0	0	0	0	0	0	0	13	0	13
1725	2	32	13	1	0	0	-2	-19	-16	-1	0	0	48	-38	86
1726	0	9	3	0	0	0	0	-10	-1	0	-1	0	12	-12	24
1727	2	17	4	2	2	0	-2	-5	-2	0	-3	0	27	-12	39
1728	7	4	0	1	23	0	-1	-3	-7	0	-2	0	35	-13	48
1729	2	5	0	0	4	0	0	-16	-2	0	-10	0	11	-28	39
1730	0	3	6	1	0	0	0	-1	-2	-1	-5	0	10	-9	19
1731	1	43	2	0	6	1	0	0	0	0	-7	0	53	-7	60
1732	5	7	1	1	5	0	0	0	0	-1	-3	0	19	-4	23
1733	0	0	0	1	6	1	0	-2	-1	0	-14	0	8	-17	25
1734	0	0	7	0	14	0	-1	-14	-2	-9	-1	0	21	-27	48
1735	1	13	0	1	2	0	0	-9	-4	0	-11	0	17	-24	41
1736	1	6	12	1	4	0	0	-3	-2	0	-4	0	24	-9	33
1737	2	85	14	4	34	1	0	-2	-1	0	-6	0	140	-9	149
1738	1	3	0	1	9	0	0	-1	0	-2	-2	0	14	-5	19
1739	3	15	9	6	36	2	0	-7	-3	-1	-1	0	71	-12	83
1740	0	0	0	0	0	0	0	-3	0	-1	0	0	0	-4	4
1741	0	0	2	1	1	0	-1	-17	-2	0	-4	0	4	-24	28
1742	1	9	1	0	2	0	-1	-2	-2	-5	-30	-4	13	-44	57
1743	0	0	1	0	1	0	0	-11	-13	-5	-65	0	2	-94	96
1744	0	9	0	3	10	0	-1	-25	-5	-2	-5	0	22	-38	60
1745	0	0	0	2	0	0	-2	-58	-16	-4	-22	-1	2	-103	105
1746	0	2	3	0	3	0	-2	-32	-15	-6	-106	0	8	-161	169
1747	0	16	7	3	8	0	-3	-48	-15	-4	-64	0	34	-134	168
1748	3	24	3	3	22	1	0	-11	0	0	-4	-1	56	-16	72
1749	1	3	4	1	20	0	-2	-33	-5	-1	-5	-2	29	-48	77
1750	0	6	1	2	19	0	-9	-80	-21	-32	-154	-1	28	-297	325
1751	1	17	10	1	13	2	-3	-18	-35	-1	-15	0	44	-72	116
1752	0	5	4	1	11	0	-1	-2	-9	0	-1	0	21	-13	34
1753	1	20	2	0	13	0	-5	-10	-3	-1	-1	0	36	-20	56
1754	2	42	50	1	5	0	-2	-6	-2	0	-10	0	100	-20	120
1755	0	10	2	0	9	0	-1	-12	0	0	-13	0	21	-26	47
1756	5	39	2	1	7	0	-2	-2	-12	-5	-84	0	54	-105	159
1757	3	37	12	3	15	0	-1	0	-2	-3	-16	0	70	-22	92
1758	0	22	18	0	1	0	-1	-44	-16	-13	-89	0	41	-163	204
1759	0	8	2	0	2	0	-3	-81	-33	-10	-45	0	12	-172	184
1760	1	3	1	1	1	0	-2	-154	-58	-3	-4	0	7	-221	228
1761	0	1	0	1	3	0	-2	-48	-6	-3	-16	0	5	-75	80
1762	2	0	3	1	0	0	-3	-21	-4	0	-1	0	6	-29	35
1763	0	15	0	0	1	0	-2	-5	-2	-1	0	0	16	-10	26
1764	0	3	0	0	0	0	-1	-6	-2	-1	-5	0	3	-15	18
1765	0	4	0	0	3	0	0	-2	-3	0	0	0	7	-5	12
1766	0	0	2	0	0	0	0	-3	-1	-1	0	0	2	-5	7
1767	0	1	0	0	2	0	-1	-3	-4	0	-11	0	3	-19	22
1768	0	5	1	0	2	0	0	0	-1	-3	0	0	8	-4	12
1769	0	3	0	1	1	0	-2	-10	-4	-1	-12	0	5	-29	34
1770	1	0	0	0	0	0	-1	-22	-2	0	-5	0	1	-30	31
1771	0	0	0	0	0	0	-4	-16	-9	-2	-16	0	0	-47	47
1772	0	0	0	0	0	0	0	-4	-2	0	0	0	0	-6	6
1773	0	0	0	0	8	0	-2	-98	-10	-4	-102	0	8	-216	224
1774	0	0	0	0	3	0	-1	-3	-1	0	-1	0	3	-6	9
1775	0	0	3	0	3	0	-2	-34	-8	-4	-20	-1	6	-69	75
1776	0	6	0	0	0	0	0	-37	-4	-3	-48	0	6	-92	98
1777	1	0	0	0	0	0	0	-1	0	0	-18	-1	1	-20	21
1778	0	2	0	0	0	0	0	-1	-1	-2	-36	0	2	-40	42
1779	0	0	0	0	2	0	0	-4	-2	-1	-20	0	2	-27	29
1780	0	1	0	0	1	0	0	-4	-1	-6	-6	0	2	-17	19
1781	0	0	0	0	0	0	0	-4	-2	-3	-20	0	0	-29	29
1782	0	1	0	0	4	1	-6	-23	-29	-9	-47	-1	6	-115	121
1783	0	1	0	2	19	0	-13	-47	-11	-7	-38	-2	22	-118	140
1784	3	0	4	2	5	0	-7	-136	-58	-10	-47	0	14	-258	272
1785	1	1	4	1	2	0	-3	-132	-25	-2	-26	-1	9	-189	198
1786	0	11	7	0	2	0	-7	-39	-14	-2	-8	-2	20	-72	92
1787	0	16	0	0	0	0	-2	-22	-2	0	-3	0	16	-29	45
1788	0	2	0	0	0	0	-2	-1	0	-1	0	0	2	-4	6
1789	0	1	0	0	0	0	-1	0	0	0	0	0	1	-1	2
1790	0	0	0	0	0	0	0	0	0	0	-4	0	0	-4	4
1791	0	0	0	0	1	0	0	0	0	0	0	0	1	0	1
1792	0	0	1	0	0	0	-1	-1	-4	-2	-2	0	1	-10	11
1793	0	0	0	0	0	0	-4	-27	-12	-1	-25	0	0	-69	69
1794	0	0	0	0	0	0	-3	-4	-6	-2	-20	-1	0	-36	36
1795	0	0	0	0	0	0	0	-6	-1	-1	-22	0	0	-30	30
1796	0	8	0	2	24	0	-1	-33	-14	-2	-1	0	34	-51	85
1797	0	0	0	5	5	0	-1	-15	-10	-1	-10	0	10	-37	47
1798	0	3	38	1	4	0	0	-1	-3	-1	-2	0	46	-7	53
1799	2	80	7	3	1	0	-1	-8	-1	0	-4	0	93	-14	107
1800	2	29	3	1	18	0	-6	-130	-18	-3	-16	-2	53	-175	228
1801	1	4	1	1	3	0	-1	-20	-71	-1	-18	-1	10	-112	122
1802	0	1	3	0	3	0	-1	-1	0	-1	0	0	7	-3	10
1803	0	4	0	0	3	0	0	-11	-3	0	-2	0	7	-16	23
1804	0	0	1	0	25	1	0	-1	0	0	0	0	27	-1	28
1805	0	1	0	3	9	0	0	-6	-1	0	-1	0	13	-8	21
1806	2	0	10	2	16	0	0	-2	0	-1	-1	0	30	-4	34
1807	1	25	2	0	6	0	0	0	0	0	0	0	34	0	34
1808	3	61	37	4	9	0	0	-1	0	0	0	0	114	-1	115
1809	0	120	30	0	0	0	0	-2	0	0	0	0	150	-2	152
1810	1	52	11	0	0	0	-1	0	0	0	-1	0	64	-2	66
1811	1	7	0	0	0	0	0	-4	-11	0	0	0	8	-15	23
1812	3	1	3	0	4	0	-3	-27	-14	0	-6	0	11	-50	61
1813	1	36	1	3	10	0	-2	-54	0	0	-5	0	51	-61	112
1814	3	26	5	8	7	0	0	-3	0	0	-2	0	49	-5	54
1815	1	16	36	1	4	0	0	-3	-1	0	-2	0	58	-6	64
1816	0	104	4	1	14	1	0	-3	-3	0	-1	0	124	-7	131
1817	3	1	0	1	14	0	-2	-9	-4	0	-3	0	19	-18	37
1818	0	0	0	0	6	0	0	-2	0	0	-1	0	6	-3	9
1819	1	14	6	2	25	0	0	0	-1	0	0	0	48	-1	49
1820	2	33	30	5	19	0	-1	0	0	0	-1	0	89	-2	91
1821	1	17	5	3	17	0	0	-3	0	0	-3	0	43	-6	49
1822	2	40	4	1	3	0	0	-1	0	-1	0	0	50	-2	52
1823	1	6	2	0	23	0	0	0	-9	0	-7	0	32	-16	48
1824	5	5	1	1	4	1	0	-6	-3	0	-5	0	17	-14	31
1825	0	5	4	1	2	0	0	-1	-1	0	0	0	12	-2	14
1826	0	0	0	0	1	0	0	-1	0	0	-3	0	1	-4	5
1827	0	0	2	0	0	0	0	0	0	0	-1	0	2	-1	3
1828	0	1	0	0	3	1	0	-2	-1	0	-3	0	5	-6	11
1829	0	3	0	0	1	0	0	-1	-1	-1	-209	0	4	-212	216
1830	0	0	0	0	1	0	0	0	0	-3	-2	0	1	-5	6
1831	0	2	0	0	0	0	0	-2	-10	0	-1	0	2	-13	15
1832	0	0	0	0	2	0	0	-2	0	0	0	0	2	-2	4
1833	0	0	0	0	3	0	-7	-3	0	-1	-29	0	3	-40	43
1834	0	0	0	0	2	0	0	-1	-1	-4	-8	0	2	-14	16
1835	2	25	0	0	15	0	-5	-62	0	-5	-51	0	42	-123	165
1836	3	9	1	0	2	0	0	-22	-1	-8	-11	0	15	-42	57
1837	0	8	46	0	3	0	-1	-5	-10	0	-3	0	57	-19	76
1838	3	149	3	0	1	0	-3	-36	-7	0	-4	0	156	-50	206
1839	4	0	0	0	0	0	0	-1	0	0	0	0	4	-1	5
1840	2	5	0	0	0	0	-1	-6	-18	-2	-7	0	7	-34	41
1841	0	2	0	0	1	1	0	-10	-3	0	-1	0	4	-14	18
1842	0	2	3	1	2	0	0	-23	-4	0	-9	-1	8	-37	45
1843	0	0	0	0	3	0	-2	-29	-1	0	-34	0	3	-66	69
1844	0	0	0	1	5	0	-3	-18	-9	-4	-28	-1	6	-63	69
1845	0	0	1	0	10	0	0	-2	-27	-3	-71	0	11	-103	114
1846	1	1	3	1	4	0	0	-9	-4	-3	-10	0	10	-26	36
1847	3	23	4	1	12	1	0	-4	0	-2	0	0	44	-6	50
1848	1	0	0	1	7	0	-3	-24	-12	0	-2	0	9	-41	50
1849	0	9	8	0	3	0	0	-8	0	0	-1	0	20	-9	29
1850	1	13	5	2	1	0	-5	-4	-104	-1	-16	-1	22	-131	153
1851	1	2	0	0	7	0	-1	-39	-9	-3	-29	-3	10	-84	94
1852	2	3	3	0	8	0	-2	-4	-1	-1	-12	0	16	-20	36
1853	2	6	7	0	5	0	-4	-85	-22	-10	-484	-2	20	-607	627
1854	2	5	1	3	5	0	-4	-5	0	-3	-29	-2	16	-43	59
1855	0	3	0	1	16	0	0	-4	-1	-1	-4	0	20	-10	30
1856	1	3	1	1	8	0	0	-1	0	0	-12	0	14	-13	27
1857	0	0	0	0	31	0	-1	0	-1	-1	-1	0	31	-4	35
1858	0	23	2	6	44	0	0	-2	-22	0	-12	0	75	-36	111
1859	2	58	63	8	3	0	-2	-11	-1	0	-3	0	134	-17	151
1860	2	5	10	1	0	0	-4	-47	-7	-11	-13	0	18	-82	100
1861	2	58	0	1	4	0	-1	-28	-12	-6	-35	0	65	-82	147
1862	7	20	8	0	2	0	0	-69	-21	-4	-2	0	37	-96	133
1863	0	25	11	0	91	0	0	-14	-11	0	-5	0	127	-30	157
1864	2	52	11	14	7	1	-4	-44	-1	-1	0	0	87	-50	137
1865	1	3	9	4	2	0	-6	-2	-1	0	0	0	19	-9	28
1866	0	103	1	1	23	0	0	-2	0	0	0	0	128	-2	130
1867	3	18	0	2	11	8	0	0	0	0	0	0	42	0	42
1868	2	1	1	0	120	0	0	0	0	0	0	0	124	0	124
1869	0	7	0	9	2	0	0	0	0	0	-1	0	18	-1	19
1870	0	6	28	1	27	1	-2	-1	-2	-1	0	0	63	-6	69
1871	3	35	0	0	3	0	0	-1	0	0	-3	0	41	-4	45
1872	15	1	0	0	4	0	-2	-5	-3	0	-3	-1	20	-14	34
1873	0	1	1	0	2	0	0	0	0	0	0	0	4	0	4
1874	17	368	562	37	170	1	0	-2	-1	0	-8	0	1155	-11	1166
1875	1	22	6	1	6	1	0	0	-1	-1	-7	0	37	-9	46
1876	2	135	47	2	21	0	0	-1	-6	-3	-2	0	207	-12	219
1877	0	1	1	0	0	0	-1	-11	-2	0	-6	0	2	-20	22
1878	0	0	0	0	3	0	0	-2	0	-4	-7	0	3	-13	16
1879	0	2	0	0	2	0	0	-4	-7	0	-3	-1	4	-15	19
1880	0	2	1	0	0	0	0	-3	0	0	-5	0	3	-8	11
1881	0	0	0	0	0	0	0	-1	-1	-1	0	0	0	-3	3
1882	0	0	1	0	2	0	0	-3	0	0	0	0	3	-3	6
1883	0	4	1	0	0	0	0	-13	-1	0	0	0	5	-14	19
1884	0	2	0	0	2	0	-15	-33	-19	-2	-27	-3	4	-99	103
1885	0	5	1	0	0	0	0	-5	0	0	-8	0	6	-13	19
1886	0	1	0	0	0	0	0	-5	-2	0	-6	0	1	-13	14
1887	0	0	0	0	0	0	0	-3	0	0	0	0	0	-3	3
1888	0	0	0	0	0	0	0	0	0	0	0	0	0	0	0
1889	0	0	0	0	0	0	-1	-11	-4	0	-6	0	0	-22	22
1890	0	0	0	0	0	0	0	-1	-1	0	0	0	0	-2	2
1891	0	0	0	0	0	0	0	-1	0	-2	-2	0	0	-5	5
1892	0	1	5	0	0	0	0	-22	-2	0	-2	0	6	-26	32
1893	0	5	0	0	0	0	-1	-5	-3	0	-2	0	5	-11	16
1894	0	1	0	0	0	0	0	-1	-3	-1	-9	0	1	-14	15
1895	0	0	0	0	1	0	-1	-3	0	-1	-6	0	1	-11	12
1896	0	4	0	0	15	0	0	-2	-5	-1	-38	0	19	-46	65
1897	0	11	3	5	1	0	0	-1	0	-1	-7	0	20	-9	29
1898	0	1	2	0	3	0	-1	-89	-106	-3	-62	0	6	-261	267
1899	0	10	0	0	7	0	-3	-49	-9	-2	-14	0	17	-77	94
1900	0	0	0	0	1	0	-1	-53	-5	-1	-1	0	1	-61	62
1901	0	1	0	0	5	0	0	-9	-3	-1	-10	0	6	-23	29
1902	2	2	0	1	1	0	-1	-7	-2	-6	-7	-2	6	-25	31
1903	0	0	2	0	4	0	0	-1	-4	0	-15	0	6	-20	26
1904	0	8	0	0	1	0	0	-9	-1	-1	-7	0	9	-18	27
1905	1	1	0	0	0	0	-14	-14	-9	-13	-60	0	2	-110	112
1906	1	1	1	0	2	0	0	-17	-7	-6	-14	0	5	-44	49
1907	0	0	0	2	0	0	-1	-5	-19	0	-2	0	2	-27	29
1908	0	3	3	0	1	0	-1	-16	-3	0	-3	-3	7	-26	33
1909	0	2	1	0	1	0	-2	-3	-1	-2	-50	0	4	-58	62
1910	0	3	0	0	0	0	0	-21	-32	-32	-33	0	3	-118	121
1911	0	0	1	1	0	0	-1	-9	-45	-6	-25	0	2	-86	88
1912	0	2	2	1	3	0	-7	-294	-26	-9	-97	0	8	-433	441
1913	0	0	2	0	1	0	-11	-51	-92	-8	-110	-1	3	-273	276
1914	0	7	0	0	3	0	-11	-169	-17	-4	-32	-1	10	-234	244
1915	0	2	1	2	1	0	-6	-483	-24	-4	-123	0	6	-640	646
1916	0	2	1	0	8	0	0	-5	-11	-2	-37	0	11	-55	66
1917	0	3	4	3	9	0	0	-4	0	0	0	0	19	-4	23
1918	0	12	2	1	2	0	0	-4	0	0	0	0	17	-4	21
1919	0	1	2	0	8	0	0	-3	-1	-1	-3	0	11	-8	19
1920	2	3	1	0	4	0	0	-2	-1	0	-1	0	10	-4	14
1921	0	4	2	0	3	0	-2	-25	-4	-1	-5	0	9	-37	46
1922	0	3	0	0	0	1	0	-9	0	-1	-20	0	4	-30	34
1923	0	3	2	0	7	2	-1	-3	-2	0	-28	0	14	-34	48
1924	0	6	0	0	6	0	-1	-1	-1	0	-11	-1	12	-15	27
1925	0	1	16	1	5	1	-2	-6	-5	-1	-25	-2	24	-41	65
1926	1	14	6	1	12	0	0	-28	-5	-12	-33	-1	34	-79	113
1927	2	16	8	4	10	0	-3	-8	-5	-1	-6	0	40	-23	63
1928	2	14	5	3	21	0	-2	-14	-6	-3	-32	-1	45	-58	103
1929	1	6	3	2	0	0	0	-6	-25	0	-20	0	12	-51	63
1930	0	2	1	0	17	0	0	-6	-1	0	-2	-1	20	-10	30
1931	5	8	2	17	51	0	-3	-65	-3	-2	-38	0	83	-111	194
1932	0	8	28	4	13	0	0	-4	-5	-3	-12	-1	53	-25	78
1933	2	122	13	6	15	0	-1	-72	-96	0	-44	-4	158	-217	375
1934	3	154	11	1	19	0	0	-15	-2	-2	-22	0	188	-41	229
1935	12	131	96	20	36	3	0	-21	-2	-6	-9	-1	298	-39	337
1936	1	2	15	2	4	2	-1	-1	-10	0	-2	-1	26	-15	41
1937	6	15	15	5	10	0	-3	-46	-2	-1	-14	0	51	-66	117
1938	2	46	34	2	32	0	-3	-11	-5	-3	-28	-2	116	-52	168
1939	4	19	7	6	31	0	0	-3	-1	0	-29	-1	67	-34	101
1940	4	29	22	10	1	0	0	-4	0	-11	-12	-1	66	-28	94
1941	3	29	6	0	27	0	-3	-34	-13	-13	-151	-2	65	-216	281
1942	3	9	1	6	19	1	-1	-47	-54	-18	-57	-2	39	-179	218
1943	1	8	2	1	64	0	-4	-7	-94	-5	-30	0	76	-140	216
1944	0	2	3	13	6	0	0	-10	-2	0	-2	0	24	-14	38
1945	0	0	3	0	1	0	-3	-6	-1	0	-13	-1	4	-24	28
1946	0	26	5	0	1	0	0	0	0	0	-3	0	32	-3	35
1947	1	2	0	0	3	0	0	-9	-16	-2	-16	0	6	-43	49
1948	0	0	6	0	4	0	-1	-65	-2	-2	-34	0	10	-104	114
1949	0	0	0	0	5	0	0	-1	0	-2	-2	0	5	-5	10
1950	0	5	0	3	0	0	0	-3	-1	0	0	0	8	-4	12
1951	2	0	4	1	4	0	0	-13	0	0	0	0	11	-13	24
1952	0	0	1	2	0	0	0	0	0	0	0	0	3	0	3
1953	0	1	6	0	2	0	0	-1	-1	0	-2	0	9	-4	13
1954	1	9	3	0	1	0	0	-3	0	0	0	0	14	-3	17
1955	2	7	0	0	4	0	0	-1	-5	0	-4	0	13	-10	23
1956	0	2	0	2	0	0	-1	-15	-1	0	0	0	4	-17	21
1957	0	6	7	1	6	0	-1	-6	-11	0	-11	0	20	-29	49
1958	1	2	0	1	2	0	-2	-34	0	-1	-55	0	6	-92	98
1959	1	1	4	0	4	1	-1	0	0	0	-10	0	11	-11	22
1960	0	15	6	0	5	0	-3	-123	-16	-17	-63	0	26	-222	248
1961	2	15	1	0	1	0	-10	-21	-9	-4	-47	-3	19	-94	113
1962	2	0	0	0	1	0	0	0	0	0	0	0	3	0	3
1963	0	3	2	1	0	0	-3	-19	-7	0	-44	0	6	-73	79
1964	1	3	1	1	1	0	0	-6	-4	0	-7	0	7	-17	24
1965	0	0	0	0	6	0	0	-1	0	-1	-1	0	6	-3	9
1966	0	35	0	3	13	0	0	0	0	-1	-4	0	51	-5	56
1967	0	0	2	1	4	0	0	-1	-6	-2	-7	0	7	-16	23
1968	0	41	3	0	6	0	-1	-4	-2	0	-2	0	50	-9	59
1969	3	2	0	3	6	1	-7	-13	-10	-1	-30	-1	15	-62	77
1970	0	23	2	0	5	0	0	-1	0	0	-5	0	30	-6	36
1971	0	5	11	3	9	0	0	-3	-9	-1	-10	0	28	-23	51
1972	0	3	1	0	4	0	0	-1	-4	-6	-6	-1	8	-18	26
1973	0	3	2	0	6	0	0	-3	-1	-1	-87	0	11	-92	103
1974	0	3	3	1	3	0	-1	-1	0	-2	-1	0	10	-5	15
1975	0	0	2	0	19	0	-3	-7	-39	-1	-20	0	21	-70	91
1976	0	28	2	0	8	0	-1	-5	0	-2	-9	0	38	-17	55
1977	1	3	7	0	3	2	0	-21	-10	-1	-4	0	16	-36	52
1978	0	2	0	0	34	3	-4	-19	-9	-1	-1	0	39	-34	73
1979	0	0	3	0	11	0	0	-3	0	-1	0	0	14	-4	18
1980	0	0	0	0	2	1	-2	0	0	-2	-3	0	3	-7	10
1981	0	4	1	1	6	0	0	-4	-4	-1	-53	-1	12	-63	75
1982	2	1	0	0	0	0	0	-2	-2	0	0	0	3	-4	7
1983	1	0	2	0	0	0	0	-5	-1	0	-3	-1	3	-10	13
1984	0	3	0	0	3	0	-7	-16	-9	-8	-33	-3	6	-76	82
1985	0	1	2	0	7	0	-15	-170	-75	-15	-269	-3	10	-547	557
1986	0	0	1	1	2	0	-1	-5	-2	-12	-215	-2	4	-237	241
1987	0	3	11	1	19	0	0	-9	-8	-13	-23	-1	34	-54	88
1988	1	14	0	0	16	0	-2	-85	-48	-7	-110	-3	31	-255	286
1989	0	5	4	1	3	0	-9	-161	-86	-11	-154	0	13	-421	434
1990	1	10	2	1	4	0	-8	-26	-23	-13	-78	-1	18	-149	167
1991	6	25	2	1	12	0	-1	-37	-48	-1	-30	0	46	-117	163
1992	1	4	4	3	1	0	-1	-48	-15	-5	-20	-1	13	-90	103
1993	1	11	8	3	2	1	-9	-217	-87	-2	-57	0	26	-372	398
1994	1	5	0	0	3	0	-2	-66	-7	0	-16	-2	9	-93	102
1995	1	1	0	1	8	0	-1	-5	-3	0	-4	0	11	-13	24
1996	0	2	3	1	6	0	0	-69	-5	-5	-19	0	12	-98	110
1997	0	6	11	2	47	0	-2	-6	-14	-1	-15	0	66	-38	104
1998	1	0	1	5	6	1	-1	-1	0	-1	-14	0	14	-17	31
1999	0	2	33	2	57	0	-1	0	-7	0	-5	-1	94	-14	108
[truncated: 584 more rows]
