# Supplementary material for: Primary and Secondary siRNAs in Geminivirus-induced Gene Silencing
Source: PLoS Pathog. 2012 Sep 27;8(9):e1002941. doi: 10.1371/journal.ppat.1002941 (PMC3460622; doi:10.1371/journal.ppat.1002941)
Supplement: Table S3 — Single-base resolution maps of 20–25 nt DNA-B derived viral siRNAs in CaLCuV-infected wild type (Col-0) and rdr1/2/6 triple mutant Arabidopsis plants. (XLS) [file ppat.1002941.s010.xls]

## Sheet: Col-0 CaLCuV BPO-57
position	20nt_fwd	21nt_fwd	22nt_fwd	23nt_fwd	24nt_fwd	25nt_fwd	20nt_rev	21nt_rev	22nt_rev	23nt_rev	24nt_rev	25nt_rev	total_forward	total_reverse	total reads
1	14	398	8	2	3	0	0	-8	-1	-1	0	0	425	-10	435
2	9	9	3	1	11	0	-1	-2	0	0	0	0	33	-3	36
3	1	2	0	1	0	0	0	0	0	0	-5	-12	4	-17	21
4	0	0	0	0	0	0	0	0	0	0	0	0	0	0	0
5	1	2	0	0	0	0	0	0	0	-7	0	0	3	-7	10
6	0	0	0	0	0	0	0	-1	-12	0	-2	-5	0	-20	20
7	0	0	0	0	1	0	0	-12	0	0	-10	0	1	-22	23
8	0	0	0	0	2	1	-5	-6	-2	-5	-23	0	3	-41	44
9	1	100	51	20	2	0	-1	-3	-2	-8	0	-2	174	-16	190
10	0	203	136	0	1	0	-4	-21	-114	-22	-10	0	340	-171	511
11	2	261	7	13	5	1	-13	-542	-30	-37	-1	0	289	-623	912
12	9	116	19	5	27	0	-9	-29	-34	-15	-9	-1	176	-97	273
13	8	19	5	18	37	0	-18	-470	-16	-7	-159	-1	87	-671	758
14	9	1	7	3	9	4	-7	-1	-1	-1	-24	0	33	-34	67
15	0	20	10	0	66	0	0	0	-1	0	-8	0	96	-9	105
16	2	16	5	19	348	2	0	-2	0	-5	-4	0	392	-11	403
17	1	2	12	51	43	4	0	-1	-2	-1	-3	0	113	-7	120
18	0	71	98	10	60	0	0	-3	-3	-2	-14	0	239	-22	261
19	4	815	18	7	25	1	0	-3	-2	-1	-11	0	870	-17	887
20	11	151	37	6	105	0	0	-5	-13	-2	-5	0	310	-25	335
21	1	28	2	7	111	1	-3	-19	-3	-1	-6	-1	150	-33	183
22	5	14	30	7	65	2	-4	-3	-1	-4	-14	-1	123	-27	150
23	3	59	26	19	73	1	0	-1	-2	-7	-33	-1	181	-44	225
24	24	471	75	23	19	3	0	-19	-1	-8	-49	-1	615	-78	693
25	11	148	69	10	48	2	-3	0	-20	-6	-28	-3	288	-60	348
26	3	56	3	20	51	4	-1	-5	-6	-31	-56	-1	137	-100	237
27	5	2	7	25	229	4	-6	-7	-6	-10	-10	-2	272	-41	313
28	4	175	33	92	474	4	-10	-49	-21	-8	-101	-3	782	-192	974
29	7	4	18	20	42	0	-12	-22	-6	-9	-26	0	91	-75	166
30	2	25	9	39	15	0	-4	-23	-42	-16	-96	0	90	-181	271
31	1	22	19	4	8	0	-6	-19	-20	-9	-63	-1	54	-118	172
32	1	51	2	9	5	0	-1	-120	-56	-11	-43	-1	68	-232	300
33	5	9	8	4	66	1	-2	-34	-47	-5	-65	-2	93	-155	248
34	3	4	2	14	51	0	-4	-104	-58	-3	-64	-11	74	-244	318
35	1	0	8	8	20	0	0	-23	-6	-6	-39	-1	37	-75	112
36	0	9	15	19	4	1	-5	-17	-47	-31	-71	-1	48	-172	220
37	7	62	17	9	18	0	0	-65	-39	-11	-179	-9	113	-303	416
38	1	7	2	0	7	0	-6	-10	-13	-11	-69	0	17	-109	126
39	6	9	1	1	5	2	-3	-34	-6	-5	-18	0	24	-66	90
40	1	0	2	0	13	0	-1	-7	-9	-5	-7	0	16	-29	45
41	0	3	1	3	4	0	-2	-12	-9	0	-7	0	11	-30	41
42	0	0	1	0	0	0	-3	-11	-7	-4	-65	-1	1	-91	92
43	0	5	1	2	6	0	-3	-24	-10	-1	-21	0	14	-59	73
44	2	41	1	2	7	0	-2	-31	-15	-2	-62	-2	53	-114	167
45	1	2	0	1	9	0	-2	-56	-7	-4	-27	0	13	-96	109
46	0	0	4	0	43	0	-1	-1	-6	-3	-3	0	47	-14	61
47	0	3	3	21	22	0	0	0	0	-1	-2	0	49	-3	52
48	3	1	28	6	50	1	-1	-2	-2	0	-8	0	89	-13	102
49	0	74	6	6	10	0	0	-3	-7	-4	-39	0	96	-53	149
50	4	4	2	4	22	0	0	0	-1	0	0	0	36	-1	37
51	1	7	2	0	6	0	0	-3	-2	-6	-6	0	16	-17	33
52	0	0	3	0	4	0	0	-3	0	0	-4	0	7	-7	14
53	1	11	2	2	3	0	0	-1	0	0	-4	0	19	-5	24
54	0	1	2	0	43	1	-1	-24	-10	-4	-13	0	47	-52	99
55	0	5	1	2	31	0	-7	-128	-40	-8	-27	0	39	-210	249
56	1	12	9	3	6	0	-5	-55	-18	-4	-38	-1	31	-121	152
57	0	9	9	8	7	0	0	0	0	0	0	0	33	0	33
58	2	13	2	0	3	0	-1	-2	-1	0	-1	0	20	-5	25
59	1	6	1	0	3	0	0	0	-1	0	-4	-1	11	-6	17
60	1	23	15	1	16	0	0	0	-1	0	-4	0	56	-5	61
61	1	25	4	1	12	0	-2	-1	-1	-12	-9	-2	43	-27	70
62	1	4	16	11	23	0	0	-4	-3	-4	-58	0	55	-69	124
63	4	25	7	3	33	0	-1	-7	-20	-10	-24	0	72	-62	134
64	1	13	12	77	25	0	-1	-124	-12	-3	-18	0	128	-158	286
65	3	62	73	17	34	0	-9	-49	-11	-7	-22	-1	189	-99	288
66	0	12	3	9	14	0	-1	-10	-12	0	-6	0	38	-29	67
67	1	14	4	4	0	0	-3	-15	-13	-4	-13	-1	23	-49	72
68	0	2	0	2	0	0	-7	-159	-30	-2	-45	-5	4	-248	252
69	0	0	0	0	7	0	-4	-13	-13	-5	-35	0	7	-70	77
70	0	3	0	0	3	0	-1	-14	-7	-11	-40	-1	6	-74	80
71	0	2	4	5	3	0	-1	-63	-24	-8	-71	0	14	-167	181
72	0	4	2	0	3	0	-5	-26	-14	-24	-60	-2	9	-131	140
73	0	0	0	1	1	0	0	-6	-7	0	-8	0	2	-21	23
74	0	0	1	0	2	0	0	-8	-2	-2	-4	0	3	-16	19
75	0	0	0	0	2	0	-6	-13	-3	-1	-4	0	2	-27	29
76	0	0	0	0	0	0	-1	-32	-10	0	-24	-2	0	-69	69
77	0	1	0	0	3	0	0	-4	-1	-7	-41	-1	4	-54	58
78	1	5	4	0	7	0	-4	-12	-23	-22	-56	-6	17	-123	140
79	2	10	3	0	7	0	-7	-68	-43	-14	-134	-1	22	-267	289
80	0	4	3	0	2	0	-19	-184	-44	-17	-131	0	9	-395	404
81	2	0	4	1	36	1	0	-4	-5	-4	-10	0	44	-23	67
82	0	1	0	4	24	0	0	-4	-4	-1	-2	0	29	-11	40
83	0	1	21	1	34	2	-1	-7	-2	-2	-3	0	59	-15	74
84	0	32	10	5	133	0	-1	-10	-9	-3	-6	0	180	-29	209
85	1	75	10	12	11	1	0	-8	-6	-4	-2	0	110	-20	130
86	2	11	33	1	65	0	-1	-9	-2	-3	-13	0	112	-28	140
87	3	239	8	22	8	0	0	-20	-16	-1	-1	0	280	-38	318
88	3	12	22	2	8	0	0	-5	0	0	0	0	47	-5	52
89	1	20	4	0	10	0	-6	-75	-4	0	-16	0	35	-101	136
90	2	1	0	4	4	0	-3	0	-1	-1	0	0	11	-5	16
91	0	5	8	2	7	0	0	0	0	0	0	0	22	0	22
92	0	16	0	13	28	0	0	-2	0	0	0	0	57	-2	59
93	2	0	6	3	0	0	0	0	0	0	0	0	11	0	11
94	0	20	6	0	16	0	0	0	0	0	0	0	42	0	42
95	2	7	0	2	0	0	0	-1	0	0	0	0	11	-1	12
96	1	0	8	0	1	0	0	0	-1	0	0	0	10	-1	11
97	0	28	0	0	0	0	0	-1	0	0	0	0	28	-1	29
98	7	26	1	0	3	0	-1	-7	-8	0	-12	0	37	-28	65
99	4	15	5	4	9	1	0	-6	0	-2	-3	0	38	-11	49
100	6	18	43	14	79	0	-8	-3	-29	-1	-60	0	160	-101	261
101	2	4	6	5	83	0	0	-2	0	-1	-1	0	100	-4	104
102	5	46	58	42	74	1	-2	-1	-5	0	0	0	226	-8	234
103	2	20	27	18	19	1	0	-9	0	-1	-3	-1	87	-14	101
104	2	24	7	1	12	0	-1	-4	-2	0	-17	0	46	-24	70
105	1	17	4	4	7	2	0	-1	0	0	0	0	35	-1	36
106	2	3	9	3	21	1	0	-2	-11	0	-4	0	39	-17	56
107	2	7	2	6	1	1	-4	-13	-7	-2	-20	0	19	-46	65
108	1	8	39	0	10	0	-1	-2	-9	-1	-1	0	58	-14	72
109	2	86	1	0	9	0	-3	-39	-13	0	0	-1	98	-56	154
110	4	1	7	5	15	0	-1	-49	-9	-1	-15	0	32	-75	107
111	0	19	8	5	21	0	0	0	0	0	-7	-2	53	-9	62
112	4	78	41	3	15	3	0	0	-1	-1	-6	0	144	-8	152
113	2	137	95	3	85	0	0	0	0	-1	-10	0	322	-11	333
114	6	21	5	21	64	0	0	-6	-3	-2	-25	-2	117	-38	155
115	0	5	8	1	11	1	0	-3	-2	-3	-8	0	26	-16	42
116	0	2	3	0	19	0	0	-4	-4	-1	-4	0	24	-13	37
117	0	10	7	4	6	0	-1	-6	-3	-2	-3	0	27	-15	42
118	0	12	11	0	20	0	-1	-9	-4	-8	-26	0	43	-48	91
119	1	12	0	2	2	0	0	-2	0	-1	-2	0	17	-5	22
120	7	11	12	0	7	1	-1	-5	-21	0	-6	0	38	-33	71
121	3	28	0	0	0	0	0	-5	-3	0	-4	0	31	-12	43
122	1	9	5	2	43	0	0	-49	0	-1	-41	0	60	-91	151
123	0	3	1	3	0	1	0	-2	-2	-28	-111	0	8	-143	151
124	3	4	4	1	11	0	-1	-11	-24	-21	-116	0	23	-173	196
125	0	1	0	3	0	0	-1	-17	-14	-18	-38	-1	4	-89	93
126	0	0	15	1	1	1	-2	-86	-54	-2	-61	-1	18	-206	224
127	1	7	0	0	0	0	-1	-3	-5	0	-7	0	8	-16	24
128	0	0	0	0	0	0	-1	-66	-11	-5	-21	0	0	-104	104
129	0	0	0	0	0	1	0	-7	-2	-1	-11	0	1	-21	22
130	0	0	0	0	2	0	-2	-17	-98	-10	-63	0	2	-190	192
131	0	0	1	0	0	0	-2	-64	-9	-2	-23	0	1	-100	101
132	0	0	0	0	0	0	-2	-26	-6	-3	-23	0	0	-60	60
133	0	1	0	0	0	0	0	-3	-4	-2	-1	0	1	-10	11
134	0	0	0	0	0	1	0	-6	-3	0	0	0	1	-9	10
135	0	0	0	0	0	0	0	-2	-1	0	-1	0	0	-4	4
136	1	0	0	0	0	0	0	0	0	-1	-2	0	1	-3	4
137	0	0	0	0	0	0	0	0	-1	-3	-1	0	0	-5	5
138	0	0	0	1	29	0	-1	-6	-11	0	-1	0	30	-19	49
139	1	3	2	3	0	0	-2	-54	-3	0	-1	0	9	-60	69
140	0	25	39	0	0	0	0	0	0	0	0	0	64	0	64
141	1	108	0	0	1	1	0	0	0	0	0	0	111	0	111
142	10	0	0	0	1	0	-2	-103	-16	-1	-10	-1	11	-133	144
143	5	0	3	0	1	0	-3	-15	-4	0	-2	0	9	-24	33
144	1	32	13	3	0	0	0	-3	0	0	0	0	49	-3	52
145	1	4	1	0	1	1	0	0	0	0	-1	0	8	-1	9
146	1	0	0	0	12	0	0	0	0	-1	-1	0	13	-2	15
147	0	0	3	1	7	0	0	0	0	0	-2	0	11	-2	13
148	0	1	6	5	6	0	0	0	0	0	0	0	18	0	18
149	0	17	4	2	6	0	0	-2	-1	-1	0	0	29	-4	33
150	1	8	5	0	9	0	0	-2	-1	0	-1	0	23	-4	27
151	3	12	0	2	0	0	0	-3	0	-1	0	0	17	-4	21
152	2	6	1	0	0	0	-1	-3	-1	0	0	0	9	-5	14
153	0	2	0	0	0	0	0	-3	0	0	-2	0	2	-5	7
154	0	4	0	1	1	1	0	-10	-2	0	-5	0	7	-17	24
155	0	3	1	0	15	0	-2	-15	-5	-6	-25	-4	19	-57	76
156	0	1	0	7	283	1	-1	-17	-19	-5	-46	-2	292	-90	382
157	0	1	1	23	54	1	-1	-19	0	-4	-10	-1	80	-35	115
158	0	4	75	10	13	0	0	-18	-7	-1	-94	0	102	-120	222
159	0	94	3	0	6	0	-3	-9	-7	-3	-5	0	103	-27	130
160	7	6	7	9	11	0	-1	-15	-28	-1	-14	-4	40	-63	103
161	4	37	25	1	7	0	0	-16	-1	0	-9	0	74	-26	100
162	12	114	19	3	2	1	-12	-15	-10	-10	-46	-6	151	-99	250
163	8	7	4	0	21	1	-4	-39	-105	-14	-60	-2	41	-224	265
164	4	24	4	16	72	1	-42	-344	-206	-77	-723	-5	121	-1397	1518
165	6	24	48	15	70	0	-7	-29	-28	-14	-85	-5	163	-168	331
166	2	121	42	13	73	2	-3	-48	-19	-1	-11	-3	253	-85	338
167	18	26	8	5	49	0	-24	-152	-27	-12	-204	-2	106	-421	527
168	7	9	4	4	19	0	-3	-1	-2	-2	-18	0	43	-26	69
169	0	3	17	0	33	3	-4	-4	-12	-5	-5	0	56	-30	86
170	1	149	6	0	38	1	0	-81	-57	-12	-13	0	195	-163	358
171	2	10	3	4	22	2	-7	-42	-5	-2	-16	0	43	-72	115
172	1	35	37	16	208	0	-6	-20	-8	-17	-32	0	297	-83	380
173	2	172	44	102	53	5	-2	-21	-9	-21	-8	-1	378	-62	440
174	7	80	260	29	312	2	-5	-14	-6	-2	-15	-1	690	-43	733
175	8	292	29	79	25	0	-3	-11	-4	-10	-29	0	433	-57	490
176	19	40	37	4	2	0	-4	-7	-17	-7	-47	0	102	-82	184
177	6	53	11	1	51	2	-1	-5	-4	-2	-5	0	124	-17	141
178	9	5	2	2	13	0	0	-5	-6	-1	-3	0	31	-15	46
179	3	6	13	20	49	2	-35	-61	-11	-4	-293	-16	93	-420	513
180	2	38	44	5	41	0	-2	-3	-5	-2	-54	-4	130	-70	200
181	2	57	11	1	10	1	-7	-133	-55	-33	-506	-3	82	-737	819
182	0	14	17	3	24	2	0	-1	-30	-26	-311	-16	60	-384	444
183	0	5	4	3	10	0	0	-17	-29	-13	-104	0	22	-163	185
184	1	1	3	1	17	1	-3	-41	-27	-3	-15	-1	24	-90	114
185	0	2	2	0	1	0	-14	-94	-27	-2	-27	-1	5	-165	170
186	0	6	0	0	0	0	-3	-4	-2	-4	-28	0	6	-41	47
187	0	2	0	0	1	0	-4	-13	-5	-4	-16	0	3	-42	45
188	0	0	0	0	4	0	-1	-14	-62	-8	-1	-1	4	-87	91
189	0	9	6	1	0	0	-1	-12	-2	0	0	0	16	-15	31
190	0	7	3	0	1	0	-4	-12	-2	0	-2	0	11	-20	31
191	1	3	0	0	0	0	-20	-37	-10	-2	-11	-1	4	-81	85
192	0	11	11	5	3	0	-12	-47	-11	-4	-50	0	30	-124	154
193	4	21	7	0	7	2	-5	-56	-57	-4	-31	-4	41	-157	198
194	0	5	1	0	27	1	-1	-55	-40	-1	-31	0	34	-128	162
195	0	8	15	1	9	0	-7	-89	-91	-5	-37	0	33	-229	262
196	3	18	38	1	19	0	-1	-128	-41	-6	-39	-1	79	-216	295
197	3	60	22	11	21	1	-4	-39	-20	-3	-19	-1	118	-86	204
198	2	37	14	4	9	0	-6	-23	-22	-8	-19	0	66	-78	144
199	5	93	73	2	33	0	-19	-117	-188	-18	-78	-4	206	-424	630
200	7	46	11	8	21	0	-3	-6	-4	0	-13	0	93	-26	119
201	4	16	44	2	17	0	-18	-145	-76	-14	-231	0	83	-484	567
202	2	13	5	1	29	0	-15	-116	-73	-29	-55	-2	50	-290	340
203	1	6	5	2	40	0	-2	-45	-33	-1	-72	0	54	-153	207
204	0	8	8	3	15	1	-6	-57	-40	-5	-62	-1	35	-171	206
205	1	6	8	3	37	0	-6	-54	-41	-10	-121	-12	55	-244	299
206	3	44	15	6	42	2	-4	-56	-19	-5	-33	-3	112	-120	232
207	5	32	38	10	28	0	-18	-552	-199	-65	-564	-2	113	-1400	1513
208	13	54	27	7	39	6	-8	-208	-106	-24	-154	0	146	-500	646
209	6	47	16	2	42	1	-14	-173	-91	-6	-221	0	114	-505	619
210	4	32	12	5	22	0	-11	-116	-60	-5	-64	-1	75	-257	332
211	0	23	22	2	22	0	-2	-23	-3	0	-25	0	69	-53	122
212	19	507	178	8	69	1	0	-46	-18	-9	-34	0	782	-107	889
213	4	41	29	5	58	1	-9	-22	-6	-1	-8	0	138	-46	184
214	8	88	28	8	71	0	-3	-25	-13	-5	-28	0	203	-74	277
215	1	16	12	4	38	0	-4	-42	-13	0	-36	-7	71	-102	173
216	3	16	9	0	12	1	0	-10	-17	-3	-128	-2	41	-160	201
217	2	34	23	4	37	0	-3	-33	-22	-9	-27	-2	100	-96	196
218	4	22	16	2	27	0	-8	-98	-241	-7	-55	-3	71	-412	483
219	0	32	17	0	44	0	-2	-286	-26	-6	-98	-1	93	-419	512
220	1	31	10	8	60	3	-21	-43	-132	-21	-125	-19	113	-361	474
221	5	25	51	5	70	1	-9	-92	-43	-2	-82	-3	157	-231	388
222	2	61	67	10	57	1	-32	-90	-50	-81	-1023	-24	198	-1300	1498
223	8	134	78	6	105	2	-5	-77	-82	-36	-304	-3	333	-507	840
224	20	214	58	9	72	2	-23	-799	-907	-120	-1007	-29	375	-2885	3260
225	7	48	74	7	78	2	-22	-133	-131	-18	-283	-1	216	-588	804
226	9	301	102	35	79	1	-66	-402	-235	-170	-598	-5	527	-1476	2003
227	13	66	69	21	41	0	-9	-77	-46	-19	-12	0	210	-163	373
228	5	300	128	10	72	0	-28	-1242	-185	-13	-191	0	515	-1659	2174
229	16	168	23	24	11	2	-14	-97	-1	-8	-1	0	244	-121	365
230	5	26	111	1	24	2	-1	-3	-15	0	-7	0	169	-26	195
231	11	400	5	5	1675	0	-12	-74	-11	-12	-214	0	2096	-323	2419
232	21	3	7	91	0	2	-1	-1	0	0	-3	0	124	-5	129
233	1	4	343	1	11	0	-3	-12	-27	-11	-116	-2	360	-171	531
234	1	592	3	0	34	1	0	0	-2	0	-6	-1	631	-9	640
235	3	4	13	7	39	0	-1	-20	-59	-5	-65	0	66	-150	216
236	6	20	25	13	135	0	-3	-17	-10	-4	-6	0	199	-40	239
237	15	282	324	232	139	10	-9	-47	-31	-5	-29	-2	1002	-123	1125
238	10	142	560	6	170	45	-2	-71	-15	-2	-14	-1	933	-105	1038
239	9	498	20	13	572	0	-1	-8	-7	0	-23	-5	1112	-44	1156
240	59	24	58	49	52	0	0	-2	-3	-4	-32	-1	242	-42	284
241	1	256	1131	33	535	4	0	-13	-13	-20	-29	0	1960	-75	2035
242	11	275	90	84	26	0	-3	-36	-63	-6	-66	-7	486	-181	667
243	75	307	44	5	23	4	-25	-80	-59	-14	-27	-11	458	-216	674
244	93	256	31	31	411	3	-17	-232	-491	-20	-412	-6	825	-1178	2003
245	42	18	48	11	29	1	0	-348	-27	-8	-149	-2	149	-534	683
246	3	118	155	29	106	0	-21	-146	-16	-7	-99	-4	411	-293	704
247	51	317	419	21	699	5	-7	-54	-12	-7	-38	-5	1512	-123	1635
248	38	52	51	10	51	0	-12	-16	-17	-11	-100	-2	202	-158	360
249	9	28	6	9	11	0	-2	-2	-2	0	-7	0	63	-13	76
250	5	11	2	2	12	0	0	-4	-3	0	-1	0	32	-8	40
251	1	2	0	0	15	0	0	-2	-1	0	-2	0	18	-5	23
252	0	0	1	0	0	0	0	0	-1	0	-2	-1	1	-4	5
253	0	0	0	0	3	1	0	0	0	0	-9	0	4	-9	13
254	0	4	5	14	141	19	-1	-8	-5	-8	-90	0	183	-112	295
255	1	12	30	4	367	6	-2	-40	-19	-15	-78	0	420	-154	574
256	0	30	66	78	316	15	-2	-13	-53	-7	-69	-1	505	-145	650
257	16	2745	280	81	442	2	-1	-26	-17	-2	-9	-1	3566	-56	3622
258	69	741	526	32	470	1	-3	-16	-14	-1	-8	0	1839	-42	1881
259	24	508	159	107	52	4	-10	-84	-38	-4	-26	0	854	-162	1016
260	59	325	321	53	423	2	-17	-59	-19	-3	-35	-2	1183	-135	1318
261	24	405	75	276	207	0	-14	-269	-211	-24	-187	-4	987	-709	1696
262	29	37	2	7	2	0	-15	-72	-41	-8	-197	-5	77	-338	415
263	23	13	48	1	8	0	-19	-391	-133	-18	-200	-6	93	-767	860
264	13	51	2	3	46	0	-42	-730	-42	-93	-513	-3	115	-1423	1538
265	4	36	87	30	64	0	-17	-24	-146	-84	-438	-26	221	-735	956
266	2	31	108	16	59	1	-1	-103	-60	-13	-270	-1	217	-448	665
267	6	76	13	9	53	0	-26	-19	-17	-15	-14	-1	157	-92	249
268	14	39	8	17	9	4	-2	-14	-21	-2	-13	0	91	-52	143
269	1	22	24	5	8	1	-2	-12	-5	-3	-2	0	61	-24	85
270	1	80	24	3	335	0	-6	-9	-59	-10	-6	0	443	-90	533
271	20	23	12	27	2	0	-2	-22	-10	-6	-13	-1	84	-54	138
272	6	33	165	1	10	2	-17	-181	-39	-13	-83	-11	217	-344	561
273	0	28	0	4	230	2	0	-1	-1	0	-7	-1	264	-10	274
274	0	4	6	195	186	5	0	-5	-2	-2	-7	-1	396	-17	413
275	0	1	141	70	97	15	0	0	0	0	-2	0	324	-2	326
276	0	31	2	3	134	0	-1	-10	-3	-3	-13	0	170	-30	200
277	42	27	0	10	59	1	-8	-51	-1	-2	-22	0	139	-84	223
278	15	17	11	6	27	0	-11	-23	-8	-6	-5	0	76	-53	129
279	0	2	4	47	62	3	-1	-3	0	-1	-6	-1	118	-12	130
280	7	121	9	10	120	0	0	-12	-1	-1	-6	0	267	-20	287
281	1	1	8	8	27	0	-3	-8	-41	-185	-168	-3	45	-408	453
282	2	20	57	19	39	1	0	-6	-49	-16	-34	-2	138	-107	245
283	1	72	44	11	43	2	-5	-2546	-232	-59	-237	-1	173	-3080	3253
284	7	54	20	14	72	2	-62	-548	-45	-21	-87	-2	169	-765	934
285	8	12	11	95	210	1	-16	-213	-43	-5	-22	0	337	-299	636
286	0	7	0	1	8	1	-8	-12	-8	-1	-6	0	17	-35	52
287	28	913	1209	14	90	0	-4	-47	-40	0	-33	0	2254	-124	2378
288	22	668	65	12	2	3	-3	-24	-12	-4	-9	0	772	-52	824
289	32	143	61	1	125	5	-12	-26	-3	-9	-5	-1	367	-56	423
290	4	150	3	2	349	8	-18	-270	-52	-31	-38	-25	516	-434	950
291	12	4	30	12	87	5	-7	-34	-10	-10	-75	-1	150	-137	287
292	2	468	1820	98	129	3	-8	-45	-14	-46	-118	0	2520	-231	2751
293	10	1466	137	12	38	4	-8	-25	-27	-19	-42	0	1667	-121	1788
294	47	569	76	51	818	0	-15	-37	-35	-18	-135	-2	1561	-242	1803
295	12	24	34	134	118	4	-18	-24	-9	-41	-77	-3	326	-172	498
296	1	2	132	1	28	2	-7	-48	-201	-14	-164	0	166	-434	600
297	6	756	4	23	17	1	-17	-397	-79	-60	-276	-2	807	-831	1638
298	25	3	14	2	28	2	-14	-26	-101	-25	-46	-1	74	-213	287
299	10	218	38	32	193	5	-20	-904	-185	-24	-237	-1	496	-1371	1867
300	3	11	64	7	183	0	-34	-152	-57	-21	-62	0	268	-326	594
301	0	24	31	3	106	1	0	-8	-4	0	-7	-1	165	-20	185
302	5	18	18	38	251	1	0	-4	-1	-1	-9	0	331	-15	346
303	4	73	17	4	1	0	0	-2	-4	-7	-21	0	99	-34	133
304	5	96	48	2	27	3	-2	-5	-25	-6	-25	0	181	-63	244
305	15	114	3	2	21	0	0	-34	-6	-2	-16	0	155	-58	213
306	6	1	31	4	6	0	-4	-16	0	-3	-6	0	48	-29	77
307	0	5	3	1	6	0	-2	-1	-10	-4	-78	-2	15	-97	112
308	1	17	10	3	48	1	-2	-26	-22	-22	-99	0	80	-171	251
309	4	6	9	3	48	1	0	-14	-10	-9	-19	0	71	-52	123
310	2	9	38	4	111	0	-3	-23	-47	-13	-16	-2	164	-104	268
311	0	21	4	1	8	5	-7	-96	-4	-1	-65	-3	39	-176	215
312	17	97	93	46	120	5	-17	-24	-27	-29	-232	-11	378	-340	718
313	2	21	5	11	140	3	0	-36	-126	-53	-444	-2	182	-661	843
314	5	8	85	28	92	1	-2	-36	-101	-12	-31	-3	219	-185	404
315	0	60	192	36	74	4	-3	-46	-22	-18	-85	-7	366	-181	547
316	6	494	191	10	77	0	-16	-49	-37	-30	-172	-7	778	-311	1089
317	14	72	38	21	86	0	0	-32	-49	-46	-173	-2	231	-302	533
318	9	175	148	67	170	12	-18	-122	-175	-59	-125	-14	581	-513	1094
319	9	92	29	40	593	6	-37	-180	-219	-146	-350	-2	769	-934	1703
320	12	327	181	96	1126	6	-38	-254	-107	-45	-436	-12	1748	-892	2640
321	7	4	62	130	154	23	-9	-43	-109	-33	-423	-1	380	-618	998
322	2	364	263	19	612	3	-23	-1757	-693	-181	-669	-22	1263	-3345	4608
323	6	61	7	21	77	4	-13	-109	-205	-7	-176	-2	176	-512	688
324	18	54	482	16	1055	4	-21	-488	-74	-106	-286	-28	1629	-1003	2632
325	6	196	14	67	363	10	-41	-199	-213	-108	-218	-4	656	-783	1439
326	42	146	879	144	327	2	-51	-165	-158	-65	-1378	-25	1540	-1842	3382
327	35	214	33	88	43	2	-38	-80	-12	-58	-221	-2	415	-411	826
328	167	970	532	52	311	6	-11	-16	-48	-21	-288	0	2038	-384	2422
329	36	391	47	61	141	3	-11	-405	-156	-48	-124	0	679	-744	1423
330	94	19	21	8	43	13	-20	-892	-249	-34	-12	-6	198	-1213	1411
331	9	224	17	8	254	1	-40	-709	-259	-19	-958	-6	513	-1991	2504
332	12	21	55	24	4	0	-20	-47	-40	-88	-79	-1	116	-275	391
333	2	16	49	1	3	0	0	0	-1	0	-3	-1	71	-5	76
334	0	1	1	0	0	0	-2	-6	-2	-5	-2	-1	2	-18	20
335	4	1	0	0	0	0	-4	-3	-2	-1	-33	0	5	-43	48
336	0	2	2	1	30	2	-17	-177	-481	-90	-1079	-9	37	-1853	1890
337	0	4	1	20	52	2	-4	-23	-10	-16	-56	-3	79	-112	191
338	4	145	237	11	279	1	-20	-55	-132	-4	-158	-4	677	-373	1050
339	3	314	97	35	73	2	-18	-613	-66	-34	-369	-8	524	-1108	1632
340	17	189	164	35	308	1	-98	-171	-318	-292	-2474	-12	714	-3365	4079
341	22	134	40	46	63	20	-44	-224	-111	-92	-546	-9	325	-1026	1351
342	30	100	281	25	694	16	-48	-291	-342	-235	-910	-1	1146	-1827	2973
343	7	348	47	142	559	12	-67	-2867	-554	-319	-1214	-7	1115	-5028	6143
344	20	46	307	70	1286	5	-41	-957	-341	-64	-77	-1	1734	-1481	3215
345	7	133	132	111	127	0	-3	-54	-10	-3	-5	0	510	-75	585
346	28	100	35	34	33	2	-8	-36	0	0	-10	-2	232	-56	288
347	21	104	80	14	95	0	0	-3	-8	-21	-192	-2	314	-226	540
348	2	194	19	25	50	0	0	-2	-3	-15	-4	-1	290	-25	315
349	26	42	53	12	132	5	-4	-9	-79	-17	-295	-3	270	-407	677
350	3	157	26	25	126	2	-8	-94	-53	-33	-66	-2	339	-256	595
351	7	26	35	15	95	2	-73	-2762	-155	-60	-1140	-1	180	-4191	4371
352	6	95	17	57	266	0	-33	-14	-122	-13	-163	-1	441	-346	787
353	8	28	16	37	87	3	-4	-351	-86	-20	-92	-1	179	-554	733
354	26	124	605	10	429	0	-5	-154	-52	-7	-44	-2	1194	-264	1458
355	13	1561	22	183	59	6	-53	-100	-437	-44	-473	-3	1844	-1110	2954
356	5	29	120	35	168	1	0	-22	-10	-5	-7	-1	358	-45	403
357	11	426	86	347	1513	21	-8	-21	-6	-3	-11	0	2404	-49	2453
358	8	0	76	33	172	20	-1	-4	-1	-1	-9	0	309	-16	325
359	0	490	64	15	1086	3	-1	-2	-25	-1	-11	0	1658	-40	1698
360	20	88	44	58	70	3	-2	-34	-1	0	-2	0	283	-39	322
361	6	61	203	7	391	7	-12	-4	-1	-1	-14	-1	675	-33	708
362	5	148	16	40	43	15	0	0	-1	-2	-4	-3	267	-10	277
363	16	6	398	36	2466	4	0	0	-2	-2	-6	0	2926	-10	2936
364	5	5646	568	149	524	8	-1	-5	-9	-1	-6	0	6900	-22	6922
365	46	188	697	59	198	4	-17	-14	-1	-1	-1	0	1192	-34	1226
366	44	1157	278	41	204	3	-2	-4	0	0	-1	0	1727	-7	1734
367	8	93	19	6	22	0	-1	0	0	0	-1	0	148	-2	150
368	7	13	8	6	17	0	0	0	0	0	-2	0	51	-2	53
369	1	20	6	0	7	0	0	0	-2	-1	-3	0	34	-6	40
370	5	24	4	5	9	0	0	-7	-1	-2	-3	0	47	-13	60
371	3	32	33	3	17	1	0	-3	0	0	0	0	89	-3	92
372	0	6	1	2	11	0	0	-1	-4	0	-6	0	20	-11	31
373	7	12	2	5	15	0	-2	-4	-1	-1	-2	0	41	-10	51
374	7	23	29	4	80	0	0	-1	-2	-1	-7	-1	143	-12	155
375	2	52	27	6	28	0	0	-12	-4	0	-5	0	115	-21	136
376	19	145	379	18	70	4	0	-11	-5	-1	-18	0	635	-35	670
377	14	403	37	36	405	1	-1	-10	-4	-3	-58	-1	896	-77	973
378	0	4	1	4	19	0	0	-3	-2	-35	-59	0	28	-99	127
379	0	6	3	1	9	0	0	-6	-41	-5	-137	-3	19	-192	211
380	0	8	6	0	24	0	0	-15	-5	-7	-35	0	38	-62	100
381	5	25	17	20	115	1	-7	-9	-9	-2	-32	-32	183	-91	274
382	3	13	4	5	8	1	-2	-6	-11	0	-293	0	34	-312	346
383	1	89	122	5	51	3	-5	-97	-65	-104	-173	-2	271	-446	717
384	3	18	3	3	77	8	-6	-161	-272	-30	-10	-7	112	-486	598
385	5	25	7	33	197	2	-6	-955	-193	-12	-34	-6	269	-1206	1475
386	2	24	61	18	7	20	-40	-156	-74	-35	-143	-2	132	-450	582
387	4	53	70	0	74	1	-12	-70	-41	-4	-45	-1	202	-173	375
388	2	23	7	8	6	1	0	-2	-2	0	-2	0	47	-6	53
389	0	10	15	2	9	0	0	-5	-6	-2	-17	0	36	-30	66
390	0	16	1	0	0	0	0	-2	0	0	-3	0	17	-5	22
391	7	21	9	1	53	1	0	0	0	0	-4	0	92	-4	96
392	4	7	0	6	81	0	0	-2	-1	-7	-2	0	98	-12	110
393	0	0	51	4	268	2	0	0	0	0	0	0	325	0	325
394	0	126	76	29	39	0	-3	-2	-1	-2	-2	0	270	-10	280
395	4	130	41	25	42	0	0	0	0	-1	-3	0	242	-4	246
396	23	337	69	18	31	6	0	0	-2	-2	-2	0	484	-6	490
397	3	43	57	8	63	4	0	-7	-6	-1	-8	0	178	-22	200
398	11	197	34	13	178	1	-1	-94	-7	-4	-39	0	434	-145	579
399	4	13	21	8	15	0	-2	-2	-8	0	-29	-1	61	-42	103
400	2	9	42	4	30	0	-2	-9	-2	-13	-202	-5	87	-233	320
401	15	230	34	55	553	1	-17	-85	-525	-70	-795	-34	888	-1526	2414
402	6	26	46	113	19	0	-1	-33	-15	-11	-50	-1	210	-111	321
403	9	206	398	21	14	1	-19	-131	-209	-51	-337	-2	649	-749	1398
404	8	161	25	3	10	1	-2	-8	-6	-11	-13	0	208	-40	248
405	14	27	14	9	11	2	0	-18	-10	0	-6	0	77	-34	111
406	0	2	1	0	9	0	0	-13	-2	0	-4	0	12	-19	31
407	0	0	0	0	13	0	0	-2	-2	0	-5	0	13	-9	22
408	0	0	0	2	0	0	0	-2	-1	-1	-3	0	2	-7	9
409	0	0	4	0	10	0	0	-3	-11	-8	-37	0	14	-59	73
410	0	14	1	1	2	0	-2	-55	-55	-24	-19	-1	18	-156	174
411	1	3	54	5	0	0	-8	-230	-73	-19	-60	-3	63	-393	456
412	0	4	3	1	12	1	-1	-12	0	0	-46	-2	21	-61	82
413	12	20	4	4	37	2	0	-6	-4	-5	-98	0	79	-113	192
414	2	6	0	4	24	0	0	-10	-11	-14	-87	-1	36	-123	159
415	3	20	89	29	86	1	0	-14	-7	-1	-14	0	228	-36	264
416	1	134	46	7	57	1	-27	-39	-29	-75	-330	-3	246	-503	749
417	1	89	13	11	44	1	-10	-131	-71	-30	-139	-2	159	-383	542
418	11	49	75	0	192	0	-16	-103	-105	-17	-148	-3	327	-392	719
419	2	37	25	28	72	0	0	-6	-2	-1	-46	0	164	-55	219
420	2	1	42	5	68	0	-1	-3	-4	-2	-31	-1	118	-42	160
421	2	135	18	8	20	0	0	-7	-4	-2	-10	0	183	-23	206
422	7	95	110	13	366	1	0	-5	-11	-2	-8	-1	592	-27	619
423	9	329	35	87	14	2	-2	-63	-20	-21	-202	-1	476	-309	785
424	6	28	216	2	324	1	-1	-19	-53	-32	-75	-2	577	-182	759
425	4	1533	19	221	5	0	-1	-93	-81	-18	-64	0	1782	-257	2039
426	20	14	428	3	2	0	-4	-27	-23	-8	-15	-1	467	-78	545
427	1	1215	2	5	2	0	-4	-29	-96	-7	-49	-8	1225	-193	1418
428	25	1	2	4	24	7	-3	-42	-1	-8	-18	0	63	-72	135
429	3	19	13	7	2552	0	-21	-49	-12	-15	-16	0	2594	-113	2707
430	1	12	48	117	20	3	-10	-30	-13	-10	-2	-1	201	-66	267
431	5	392	1414	5	13	0	-6	-9	-51	-2	-14	0	1829	-82	1911
432	6	1286	29	5	88	0	-3	-46	-3	-9	-25	0	1414	-86	1500
433	61	22	12	31	1	0	-67	-68	-48	-53	-31	-5	127	-272	399
434	4	4	9	0	2	0	-23	-24	-66	-8	-155	0	19	-276	295
435	3	21	2	2	0	1	-11	-63	-6	-19	-195	-1	29	-295	324
436	7	1	2	0	4	0	-1	0	-4	-1	-117	0	14	-123	137
437	0	1	0	4	7	0	0	-4	-9	-1	-95	0	12	-109	121
438	0	0	9	10	6	0	-12	-88	-48	-93	-703	-7	25	-951	976
439	7	50	53	158	165	1	-20	-64	-55	-43	-191	0	434	-373	807
440	3	532	13	2	13	3	-13	-988	-262	-54	-388	-2	566	-1707	2273
441	14	26	3	7	55	4	-6	-40	-49	-10	-57	-1	109	-163	272
442	8	16	39	26	23	0	-8	-279	-291	-32	-57	-1	112	-668	780
443	2	41	67	7	209	3	-8	-53	-13	-5	-35	0	329	-114	443
444	2	120	5	12	147	1	-14	-108	-57	-12	-105	-1	287	-297	584
445	5	12	54	26	108	2	-2	-42	-7	-8	-15	0	207	-74	281
446	5	368	806	48	177	1	-10	-75	-28	-4	-74	-4	1405	-195	1600
447	6	180	49	35	6	0	-5	-108	-78	-20	-179	-1	276	-391	667
448	17	334	48	7	11	1	-2	-19	-16	-8	-21	0	418	-66	484
449	18	219	28	9	19	0	-5	-141	-208	-16	-96	-2	293	-468	761
450	1	4	2	1	1	1	-4	-134	-39	-36	-56	-1	10	-270	280
451	0	1	0	0	3	0	-14	-228	-63	-7	-87	0	4	-399	403
452	0	1	0	0	0	0	-3	-21	-5	-5	-7	0	1	-41	42
453	0	0	1	1	177	9	0	-2	0	0	0	0	188	-2	190
454	0	0	2	9	253	1	0	0	0	0	-2	0	265	-2	267
455	0	2	12	21	23	1	0	0	0	0	-2	0	59	-2	61
456	0	1	28	2	23	0	0	-2	-1	0	-5	0	54	-8	62
457	0	5	2	3	34	0	-2	-18	-36	-33	-511	-1	44	-601	645
458	4	7	7	5	5	0	0	0	-1	0	-1	-1	28	-3	31
459	2	77	119	6	6	1	-1	-5	-8	0	-1	0	211	-15	226
460	6	93	40	1	10	0	-1	-2	0	0	-1	0	150	-4	154
461	5	78	55	1	49	0	-5	-3	-4	-25	-22	0	188	-59	247
462	2	98	1	7	5	1	-2	-122	-17	-3	-20	0	114	-164	278
463	7	12	11	0	14	0	-4	-101	0	-2	-15	0	44	-122	166
464	0	12	2	2	18	1	0	-9	-1	0	0	0	35	-10	45
465	2	4	6	13	3	0	0	-52	-3	-1	-12	-1	28	-69	97
466	1	25	14	0	2	1	-1	-3	-2	-2	-67	-3	43	-78	121
467	2	10	6	0	14	0	0	-2	-7	-27	-11	-1	32	-48	80
468	6	4	6	10	3	1	-1	-2	-18	-3	-13	-1	30	-38	68
469	0	1	2	0	20	0	-6	-28	-2	-6	-25	0	23	-67	90
470	1	3	0	11	0	0	-5	-23	-5	-11	-13	-1	15	-58	73
471	1	0	4	2	1	1	-28	-119	-75	-201	-142	-33	9	-598	607
472	0	0	1	1	5	0	-31	-67	-878	-254	-662	-109	7	-2001	2008
473	0	4	0	0	4	0	-66	-224	-418	-332	-236	-9	8	-1285	1293
474	0	0	0	0	1	0	-32	-131	-166	-135	-30	-1	1	-495	496
475	2	8	7	2	6	0	-18	-19	-20	-13	-62	0	25	-132	157
476	3	58	8	30	10	1	-25	-129	-150	-16	-76	-4	110	-400	510
477	0	1	5	3	10	4	-16	-97	-48	-31	-82	-3	23	-277	300
478	13	98	8	6	29	0	-10	-115	-134	-47	-88	-3	154	-397	551
479	4	3	0	6	5	0	-7	-176	-31	-34	-105	-2	18	-355	373
480	2	7	6	7	12	1	-3	-35	-34	-23	-38	-1	35	-134	169
481	1	0	0	2	1	0	-12	-123	-59	-22	-31	-3	4	-250	254
482	0	1	1	0	0	0	-3	-25	-17	-9	-30	0	2	-84	86
483	0	2	1	0	3	0	0	-13	-2	-4	-7	0	6	-26	32
484	0	0	0	0	3	0	-5	-20	-17	-11	-37	-2	3	-92	95
485	0	1	2	0	8	0	-1	-6	-12	-9	-130	-3	11	-161	172
486	0	3	2	1	6	0	-7	-70	-9	-28	-20	0	12	-134	146
487	0	1	2	3	5	0	-14	-213	-64	-49	-45	0	11	-385	396
488	0	3	0	0	5	0	-3	-94	-35	-10	-12	0	8	-154	162
489	0	1	1	0	12	0	-2	-10	0	0	0	0	14	-12	26
490	0	3	0	2	5	0	-2	-9	-1	-9	-7	0	10	-28	38
491	0	1	6	2	0	0	-1	-2	-2	0	-17	0	9	-22	31
492	0	3	0	0	26	3	-5	-11	-4	-25	-20	-1	32	-66	98
493	0	20	0	9	32	6	-12	-24	-10	-13	-12	0	67	-71	138
494	0	0	21	1	90	1	-13	-84	-612	-32	-82	-2	113	-825	938
495	0	38	6	9	130	1	-25	-2574	-395	-81	-1444	-3	184	-4522	4706
496	28	130	755	72	474	8	-16	-25	-22	-56	-23	-1	1467	-143	1610
497	12	817	976	45	406	4	-9	-27	-43	-11	-73	-1	2260	-164	2424
498	17	118	105	35	625	3	-7	-150	-23	-73	-687	-1	903	-941	1844
499	27	154	59	16	685	8	-3	-15	-23	-11	-49	-1	949	-102	1051
500	38	742	849	470	1431	9	-3	-14	-38	-5	-11	0	3539	-71	3610
501	21	1049	400	152	2417	28	-1	-6	-4	-6	-8	0	4067	-25	4092
502	34	1559	676	128	1262	4	-4	-18	-52	-14	-124	-1	3663	-213	3876
503	22	665	374	75	762	5	-3	-43	-15	-8	-21	0	1903	-90	1993
504	31	1616	621	105	1243	18	-10	-60	-52	-6	-45	-3	3634	-176	3810
505	51	246	511	163	1102	4	-3	-30	-35	-10	-25	0	2077	-103	2180
506	36	1593	479	243	446	7	-4	-20	-6	-5	-24	0	2804	-59	2863
507	66	672	160	16	281	2	-2	-23	-9	-10	-17	0	1197	-61	1258
508	5	104	45	37	1441	4	-2	-16	-44	-6	-37	0	1636	-105	1741
509	4	21	59	161	54	2	0	-33	-11	-8	-17	-2	301	-71	372
510	0	60	266	14	409	1	-4	-85	-30	-7	-77	-2	750	-205	955
511	12	399	144	401	445	10	0	-36	-6	-5	-27	-1	1411	-75	1486
512	15	84	557	13	315	4	-3	-22	-24	-2	-41	0	988	-92	1080
513	2	339	30	26	242	1	0	-106	-15	-7	-40	-1	640	-169	809
514	10	20	35	13	28	1	-3	-47	-5	-4	-52	-1	107	-112	219
515	3	77	40	7	236	2	-3	-7	-7	-7	-180	-3	365	-207	572
516	6	53	4	10	123	11	-10	-43	-100	-44	-81	-1	207	-279	486
517	152	125	398	204	6771	2	-3	-7	-60	-3	0	-1	7652	-74	7726
518	61	1070	541	200	197	4	-9	-152	-11	-1	-51	-1	2073	-225	2298
519	13	59	90	14	31	1	-25	-21	-11	-13	-50	-1	208	-121	329
520	56	82	47	30	503	8	-1	-5	-5	-1	-15	-1	726	-28	754
521	22	116	84	47	1017	2	-8	-204	-44	-78	-168	0	1288	-502	1790
522	16	33	18	187	527	12	-14	-111	-43	-18	-52	0	793	-238	1031
523	2	23	24	11	97	0	-43	-127	-5	-22	-170	-2	157	-369	526
524	0	5	7	1	4	1	-6	-33	-14	-9	-103	-1	18	-166	184
525	1	14	0	2	7	0	-43	-327	-121	-111	-193	0	24	-795	819
526	0	11	6	0	3	2	-2	-62	-191	-30	-1	0	22	-286	308
527	2	10	14	2	79	2	-5	-108	-55	-3	-20	0	109	-191	300
528	0	12	6	17	60	3	-92	-441	-14	-62	-490	-2	98	-1101	1199
529	1	15	44	6	29	2	-11	-4	-11	-7	0	-1	97	-34	131
530	7	173	49	11	49	2	-8	-20	-47	-2	-39	-11	291	-127	418
531	4	14	21	12	141	5	-8	-15	-2	-3	-18	0	197	-46	243
532	4	7	24	48	196	5	-30	-51	-100	-39	-102	-7	284	-329	613
533	0	11	136	26	72	28	-18	-169	-65	-26	-69	-2	273	-349	622
534	4	452	184	24	199	8	-193	-550	-415	-48	-375	-2	871	-1583	2454
535	12	69	41	62	211	0	-6	-53	-81	-4	-79	-7	395	-230	625
536	20	149	260	214	222	5	-5	-44	-6	-1	-150	0	870	-206	1076
537	10	242	193	22	126	7	-2	-43	-63	-25	-52	0	600	-185	785
538	20	299	18	26	200	0	-2	-27	-62	-2	-14	0	563	-107	670
539	26	52	45	29	87	1	-2	-13	-6	-1	-2	0	240	-24	264
540	9	72	158	16	167	1	-1	-3	-8	-3	-8	-1	423	-24	447
541	6	61	37	30	113	18	-2	-22	-5	-2	-103	0	265	-134	399
542	14	42	41	11	591	2	-6	-10	-30	-18	-96	0	701	-160	861
543	15	78	20	68	241	1	0	-12	-34	-4	-25	0	423	-75	498
544	14	216	1369	24	83	4	-1	-46	-8	-2	-32	-1	1710	-90	1800
545	6	2127	125	11	124	1	-11	-10	-1	-13	-26	0	2394	-61	2455
546	50	329	70	30	84	2	-2	-30	-18	-67	-78	-1	565	-196	761
547	5	17	12	10	75	3	-10	-52	-21	-20	-116	-2	122	-221	343
548	3	13	4	8	19	1	-4	-35	-44	-9	-167	-2	48	-261	309
549	2	7	1	4	10	1	-5	-22	-22	-24	-22	0	25	-95	120
550	0	10	3	0	101	0	-2	-24	-63	-1	-22	-1	114	-113	227
551	1	1	0	0	8	1	0	-67	-2	0	-5	0	11	-74	85
552	1	0	27	1	0	1	-28	-39	-38	-2	-11	-2	30	-120	150
553	0	15	4	3	41	6	-6	-19	-7	-6	-7	0	69	-45	114
554	3	24	8	8	47	5	-1	-6	-2	-1	-4	0	95	-14	109
555	3	6	35	19	13	0	-4	-1	-2	-2	-13	0	76	-22	98
556	118	24	94	69	36	4	0	-8	0	-2	-3	-3	345	-16	361
557	34	49	15	1	9	7	-121	-996	-500	-264	-767	-10	115	-2658	2773
558	25	41	13	10	1068	5	-14	-278	-51	-17	-473	-4	1162	-837	1999
559	16	128	15	102	541	1	-71	-2135	-98	-175	-2884	-22	803	-5385	6188
560	3	35	19	77	140	0	-34	-75	-39	-42	-541	-9	274	-740	1014
561	7	1132	948	74	56	1	-1	-65	-56	-11	-78	0	2218	-211	2429
562	22	1096	630	40	99	0	-41	-441	-145	-174	-277	-9	1887	-1087	2974
563	37	245	27	26	62	10	-68	-641	-465	-170	-983	-7	407	-2334	2741
564	7	14	25	7	135	1	-16	-139	-404	-17	-59	-1	189	-636	825
565	3	94	20	10	268	10	-32	-215	-270	-14	-120	-21	405	-672	1077
566	4	29	46	9	91	1	-81	-358	-153	-8	-115	-1	180	-716	896
567	2	127	79	65	26	2	-25	-14	-26	-10	-93	-6	301	-174	475
568	6	153	17	3	247	2	-32	-40	-39	-42	-21	-1	428	-175	603
569	10	461	24	71	58	15	-25	-524	-270	-45	-1924	-7	639	-2795	3434
570	42	80	35	9	143	2	-20	-268	-226	-417	-1988	-2	311	-2921	3232
571	5	35	5	87	137	1	-39	-82	-136	-70	-216	-2	270	-545	815
572	4	8	35	10	29	2	-3	-29	-35	-12	-40	-1	88	-120	208
573	0	25	7	5	43	2	-5	-319	-34	0	-3	0	82	-361	443
574	12	4	1	0	1	0	0	-8	-6	0	-1	0	18	-15	33
575	1	4	1	0	0	1	0	-6	-1	-1	0	-1	7	-9	16
576	0	1	3	0	18	2	-2	-15	-17	-10	-60	0	24	-104	128
577	0	6	6	1	27	1	0	-9	-15	-6	-18	-1	41	-49	90
578	0	30	23	21	271	1	-2	-32	-18	-9	-11	0	346	-72	418
579	1	38	41	109	403	2	-13	-40	-31	-13	-116	0	594	-213	807
580	5	252	472	130	199	13	-18	-38	-76	-69	-78	-3	1071	-282	1353
581	3	156	14	4	444	5	-12	-80	-195	-14	-349	0	626	-650	1276
582	10	35	31	26	39	2	-31	-464	-214	-171	-291	-3	143	-1174	1317
583	1	56	86	13	95	4	-169	-1321	-764	-171	-2019	-5	255	-4449	4704
584	4	51	81	18	21	3	-6	-78	-8	-26	-158	-4	178	-280	458
585	8	11	34	3	52	13	-9	-16	-59	-25	-108	-1	121	-218	339
586	46	78	70	21	15	1	0	-46	-35	-7	-13	-2	231	-103	334
587	15	105	65	87	159	4	-5	-4	-10	-2	-15	0	435	-36	471
588	30	399	1537	12	172	12	-1	-10	-14	-8	-85	-2	2162	-120	2282
589	12	1027	24	29	1676	0	-8	-20	-26	-58	-67	0	2768	-179	2947
590	68	379	108	95	64	1	-3	-65	-121	-9	-108	-1	715	-307	1022
591	6	56	282	5	17	0	-16	-121	-217	-26	-742	-5	366	-1127	1493
592	9	88	10	9	16	0	-10	-9	-6	-14	-21	-1	132	-61	193
593	59	14	6	5	15	1	-6	-80	-131	-123	-427	-8	100	-775	875
594	0	8	3	0	7	0	-4	-122	-23	-10	-47	-1	18	-207	225
595	0	8	5	0	67	0	-13	-166	-69	-8	-122	-2	80	-380	460
596	0	11	5	23	3	0	-2	-8	-6	-4	-13	0	42	-33	75
597	33	56	619	52	1110	7	-2	-20	-1	-5	-29	-1	1877	-58	1935
598	3	2917	86	56	178	1	-5	-164	-162	-14	-215	-2	3241	-562	3803
599	38	86	66	16	151	6	0	-10	-5	-34	-11	-1	363	-61	424
600	51	1159	663	85	102	7	-1	-11	-351	-13	-3	0	2067	-379	2446
601	25	144	91	12	39	0	-2	-467	-2	-2	0	0	311	-473	784
602	24	414	70	8	4	0	-30	-183	-44	-1	-1	0	520	-259	779
603	52	65	18	3	2	0	-14	-27	-9	-6	-4	-4	140	-64	204
604	84	213	264	15	170	2	-8	-3	-139	0	-7	-2	748	-159	907
605	135	1522	138	79	76	34	0	-17	0	-3	-5	0	1984	-25	2009
606	107	471	1166	79	1264	4	-4	-30	-13	-3	-19	0	3091	-69	3160
607	25	197	23	135	137	22	0	-24	-34	-17	-386	-6	539	-467	1006
608	32	32	159	18	356	2	-2	-12	-63	-11	-154	-1	599	-243	842
609	4	1566	32	54	359	7	-33	-2654	-243	-191	-540	-1	2022	-3662	5684
610	39	70	197	22	662	5	-34	-289	-275	-26	-90	-6	995	-720	1715
611	2	79	73	21	571	3	-51	-230	-45	-10	-50	0	749	-386	1135
612	49	827	683	117	430	6	-27	-93	-19	-29	-69	-1	2112	-238	2350
613	10	1063	337	68	435	2	-11	-25	-44	-18	-78	-1	1915	-177	2092
614	18	1541	122	34	147	0	-18	-139	-92	-22	-56	0	1862	-327	2189
615	42	374	177	51	228	2	-8	-76	-276	-23	-92	0	874	-475	1349
616	39	280	303	77	1042	8	-10	-349	-31	-14	-41	0	1749	-445	2194
617	22	505	250	24	25	2	-37	-42	-17	-3	-1	0	828	-100	928
618	4	35	27	7	97	1	-12	-44	-15	0	-2	0	171	-73	244
619	10	33	3	15	217	6	-10	-13	0	0	0	0	284	-23	307
620	4	24	10	20	133	5	0	0	0	0	-2	0	196	-2	198
621	0	140	54	116	283	3	-2	-1	0	-1	-2	0	596	-6	602
622	43	344	440	253	1318	9	-2	-21	-21	-2	-29	0	2407	-75	2482
623	35	331	191	171	215	1	0	-41	-27	-3	-69	0	944	-140	1084
624	60	651	458	68	132	4	-1	-49	-56	-6	-20	0	1373	-132	1505
625	44	734	39	2	296	0	-3	-201	-38	-6	-6	-3	1115	-257	1372
626	36	289	60	67	79	0	-8	-30	-19	0	-14	0	531	-71	602
627	10	32	373	4	4	0	-4	-11	-11	-5	-8	0	423	-39	462
628	12	498	27	5	22	0	-8	-29	-30	-11	-35	0	564	-113	677
629	15	503	24	12	3	2	-1	-19	-8	-2	-19	0	559	-49	608
630	84	577	43	1	7	1	-16	-26	-33	-5	-8	-1	713	-89	802
631	18	9	0	4	2	0	-14	-69	-20	0	-3	0	33	-106	139
632	17	8	29	10	10	0	-6	-82	-2	0	-5	0	74	-95	169
633	3	55	12	3	6	0	0	-1	0	0	-5	0	79	-6	85
634	2	66	24	16	295	1	0	0	0	0	0	0	404	0	404
635	1	6	2	8	44	0	0	0	-1	0	-1	0	61	-2	63
636	0	6	5	11	3	0	0	0	0	0	-1	0	25	-1	26
637	1	6	29	4	14	0	0	0	0	0	-7	0	54	-7	61
638	6	71	8	2	7	0	0	0	0	-2	-24	0	94	-26	120
639	15	31	37	0	14	0	0	-3	-5	-5	-25	0	97	-38	135
640	2	22	8	4	6	0	0	-1	-3	-2	-8	0	42	-14	56
641	2	5	8	0	2	0	0	-10	-1	-3	-28	-3	17	-45	62
642	0	4	1	0	1	0	-1	0	-1	0	-1	0	6	-3	9
643	0	2	0	0	0	0	0	-4	0	-3	-22	0	2	-29	31
644	0	0	0	0	2	0	0	-2	-16	-7	-43	-2	2	-70	72
645	0	0	0	0	18	0	-1	-91	-23	-16	-98	-1	18	-230	248
646	0	0	0	2	1	0	-14	-389	-201	-51	-301	-1	3	-957	960
647	0	5	19	0	3	1	-5	-29	-67	-16	-48	-1	28	-166	194
648	6	40	1	6	4	0	-20	-732	-262	-13	-33	-5	57	-1065	1122
649	6	5	10	0	4	0	-18	-269	-11	-2	-9	0	25	-309	334
650	2	4	3	0	22	0	-5	-5	-9	-3	-3	0	31	-25	56
651	1	75	8	1	10	0	-1	-46	-15	-3	-3	0	95	-68	163
652	10	635	265	20	202	2	-3	-107	-1	0	-25	-1	1134	-137	1271
653	4	16	12	4	38	0	-1	0	0	0	0	0	74	-1	75
654	4	22	10	11	10	0	0	-1	0	0	0	0	57	-1	58
655	1	18	9	1	8	0	-1	-1	0	0	-1	0	37	-3	40
656	7	51	3	10	33	1	0	0	0	0	0	0	105	0	105
657	1	6	8	3	45	1	0	-1	0	-1	0	0	64	-2	66
658	2	1	2	3	10	3	0	0	0	0	0	0	21	0	21
659	2	10	10	2	31	0	0	0	-2	0	-3	0	55	-5	60
660	0	2	2	5	41	0	-1	-4	-3	0	-2	0	50	-10	60
661	0	0	17	9	1	0	-1	-10	-46	-7	-6	0	27	-70	97
662	1	26	37	1	27	2	-4	-113	-241	-2	-68	-8	94	-436	530
663	3	30	12	5	23	0	-7	-176	-4	-6	-296	0	73	-489	562
664	1	1	2	0	4	0	-3	-9	-6	-6	-65	-5	8	-94	102
665	0	0	0	0	20	2	0	-14	-8	-2	-6	0	22	-30	52
666	0	2	0	1	8	0	-2	-25	-7	-3	-13	0	11	-50	61
667	0	1	2	0	1	0	-4	-7	-6	-7	-24	-4	4	-52	56
668	1	332	292	26	82	2	0	-1	-6	0	-32	0	735	-39	774
669	56	2206	48	7	114	1	-2	-37	-44	-16	-7	0	2432	-106	2538
670	49	32	11	2	22	2	-2	-26	-31	-2	-10	0	118	-71	189
671	1	8	4	1	95	0	-12	-57	-10	-1	-70	-3	109	-153	262
672	1	9	4	8	1	0	-43	-179	-63	-12	-136	-6	23	-439	462
673	4	24	35	4	7	0	-11	-25	-131	-8	-205	-1	74	-381	455
674	0	44	4	1	3	1	0	-17	-2	-3	0	-1	53	-23	76
675	6	3	11	1	4	0	0	-13	-6	-1	-7	0	25	-27	52
676	1	3	0	1	0	0	0	-9	0	0	-1	0	5	-10	15
677	0	0	3	0	1	1	-1	-1	-1	0	-4	0	5	-7	12
678	1	21	0	1	62	1	0	-27	-4	-5	-14	-1	86	-51	137
679	1	2	1	18	106	0	0	-6	-6	-2	-8	0	128	-22	150
680	0	86	37	19	42	1	-2	-3	-6	-4	0	0	185	-15	200
681	1	37	5	4	16	0	-1	-6	-2	-1	-8	0	63	-18	81
682	7	120	2	2	6	1	-2	-10	-5	-1	-3	0	138	-21	159
683	2	6	0	1	50	6	-3	-15	-24	-6	-17	0	65	-65	130
684	0	1	1	4	183	0	-5	-113	-4	-10	-12	0	189	-144	333
685	0	2	16	66	125	0	-13	-119	-16	-10	-104	0	209	-262	471
686	0	18	11	8	15	1	-15	-39	-6	-15	-227	-2	53	-304	357
687	1	27	8	2	29	0	-2	-40	-75	-5	-55	-1	67	-178	245
688	0	3	0	2	1	0	-5	-85	-8	-8	-11	0	6	-117	123
689	2	1	20	2	7	1	-21	-235	-56	-21	-10	-1	33	-344	377
690	0	19	2	0	31	1	-3	-12	-6	0	-1	0	53	-22	75
691	1	1	0	1	51	0	-4	-29	-2	-1	0	-1	54	-37	91
692	0	0	21	13	26	0	-7	-2	-1	-1	-3	0	60	-14	74
693	0	13	17	10	16	1	-2	-1	-3	-2	-1	0	57	-9	66
694	2	38	13	2	36	1	-1	-12	-2	-2	-30	0	92	-47	139
695	3	12	12	2	12	1	-10	-230	-33	-60	-72	0	42	-405	447
696	1	5	4	2	17	0	-1	-1	-9	-2	-29	-2	29	-44	73
697	6	61	13	11	18	1	-2	-26	-8	-10	-99	-2	110	-147	257
698	1	4	2	3	6	0	-35	-4	-28	-17	-41	-2	16	-127	143
699	31	592	301	38	308	0	-1	-48	-36	-3	-63	-1	1270	-152	1422
700	1	2	3	17	11	0	-8	-182	-8	-17	-2	0	34	-217	251
701	2	0	11	1	7	0	-9	-18	-7	0	-5	0	21	-39	60
702	0	22	2	3	8	0	-1	-19	-5	-2	-4	0	35	-31	66
703	1	7	5	1	36	1	-2	-3	-6	-5	-27	0	51	-43	94
704	1	19	3	6	29	2	-1	-4	-1	-7	-108	0	60	-121	181
705	0	8	72	4	70	0	-4	-147	-10	-16	-32	-1	154	-210	364
706	0	7	3	3	227	2	0	-2	-18	-2	-5	0	242	-27	269
707	2	16	5	35	307	1	0	-32	0	-2	-53	0	366	-87	453
708	4	21	254	10	66	0	-2	-4	-2	-5	-6	0	355	-19	374
709	3	615	47	25	50	0	-2	-7	-154	-5	0	0	740	-168	908
710	6	162	21	1	2	1	-1	-83	-2	0	0	0	193	-86	279
711	17	217	32	2	0	0	-12	-6	0	0	0	0	268	-18	286
712	3	1	1	0	0	0	-6	0	0	0	0	0	5	-6	11
713	5	1	2	0	30	0	-1	0	-3	-1	-1	0	38	-6	44
714	22	135	6	41	4	1	0	-33	-9	-2	-19	-2	209	-65	274
715	9	10	45	5	37	1	-30	-337	-55	-14	-466	-1	107	-903	1010
716	6	39	8	8	33	1	0	-8	-31	-2	-9	0	95	-50	145
717	18	42	57	15	95	0	0	-19	0	0	0	0	227	-19	246
718	1	2	32	2	8	0	-2	0	0	0	-3	-1	45	-6	51
719	1	23	7	3	18	9	-2	-5	-1	-4	-65	0	61	-77	138
720	22	89	20	3	191	0	-1	-5	-4	-6	-5	0	325	-21	346
721	7	139	45	31	26	0	-5	-239	-133	-7	-37	-1	248	-422	670
722	4	69	178	5	17	0	-18	-50	-22	-12	-26	-1	273	-129	402
723	1	173	28	5	19	0	-41	-45	-18	-22	-312	-7	226	-445	671
724	27	42	16	4	26	1	-2	-11	-9	-57	-584	-6	116	-669	785
725	8	84	68	9	39	0	-12	-17	-63	-27	-451	-3	208	-573	781
726	3	3	6	6	11	1	-6	-62	-102	-65	-297	-4	30	-536	566
727	5	26	21	16	36	0	-9	-91	-53	-31	-149	-1	104	-334	438
728	1	66	54	7	18	1	-12	-142	-32	-22	-275	0	147	-483	630
729	1	2	4	2	2	1	-31	-247	-106	-92	-455	-4	12	-935	947
730	0	4	1	0	8	0	-13	-46	-264	-25	-137	0	13	-485	498
731	1	4	3	2	21	0	-14	-636	-151	-8	-200	-2	31	-1011	1042
732	0	5	16	1	65	0	-8	-107	-45	-6	-80	-3	87	-249	336
733	0	6	15	14	17	0	-14	-53	-25	-11	-152	-5	52	-260	312
734	1	31	56	1	3	1	-4	-10	-15	-11	-56	0	93	-96	189
735	2	639	5	1	3	1	0	-42	-29	-10	-127	-2	651	-210	861
736	3	9	1	0	12	0	-8	-114	-195	-51	-165	0	25	-533	558
737	1	20	3	3	14	0	-1	-102	-85	-25	-139	-1	41	-353	394
738	1	4	4	9	1	0	-8	-247	-44	-9	-42	0	19	-350	369
739	1	14	9	1	3	0	-14	-334	-31	-5	-155	-3	28	-542	570
740	1	6	2	1	0	0	-4	-47	-18	-5	-18	0	10	-92	102
741	5	5	0	0	2	0	-4	-161	-24	-3	-31	-3	12	-226	238
742	0	0	1	0	0	0	0	-14	-9	-3	-26	-5	1	-57	58
743	0	7	0	0	1	0	-3	-67	-12	-7	-35	0	8	-124	132
744	4	4	0	2	17	0	-8	-77	-25	-8	-74	-5	27	-197	224
745	0	5	1	3	6	0	0	-4	-6	-1	-79	0	15	-90	105
746	1	10	7	4	11	0	-1	-11	-8	-10	-24	-2	33	-56	89
747	0	8	13	2	43	2	-3	-31	-53	-17	-73	0	68	-177	245
748	3	26	21	4	59	0	-10	-107	-11	-38	-99	0	113	-265	378
749	0	9	22	11	7	0	-5	-4	-2	-6	-93	0	49	-110	159
750	0	45	23	2	160	0	-8	-32	-69	-10	-25	-1	230	-145	375
751	3	103	2	21	42	0	-6	-25	-6	-3	-8	0	171	-48	219
752	4	5	73	4	9	2	0	-5	-1	-2	-10	-1	97	-19	116
753	2	35	3	4	5	2	0	0	0	0	-22	0	51	-22	73
754	8	47	8	2	33	1	0	-24	-4	-11	-4	0	99	-43	142
755	1	15	24	6	77	0	-2	-3	-5	0	0	0	123	-10	133
756	0	48	32	17	4	0	-1	-20	-1	-3	-7	0	101	-32	133
757	2	25	16	2	6	0	0	0	0	0	-14	0	51	-14	65
758	2	224	8	2	30	0	0	-1	-1	-4	-6	0	266	-12	278
759	9	7	4	19	2	0	0	-4	-3	-9	-6	0	41	-22	63
760	0	4	83	2	11	0	0	-8	-5	-2	-2	0	100	-17	117
761	1	669	10	7	10	2	-2	-5	-3	0	-10	0	699	-20	719
762	30	61	31	12	78	4	-1	-8	-5	-1	-3	-1	216	-19	235
763	2	39	35	20	29	0	-1	-25	-3	-2	-25	0	125	-56	181
764	7	31	27	8	57	0	-16	-245	-134	-66	-84	-3	130	-548	678
765	3	80	11	29	296	5	-6	-38	-36	-8	-71	0	424	-159	583
766	12	25	81	50	140	2	-3	-49	-5	-13	-40	0	310	-110	420
767	5	75	201	16	390	0	0	-3	-1	0	-1	0	687	-5	692
768	15	339	89	204	62	1	-1	-5	-2	-1	-16	0	710	-25	735
769	73	84	172	10	167	2	-1	-2	-2	0	-1	0	508	-6	514
770	2	268	10	18	226	2	-1	-50	-62	-1	0	0	526	-114	640
771	40	16	51	42	22	1	-1	-15	0	0	-1	0	172	-17	189
772	2	27	70	2	6	0	0	0	0	-1	0	0	107	-1	108
773	3	104	3	5	14	1	0	0	0	0	-9	0	130	-9	139
774	15	6	6	6	4	3	0	-2	-3	-9	-6	0	40	-20	60
775	1	20	11	2	43	3	0	-29	-201	-7	-4	0	80	-241	321
776	8	125	10	83	92	3	-1	-124	-6	-2	-5	0	321	-138	459
777	27	271	487	11	66	10	-122	-174	-2	-3	-69	0	872	-370	1242
778	5	119	18	1	447	1	-12	-25	-61	-45	-11	0	591	-154	745
779	32	258	14	37	106	0	-16	-236	-49	-5	-2	0	447	-308	755
780	10	17	179	25	42	0	-19	-28	-2	0	0	0	273	-49	322
781	2	474	60	2	17	0	-30	0	0	0	-1	0	555	-31	586
782	21	380	15	5	35	4	0	0	0	0	-1	0	460	-1	461
783	22	106	11	15	94	2	0	-3	-3	0	0	0	250	-6	256
784	0	0	55	19	8	1	0	-1	-2	0	-1	0	83	-4	87
785	0	157	21	6	51	2	-2	-7	-5	-1	-1	0	237	-16	253
786	21	57	5	8	12	0	-5	-45	-4	-10	-9	0	103	-73	176
787	5	17	25	7	25	0	-11	-169	-56	-14	-282	0	79	-532	611
788	0	7	2	4	1	0	-2	-8	-1	-1	-1	0	14	-13	27
789	6	19	35	5	4	3	-5	-103	-26	-8	-24	-1	72	-167	239
790	3	18	2	1	63	5	-6	-75	-18	-17	-31	-1	92	-148	240
791	5	7	2	0	74	1	-2	-65	-134	-5	-55	0	89	-261	350
792	4	19	28	24	232	0	-4	-28	-44	-3	-28	0	307	-107	414
793	4	35	170	53	64	1	-1	-3	-1	-1	-4	0	327	-10	337
794	17	202	439	53	221	0	0	-5	-1	0	-3	0	932	-9	941
795	24	818	61	75	433	2	0	-4	0	-2	-5	0	1413	-11	1424
796	31	218	184	30	63	14	0	-12	-9	-12	-84	0	540	-117	657
797	15	240	46	17	752	4	-2	-66	-58	-3	-8	0	1074	-137	1211
798	7	157	52	72	12	1	-4	-22	-4	0	0	0	301	-30	331
799	13	200	210	5	70	6	-1	-17	0	0	-6	-1	504	-25	529
800	1	13	2	2	14	1	-7	-1	-12	-3	-4	-3	33	-30	63
801	37	41	154	30	155	0	0	-14	-13	-3	-16	0	417	-46	463
802	2	343	183	56	55	0	-18	-176	-74	-38	-235	-1	639	-542	1181
803	61	283	53	28	11	2	-5	-6	-5	-2	-11	-1	438	-30	468
804	43	271	35	9	71	2	-1	-4	-4	-1	0	-1	431	-11	442
805	10	211	37	7	49	0	-5	-140	-96	-15	-89	0	314	-345	659
806	6	61	26	5	24	0	-3	-11	-2	-3	-5	-1	122	-25	147
807	6	102	62	6	77	1	-11	-14	-29	-3	-162	-2	254	-221	475
808	2	119	20	15	31	0	-7	-42	-44	-28	-92	0	187	-213	400
809	38	159	307	25	128	0	-3	-104	-64	-9	-40	0	657	-220	877
810	2	105	22	54	49	0	-6	-116	-14	-18	-42	-2	232	-198	430
811	10	24	51	13	84	4	-2	-18	-16	-8	-32	0	186	-76	262
812	4	175	22	4	79	0	-13	-33	-56	-23	-38	-2	284	-165	449
813	34	102	38	15	201	3	-11	-160	-28	-4	-18	0	393	-221	614
814	15	180	34	13	271	3	-8	-33	-21	-7	-3	0	516	-72	588
815	7	105	62	24	243	9	-9	-106	-18	-12	-16	-1	450	-162	612
816	28	82	567	59	27	5	-10	-29	-12	-9	-55	-1	768	-116	884
817	6	380	20	2	14	0	-14	-95	-138	-67	-12	0	422	-326	748
818	34	143	6	2	1	0	-17	-543	-123	-5	-13	-4	186	-705	891
819	12	24	19	0	1	0	-15	-182	-12	-1	0	0	56	-210	266
820	4	19	0	0	0	0	-4	-2	0	0	0	0	23	-6	29
821	4	1	0	0	1	0	0	0	0	-2	-4	0	6	-6	12
822	0	3	5	5	18	0	0	-6	-3	-3	-4	0	31	-16	47
823	10	381	40	22	130	1	-2	-71	-11	-3	-19	-2	584	-108	692
824	13	131	14	9	208	1	-3	-4	-27	-3	-35	0	376	-72	448
825	7	62	14	28	71	1	0	-13	-7	-4	-63	0	183	-87	270
826	1	142	82	3	66	0	-23	-77	-38	-2	-39	0	294	-179	473
827	4	22	14	41	26	0	-1	-18	0	0	-1	0	107	-20	127
828	8	63	130	7	161	0	-2	-16	-5	-1	0	0	369	-24	393
829	5	1027	65	15	159	2	-3	-36	-8	-1	-22	-1	1273	-71	1344
830	37	157	77	25	134	5	0	-3	-1	-5	0	0	435	-9	444
831	6	205	141	18	97	11	0	-25	-12	-19	-55	0	478	-111	589
832	7	141	40	2	198	2	-1	-14	-10	-7	-11	0	390	-43	433
833	5	68	32	32	350	2	-2	-10	-21	-3	-9	0	489	-45	534
834	15	17	43	19	62	1	-7	-28	-6	-2	-5	0	157	-48	205
835	9	69	108	35	392	1	-6	-9	-7	-1	-15	0	614	-38	652
836	18	172	50	22	7	3	0	-9	-8	-3	-45	0	272	-65	337
837	3	50	29	5	23	0	-22	-103	-187	-21	-142	0	110	-475	585
838	13	226	3	2	1	0	-17	-288	-73	-6	-231	0	245	-615	860
839	20	25	15	7	23	0	-4	-42	-77	-8	-33	0	90	-164	254
840	15	44	9	3	70	1	-3	-7	-5	-1	-11	0	142	-27	169
841	12	66	59	3	341	0	0	-1	-8	0	-11	0	481	-20	501
842	5	338	18	21	9	2	-1	-4	0	-2	-3	0	393	-10	403
843	2	38	436	2	66	0	0	-7	-25	-11	-29	0	544	-72	616
844	0	36	1	10	5	0	-1	-1	-1	-1	-2	0	52	-6	58
845	4	3	43	2	10	0	0	-1	-2	-2	-13	0	62	-18	80
846	1	43	1	1	2	0	-1	-5	-1	-1	-2	0	48	-10	58
847	4	82	4	0	35	0	-1	-5	-3	0	0	-1	125	-10	135
848	4	8	0	5	27	0	0	-12	-3	-2	-4	0	44	-21	65
849	0	4	11	9	19	0	-2	-31	-2	-2	-8	0	43	-45	88
850	1	4	16	2	10	1	-1	-3	-3	-3	0	0	34	-10	44
851	1	329	60	8	581	5	-14	-87	-185	-1	-16	0	984	-303	1287
852	6	5	3	2	15	1	0	-13	-1	0	0	0	32	-14	46
853	3	26	34	10	85	0	0	-3	-15	-3	-1	0	158	-22	180
854	2	10	14	1	4	3	0	-1	0	0	0	0	34	-1	35
855	10	245	22	7	170	6	-2	-114	0	0	0	0	460	-116	576
856	7	23	19	24	127	4	-9	0	0	0	0	0	204	-9	213
857	2	55	60	14	45	0	0	0	0	-1	-4	0	176	-5	181
858	21	244	20	13	67	1	0	0	-4	-1	-3	-2	366	-10	376
859	23	38	37	10	143	2	0	-4	0	-1	-4	0	253	-9	262
860	16	122	83	18	134	6	0	-2	-3	0	-2	0	379	-7	386
861	34	531	196	24	212	6	-5	-30	-19	-5	-15	0	1003	-74	1077
862	29	122	38	24	90	1	-23	-46	-22	-7	-18	0	304	-116	420
863	27	402	146	72	99	2	-2	-11	-5	-3	-8	0	748	-29	777
864	7	52	65	17	20	0	-1	-12	-5	-1	-2	0	161	-21	182
865	37	277	97	4	50	0	-1	-28	-10	-3	-8	-2	465	-52	517
866	18	81	18	9	52	0	0	-10	-5	0	-8	-2	178	-25	203
867	5	320	39	34	349	6	-2	-52	-27	-6	-19	0	753	-106	859
868	6	30	47	183	139	0	-1	-11	-2	-3	-13	0	405	-30	435
869	28	1001	1028	57	1074	3	-6	-73	-10	0	-14	0	3191	-103	3294
870	5	45	6	37	237	2	-1	-18	-8	-9	-14	0	332	-50	382
871	3	21	154	37	210	11	-4	-45	-17	-8	-15	0	436	-89	525
872	6	1055	99	17	451	1	-4	-22	-13	-1	-27	0	1629	-67	1696
873	33	327	45	44	214	4	-5	-117	-23	-5	-23	0	667	-173	840
874	10	76	119	36	351	3	-1	-10	-17	0	-6	0	595	-34	629
875	8	178	172	102	107	2	-7	-106	-32	-1	-8	0	569	-154	723
876	16	29	28	6	95	0	-5	-54	-12	-4	-8	0	174	-83	257
877	3	74	7	12	25	14	-4	-29	-20	-2	-34	-1	135	-90	225
878	16	16	9	3	58	3	0	-10	-10	-3	-6	0	105	-29	134
879	1	2	0	11	55	0	-5	-22	-17	-1	-11	0	69	-56	125
880	4	19	37	6	36	4	-1	-12	-6	-1	-4	0	106	-24	130
881	7	65	15	6	25	1	-3	-4	-4	0	-3	0	119	-14	133
882	1	55	16	11	133	2	-3	-11	-5	-1	-4	0	218	-24	242
883	5	24	14	6	19	0	-1	0	-1	-1	-3	0	68	-6	74
884	2	22	4	1	9	0	0	-4	-1	-3	-1	0	38	-9	47
885	0	7	12	7	39	0	-2	-9	-3	-9	-11	0	65	-34	99
886	1	78	15	5	6	0	-3	-3	-3	-1	-19	-1	105	-30	135
887	2	44	83	5	328	0	-4	-10	-9	-5	-23	0	462	-51	513
888	2	94	7	43	29	0	-5	-124	-21	-1	-7	0	175	-158	333
889	0	16	134	5	55	0	-1	-29	-18	-31	-27	0	210	-106	316
890	0	155	11	2	1	1	-14	-24	-10	-2	-16	0	170	-66	236
891	22	10	7	1	2	0	-2	-14	-1	-2	0	0	42	-19	61
892	2	16	2	0	1	0	-3	-1	-3	0	0	0	21	-7	28
893	0	3	1	0	1	0	-1	0	0	0	-2	0	5	-3	8
894	3	2	1	0	0	0	-2	0	0	0	0	0	6	-2	8
895	0	0	0	0	0	0	0	0	0	0	0	0	0	0	0
896	0	0	0	0	0	0	0	-2	0	0	-3	-1	0	-6	6
897	0	0	0	0	0	0	0	-10	-1	0	-1	0	0	-12	12
898	0	0	1	0	5	0	0	-9	-8	0	-1	0	6	-18	24
899	4	3	1	3	0	0	-1	-4	-7	-2	-1	0	11	-15	26
900	1	6	11	0	19	0	-2	-31	-5	0	-3	0	37	-41	78
901	1	1	1	1	36	0	-1	-24	-9	0	-19	0	40	-53	93
902	1	28	6	3	10	0	0	0	-1	-3	-4	-1	48	-9	57
903	0	23	32	1	67	0	-1	-29	-20	-2	-48	-2	123	-102	225
904	2	14	5	5	49	0	0	-7	-1	0	-4	0	75	-12	87
905	1	17	26	19	41	3	-12	-4	-4	-3	-11	-1	107	-35	142
906	0	30	24	6	55	0	-2	-1	-5	0	-13	0	115	-21	136
907	6	308	29	24	26	0	0	-102	-14	-1	-17	0	393	-134	527
908	6	48	75	8	29	1	-11	-11	-30	-7	-39	0	167	-98	265
909	13	60	22	8	22	0	0	-15	-2	0	-4	0	125	-21	146
910	21	91	72	10	153	2	-6	-47	-15	-4	-38	0	349	-110	459
911	7	35	19	10	46	2	0	-7	-1	-1	-22	0	119	-31	150
912	7	100	77	7	257	1	-14	-13	-16	-5	-18	0	449	-66	515
913	3	115	42	7	27	0	0	-5	-13	0	-10	-1	194	-29	223
914	22	901	563	23	40	0	0	-2	-7	0	-5	0	1549	-14	1563
915	37	887	50	6	44	2	-3	-7	-11	-13	-22	0	1026	-56	1082
916	50	56	61	20	58	3	0	-2	0	-1	-1	0	248	-4	252
917	11	61	33	14	9	1	-2	-1	-8	0	-11	0	129	-22	151
918	1	8	17	4	66	0	0	-13	-8	-124	-8	0	96	-153	249
919	7	77	8	22	6	4	-4	-25	-27	-1	-6	0	124	-63	187
920	12	25	307	1	8	0	-4	-17	-5	0	-4	0	353	-30	383
921	5	70	0	3	1	0	-50	-18	-25	-14	-65	0	79	-172	251
922	31	2	6	1	2	0	0	-11	-10	0	-20	0	42	-41	83
923	1	69	14	0	1	0	-3	-49	-10	-3	-45	0	85	-110	195
924	0	16	3	5	9	0	-7	-76	-32	-59	-15	0	33	-189	222
925	0	6	5	0	14	0	-1	-30	-89	-3	-144	-1	25	-268	293
926	0	4	10	2	18	0	-7	-266	-10	-4	-31	0	34	-318	352
927	0	12	21	8	34	1	-24	-5	-52	-31	-77	0	76	-189	265
928	1	0	3	0	4	0	-3	-16	-11	-17	-64	-2	8	-113	121
929	1	23	0	0	8	1	-7	-18	-17	-8	-14	-1	33	-65	98
930	3	20	12	1	5	0	-3	-58	-40	-13	-186	-2	41	-302	343
931	0	3	3	1	1	0	-5	-27	-105	-28	-311	-2	8	-478	486
932	3	5	0	1	3	0	-10	-514	-108	-31	-343	-1	12	-1007	1019
933	1	2	1	0	14	0	-6	-143	-197	-61	-184	-2	18	-593	611
934	0	1	0	1	59	0	-19	-230	-50	-71	-175	0	61	-545	606
935	0	5	18	9	1	0	-47	-175	-61	-61	-22	0	33	-366	399
936	0	14	16	0	1	0	-39	-67	-82	-6	-3	-1	31	-198	229
937	2	34	6	2	12	0	-25	-373	-1	-4	-6	0	56	-409	465
938	2	1	3	0	6	0	-37	-2	-7	-1	-8	0	12	-55	67
939	0	4	4	0	1	0	0	-2	0	0	-1	0	9	-3	12
940	0	8	0	1	0	0	0	0	0	0	0	0	9	0	9
941	2	5	0	0	0	0	0	0	0	-1	-1	0	7	-2	9
942	0	1	1	0	1	0	0	0	0	0	-2	0	3	-2	5
943	0	0	0	0	1	0	0	-3	-1	0	0	0	1	-4	5
944	0	0	2	0	0	0	0	-1	-1	0	-1	0	2	-3	5
945	0	3	0	0	0	0	0	-10	-3	-1	-4	0	3	-18	21
946	1	0	0	0	1	0	-10	-64	-74	-9	-114	0	2	-271	273
947	0	4	1	0	0	0	-1	-26	-33	-3	-22	0	5	-85	90
948	0	0	8	0	2	0	0	-1	-2	-1	0	0	10	-4	14
949	4	71	7	4	3	0	-2	-158	-53	-9	-353	-6	89	-581	670
950	1	1	2	3	1	0	-2	-87	-11	-7	-29	0	8	-136	144
951	0	4	0	1	41	0	-1	-33	-12	0	-15	0	46	-61	107
952	1	5	5	7	62	0	0	-10	-5	-3	-19	0	80	-37	117
953	0	4	14	5	86	0	0	-8	-4	0	0	0	109	-12	121
954	0	17	10	9	29	0	-1	-3	-5	-1	-5	0	65	-15	80
955	2	17	4	16	32	0	0	-9	0	-2	-1	0	71	-12	83
956	0	3	27	4	5	0	-1	-4	-3	0	-1	0	39	-9	48
957	0	228	7	1	4	0	0	-13	-3	0	-2	0	240	-18	258
958	5	20	1	0	10	0	-1	0	-4	0	-4	0	36	-9	45
959	2	6	0	7	2	0	0	-2	0	-1	-1	0	17	-4	21
960	8	48	84	2	0	0	-1	-61	-1	0	-1	0	142	-64	206
961	0	12	0	0	0	0	-1	-7	0	0	-1	0	12	-9	21
962	2	3	1	1	6	0	-2	-12	0	0	-2	-1	13	-17	30
963	0	0	0	1	83	3	0	0	0	0	-9	0	87	-9	96
964	0	0	0	1	18	0	0	0	-1	-1	-2	0	19	-4	23
965	0	4	42	9	15	0	0	0	0	0	-3	0	70	-3	73
966	0	31	30	1	0	0	0	-21	-4	-5	-29	-1	62	-60	122
967	5	22	0	0	3	0	0	-9	-3	-1	-18	0	30	-31	61
968	2	1	4	0	2	0	0	-1	-1	-4	-36	0	9	-42	51
969	0	2	2	0	0	1	0	-8	-21	-15	-13	0	5	-57	62
970	6	550	87	18	124	1	-1	-49	-26	-4	-9	0	786	-89	875
971	0	5	9	8	2	0	-3	-30	-2	-2	-14	0	24	-51	75
972	2	58	39	5	15	0	-7	-14	-9	-8	-2	-3	119	-43	162
973	1	27	4	1	3	0	-3	-38	-33	-3	-11	0	36	-88	124
974	3	34	1	2	4	0	-1	-17	-3	0	-2	0	44	-23	67
975	7	55	44	25	97	1	-2	-8	0	-1	-1	0	229	-12	241
976	0	0	1	2	3	0	0	-1	0	0	-1	0	6	-2	8
977	0	1	0	0	0	0	0	0	0	-1	-1	0	1	-2	3
978	0	0	0	0	0	0	0	-3	-1	-2	-24	0	0	-30	30
979	0	0	0	0	1	0	0	-1	-2	-1	-5	0	1	-9	10
980	0	0	1	0	1	0	-1	-4	-4	0	0	0	2	-9	11
981	0	0	3	0	3	0	-2	-3	-2	-1	-9	-1	6	-18	24
982	0	5	4	0	2	0	-2	-29	-4	-20	-136	-2	11	-193	204
983	0	4	1	0	3	0	-9	-6	-165	-43	-104	0	8	-327	335
984	2	13	3	2	7	2	-6	-144	-23	-22	-6	-2	29	-203	232
985	0	4	2	3	12	1	-37	-140	-90	-5	-36	-2	22	-310	332
986	1	0	1	1	81	2	-11	-41	-8	-3	-12	0	86	-75	161
987	0	22	16	31	21	1	-20	-47	-21	-7	-82	-1	91	-178	269
988	0	16	102	3	16	4	-39	-157	-167	-65	-130	0	141	-558	699
989	6	286	7	1	674	0	-9	-68	-97	-2	-4	0	974	-180	1154
990	23	8	0	82	5	0	0	-18	-6	0	-1	0	118	-25	143
991	1	0	162	2	1	0	-5	-11	-11	-3	-14	-1	166	-45	211
992	0	33	4	0	0	0	-5	-1	-1	-1	-5	0	37	-13	50
993	5	9	2	0	8	0	-3	-10	-42	-2	-5	0	24	-62	86
994	0	0	0	3	29	0	-3	-99	-27	-1	-12	0	32	-142	174
995	0	0	12	2	6	0	-50	-470	-133	-23	-75	-2	20	-753	773
996	4	21	5	3	11	1	-1	-1	0	-1	0	0	45	-3	48
997	22	138	4	1	1	0	-4	0	-1	0	-1	0	166	-6	172
998	13	17	0	0	0	0	0	0	0	0	0	0	30	0	30
999	2	7	66	0	1	0	0	-4	0	0	0	0	76	-4	80
1000	0	9	1	1	6	0	-1	-4	-1	0	-4	0	17	-10	27
1001	4	12	2	4	5	0	0	-57	-8	-4	-31	0	27	-100	127
1002	0	4	11	3	40	0	-3	-14	-19	0	0	0	58	-36	94
1003	2	53	19	7	24	0	0	-21	-2	0	0	-1	105	-24	129
1004	1	12	36	2	5	1	0	-1	-1	0	0	0	57	-2	59
1005	5	213	29	0	15	0	-5	-6	-1	-2	-7	0	262	-21	283
1006	3	16	0	1	12	2	-1	-2	-9	-5	-8	0	34	-25	59
1007	4	30	29	13	16	0	-5	-25	-18	-3	-7	0	92	-58	150
1008	2	27	23	6	9	0	-2	-18	-2	0	0	0	67	-22	89
1009	0	25	12	2	6	0	-6	-6	-2	0	-7	0	45	-21	66
1010	10	43	4	9	22	1	0	-9	-3	-5	-34	-1	89	-52	141
1011	6	17	2	5	6	0	0	-6	-8	-3	-14	0	36	-31	67
1012	5	9	25	4	22	0	-3	-2	-2	-2	-6	0	65	-15	80
1013	0	81	28	3	72	1	-10	-16	-16	-12	-16	-1	185	-71	256
1014	7	38	4	23	139	0	-12	-373	-242	-13	-198	-3	211	-841	1052
1015	2	8	13	9	35	0	-1	-36	-1	-4	-23	0	67	-65	132
1016	2	6	24	9	19	0	0	-7	-7	-1	-2	-1	60	-18	78
1017	5	106	79	12	7	2	-4	-6	-18	-4	-37	0	211	-69	280
1018	8	119	10	0	47	0	-1	-8	0	-4	-2	-1	184	-16	200
1019	11	81	29	26	16	0	0	-1	-5	0	-12	0	163	-18	181
1020	3	15	61	6	26	1	-6	-326	-16	-51	-116	-1	112	-516	628
1021	5	23	11	4	8	0	0	-4	-9	-13	-56	0	51	-82	133
1022	9	19	3	0	8	0	-1	-37	-27	-6	-25	-1	39	-97	136
1023	3	5	2	6	2	0	-10	-165	-107	-16	-126	-3	18	-427	445
1024	1	0	7	2	4	0	-13	-264	-27	-4	-19	-1	14	-328	342
1025	0	3	1	1	5	2	-10	-22	-28	-2	-18	0	12	-80	92
1026	0	3	0	2	114	5	-2	-38	-5	-1	-6	-1	124	-53	177
1027	3	2	6	16	164	1	-4	-8	0	-1	-3	0	192	-16	208
1028	1	2	82	12	9	0	-3	-1	-2	-1	-6	-1	106	-14	120
1029	2	810	217	3	52	0	0	-9	0	-1	-2	0	1084	-12	1096
1030	20	760	4	13	18	0	0	-1	0	0	-1	0	815	-2	817
1031	40	94	74	4	10	0	-1	-1	0	-2	0	0	222	-4	226
1032	14	78	16	16	15	1	0	-2	-1	0	-1	0	140	-4	144
1033	5	1	0	0	6	0	0	-1	-1	-2	-2	0	12	-6	18
1034	0	5	5	0	1	0	0	0	-8	-1	-19	0	11	-28	39
1035	0	14	0	1	0	0	-5	-182	-18	-9	-50	-2	15	-266	281
1036	1	0	0	0	5	0	-43	-12	-14	-7	-16	0	6	-92	98
1037	0	3	3	1	0	0	-11	-154	-28	-16	-107	-2	7	-318	325
1038	0	18	16	0	3	0	-11	-270	-66	-5	-150	-2	37	-504	541
1039	0	12	1	1	2	1	-11	-19	-19	-12	-19	-1	17	-81	98
1040	5	4	0	5	34	0	-3	-47	-146	-10	-71	0	48	-277	325
1041	0	10	7	5	5	0	-2	-57	-8	-5	-9	-1	27	-82	109
1042	0	3	21	2	2	0	-3	-9	-6	-11	-45	0	28	-74	102
1043	1	91	3	0	6	1	-1	-53	-17	-19	-7	0	102	-97	199
1044	4	14	6	0	46	0	-1	-29	-10	-3	0	0	70	-43	113
1045	2	4	1	3	17	1	-15	-340	-29	-7	-318	-4	28	-713	741
1046	0	3	1	3	20	2	-4	0	-3	-2	-5	0	29	-14	43
1047	1	4	4	3	13	0	-3	-20	-8	-10	-7	0	25	-48	73
1048	3	0	11	9	38	0	-1	-26	-26	-6	-17	-1	61	-77	138
1049	3	55	28	7	5	0	-5	-89	-29	-3	-72	0	98	-198	296
1050	5	9	11	0	5	0	-9	-22	-16	-5	-21	-1	30	-74	104
1051	3	47	1	2	2	0	0	-9	-4	0	-3	0	55	-16	71
1052	19	22	22	1	0	0	-1	-170	-19	-5	-3	-1	64	-199	263
1053	0	4	0	1	13	0	-1	-7	-4	0	-2	0	18	-14	32
1054	0	2	1	5	6	0	0	0	0	-2	-3	0	14	-5	19
1055	1	55	9	2	31	1	0	-2	-1	0	0	0	99	-3	102
1056	1	181	25	2	37	0	-2	-19	-4	-3	-30	-1	246	-59	305
1057	1	13	15	4	43	0	0	0	0	0	-5	0	76	-5	81
1058	0	96	44	8	19	1	-1	-3	-21	-9	-27	0	168	-61	229
1059	4	111	78	6	129	1	-4	-86	-18	-30	-67	-1	329	-206	535
1060	7	170	37	20	172	6	-1	-21	-17	-10	-16	0	412	-65	477
1061	4	35	55	26	364	1	-7	-8	-10	-4	-11	0	485	-40	525
1062	7	98	36	101	29	2	0	-9	-1	-1	-9	0	273	-20	293
1063	12	181	315	9	73	0	-4	-2	-10	-3	-11	0	590	-30	620
1064	18	670	26	18	150	11	0	-18	-19	-2	-5	0	893	-44	937
1065	22	43	8	4	202	0	0	-10	-5	-1	-3	-5	279	-24	303
1066	2	16	8	4	9	4	-1	-18	0	0	-6	-1	43	-26	69
1067	5	5	70	1	9	1	0	-1	-3	0	0	0	91	-4	95
1068	3	23	3	9	1	2	0	-6	0	0	0	0	41	-6	47
1069	8	8	23	7	185	1	0	0	0	0	0	0	232	0	232
1070	1	4	1	8	0	0	-1	0	0	0	0	0	14	-1	15
1071	4	1	122	0	8	0	0	0	-1	0	0	0	135	-1	136
1072	1	39	1	1	0	0	0	0	0	0	0	0	42	0	42
1073	5	1	2	0	12	0	0	0	0	-1	0	0	20	-1	21
1074	0	5	1	14	4	2	0	-7	0	0	-1	0	26	-8	34
1075	0	1	16	7	5	0	-12	-38	-122	-13	-6	-1	29	-192	221
1076	0	1	6	16	33	0	0	0	-1	0	-1	0	56	-2	58
1077	2	173	78	3	19	0	0	-15	0	-1	-53	-1	275	-70	345
1078	1	13	30	9	3	1	0	-1	-2	0	-2	0	57	-5	62
1079	10	309	200	10	79	3	-2	-33	-42	-5	-14	0	611	-96	707
1080	12	46	7	6	145	4	-7	-6	-3	-1	-2	0	220	-19	239
1081	0	1	11	18	16	0	0	-5	0	-1	0	-1	46	-7	53
1082	0	7	71	2	16	1	-1	-2	-3	0	-1	0	97	-7	104
1083	5	233	27	23	56	0	0	-1	0	0	-1	0	344	-2	346
1084	14	20	8	1	5	0	0	-1	-2	-4	-3	0	48	-10	58
1085	0	31	6	1	11	0	0	-29	-8	-1	-8	0	49	-46	95
1086	0	3	1	10	66	2	-1	-3	0	-1	-8	-1	82	-14	96
1087	0	3	4	38	284	1	0	-2	-1	-2	-10	-1	330	-16	346
1088	0	6	122	46	238	10	-1	-7	-11	-3	-27	0	422	-49	471
1089	12	304	156	14	236	2	0	-12	-4	-1	-1	0	724	-18	742
1090	3	109	2	21	334	1	-3	-80	-10	0	-17	0	470	-110	580
1091	1	2	49	16	8	0	-2	-10	0	-1	0	0	76	-13	89
1092	0	13	18	0	4	0	-1	-7	-19	-1	-3	0	35	-31	66
1093	2	151	0	1	0	0	0	-17	-4	0	0	0	154	-21	175
1094	12	1	1	0	0	0	-3	-2	0	0	0	0	14	-5	19
1095	2	1	0	0	0	0	0	0	-1	-1	0	0	3	-2	5
1096	2	26	1	0	1	0	0	0	0	0	0	0	30	0	30
1097	6	5	2	0	0	0	0	-2	0	0	0	-1	13	-3	16
1098	0	0	0	0	0	0	0	0	0	0	0	0	0	0	0
1099	0	0	0	0	0	0	0	0	0	0	-1	0	0	-1	1
1100	0	0	0	0	8	0	0	-4	-1	0	-12	0	8	-17	25
1101	0	0	0	3	0	0	0	-1	0	0	-3	0	3	-4	7
1102	0	0	13	3	2	0	0	-2	-7	0	-3	0	18	-12	30
1103	0	152	15	2	1	0	0	-24	-2	-4	-5	-2	170	-37	207
1104	9	115	51	0	32	0	-7	-65	-37	-12	-46	-4	207	-171	378
1105	2	21	4	1	2	0	0	-17	-16	0	-15	0	30	-48	78
1106	11	16	21	1	7	0	-2	-13	0	-2	-8	0	56	-25	81
1107	0	10	9	6	13	1	-2	-15	-6	-6	-47	-1	39	-77	116
1108	1	4	9	4	1	1	-1	-23	-18	-16	-34	0	20	-92	112
1109	2	34	6	0	8	1	-6	-26	-46	-15	-25	0	51	-118	169
1110	2	19	1	6	2	0	-4	-138	-24	-9	-76	0	30	-251	281
1111	0	1	5	0	33	0	-12	-9	-19	-5	-16	-1	39	-62	101
1112	0	5	0	3	41	1	-4	-38	-20	-16	-30	0	50	-108	158
1113	3	2	3	1	7	0	-6	-64	-43	-5	-8	-2	16	-128	144
1114	1	52	7	1	3	0	-8	-43	-161	-19	-621	-4	64	-856	920
1115	3	7	5	0	6	0	-5	-10	-7	-1	-9	-1	21	-33	54
1116	1	19	10	3	8	0	-24	-234	-97	-40	-66	-2	41	-463	504
1117	1	2	2	1	2	0	-12	-241	-59	-25	-175	-1	8	-513	521
1118	1	15	0	1	4	0	-28	-373	-235	-15	-165	-2	21	-818	839
1119	4	1	2	2	0	0	-3	-75	-6	-4	-33	0	9	-121	130
1120	0	2	1	0	2	0	-13	-9	-53	-14	-3	0	5	-92	97
1121	1	3	0	0	26	0	0	-17	-23	0	-5	0	30	-45	75
1122	2	2	0	7	3	0	0	-3	-1	0	0	0	14	-4	18
1123	2	4	1	0	7	0	0	-1	0	0	-2	0	14	-3	17
1124	0	4	6	1	7	0	0	0	-3	-2	-1	0	18	-6	24
1125	3	5	8	2	5	1	0	-5	0	-1	-5	0	24	-11	35
1126	1	54	41	1	8	1	-5	-35	-15	-2	-8	0	106	-65	171
1127	0	48	2	4	19	0	0	-1	-1	-3	-2	0	73	-7	80
1128	2	17	11	7	107	5	-1	-3	-1	-2	-1	0	149	-8	157
1129	0	13	11	3	59	1	0	-22	-9	0	-4	0	87	-35	122
1130	3	106	31	16	152	0	-4	-7	0	0	0	0	308	-11	319
1131	5	212	125	32	3	0	-1	-1	-1	0	-1	0	377	-4	381
1132	2	47	27	0	9	0	0	-1	-1	0	-1	0	85	-3	88
1133	13	20	1	1	1	0	0	-3	-1	0	0	0	36	-4	40
1134	11	3	1	0	0	0	0	-1	-3	0	0	0	15	-4	19
1135	2	17	0	0	3	0	0	-3	0	0	0	0	22	-3	25
1136	7	2	3	14	17	0	0	-1	0	0	0	0	43	-1	44
1137	0	5	3	1	0	0	0	0	0	0	0	0	9	0	9
1138	0	2	1	0	8	1	0	-1	0	0	-5	0	12	-6	18
1139	0	2	0	0	8	0	0	0	0	0	-4	0	10	-4	14
1140	1	2	4	2	10	0	0	0	0	0	0	0	19	0	19
1141	0	1	1	2	7	1	0	0	0	0	0	0	12	0	12
1142	0	3	3	0	2	0	-1	0	-3	-1	-2	0	8	-7	15
1143	0	2	1	0	27	0	0	-12	-1	0	0	0	30	-13	43
1144	1	2	1	0	1	0	-1	-2	0	0	-1	-3	5	-7	12
1145	1	4	6	2	26	0	0	-1	0	0	-50	-1	39	-52	91
1146	0	72	0	0	5	0	0	0	-1	-6	-20	0	77	-27	104
1147	3	2	2	7	6	0	0	-4	-21	-6	-15	-2	20	-48	68
1148	0	14	46	9	14	0	-1	-46	-39	-19	-37	0	83	-142	225
1149	6	140	17	18	33	0	-6	-136	-156	-14	-51	-1	214	-364	578
1150	17	65	17	20	61	4	-23	-1195	-35	-23	-318	0	184	-1594	1778
1151	10	16	11	4	25	1	-27	-25	-13	-6	-59	-2	67	-132	199
1152	13	6	6	13	9	0	-7	-205	-37	-7	-22	0	47	-278	325
1153	1	102	27	2	5	0	-9	-118	-6	0	-201	-3	137	-337	474
1154	2	10	5	2	23	0	-3	-7	-5	0	-22	0	42	-37	79
1155	2	18	3	5	17	0	-3	-81	-24	-30	-161	-1	45	-300	345
1156	2	42	155	10	19	1	-4	-7	-30	-5	-46	0	229	-92	321
1157	0	97	24	10	17	0	-3	-61	-3	-9	-25	0	148	-101	249
1158	10	43	16	3	21	1	-8	-96	-235	-46	-25	0	94	-410	504
1159	3	12	3	9	75	2	-3	-169	-34	-9	-48	0	104	-263	367
1160	1	19	21	3	74	0	-17	-20	-7	0	-33	0	118	-77	195
1161	0	8	1	10	1	0	-1	-1	-1	-1	-3	-1	20	-8	28
1162	8	3	21	1	5	0	-4	-2	-4	0	-7	0	38	-17	55
1163	0	248	0	1	6	0	-1	-3	-2	0	-2	0	255	-8	263
1164	8	18	8	2	6	6	-3	-193	-69	-10	-10	-1	48	-286	334
1165	0	4	5	10	21	3	0	-2	0	-1	0	0	43	-3	46
1166	0	24	25	15	82	2	0	-1	-1	0	-4	0	148	-6	154
1167	1	75	162	37	227	2	-2	-6	-4	-2	-7	0	504	-21	525
1168	5	27	14	5	38	1	0	0	-2	-4	-1	0	90	-7	97
1169	4	63	10	6	2	0	-2	-23	-14	-2	-16	0	85	-57	142
1170	1	34	2	1	36	0	-2	-4	0	0	-19	0	74	-25	99
1171	10	181	7	0	20	1	0	-38	-7	-3	-37	0	219	-85	304
1172	10	18	20	5	135	3	-1	-2	-7	-2	-1	0	191	-13	204
1173	3	105	8	6	34	2	-1	-52	-7	-2	-10	0	158	-72	230
1174	1	1	3	3	17	0	-4	-9	-1	0	-1	0	25	-15	40
1175	0	3	1	4	25	0	-1	-6	-3	-2	-5	0	33	-17	50
1176	1	3	3	7	55	0	0	-1	-1	0	-1	0	69	-3	72
1177	1	9	42	13	6	0	0	0	0	0	-3	0	71	-3	74
1178	0	67	62	3	6	0	0	-4	-6	-4	-4	0	138	-18	156
1179	5	267	4	5	4	0	0	-3	0	0	-1	0	285	-4	289
1180	8	11	13	3	26	4	-2	-9	-6	-2	-4	0	65	-23	88
1181	0	4	2	22	5	0	-1	0	-1	0	-3	0	33	-5	38
1182	3	9	2	0	0	0	0	-7	-2	0	-2	0	14	-11	25
1183	0	1	0	0	2	0	-1	-35	-7	-4	-8	-2	3	-57	60
1184	0	0	0	0	0	0	0	-2	-4	0	-11	0	0	-17	17
1185	0	0	3	0	2	0	0	-2	0	0	0	0	5	-2	7
1186	0	0	0	0	2	0	0	0	0	0	-1	0	2	-1	3
1187	0	1	0	0	0	0	-1	0	0	0	0	0	1	-1	2
1188	0	0	0	0	1	0	0	0	-1	0	-1	0	1	-2	3
1189	1	2	0	0	0	0	0	0	0	0	0	0	3	0	3
1190	0	1	1	0	0	0	0	0	-1	0	0	0	2	-1	3
1191	1	0	0	0	0	0	0	0	0	0	0	0	1	0	1
1192	0	0	0	0	0	0	-3	-35	-11	0	0	0	0	-49	49
1193	0	0	0	0	3	0	0	-1	0	0	0	0	3	-1	4
1194	0	0	0	0	1	0	-2	-17	-23	-7	-41	-1	1	-91	92
1195	0	0	0	0	0	0	0	0	-8	0	-2	0	0	-10	10
1196	0	4	0	0	1	0	-1	-5	0	0	0	0	5	-6	11
1197	0	0	2	0	0	0	0	-1	0	0	0	0	2	-1	3
1198	0	1	0	0	1	0	0	0	0	0	0	0	2	0	2
1199	0	0	0	0	1	0	0	0	0	0	0	0	1	0	1
1200	0	2	0	0	3	0	0	0	-1	0	-4	0	5	-5	10
1201	0	0	0	1	7	0	0	0	0	0	0	0	8	0	8
1202	0	6	3	9	0	0	0	-1	0	-1	-4	0	18	-6	24
1203	0	3	4	0	1	0	0	-1	-1	0	-1	0	8	-3	11
1204	0	9	0	0	0	0	-1	-15	0	0	0	0	9	-16	25
1205	5	0	0	0	0	0	0	-2	-3	0	-3	0	5	-8	13
1206	0	1	0	0	0	0	0	-1	0	0	0	0	1	-1	2
1207	0	0	1	0	0	0	0	-7	-1	0	-1	0	1	-9	10
1208	0	0	2	0	0	0	0	-1	-2	0	-2	0	2	-5	7
1209	0	0	0	0	0	0	0	-5	-2	0	0	0	0	-7	7
1210	0	0	0	0	1	0	-2	-43	-3	-1	-9	0	1	-58	59
1211	0	0	0	0	5	0	0	0	0	0	0	0	5	0	5
1212	0	0	0	3	5	1	0	0	0	-1	-2	0	9	-3	12
1213	2	0	0	2	77	2	0	-4	0	-2	-1	0	83	-7	90
1214	0	11	0	3	7	0	0	-1	-1	0	-1	-1	21	-4	25
1215	2	2	17	7	42	0	0	0	0	0	-1	0	70	-1	71
1216	1	53	22	5	13	2	0	0	0	0	-2	0	96	-2	98
1217	3	294	44	3	16	0	0	-1	0	0	-1	0	360	-2	362
1218	6	63	28	8	33	0	-1	-2	-2	-1	0	0	138	-6	144
1219	7	33	21	12	13	0	0	-8	0	0	-1	0	86	-9	95
1220	0	32	84	8	16	0	-2	-1	0	0	-1	0	140	-4	144
1221	5	41	11	2	45	1	-1	0	0	0	-8	0	105	-9	114
1222	3	4	3	5	6	0	0	0	0	-1	-12	0	21	-13	34
1223	4	79	73	7	13	1	0	-2	-7	-5	-5	0	177	-19	196
1224	2	363	4	1	109	1	0	-9	-2	-1	-9	0	480	-21	501
1225	6	29	4	4	41	0	-1	-4	0	-2	-2	0	84	-9	93
1226	0	0	25	7	18	0	-1	-2	-5	-3	-9	0	50	-20	70
1227	1	73	45	4	17	3	0	-5	0	0	-3	0	143	-8	151
1228	1	84	19	2	22	0	-4	-2	-1	-5	-10	-1	128	-23	151
1229	7	55	3	12	17	1	0	-54	-14	-14	-22	0	95	-104	199
1230	5	39	57	9	134	0	0	-23	-3	-1	-7	0	244	-34	278
1231	0	6	2	4	52	0	-5	-10	-3	-4	-12	0	64	-34	98
1232	11	48	35	14	81	0	-8	-5	-4	-3	-14	0	189	-34	223
1233	3	107	24	1	11	0	0	-5	-3	-1	-3	0	146	-12	158
1234	6	50	12	10	6	0	-4	-29	-10	-2	-4	0	84	-49	133
1235	7	24	6	2	20	0	0	-12	-16	-2	-7	0	59	-37	96
1236	1	33	1	6	18	0	-2	-46	-6	-7	-17	-2	59	-80	139
1237	0	13	69	5	177	0	-2	-2	-8	-10	-64	0	264	-86	350
1238	0	59	9	7	1	0	-2	-21	-19	-11	-18	-1	76	-72	148
1239	11	15	5	1	7	0	-12	-20	-24	-4	-1	0	39	-61	100
1240	5	107	1	0	0	0	-16	-313	-69	-2	-109	-1	113	-510	623
1241	9	0	0	0	0	0	-7	-58	0	0	0	0	9	-65	74
1242	0	0	0	1	0	0	0	0	0	0	-3	0	1	-3	4
1243	0	0	0	0	2	0	0	0	0	-6	0	0	2	-6	8
1244	0	13	0	0	7	0	0	-2	-9	0	0	0	20	-11	31
1245	1	1	3	1	0	0	-1	-21	0	-1	-49	0	6	-72	78
1246	0	1	2	0	0	0	-17	-2	-5	-3	-36	0	3	-63	66
1247	4	12	6	3	5	0	0	-1	-1	0	-1	0	30	-3	33
1248	1	4	5	10	22	0	0	-3	0	0	-1	0	42	-4	46
1249	0	1	1	0	2	0	0	-7	-7	-3	-9	0	4	-26	30
1250	3	2	0	1	0	0	-1	-2	-5	-2	-55	-1	6	-66	72
1251	1	5	2	0	3	0	-1	-18	-12	-2	-6	-1	11	-40	51
1252	0	2	0	1	1	0	-3	-7	-38	-6	-98	0	4	-152	156
1253	0	0	0	0	0	0	0	-1	-1	-3	-1	0	0	-6	6
1254	0	1	0	2	5	0	0	-6	-2	-2	-1	0	8	-11	19
1255	0	0	4	1	3	0	-2	-12	-1	-2	-10	-1	8	-28	36
1256	2	10	6	1	0	1	-10	-31	-45	-6	-76	-1	20	-169	189
1257	2	4	0	0	3	0	-6	-121	-52	-16	-26	0	9	-221	230
1258	0	5	7	1	0	0	-5	-62	-26	-11	-85	-1	13	-190	203
1259	1	8	3	1	7	2	-7	-15	-15	-3	-57	-1	22	-98	120
1260	3	17	6	5	46	0	-1	-92	-7	-27	-62	-1	77	-190	267
1261	2	33	8	6	24	0	-2	-80	-8	-1	-4	-1	73	-96	169
1262	0	2	9	1	1	0	0	-2	0	0	-1	0	13	-3	16
1263	2	7	4	1	6	1	0	0	0	0	-18	-1	21	-19	40
1264	3	4	0	0	1	0	-2	-2	-25	-8	-52	0	8	-89	97
1265	0	0	1	0	4	0	-1	-5	-3	-5	-43	0	5	-57	62
1266	0	0	1	1	0	0	-1	-3	-3	0	-7	0	2	-14	16
1267	0	7	3	1	13	0	-1	-8	-5	-1	-2	0	24	-17	41
1268	0	6	2	1	7	0	0	-3	-1	0	0	0	16	-4	20
1269	2	3	0	1	1	0	0	-3	-3	0	-3	0	7	-9	16
1270	3	3	2	3	3	0	0	-1	-2	-2	0	0	14	-5	19
1271	1	11	8	0	1	0	-1	-11	-2	-8	-14	-2	21	-38	59
1272	1	6	1	0	1	0	0	-38	-64	-2	-14	0	9	-118	127
1273	3	15	3	0	6	0	0	-4	-5	-4	-35	0	27	-48	75
1274	0	2	23	2	32	0	-12	-10	-14	-5	-45	0	59	-86	145
1275	0	36	20	6	8	0	-3	-4	-3	-4	-10	-1	70	-25	95
1276	5	31	16	9	0	0	-6	-42	-40	-20	-123	0	61	-231	292
1277	4	60	4	0	1	0	-4	-16	-16	-3	-17	0	69	-56	125
1278	8	30	0	0	0	0	-1	-6	-21	0	-3	0	38	-31	69
1279	11	0	0	0	0	0	0	-3	-1	0	0	0	11	-4	15
1280	0	2	1	1	0	0	0	-10	0	0	-8	0	4	-18	22
1281	1	2	5	0	2	0	-5	0	-1	-3	-2	0	10	-11	21
1282	2	8	1	3	1	0	0	0	0	0	0	0	15	0	15
1283	4	4	5	2	9	0	0	0	-1	0	0	0	24	-1	25
1284	0	3	9	12	2	0	-1	0	0	0	0	0	26	-1	27
1285	0	9	11	0	2	0	0	0	0	-1	0	0	22	-1	23
1286	3	29	1	0	0	0	0	0	-1	0	0	0	33	-1	34
1287	3	2	1	0	0	0	0	0	0	0	0	0	6	0	6
1288	0	0	0	0	0	0	0	0	0	0	0	0	0	0	0
1289	1	1	0	1	0	0	0	0	0	0	0	0	3	0	3
1290	1	6	2	1	0	0	0	-1	-2	-1	-3	0	10	-7	17
1291	0	4	0	1	1	0	0	-1	0	-1	0	0	6	-2	8
1292	1	0	4	2	52	0	0	-30	-1	0	0	0	59	-31	90
1293	0	2	4	0	2	0	0	-2	0	0	0	0	8	-2	10
1294	0	0	1	1	0	1	0	0	0	0	0	0	3	0	3
1295	0	1	2	0	13	0	0	0	0	-1	0	0	16	-1	17
1296	0	1	0	0	0	0	0	0	0	0	0	0	1	0	1
1297	0	0	0	0	0	0	0	0	0	0	0	0	0	0	0
1298	0	0	0	0	2	0	0	0	0	0	-2	0	2	-2	4
1299	0	0	1	0	0	0	0	0	0	0	-3	0	1	-3	4
1300	0	0	0	0	2	0	0	-1	0	-1	-1	0	2	-3	5
1301	1	8	1	1	17	0	0	-1	-9	0	0	0	28	-10	38
1302	0	36	8	10	8	2	0	-6	0	0	-2	0	64	-8	72
1303	4	16	5	4	10	0	-2	-2	0	0	0	0	39	-4	43
1304	0	3	0	11	32	0	0	0	0	0	0	0	46	0	46
1305	0	1	7	0	0	0	0	0	0	0	0	0	8	0	8
1306	0	28	11	1	34	0	0	0	0	0	-2	0	74	-2	76
1307	1	88	2	6	1	0	0	-2	0	-1	-1	0	98	-4	102
1308	4	0	6	0	17	0	0	0	-1	0	0	0	27	-1	28
1309	0	18	0	5	0	1	0	-2	-1	0	-1	0	24	-4	28
1310	0	0	9	0	42	0	-1	-1	-2	0	-1	0	51	-5	56
1311	0	23	0	2	12	0	0	-1	0	-1	0	0	37	-2	39
1312	2	2	25	2	21	0	-2	-6	-1	-1	0	0	52	-10	62
1313	0	4	5	6	0	0	0	-6	-1	-1	-1	0	15	-9	24
1314	1	3	2	0	2	0	0	-4	-3	0	-19	0	8	-26	34
1315	0	10	5	0	1	0	-1	-3	0	0	-2	0	16	-6	22
1316	9	10	10	41	6	1	0	0	0	0	0	0	77	0	77
1317	1	14	2	0	1	0	0	-6	0	0	-1	0	18	-7	25
1318	0	3	0	0	0	0	-1	-4	-9	0	-4	0	3	-18	21
1319	0	0	0	2	0	0	0	-5	0	0	-2	-1	2	-8	10
1320	0	0	0	1	0	0	0	0	-1	0	-3	0	1	-4	5
1321	0	0	0	0	3	0	0	-1	0	0	0	0	3	-1	4
1322	0	0	0	3	3	0	0	0	0	0	-2	0	6	-2	8
1323	0	1	1	0	2	0	0	-1	-1	0	0	0	4	-2	6
1324	0	0	0	0	0	1	0	-1	0	0	0	0	1	-1	2
1325	0	0	0	0	0	0	0	0	0	-1	0	0	0	-1	1
1326	1	0	0	0	0	0	0	-2	0	-3	0	0	1	-5	6
1327	0	1	0	0	0	0	0	0	0	0	0	0	1	0	1
1328	2	0	0	0	1	0	0	-1	-1	0	0	0	3	-2	5
1329	0	1	0	0	0	1	0	0	0	0	0	0	2	0	2
1330	0	0	0	0	3	0	0	0	-1	0	-3	0	3	-4	7
1331	0	0	0	0	0	0	0	0	0	0	0	0	0	0	0
1332	0	4	3	0	0	0	0	0	0	0	-1	0	7	-1	8
1333	1	1	0	0	0	0	0	-3	0	0	0	0	2	-3	5
1334	0	0	0	0	0	0	0	-1	0	-1	-1	0	0	-3	3
1335	0	1	0	0	0	0	0	-1	0	0	0	0	1	-1	2
1336	0	2	1	0	0	0	0	0	-3	0	0	0	3	-3	6
1337	0	0	0	0	1	0	0	0	0	0	0	0	1	0	1
1338	0	0	0	0	1	0	0	0	0	0	0	0	1	0	1
1339	0	0	0	0	0	0	0	0	0	0	0	0	0	0	0
1340	0	0	1	0	0	0	0	0	0	0	-10	0	1	-10	11
1341	0	0	0	0	0	0	0	0	0	-2	0	0	0	-2	2
1342	0	0	1	0	0	0	0	0	0	0	-5	0	1	-5	6
1343	0	0	0	0	0	0	0	-2	-5	-14	-8	0	0	-29	29
1344	0	0	0	0	0	0	0	0	0	0	0	0	0	0	0
1345	0	0	2	0	0	0	0	0	0	0	0	0	2	0	2
1346	0	0	0	0	0	0	0	0	0	0	0	0	0	0	0
1347	0	0	0	0	4	0	0	0	0	0	0	0	4	0	4
1348	0	3	0	0	0	0	0	0	-1	-1	-3	0	3	-5	8
1349	0	1	1	0	0	0	0	-13	0	0	-8	0	2	-21	23
1350	0	0	0	0	0	1	-6	0	0	-2	-3	0	1	-11	12
1351	0	1	0	0	13	0	0	0	0	0	-3	0	14	-3	17
1352	0	0	0	0	3	0	0	-1	0	0	-1	0	3	-2	5
1353	0	1	1	1	5	0	0	-3	-1	-1	-1	0	8	-6	14
1354	0	13	6	1	4	0	0	-1	-1	0	-1	0	24	-3	27
1355	1	22	2	1	4	0	0	-6	-3	-2	-8	0	30	-19	49
1356	1	19	4	0	4	0	0	0	0	-6	-9	0	28	-15	43
1357	0	3	5	2	12	2	-1	-2	-1	-2	-1	0	24	-7	31
1358	2	7	6	5	20	0	-2	-27	-7	-9	-6	0	40	-51	91
1359	1	65	5	4	33	2	0	-2	0	-2	-1	0	110	-5	115
1360	0	50	15	0	35	0	-2	-2	-14	0	0	0	100	-18	118
1361	3	36	6	15	52	0	-4	-41	-6	0	0	0	112	-51	163
1362	16	15	14	8	2	2	-5	-8	-4	-2	-12	0	57	-31	88
1363	1	5	14	1	13	0	-2	-2	-1	0	0	0	34	-5	39
1364	12	122	9	47	26	0	0	-5	-4	0	-1	0	216	-10	226
1365	6	35	82	3	0	1	0	0	-3	0	0	0	127	-3	130
1366	0	10	3	2	4	0	-1	0	-3	0	-2	0	19	-6	25
1367	4	3	1	7	20	0	0	-3	-3	-1	0	0	35	-7	42
1368	2	9	4	10	100	4	0	-3	0	0	-3	0	129	-6	135
1369	2	21	14	6	75	0	0	-1	0	0	-1	0	118	-2	120
1370	4	78	21	49	3	0	0	-1	-1	0	0	0	155	-2	157
1371	2	14	18	1	2	0	0	-2	0	0	0	0	37	-2	39
1372	0	36	1	0	3	0	0	0	-2	-1	0	0	40	-3	43
1373	5	0	0	0	0	0	-1	-2	-6	-2	-6	0	5	-17	22
1374	0	1	1	0	51	0	0	-2	-1	0	-2	0	53	-5	58
1375	1	123	2	1	58	0	0	-2	-1	-1	-2	-1	185	-7	192
1376	2	3	1	16	9	1	0	-3	-11	-2	-11	0	32	-27	59
1377	1	3	5	29	14	0	0	-1	0	0	-1	0	52	-2	54
1378	0	91	12	3	5	0	-1	-23	-3	-2	-3	0	111	-32	143
1379	2	5	1	0	2	0	0	0	-1	0	0	0	10	-1	11
1380	4	4	0	3	1	0	0	0	-1	0	0	0	12	-1	13
1381	0	0	1	0	0	0	0	-3	0	-2	0	0	1	-5	6
1382	0	2	0	0	0	0	0	-1	-1	0	-1	-1	2	-4	6
1383	0	0	0	0	0	0	0	0	0	0	-1	0	0	-1	1
1384	0	0	0	0	0	0	0	0	-6	0	0	0	0	-6	6
1385	0	0	2	0	2	0	-2	-13	0	0	-2	0	4	-17	21
1386	0	1	0	0	1	0	-5	-168	-3	-44	-120	0	2	-340	342
1387	0	0	0	0	1	0	0	0	-1	-11	-22	-1	1	-35	36
1388	0	1	0	0	5	0	0	-1	-19	-9	-63	0	6	-92	98
1389	0	0	0	2	3	0	0	-2	-2	-10	-21	0	5	-35	40
1390	0	0	25	0	10	1	-4	-11	-7	-4	-48	0	36	-74	110
1391	0	22	1	1	9	0	-3	-14	-1	-3	-3	-2	33	-26	59
1392	3	20	1	0	6	0	-23	-161	-27	-18	-37	0	30	-266	296
1393	0	5	4	1	21	2	-8	-24	-15	-14	-22	0	33	-83	116
1394	2	21	14	2	10	0	-1	-14	-13	-8	-25	0	49	-61	110
1395	0	29	23	4	5	0	-20	-13	-5	-14	-12	-5	61	-69	130
1396	9	52	7	2	6	1	-12	-49	-14	-9	-225	-2	77	-311	388
1397	4	36	10	1	11	0	-2	-17	-28	-36	-41	0	62	-124	186
1398	1	34	7	5	26	0	-4	-22	-25	-24	-16	-1	73	-92	165
1399	0	14	8	3	13	1	-5	-79	-11	-2	-39	0	39	-136	175
1400	1	52	6	0	13	0	-2	-16	0	-1	-27	0	72	-46	118
1401	1	51	17	10	4	0	-1	0	-2	-8	-7	-4	83	-22	105
1402	5	20	7	0	18	0	-1	-19	-33	-13	-82	-3	50	-151	201
1403	1	60	5	1	13	1	-8	-31	-45	-57	-99	-2	81	-242	323
1404	3	15	11	12	11	0	-5	-61	-13	-9	-48	0	52	-136	188
1405	2	26	42	3	19	4	-2	-179	-46	-16	-52	0	96	-295	391
1406	1	25	9	1	43	2	-17	-202	-114	-20	-150	-1	81	-504	585
1407	6	16	6	1	18	1	-18	-117	-128	-17	-247	0	48	-527	575
1408	6	30	35	9	17	0	-10	-143	-43	-9	-2	-1	97	-208	305
1409	21	280	403	19	52	0	-6	-41	-12	-2	-3	-3	775	-67	842
1410	0	37	8	0	5	1	-3	-28	-2	-3	-9	-1	51	-46	97
1411	6	11	9	3	17	0	-5	-118	-32	-14	-66	0	46	-235	281
1412	0	5	6	4	8	0	-9	-37	-15	-3	-17	-1	23	-82	105
1413	3	8	2	3	5	0	-14	-110	-60	-3	-71	0	21	-258	279
1414	0	5	2	0	1	0	-5	-35	-21	-16	-122	-1	8	-200	208
1415	7	28	3	1	9	0	0	-3	-4	0	-11	0	48	-18	66
1416	2	85	4	2	5	0	-2	-214	-51	-3	-22	0	98	-292	390
1417	2	0	4	0	1	0	-9	-332	-56	-4	-43	0	7	-444	451
1418	2	4	2	1	5	0	-3	-17	-6	-4	-8	-1	14	-39	53
1419	0	0	0	0	2	0	-7	-37	-13	-6	-8	-3	2	-74	76
1420	0	2	3	0	3	0	-7	-60	-43	-6	-68	-3	8	-187	195
1421	0	30	10	0	0	0	-2	-8	-1	-9	-3	0	40	-23	63
1422	2	64	14	0	1	0	0	-8	-5	0	0	-1	81	-14	95
1423	2	18	0	0	0	0	-1	-22	0	0	-10	0	20	-33	53
1424	2	3	0	0	2	0	-14	-1	-2	-1	0	0	7	-18	25
1425	0	1	2	0	0	0	0	0	0	0	0	0	3	0	3
1426	0	1	0	0	1	0	-1	0	0	0	0	0	2	-1	3
1427	0	0	0	0	3	0	-5	-77	-11	-5	-177	-1	3	-276	279
1428	0	0	0	0	2	0	-2	-2	-8	-5	-10	-1	2	-28	30
1429	0	6	6	5	15	0	0	-23	-9	-1	-11	0	32	-44	76
1430	1	27	14	3	5	0	0	-62	-6	0	-3	0	50	-71	121
1431	1	3	6	2	1	1	-2	-5	0	0	-3	0	14	-10	24
1432	0	2	0	0	3	0	0	-4	-1	-1	0	0	5	-6	11
1433	0	3	1	0	3	0	0	0	0	0	-4	0	7	-4	11
1434	0	11	0	0	4	0	0	0	0	0	-1	0	15	-1	16
1435	0	1	0	2	0	0	0	-11	0	-1	0	0	3	-12	15
1436	0	5	11	2	4	0	0	-2	-5	0	-7	0	22	-14	36
1437	0	167	4	7	0	0	-1	-5	-6	0	0	0	178	-12	190
1438	2	13	9	0	3	0	-2	-17	-2	-1	-2	0	27	-24	51
1439	0	10	2	0	4	0	-2	-13	-1	-1	-1	0	16	-18	34
1440	1	1	1	3	2	0	-2	-1	-1	0	-1	0	8	-5	13
1441	2	22	15	4	31	0	-3	-3	0	0	-5	0	74	-11	85
1442	3	49	5	11	2	1	0	-20	-5	-5	-7	-1	71	-38	109
1443	20	105	71	2	29	0	-3	-44	-61	-1	-104	0	227	-213	440
1444	12	251	36	40	11	0	-1	-43	-9	0	-11	0	350	-64	414
1445	30	103	69	3	37	0	-5	-110	-22	-7	-44	0	242	-188	430
1446	6	39	7	4	122	3	0	-21	-3	-1	-2	-2	181	-29	210
1447	2	29	25	6	80	2	-1	-6	-4	0	-9	0	144	-20	164
1448	0	93	46	2	14	0	0	-7	-3	0	-2	0	155	-12	167
1449	4	306	13	0	5	0	-1	-5	-5	-1	-2	0	328	-14	342
1450	8	15	9	0	15	0	-1	-2	0	0	-2	0	47	-5	52
1451	0	22	12	2	3	0	0	-3	0	0	-3	0	39	-6	45
1452	3	66	31	1	0	0	-1	-10	-13	-3	-19	0	101	-46	147
1453	1	23	1	3	4	0	0	-1	0	0	-1	0	32	-2	34
1454	5	7	7	3	27	0	0	-1	0	0	-3	0	49	-4	53
1455	0	6	3	0	32	0	0	0	0	0	0	0	41	0	41
1456	1	2	6	9	21	2	0	-2	0	-2	-1	0	41	-5	46
1457	1	7	9	5	75	0	-1	0	0	0	-1	0	97	-2	99
1458	0	54	13	3	37	0	0	-4	-1	0	-1	-1	107	-7	114
1459	0	3	4	1	4	0	0	-5	-2	0	0	0	12	-7	19
1460	0	16	17	3	1	0	0	-1	-1	0	0	0	37	-2	39
1461	2	136	19	0	0	0	0	-1	0	0	0	0	157	-1	158
1462	2	28	0	0	3	0	0	0	0	0	0	0	33	0	33
1463	2	1	0	0	0	0	0	0	0	0	0	0	3	0	3
1464	1	0	0	0	1	0	0	-2	0	0	-2	0	2	-4	6
1465	0	5	1	0	2	0	0	-2	-3	-1	-2	0	8	-8	16
1466	0	9	3	1	4	0	-1	-1	-2	0	0	0	17	-4	21
1467	2	0	0	0	3	0	-1	-13	-10	0	-5	0	5	-29	34
1468	0	1	0	2	23	1	0	-32	-14	-1	-29	0	27	-76	103
1469	0	2	4	0	2	0	-2	-39	-14	0	-36	0	8	-91	99
1470	1	27	18	1	15	0	-6	-35	-35	-5	-31	0	62	-112	174
1471	5	43	3	4	27	0	-4	-122	-55	-3	-72	-1	82	-257	339
1472	4	7	8	2	7	0	0	-18	-12	0	-35	0	28	-65	93
1473	2	614	175	5	2	0	-1	-6	-1	-2	-6	0	798	-16	814
1474	0	66	13	1	11	0	-2	-2	-5	-1	-3	0	91	-13	104
1475	2	27	1	2	15	0	0	-11	-2	-1	-2	0	47	-16	63
1476	0	2	11	4	0	0	0	-3	0	0	0	0	17	-3	20
1477	0	18	14	0	1	0	0	-4	0	0	0	0	33	-4	37
1478	4	45	1	0	0	0	0	-1	0	-1	0	0	50	-2	52
1479	6	0	0	0	1	0	-1	0	-2	-1	0	0	7	-4	11
1480	0	1	0	0	8	0	-1	-19	-7	-3	-3	0	9	-33	42
1481	0	3	0	0	1	1	0	0	-2	0	-2	-1	5	-5	10
1482	0	7	4	1	16	2	0	-1	0	-2	-2	0	30	-5	35
1483	1	34	18	1	109	1	0	-2	-6	-1	-3	-1	164	-13	177
1484	3	2	19	14	46	1	-1	-9	-4	-1	-12	0	85	-27	112
1485	2	16	29	5	6	0	0	-8	-1	-4	-7	0	58	-20	78
1486	3	216	20	4	15	0	0	0	-4	0	0	0	258	-4	262
1487	3	44	11	4	14	0	-2	-9	-2	0	-11	0	76	-24	100
1488	0	20	8	4	5	0	-3	-1	0	0	-1	0	37	-5	42
1489	1	38	4	3	1	0	-2	-2	-6	-2	-45	0	47	-57	104
1490	4	13	3	1	3	0	-2	-13	-14	-8	-31	-1	24	-69	93
1491	7	30	3	1	33	1	-2	-5	-12	0	-4	0	75	-23	98
1492	3	12	3	4	25	1	-2	-101	-8	0	-4	-1	48	-116	164
1493	1	2	5	1	5	0	-7	-74	-22	-9	-51	-1	14	-164	178
1494	3	11	12	2	30	2	0	-8	-9	-1	-2	0	60	-20	80
1495	2	40	21	4	91	1	0	-8	-2	0	-4	0	159	-14	173
1496	1	9	8	3	5	0	-3	-1	-1	-2	-5	0	26	-12	38
1497	3	17	12	1	6	0	-2	-21	-12	-5	-16	0	39	-56	95
1498	2	76	8	1	10	0	-2	-18	-7	-5	-10	0	97	-42	139
1499	7	21	5	1	8	0	-9	-82	-20	-8	-216	0	42	-335	377
1500	3	10	3	2	9	0	-2	-24	-8	-8	-10	0	27	-52	79
1501	4	3	5	8	21	0	-3	-69	-25	-6	-28	-1	41	-132	173
1502	2	21	2	1	3	0	-2	-81	-9	-3	-25	-1	29	-121	150
1503	2	11	2	3	3	0	0	-4	-5	-2	-42	0	21	-53	74
1504	0	6	1	0	0	0	0	-5	-1	-2	-13	0	7	-21	28
1505	0	0	2	0	0	0	-1	-16	-25	-2	-2	0	2	-46	48
1506	2	8	0	1	1	0	-6	-183	-38	-2	-24	0	12	-253	265
1507	2	11	3	0	2	1	-5	-131	0	0	-1	0	19	-137	156
1508	2	11	6	0	4	0	-5	-1	-7	-2	-10	0	23	-25	48
1509	1	5	0	2	2	0	0	0	0	0	0	0	10	0	10
1510	1	0	9	1	5	0	0	0	0	0	0	0	16	0	16
1511	0	3	3	1	0	0	0	0	0	-1	-2	0	7	-3	10
1512	3	13	7	0	25	1	0	0	0	0	0	0	49	0	49
1513	4	39	0	4	56	5	0	-5	0	0	-5	-1	108	-11	119
1514	0	1	17	4	106	0	-3	-2	-1	-1	-19	-2	128	-28	156
1515	0	52	46	11	95	2	-2	-2	-4	-1	-5	-1	206	-15	221
1516	3	14	7	6	14	0	0	-14	-1	-1	-23	0	44	-39	83
1517	0	21	11	1	6	0	-1	-155	-17	-16	-209	0	39	-398	437
1518	3	122	1	3	4	0	-4	-36	-11	-1	-11	-1	133	-64	197
1519	6	0	7	1	6	0	-8	-96	-15	-44	-478	-2	20	-643	663
1520	0	3	2	0	10	0	-5	-2	-23	-9	-70	0	15	-109	124
1521	5	16	29	12	15	0	-2	-41	-13	-8	-33	0	77	-97	174
1522	1	23	20	2	39	0	-20	-194	-157	-17	-63	-2	85	-453	538
1523	12	28	0	5	10	0	-15	-847	-137	-13	-630	-6	55	-1648	1703
1524	7	55	20	3	65	1	-6	-72	-16	-7	-21	0	151	-122	273
1525	14	320	36	51	134	2	-5	-79	-19	-23	-24	0	557	-150	707
1526	2	20	20	2	110	1	-22	-790	-138	-12	-142	-2	155	-1106	1261
1527	1	28	6	2	56	0	-13	-147	-41	-12	-177	0	93	-390	483
1528	4	10	162	15	110	1	-3	-25	-49	-4	-27	0	302	-108	410
1529	2	371	28	14	53	1	-5	-125	-2	-2	-59	0	469	-193	662
1530	18	31	21	3	28	0	-9	-27	-11	-10	-67	0	101	-124	225
1531	8	131	16	37	148	1	-3	-15	-12	-5	-11	-1	341	-47	388
1532	8	83	180	5	294	0	-2	-14	-7	-2	-1	0	570	-26	596
1533	2	192	13	12	20	1	-2	-54	-3	-4	-2	0	240	-65	305
1534	3	3	27	3	14	5	-3	-33	-9	-2	-7	-1	55	-55	110
1535	0	16	3	5	136	2	-7	-16	-19	-11	-38	0	162	-91	253
1536	1	32	19	14	24	1	0	-5	0	0	-9	0	91	-14	105
1537	5	169	132	25	77	1	-1	-1	-1	-2	-3	0	409	-8	417
1538	17	86	31	17	35	1	-2	-12	-13	-5	-27	0	187	-59	246
1539	12	44	25	9	17	0	-1	-9	-2	0	-2	0	107	-14	121
1540	9	379	28	3	48	0	-2	-155	-33	-2	-67	-1	467	-260	727
1541	8	30	8	12	29	1	0	-2	-1	0	-2	0	88	-5	93
1542	4	83	56	20	45	0	0	-2	0	0	0	0	208	-2	210
1543	4	48	23	9	19	0	0	-3	0	0	-2	0	103	-5	108
1544	4	125	25	1	71	1	0	-5	-5	-20	-23	0	227	-53	280
1545	11	153	6	15	23	1	0	-6	0	0	0	0	209	-6	215
1546	6	28	79	3	35	0	-3	-39	-8	0	-6	0	151	-56	207
1547	0	2	0	2	1	0	-4	-7	-3	-1	-12	0	5	-27	32
1548	4	10	3	2	1	0	0	-5	-3	-3	-4	0	20	-15	35
1549	2	24	4	2	39	0	0	-1	-1	-1	-2	0	71	-5	76
1550	0	53	22	4	12	0	-1	-6	-27	-7	-42	0	91	-83	174
1551	2	12	8	1	38	0	0	-11	-4	-2	-6	-1	61	-24	85
1552	1	70	16	4	3	0	-25	-599	-16	-2	-14	0	94	-656	750
1553	0	8	0	3	10	0	-14	-333	-16	-1	-56	-1	21	-421	442
1554	0	8	0	1	5	0	0	-7	-1	-4	-16	0	14	-28	42
1555	2	11	6	1	9	0	-3	-28	-1	-6	-21	0	29	-59	88
1556	2	2	9	1	11	0	-2	-5	-8	0	-13	0	25	-28	53
1557	2	42	6	4	13	0	0	-3	-2	-2	-1	0	67	-8	75
1558	3	16	18	6	55	2	0	-7	-2	0	-8	0	100	-17	117
1559	4	183	29	8	28	0	0	-15	-6	-4	-4	0	252	-29	281
1560	3	54	88	4	135	1	-4	-17	-6	0	-11	0	285	-38	323
1561	2	223	6	13	8	0	-15	-225	-37	-17	-24	0	252	-318	570
1562	9	15	91	1	9	2	-40	-154	-70	-13	-14	0	127	-291	418
1563	5	189	20	2	46	1	-4	-24	-11	-6	-5	-1	263	-51	314
1564	12	26	17	17	15	0	-2	-26	-6	-6	-24	0	87	-64	151
1565	2	112	74	12	21	0	-3	-32	-8	-11	-70	0	221	-124	345
1566	11	141	51	18	42	2	0	-11	-8	-2	-11	0	265	-32	297
1567	19	252	22	6	72	1	-1	-26	-4	-1	-8	0	372	-40	412
1568	18	377	70	15	116	0	-6	-36	-26	-13	-42	0	596	-123	719
1569	4	37	35	30	11	0	-1	-3	-1	-4	-1	0	117	-10	127
1570	6	93	82	5	107	0	0	0	-3	-1	-1	0	293	-5	298
1571	19	112	11	12	32	0	-2	-25	-12	-5	-11	0	186	-55	241
1572	30	206	42	8	18	0	-1	-12	-20	-1	0	0	304	-34	338
1573	2	126	28	2	8	1	0	-52	-2	-2	0	0	167	-56	223
1574	10	36	81	2	146	0	-8	-25	-12	-4	-7	-1	275	-57	332
1575	3	6	2	1	1	0	0	0	0	0	0	0	13	0	13
1576	1	4	0	1	1	0	0	0	0	0	0	0	7	0	7
1577	0	1	1	0	8	0	0	0	0	0	0	0	10	0	10
1578	0	1	1	0	1	0	0	0	0	-1	0	0	3	-1	4
1579	0	0	0	0	0	1	0	0	0	0	0	0	1	0	1
1580	0	0	0	0	0	0	0	0	0	0	0	0	0	0	0
1581	0	0	0	0	1	0	0	0	0	0	-1	-1	1	-2	3
1582	0	0	0	1	1	0	0	0	-1	0	-1	0	2	-2	4
1583	0	2	2	6	7	0	0	0	0	0	-1	0	17	-1	18
1584	0	0	1	0	0	0	0	0	-1	-1	0	-1	1	-3	4
1585	0	1	0	0	3	0	0	-1	-5	0	-5	0	4	-11	15
1586	1	1	17	0	4	0	0	-2	0	-1	-1	0	23	-4	27
1587	0	15	1	1	1	0	-5	-4	0	0	-62	0	18	-71	89
1588	2	2	0	0	3	0	-1	0	-2	-1	-3	0	7	-7	14
1589	1	1	1	1	5	0	0	0	-3	-1	-2	0	9	-6	15
1590	2	5	7	8	3	1	0	-2	-5	-4	-6	0	26	-17	43
1591	0	84	14	0	8	0	0	-70	-4	-4	-9	0	106	-87	193
1592	3	35	3	1	2	0	-20	-189	-22	-6	-14	-2	44	-253	297
1593	1	9	1	0	4	0	-8	-67	-4	-2	-18	0	15	-99	114
1594	0	23	3	1	16	0	-3	-118	-24	-4	-65	0	43	-214	257
1595	2	2	0	0	1	1	-6	-5	0	-1	-6	0	6	-18	24
1596	0	0	7	0	0	0	0	0	0	0	0	0	7	0	7
1597	0	11	0	0	0	0	0	0	0	0	0	0	11	0	11
1598	3	0	0	1	0	0	0	-3	0	0	-1	0	4	-4	8
1599	0	1	0	0	0	0	0	0	0	0	-2	0	1	-2	3
1600	0	2	0	0	3	0	-1	-5	-4	-2	-3	-4	5	-19	24
1601	2	1	0	2	58	1	0	-1	-2	0	-10	0	64	-13	77
1602	0	3	4	3	5	0	-7	-216	-21	-15	-15	0	15	-274	289
1603	0	0	4	1	5	0	-3	-25	-74	-4	-1	0	10	-107	117
1604	2	5	2	2	5	0	-8	-319	-42	0	-37	0	16	-406	422
1605	2	15	17	1	2	1	-11	-84	-32	-10	-105	0	38	-242	280
1606	2	4	7	4	51	0	-7	-10	-10	-24	-44	-3	68	-98	166
1607	2	13	0	4	34	0	-2	-13	-13	-1	-6	0	53	-35	88
1608	1	32	305	12	13	1	-1	-21	-3	-2	-10	0	364	-37	401
1609	2	577	32	5	24	1	-4	-7	-13	-1	-8	0	641	-33	674
1610	11	36	1	21	18	1	0	-30	0	0	-6	0	88	-36	124
1611	0	3	5	2	69	0	-5	-2	-1	-4	-4	0	79	-16	95
1612	0	13	28	22	14	0	-5	-81	-14	-6	-28	0	77	-134	211
1613	4	16	29	16	14	0	-2	-43	-6	-1	-13	0	79	-65	144
1614	0	47	2	1	62	0	-2	-61	-37	-9	-23	0	112	-132	244
1615	9	6	2	54	6	1	0	-136	-26	-3	-2	0	78	-167	245
1616	1	14	23	2	3	0	-1	-14	-1	0	0	0	43	-16	59
1617	3	312	4	9	2	0	0	0	0	0	0	0	330	0	330
1618	23	64	12	0	1	0	0	0	-1	0	0	0	100	-1	101
1619	0	9	1	0	1	0	0	-8	-2	-1	-5	0	11	-16	27
1620	5	421	69	16	8	1	0	-19	-4	-1	-3	-1	520	-28	548
1621	5	85	27	0	72	0	0	-57	-1	0	-10	-1	189	-69	258
1622	1	90	4	3	44	0	-4	-46	-16	-3	-22	0	142	-91	233
1623	8	3	8	7	0	0	0	-22	-9	-11	-15	0	26	-57	83
1624	0	41	52	0	0	0	-4	-29	-10	-2	-11	0	93	-56	149
1625	4	45	1	0	0	0	-7	-48	-10	-3	-17	-2	50	-87	137
1626	14	178	6	3	7	1	-3	-8	-2	-1	-31	-2	209	-47	256
1627	36	116	17	0	23	0	-1	-7	-3	-3	-10	-1	192	-25	217
1628	2	6	3	1	64	0	-8	-29	-32	-3	-31	0	76	-103	179
1629	0	5	0	6	31	1	-1	-34	-7	-4	0	0	43	-46	89
1630	0	45	163	4	24	0	-1	-9	-1	-1	-1	0	236	-13	249
1631	0	393	16	5	18	0	-2	-4	0	0	-5	-1	432	-12	444
1632	24	44	24	4	9	0	0	0	0	-3	0	0	105	-3	108
1633	0	21	6	0	1	0	0	-1	-1	-1	0	0	28	-3	31
1634	0	6	0	0	5	0	-2	0	-5	-2	-1	0	11	-10	21
1635	3	5	0	1	2	0	0	-1	0	0	0	0	11	-1	12
1636	0	0	9	0	1	0	-1	-13	-1	0	-8	0	10	-23	33
1637	0	2	0	0	1	0	-2	-6	-4	-2	-5	0	3	-19	22
1638	3	1	1	0	2	0	0	0	0	0	-2	0	7	-2	9
1639	0	5	2	0	3	1	0	0	0	0	-3	0	11	-3	14
1640	0	6	0	3	6	0	0	0	-2	-1	-38	-1	15	-42	57
1641	2	4	5	4	5	1	0	-2	0	-8	-7	-1	21	-18	39
1642	0	7	7	0	2	0	0	-4	-8	-4	-14	0	16	-30	46
1643	0	19	3	3	10	0	0	-8	0	-3	-4	0	35	-15	50
1644	2	24	7	4	4	0	0	-13	-1	-1	0	-1	41	-16	57
1645	0	4	1	1	15	0	0	-3	0	-1	-11	0	21	-15	36
1646	0	3	0	3	3	0	0	-8	-4	-2	-18	-1	9	-33	42
1647	1	0	10	2	7	0	-1	-1	-2	0	-10	-1	20	-15	35
1648	1	89	5	7	12	1	-1	-5	-3	-1	-56	-4	115	-70	185
1649	3	2	1	4	31	1	-2	-14	-18	-41	-134	-2	42	-211	253
1650	0	4	53	13	128	2	-3	-59	-128	-14	-56	-2	200	-262	462
1651	4	20	28	15	22	0	-15	-266	-134	-13	-173	-2	89	-603	692
1652	13	83	68	11	21	0	-5	-58	-23	-10	-22	0	196	-118	314
1653	12	32	12	3	11	0	-2	-12	-3	0	-5	0	70	-22	92
1654	21	61	3	11	76	0	-1	-8	-1	-4	-3	0	172	-17	189
1655	2	2	5	7	6	0	-2	-6	-1	-4	-10	0	22	-23	45
1656	1	35	280	3	34	0	-1	-4	-10	0	-4	0	353	-19	372
1657	1	293	6	6	17	0	-12	-82	-7	-17	-38	-1	323	-157	480
1658	19	6	5	3	5	1	-29	-92	-65	-64	-108	0	39	-358	397
1659	6	6	1	4	222	2	-5	-26	-15	-6	-29	0	241	-81	322
1660	2	21	4	1	49	0	-16	-950	-37	-6	-58	0	77	-1067	1144
1661	1	1	1	1	3	0	-6	-4	-2	-2	-47	-1	7	-62	69
1662	0	6	210	2	13	0	-1	-5	-6	-15	-3	0	231	-30	261
1663	5	217	28	21	63	0	-3	-94	-35	-37	-245	-3	334	-417	751
1664	15	157	51	9	7	0	-8	-21	-2	-5	-5	-1	239	-42	281
1665	24	452	48	6	21	0	-7	-210	-75	-24	-135	0	551	-451	1002
1666	30	250	109	58	30	2	-48	-351	-125	-88	-612	-4	479	-1228	1707
1667	11	41	26	1	13	0	-7	-40	-54	-38	-145	-1	92	-285	377
1668	2	286	11	4	47	1	-14	-378	-359	-84	-41	0	351	-876	1227
1669	29	39	22	12	665	2	-17	-447	-29	-7	-3	-2	769	-505	1274
1670	0	3	13	12	20	1	-1	-30	-5	0	-5	-1	49	-42	91
1671	1	40	20	4	30	0	0	-4	0	0	-31	0	95	-35	130
1672	9	156	1	3	19	0	0	0	0	0	0	0	188	0	188
1673	2	13	5	2	2	0	0	-4	0	-1	-1	0	24	-6	30
1674	2	49	8	0	3	0	0	0	0	0	0	0	62	0	62
1675	3	14	0	1	23	0	0	0	0	-1	0	0	41	-1	42
1676	0	1	0	1	2	0	0	0	-1	0	0	0	4	-1	5
1677	0	3	5	0	4	0	0	-3	0	-2	-6	0	12	-11	23
1678	1	86	4	5	20	0	0	-2	-67	-32	-229	-1	116	-331	447
1679	1	12	11	3	3	1	0	-12	-5	-5	-4	0	31	-26	57
1680	1	14	10	1	11	0	-6	-21	-11	-4	-4	0	37	-46	83
1681	0	1	1	0	10	0	0	-44	-16	-2	-37	-2	12	-101	113
1682	0	1	1	0	1	0	0	-8	-3	-4	-12	0	3	-27	30
1683	1	18	18	3	8	1	0	-13	-5	-3	-1	-1	49	-23	72
1684	11	13	3	3	14	0	-2	-51	-30	-1	-12	0	44	-96	140
1685	1	2	2	2	3	0	-6	-90	-6	0	-12	0	10	-114	124
1686	0	28	10	0	10	1	-1	0	-2	-1	-3	0	49	-7	56
1687	0	1	0	0	4	0	-1	-2	0	-2	-13	-1	5	-19	24
1688	0	5	2	1	11	1	0	0	-1	-3	-45	-2	20	-51	71
1689	0	1	3	1	10	0	0	-2	-5	-11	-105	-1	15	-124	139
1690	0	7	7	1	15	0	-2	-19	-115	-20	-229	-1	30	-386	416
1691	1	2	2	7	4	0	-2	-127	-63	-10	-70	0	16	-272	288
1692	0	8	25	0	6	1	-17	-88	-57	-40	-143	-1	40	-346	386
1693	1	28	0	2	17	0	-5	-23	-31	-3	-18	0	48	-80	128
1694	2	13	15	1	14	0	-2	-136	-14	-7	-28	0	45	-187	232
1695	0	5	8	1	2	0	-22	-166	-91	-11	-272	-5	16	-567	583
1696	2	19	7	2	7	0	-2	-51	-40	-73	-398	-8	37	-572	609
1697	0	6	10	0	20	0	-2	-19	-496	-28	-556	-2	36	-1103	1139
1698	4	75	11	6	11	0	-13	-1431	-181	-57	-547	-10	107	-2239	2346
1699	5	5	8	0	20	1	-54	-271	-254	-56	-328	-1	39	-964	1003
1700	3	22	5	2	7	0	-31	-1539	-164	-58	-589	-1	39	-2382	2421
1701	1	0	7	1	19	0	-65	-524	-399	-73	-540	-12	28	-1613	1641
1702	0	21	2	13	41	0	-4	-170	-88	-14	-219	-1	77	-496	573
1703	1	4	24	7	43	0	-1	-21	-32	-9	-123	0	79	-186	265
1704	2	85	46	3	563	0	-3	-11	-14	-5	-117	0	699	-150	849
1705	11	613	75	64	10	1	-3	-241	-66	-47	-237	-1	774	-595	1369
1706	6	15	26	23	12	0	-6	-70	-34	-20	-77	-1	82	-208	290
1707	5	1011	35	3	46	0	-10	-265	-71	-15	-102	-1	1100	-464	1564
1708	23	81	11	5	3	0	-37	-1097	-224	-15	-65	-6	123	-1444	1567
1709	13	14	7	6	11	0	-2	-42	-6	-2	-10	0	51	-62	113
1710	2	73	7	1	22	0	-4	-9	0	-1	-13	0	105	-27	132
1711	5	4	1	4	10	1	0	-4	-2	0	-20	0	25	-26	51
1712	5	2	8	1	2	0	-11	-113	-148	-51	-61	0	18	-384	402
1713	0	8	0	0	0	0	-40	-1582	-110	-25	-156	-8	8	-1921	1929
1714	0	12	2	0	25	0	-12	-86	-33	-12	-55	0	39	-198	237
1715	1	29	7	0	9	0	-17	-1245	-21	-7	-219	0	46	-1509	1555
1716	0	1	0	0	6	0	-1	-17	0	-1	-7	-1	7	-27	34
1717	1	3	0	0	7	0	0	0	0	0	-2	0	11	-2	13
1718	0	0	1	0	0	0	0	-1	0	0	-2	0	1	-3	4
1719	0	0	0	0	0	0	0	0	0	0	-1	0	0	-1	1
1720	0	0	0	0	0	0	0	0	-1	0	-2	0	0	-3	3
1721	0	2	0	5	0	0	0	0	-2	-1	-6	-1	7	-10	17
1722	0	0	0	0	0	0	0	0	0	0	-1	0	0	-1	1
1723	0	0	0	0	181	0	-2	-7	-8	-16	-45	0	181	-78	259
1724	0	0	0	23	1	0	0	-15	-7	-1	-5	0	24	-28	52
1725	0	6	42	0	3	0	-2	-8	-110	-10	-36	0	51	-166	217
1726	1	7	1	2	3	0	0	-11	-3	-1	-3	0	14	-18	32
1727	11	6	0	0	0	0	-10	-45	-23	-18	-31	-1	17	-128	145
1728	0	3	1	0	1	0	-15	-260	-91	-23	-125	-1	5	-515	520
1729	1	2	0	0	2	0	-2	-92	-5	-5	-17	0	5	-121	126
1730	0	0	1	0	8	1	-13	-288	-61	-5	-15	0	10	-382	392
1731	0	0	0	1	31	0	0	-7	0	-1	-1	0	32	-9	41
1732	0	1	34	11	5	0	0	-1	0	0	0	0	51	-1	52
1733	3	31	35	1	17	0	0	0	0	0	-1	0	87	-1	88
1734	2	24	1	2	5	0	0	0	-1	0	-1	-2	34	-4	38
1735	8	44	34	34	33	1	0	-2	-1	-2	-92	-1	154	-98	252
1736	6	130	60	20	60	1	-15	-233	-222	-31	-220	0	277	-721	998
1737	3	16	10	25	52	0	0	-2	-5	-3	-11	0	106	-21	127
1738	2	159	305	9	36	1	-2	-13	-250	-4	-79	0	512	-348	860
1739	11	107	9	12	29	0	0	-9	-1	0	-2	-2	168	-14	182
1740	13	95	84	23	455	0	-16	-50	-9	-14	-58	0	670	-147	817
1741	4	7	34	40	64	4	0	-8	-5	-11	-30	0	153	-54	207
1742	4	105	378	18	252	0	-7	-71	-223	-13	-30	0	757	-344	1101
1743	24	450	10	110	250	0	0	-5	-3	0	0	0	844	-8	852
1744	43	85	276	23	4	0	-1	-14	-1	0	0	0	431	-16	447
1745	5	42	8	1	1	0	0	0	0	0	0	0	57	0	57
1746	9	26	1	0	0	0	0	0	0	0	0	0	36	0	36
1747	1	9	0	1	1	1	0	0	0	0	-1	0	13	-1	14
1748	2	0	1	0	37	0	0	0	-1	0	-2	0	40	-3	43
1749	0	53	0	33	8	0	0	-1	-1	0	0	0	94	-2	96
1750	2	3	16	1	0	1	0	-2	0	-2	-2	-1	23	-7	30
1751	1	23	3	0	27	0	-3	-7	-3	0	-2	0	54	-15	69
1752	1	27	1	39	4	0	0	0	0	-1	-10	0	72	-11	83
1753	1	7	64	1	177	2	-1	-6	-9	-4	-8	-1	252	-29	281
1754	0	188	7	24	240	7	0	-11	-2	-1	-10	0	466	-24	490
1755	7	8	199	5	31	0	0	-3	-5	-2	-7	0	250	-17	267
1756	0	15	40	8	30	0	0	-3	0	0	-4	0	93	-7	100
1757	12	2	13	2	21	1	-1	-4	-1	-2	-2	0	51	-10	61
1758	3	84	9	5	38	3	-4	0	-3	0	-2	0	142	-9	151
1759	5	71	28	4	52	0	0	-6	0	-1	-7	0	160	-14	174
1760	15	903	173	22	16	5	0	-2	0	0	-10	0	1134	-12	1146
1761	0	2	4	0	324	0	0	-1	-3	-7	-27	0	330	-38	368
1762	0	13	1	33	62	0	0	0	-14	-9	-44	0	109	-67	176
1763	0	6	274	6	26	1	0	-24	-20	-5	-79	0	313	-128	441
1764	1	997	36	1	32	0	-2	-32	-30	-13	-35	0	1067	-112	1179
1765	25	49	8	6	52	1	-2	-61	-10	-4	-2	-1	141	-80	221
1766	0	23	27	4	36	2	-9	-36	-5	0	-1	0	92	-51	143
1767	1	7	15	8	187	0	-27	-36	-10	-14	-46	-4	218	-137	355
1768	1	3	2	37	34	1	-2	0	-1	-4	-2	0	78	-9	87
1769	10	60	125	4	140	1	-1	-1	-1	-2	-18	0	340	-23	363
1770	1	193	11	36	18	0	0	-6	-1	0	-3	0	259	-10	269
1771	6	3	5	0	4	0	-2	-4	-2	0	-2	-1	18	-11	29
1772	0	25	0	3	0	0	0	-8	-2	-1	-1	0	28	-12	40
1773	0	2	0	0	1	0	-1	-5	0	0	0	0	3	-6	9
1774	0	3	0	0	2	0	-1	-9	-1	-5	-4	0	5	-20	25
1775	0	0	0	0	0	0	-1	-15	-47	-10	-50	-2	0	-125	125
1776	0	2	0	0	0	0	-9	-16	-9	-7	-9	0	2	-50	52
1777	3	4	15	37	126	4	-6	-420	-95	-5	-57	-1	189	-584	773
1778	1	8	34	39	136	2	-12	-48	-33	-11	-50	-1	220	-155	375
1779	7	117	20	12	22	0	-7	-69	-72	-13	-4	-1	178	-166	344
1780	21	199	32	8	121	1	-2	-27	-48	-2	-52	0	382	-131	513
1781	14	45	39	31	30	5	0	-17	-2	-1	-3	0	164	-23	187
1782	5	1	13	0	50	0	-2	-13	-7	0	-11	0	69	-33	102
1783	3	6	10	13	34	2	-2	-17	-1	-1	-9	-1	68	-31	99
1784	6	17	13	15	33	1	-5	-27	-5	0	-22	-2	85	-61	146
1785	14	165	34	24	63	4	-3	-22	-1	-2	-72	-1	304	-101	405
1786	21	77	9	7	194	7	-1	-12	-32	-7	-8	0	315	-60	375
1787	12	44	13	26	934	2	-1	-44	-26	-2	-76	0	1031	-149	1180
1788	5	40	74	38	34	2	-5	-42	-10	-4	-47	0	193	-108	301
1789	2	54	88	5	26	0	-5	-27	-11	-20	-53	-8	175	-124	299
1790	7	1155	42	11	37	1	-6	-25	-148	-3	-426	0	1253	-608	1861
1791	56	155	63	42	26	5	-13	-152	-52	-218	-9	0	347	-444	791
1792	6	74	26	20	505	0	-17	-136	-534	-4	0	0	631	-691	1322
1793	4	99	7	20	7	1	-75	-1309	-50	-10	-160	-5	138	-1609	1747
1794	14	29	51	21	11	0	-2	-7	-4	-1	-2	0	126	-16	142
1795	57	1433	51	77	31	3	-2	-85	-4	0	-7	0	1652	-98	1750
1796	59	1115	183	40	844	14	0	0	-2	0	-5	0	2255	-7	2262
1797	36	120	46	48	864	2	0	-6	0	0	-4	0	1116	-10	1126
1798	44	142	144	153	112	0	0	-13	-3	0	-2	0	595	-18	613
1799	6	116	214	20	87	0	-1	-11	-6	0	-10	-1	443	-29	472
1800	0	117	21	14	490	1	-1	-12	-4	-4	-229	-1	643	-251	894
1801	20	138	16	95	40	0	0	-5	-1	-21	-46	0	309	-73	382
1802	4	134	198	8	19	1	0	0	-52	-4	-2	0	364	-58	422
1803	9	105	21	14	18	0	0	-56	-7	-2	-5	0	167	-70	237
1804	34	247	374	31	85	1	-7	-150	-4	-1	-1	0	772	-163	935
1805	10	435	181	24	297	2	0	-31	-4	0	-3	0	949	-38	987
1806	24	281	83	44	160	0	-1	-19	0	-1	-2	-1	592	-24	616
1807	9	47	22	5	12	1	-3	-54	-13	-1	-9	0	96	-80	176
1808	0	13	2	1	4	0	-9	-35	-1	-4	-9	0	20	-58	78
1809	0	12	2	1	3	0	0	0	-2	0	-7	-2	18	-11	29
1810	1	4	0	0	2	0	-2	-11	-6	-5	-25	0	7	-49	56
1811	1	1	3	1	4	0	0	-2	-3	-1	0	0	10	-6	16
1812	2	55	30	12	10	0	-25	-238	-182	-25	-384	-4	109	-858	967
1813	0	0	1	3	1	0	-1	-9	-7	-4	-11	0	5	-32	37
1814	1	9	1	0	4	0	-3	-118	-182	-12	-75	0	15	-390	405
1815	2	14	5	0	34	0	-3	-76	-28	-1	-24	0	55	-132	187
1816	1	1	1	4	4	0	-10	-45	-4	0	-7	0	11	-66	77
1817	2	8	15	0	3	0	-35	-36	-14	-18	-98	0	28	-201	229
1818	0	29	4	0	2	0	-1	-11	-15	-11	-8	-2	35	-48	83
1819	9	20	2	2	122	2	-2	-26	-92	-34	-39	0	157	-193	350
1820	0	19	22	13	83	2	-16	-579	-165	-22	-22	0	139	-804	943
1821	0	51	71	7	4	0	-27	-117	-166	-59	-487	0	133	-856	989
1822	1	125	15	2	9	0	-2	0	0	-4	-6	0	152	-12	164
1823	8	116	3	7	9	1	-2	-10	-16	-8	-5	0	144	-41	185
1824	8	21	8	1	9	0	-2	-22	-13	-4	-3	0	47	-44	91
1825	3	80	34	5	22	0	-3	-147	-105	-5	-54	0	144	-314	458
1826	3	31	4	5	7	0	-26	-1134	-49	-20	-261	-2	50	-1492	1542
1827	0	8	6	1	51	0	-55	-927	-273	-53	-458	-4	66	-1770	1836
1828	3	10	3	3	40	0	-1	-17	-13	-4	-131	-5	59	-171	230
1829	1	6	4	6	14	0	-4	-288	-29	-11	-576	-6	31	-914	945
1830	2	2	11	6	8	0	-1	-12	-39	-16	-334	-1	29	-403	432
1831	3	46	13	4	33	2	-1	-16	-7	0	-17	0	101	-41	142
1832	2	86	16	3	76	1	0	-17	-3	-5	-1	-1	184	-27	211
1833	1	25	23	9	138	2	0	-27	-35	-16	-40	0	198	-118	316
1834	0	14	21	26	249	1	-4	-58	-12	-13	-13	-3	311	-103	414
1835	1	134	106	112	483	0	-6	-57	-33	-3	-391	0	836	-490	1326
1836	12	695	196	20	301	2	-7	-212	-11	-34	-31	0	1226	-295	1521
1837	41	718	98	48	482	4	-2	-4	-434	-2	-22	0	1391	-464	1855
1838	71	1186	160	52	650	1	0	-216	0	-3	-2	0	2120	-221	2341
1839	39	395	257	87	782	0	-35	-42	-9	-4	-23	0	1560	-113	1673
1840	11	88	139	36	31	14	-2	-38	-3	-3	-12	0	319	-58	377
1841	33	611	103	19	240	0	-3	-38	-122	-3	-23	0	1006	-189	1195
1842	44	1115	23	13	7	0	-3	-77	0	-1	0	0	1202	-81	1283
1843	70	65	78	0	0	0	-1	-1	-2	0	0	0	213	-4	217
1844	9	84	1	1	0	0	0	-10	0	0	-1	0	95	-11	106
1845	15	2	6	0	0	0	0	-1	-1	0	-1	0	23	-3	26
1846	0	8	0	0	1	0	0	-3	-1	0	-14	0	9	-18	27
1847	1	3	0	1	8	0	-3	-17	-11	-45	-193	-8	13	-277	290
1848	0	1	5	1	16	3	-1	-15	-34	-15	-91	-1	26	-157	183
1849	1	132	175	15	85	0	-11	-448	-59	-40	-126	0	408	-684	1092
1850	3	39	3	7	10	2	-14	-86	-24	-5	-26	0	64	-155	219
1851	1	7	16	0	14	0	-11	-205	-43	-7	-62	0	38	-328	366
1852	0	13	0	1	33	1	-9	-137	-25	-25	-97	0	48	-293	341
1853	1	1	5	7	23	0	-5	-2	-47	-4	-42	-1	37	-101	138
1854	0	5	13	55	101	0	0	-1	-2	-1	-4	0	174	-8	182
1855	0	543	171	2	11	0	-1	-3	-3	-1	-103	-1	727	-112	839
1856	32	196	4	2	6	0	-4	-112	-47	-47	-30	0	240	-240	480
1857	7	8	8	6	5	0	-7	-21	-25	0	-13	-3	34	-69	103
1858	1	12	5	0	14	0	-1	-30	-2	-1	-24	-1	32	-59	91
1859	2	10	10	5	48	1	-41	-174	-68	-11	-83	-1	76	-378	454
1860	5	3	9	1	48	0	-1	-71	-41	-15	-179	0	66	-307	373
1861	1	65	27	19	55	1	-2	-78	-32	-5	-41	-1	168	-159	327
1862	7	62	66	37	19	0	-2	-11	-8	-2	-38	-1	191	-62	253
1863	13	163	62	5	177	1	-2	-16	-8	-7	-61	0	421	-94	515
1864	27	685	37	95	329	15	-4	-3	-14	-13	-22	0	1188	-56	1244
1865	73	446	1095	106	1981	28	-2	-509	-145	-21	-121	-4	3729	-802	4531
1866	10	381	123	279	1664	2	-19	-220	-50	-21	-85	0	2459	-395	2854
1867	25	195	630	205	102	3	-9	-444	-238	-164	-105	0	1160	-960	2120
1868	17	531	42	4	3	0	-2	-84	-14	-3	-14	0	597	-117	714
1869	28	694	210	8	4	0	-25	-1866	-60	-4	-12	-3	944	-1970	2914
1870	20	794	208	23	19	0	-6	-64	-4	-2	-26	-2	1064	-104	1168
1871	21	64	4	0	1	0	-4	-34	-17	-8	-134	-1	90	-198	288
1872	4	2	0	2	1	0	0	-1	0	0	-5	-1	9	-7	16
1873	1	0	0	0	1	0	0	0	0	0	-14	-4	2	-18	20
1874	0	0	0	0	0	0	0	0	0	-1	-17	0	0	-18	18
1875	0	0	0	0	1	0	0	-4	-17	-26	-57	-1	1	-105	106
1876	0	0	0	0	25	3	0	-63	-58	-10	-62	0	28	-193	221
1877	0	0	0	5	6	0	-8	-243	-109	-41	-54	0	11	-455	466
1878	0	8	13	3	4	0	-82	-909	-261	-30	-46	-1	28	-1329	1357
1879	20	560	583	47	109	5	-56	-301	-226	-47	-133	-9	1324	-772	2096
1880	33	539	302	72	72	4	-64	-876	-117	-16	-208	-2	1022	-1283	2305
1881	47	2761	423	23	47	0	-86	-5137	-534	-21	-44	-2	3301	-5824	9125
1882	56	228	25	6	110	6	-34	-174	-22	-6	-21	0	431	-257	688
1883	23	124	14	6	59	8	-15	-46	-11	-3	-23	-1	234	-99	333
1884	5	13	6	4	115	12	-39	-10	-3	-5	-63	-2	155	-122	277
1885	1	243	104	16	234	0	-3	-10	-10	-1	-11	0	598	-35	633
1886	5	172	66	15	209	0	-5	-37	-7	-4	-6	0	467	-59	526
1887	4	26	32	21	65	2	-9	-13	-3	-7	-290	0	150	-322	472
1888	2	37	54	9	18	0	0	-4	-3	-1	-2	0	120	-10	130
1889	2	661	37	14	59	0	-24	-119	-118	-39	-564	-3	773	-867	1640
1890	69	236	39	18	28	2	0	-4	-2	-1	-4	0	392	-11	403
1891	31	299	130	18	222	2	-2	-19	-7	0	-13	-1	702	-42	744
1892	13	82	25	43	78	6	-21	-717	-380	-76	-446	-1	247	-1641	1888
1893	7	47	31	4	19	4	-18	-207	-36	-8	-64	0	112	-333	445
1894	5	41	6	6	14	1	-2	-30	-3	-10	-7	-1	73	-53	126
1895	15	247	75	116	252	50	-1	-66	-20	-3	-33	-3	755	-126	881
1896	39	147	655	34	3002	6	0	-5	-34	0	-36	0	3883	-75	3958
1897	26	667	228	181	265	0	-6	-22	-13	-2	-19	-1	1367	-63	1430
1898	34	37	74	8	9	0	-1	-10	-4	-3	-12	0	162	-30	192
1899	7	289	59	2	170	0	-1	-35	-17	0	-2	0	527	-55	582
1900	27	257	5	13	251	0	-2	-63	-11	-5	-22	0	553	-103	656
1901	18	14	44	34	15	1	-1	-9	-5	-3	-12	0	126	-30	156
1902	4	202	214	17	78	0	0	-35	-42	0	-13	-1	515	-91	606
1903	22	113	1	52	124	3	-1	-10	-1	0	-8	0	315	-20	335
1904	24	12	8	61	37	0	0	-2	-1	-3	-1	0	142	-7	149
1905	0	4	175	5	12	9	-1	-5	-3	-1	-13	0	205	-23	228
1906	5	288	6	3	912	2	0	-11	-2	-1	-5	0	1216	-19	1235
1907	11	51	34	16	16	3	-5	-217	-49	-14	-76	0	131	-361	492
1908	3	3	31	4	22	0	-2	-1	-1	-2	-6	0	63	-12	75
1909	9	263	86	47	129	0	0	-9	-7	-4	-6	0	534	-26	560
1910	22	333	103	38	69	1	-1	-32	-5	-5	-6	0	566	-49	615
1911	9	268	108	19	62	0	-1	-13	0	-3	-12	0	466	-29	495
1912	5	125	100	21	43	0	-6	-12	-3	-13	-21	0	294	-55	349
1913	34	281	18	14	31	0	-3	-5	-5	-3	-13	0	378	-29	407
1914	6	17	12	5	36	2	0	-6	-6	-1	-8	0	78	-21	99
1915	2	17	4	7	10	0	-3	-67	-13	-2	-7	0	40	-92	132
1916	4	13	16	10	24	1	0	-16	-8	0	-9	0	68	-33	101
1917	6	18	1	6	124	0	-4	-40	-12	-3	-12	0	155	-71	226
1918	6	17	28	26	405	3	-4	-16	-7	-2	-25	-2	485	-56	541
1919	1	15	22	12	24	5	-1	-13	-9	-6	-17	0	79	-46	125
1920	0	29	51	6	670	5	-2	-41	-12	-1	-14	0	761	-70	831
1921	4	21	4	18	68	8	-4	-13	-3	-2	-6	-4	123	-32	155
1922	0	31	168	7	980	2	-10	-16	-120	-12	-31	-3	1188	-192	1380
1923	1	1600	14	88	293	3	-1	-45	-9	-2	-6	-2	1999	-65	2064
1924	24	261	592	35	59	0	-12	-24	-122	-2	-21	-1	971	-182	1153
1925	3	315	47	13	239	2	-5	-211	-20	-9	-24	-1	619	-270	889
1926	45	127	9	54	115	0	-13	-135	-21	-7	-137	0	350	-313	663
1927	7	6	53	3	13	0	-4	-10	-6	-8	-23	-1	82	-52	134
1928	4	131	13	8	16	3	-5	-8	-148	-13	-39	0	175	-213	388
1929	14	749	3	2	28	2	-1	-80	-11	-2	-8	0	798	-102	900
1930	27	26	57	14	617	0	-9	-40	-2	0	-3	0	741	-54	795
1931	3	14	60	265	26	0	-1	-3	-1	0	-2	0	368	-7	375
1932	0	21	36	0	63	0	0	-9	-1	-1	-7	0	120	-18	138
1933	1	91	1	2	192	1	-1	-4	-5	-1	-24	0	288	-35	323
1934	2	7	17	21	9	0	-1	-2	-12	-22	-34	0	56	-71	127
1935	3	105	228	5	35	3	-5	-12	-221	-8	-33	0	379	-279	658
1936	4	1326	41	4	102	1	-2	-366	-21	-3	-18	0	1478	-410	1888
1937	45	193	149	9	39	2	-22	-358	-15	-6	-118	-21	437	-540	977
1938	11	68	12	2	38	0	-9	-35	-86	-26	-1369	0	131	-1525	1656
1939	57	32	25	88	40	1	-13	-53	-23	-55	-150	-2	243	-296	539
1940	1	24	78	2	7	0	-20	-309	-175	-22	-102	-3	112	-631	743
1941	0	1	0	0	71	2	-5	-205	-179	-14	-82	-1	74	-486	560
1942	2	1	0	7	175	6	-10	-94	-4	-13	-61	0	191	-182	373
1943	0	7	66	31	1963	3	-29	-114	-157	-65	-205	-5	2070	-575	2645
1944	4	87	67	265	206	3	-4	-58	-34	-12	-35	-3	632	-146	778
1945	5	103	585	139	1046	4	-6	-21	-23	-9	-93	-1	1882	-153	2035
1946	52	1047	508	143	219	7	-35	-345	-156	-74	-223	-5	1976	-838	2814
1947	204	591	345	52	35	2	-2	-9	-8	-1	-1	0	1229	-21	1250
1948	103	2253	132	37	47	0	-2	-273	-6	-2	-14	0	2572	-297	2869
1949	34	48	20	3	9	0	-7	-10	-21	0	-3	-1	114	-42	156
1950	16	191	13	11	11	2	-2	-2	-7	-1	-11	-2	244	-25	269
1951	24	16	37	2	343	3	0	-1	-5	-7	-216	-1	425	-230	655
1952	3	385	27	46	33	19	-2	-2	-3	-8	-46	0	513	-61	574
1953	4	43	60	4	984	4	-4	-143	-143	-28	-96	-1	1099	-415	1514
1954	3	127	8	117	273	0	-6	-491	-344	-18	-205	-2	528	-1066	1594
1955	30	50	200	13	42	0	-18	-288	-35	-6	-269	-2	335	-618	953
1956	2	116	295	6	7	0	-24	-43	-60	-3	-13	0	426	-143	569
1957	49	204	97	15	29	3	-32	-277	-197	-17	-48	0	397	-571	968
1958	12	83	19	3	146	1	-14	-47	-7	-3	-18	0	264	-89	353
1959	14	207	130	66	446	1	-10	-17	-2	-1	-22	-1	864	-53	917
1960	7	33	371	80	38	2	-10	-15	-6	-33	-65	-2	531	-131	662
1961	5	508	111	11	413	5	-1	-19	-10	-15	-63	-1	1053	-109	1162
1962	61	247	9	11	386	0	-3	-24	-72	-20	-108	-1	714	-228	942
1963	48	106	86	268	56	1	0	-67	-26	-11	-38	-1	565	-143	708
1964	4	25	195	10	84	5	-6	-18	-20	-1	-35	0	323	-80	403
1965	8	799	24	7	277	9	-3	-95	-29	-5	-42	0	1124	-174	1298
1966	30	63	6	6	1211	0	-7	-72	-15	-3	-31	-1	1316	-129	1445
1967	17	130	131	86	1305	33	-19	-219	-89	-61	-73	-6	1702	-467	2169
1968	0	458	546	129	1896	3	-27	-73	-47	-22	-63	-1	3032	-233	3265
1969	31	5707	699	108	8	0	-51	-498	-558	-77	-401	-26	6553	-1611	8164
1970	104	570	264	7	16	0	-28	-34	-15	-14	-75	-2	961	-168	1129
1971	43	415	75	3	110	0	-32	-1294	-97	-32	-167	-1	646	-1623	2269
1972	23	33	23	31	124	2	-29	-136	-150	-12	-29	0	236	-356	592
1973	18	105	236	12	14	1	-7	-51	-10	0	0	0	386	-68	454
1974	16	126	31	1	66	3	-18	-439	-2	0	0	0	243	-459	702
1975	28	126	23	14	376	1	-13	0	-1	-1	-4	0	568	-19	587
1976	18	40	31	119	34	1	-3	-12	0	-6	-9	0	243	-30	273
1977	15	356	613	48	396	11	-2	-27	-16	-19	-45	-6	1439	-115	1554
1978	18	723	76	37	382	5	-2	-17	-205	-21	-165	-2	1241	-412	1653
1979	233	334	462	72	897	2	-7	-184	-93	-35	-244	-1	2000	-564	2564
1980	18	316	133	39	77	0	-6	-73	-69	-3	-57	0	583	-208	791
1981	17	1093	1284	19	115	6	-3	-88	-6	-13	-37	-2	2534	-149	2683
1982	80	2722	60	12	802	1	-11	-19	-57	-26	-163	-3	3677	-279	3956
1983	179	127	33	193	156	0	-10	-76	-23	-24	-20	0	688	-153	841
1984	38	418	2211	17	102	1	-22	-514	-27	-1	-3	-1	2787	-568	3355
1985	7	484	82	46	22	1	-35	-49	-6	-2	-3	0	642	-95	737
1986	32	153	55	1	19	0	-23	-33	-17	-1	-15	-1	260	-90	350
1987	116	20	7	12	31	0	-60	-217	-97	-30	-160	-1	186	-565	751
1988	14	84	13	15	96	0	-19	-374	-129	-122	-696	-5	222	-1345	1567
1989	11	427	22	5	71	2	-28	-333	-295	-75	-541	-3	538	-1275	1813
1990	12	92	52	8	37	0	-20	-457	-113	-23	-192	-2	201	-807	1008
1991	5	45	22	3	7	0	-20	-406	-135	-59	-306	-12	82	-938	1020
1992	7	28	16	9	42	2	-40	-82	-35	-46	-246	-7	104	-456	560
1993	7	59	20	4	35	3	-16	-77	-369	-26	-139	-2	128	-629	757
1994	5	58	9	4	43	8	-15	-1015	-98	-40	-101	-3	127	-1272	1399
1995	5	10	16	6	698	1	-49	-202	-233	-25	-50	-1	736	-560	1296
1996	1	64	61	91	45	1	-12	-327	-36	-8	-22	0	263	-405	668
1997	5	364	3026	39	95	0	-69	-271	-121	-10	-60	-3	3529	-534	4063
1998	9	986	39	27	67	0	-19	-150	-10	0	-2	0	1128	-181	1309
1999	96	115	27	3	3	0	-28	-61	-32	-30	-61	-4	244	-216	460
[truncated: 514 more rows]

## Sheet: rdr126 CaLCuV BPO-58
position	20nt_fwd	21nt_fwd	22nt_fwd	23nt_fwd	24nt_fwd	25nt_fwd	20nt_rev	21nt_rev	22nt_rev	23nt_rev	24nt_rev	25nt_rev	total_forward	total_reverse	total reads
1	42	1461	15	4	5	0	0	-9	0	0	0	0	1527	-9	1536
2	11	34	6	1	11	0	0	-6	0	0	0	0	63	-6	69
3	2	8	0	3	0	0	0	0	0	0	-5	-26	13	-31	44
4	0	1	2	0	0	0	0	0	0	0	-4	0	3	-4	7
5	0	8	0	0	0	0	0	0	0	-13	-2	0	8	-15	23
6	1	0	0	0	0	0	0	0	-22	-2	-5	-11	1	-40	41
7	0	0	0	0	2	0	0	-19	-3	0	-31	-1	2	-54	56
8	0	0	0	3	5	0	-20	-18	-6	-6	-68	0	8	-118	126
9	0	178	85	42	1	1	-9	-6	-18	-11	-2	-3	307	-49	356
10	4	500	199	8	1	0	-1	-68	-228	-46	-26	-3	712	-372	1084
11	10	400	9	17	8	1	-35	-1751	-65	-82	-7	0	445	-1940	2385
12	21	310	45	5	63	1	-16	-59	-51	-24	-51	-3	445	-204	649
13	19	43	11	40	76	0	-44	-774	-28	-18	-372	0	189	-1236	1425
14	28	2	15	10	18	7	-10	-2	-1	-6	-32	0	80	-51	131
15	3	47	19	0	128	4	0	0	-1	-3	-17	0	201	-21	222
16	2	13	8	36	861	2	0	-6	-2	-3	-6	-2	922	-19	941
17	1	5	46	94	57	16	0	-1	-1	-2	-16	0	219	-20	239
18	0	149	211	14	138	2	-1	-8	-3	-4	-37	0	514	-53	567
19	7	1880	45	25	61	5	-2	-5	-6	-2	-24	0	2023	-39	2062
20	12	316	79	13	254	2	0	-7	-24	-2	-3	0	676	-36	712
21	2	66	8	12	273	4	-4	-94	-6	-2	-15	-1	365	-122	487
22	16	19	67	25	144	5	-8	-11	-4	-2	-83	-5	276	-113	389
23	10	119	68	23	166	3	-2	-3	-8	-12	-49	-1	389	-75	464
24	57	1101	136	49	47	4	-1	-35	-2	-10	-129	-8	1394	-185	1579
25	21	207	148	24	90	9	-8	-10	-20	-4	-70	-1	499	-113	612
26	3	95	7	20	127	9	-3	-19	-13	-34	-155	-3	261	-227	488
27	11	5	25	21	340	2	-2	-7	-10	-5	-34	-4	404	-62	466
28	5	392	84	188	1152	13	-13	-77	-37	-9	-261	-1	1834	-398	2232
29	13	17	37	32	109	2	-19	-38	-20	-22	-65	-2	210	-166	376
30	5	54	27	114	26	1	-8	-32	-70	-18	-184	-2	227	-314	541
31	6	40	47	5	25	1	-3	-38	-46	-18	-145	-2	124	-252	376
32	3	94	7	13	23	4	-6	-121	-67	-12	-106	-4	144	-316	460
33	8	16	16	8	121	1	-4	-67	-74	-8	-142	-10	170	-305	475
34	2	7	2	9	122	1	-2	-170	-92	-5	-143	-24	143	-436	579
35	1	1	21	11	57	1	-3	-83	-3	-17	-90	0	92	-196	288
36	1	24	32	27	10	1	-10	-24	-59	-64	-97	-2	95	-256	351
37	31	196	74	15	41	4	-6	-141	-91	-11	-334	-8	361	-591	952
38	4	21	1	3	20	0	-7	-16	-18	-8	-159	-1	49	-209	258
39	6	9	1	1	19	3	-7	-78	-7	0	-25	-1	39	-118	157
40	0	2	5	4	18	0	-2	-11	-19	-5	-36	-4	29	-77	106
41	0	1	2	2	2	1	-12	-11	-3	-5	-7	0	8	-38	46
42	1	1	1	1	3	0	-2	-28	-19	-16	-148	-3	7	-216	223
43	1	4	3	4	5	0	-1	-44	-12	-2	-35	-1	17	-95	112
44	1	81	1	3	18	0	-4	-69	-34	-4	-131	-3	104	-245	349
45	3	7	3	0	21	0	-4	-126	-18	-2	-46	-1	34	-197	231
46	0	6	1	2	77	1	-1	-1	-6	-2	-4	0	87	-14	101
47	0	4	5	18	50	1	0	-1	-2	0	-3	-4	78	-10	88
48	1	5	57	5	93	0	0	-1	-5	-2	-11	0	161	-19	180
49	0	149	16	2	20	1	-4	-2	-8	-6	-62	-1	188	-83	271
50	11	6	6	3	27	0	0	-1	0	0	-2	0	53	-3	56
51	0	8	5	0	8	0	-1	-6	-1	-3	-12	0	21	-23	44
52	0	2	2	0	6	0	0	0	0	-1	-5	0	10	-6	16
53	0	13	0	1	1	0	0	-1	0	0	-10	-1	15	-12	27
54	1	8	2	1	61	1	-1	-37	-21	-4	-24	0	74	-87	161
55	0	2	0	4	38	0	-8	-159	-49	-2	-47	-2	44	-267	311
56	1	12	15	5	17	0	-14	-76	-35	-8	-44	0	50	-177	227
57	2	22	18	3	13	0	-1	0	0	0	0	0	58	-1	59
58	0	22	7	1	12	0	0	0	0	-1	0	0	42	-1	43
59	1	6	2	2	4	0	-1	-1	-2	0	-17	0	15	-21	36
60	1	34	13	1	26	0	-1	0	0	0	-4	-1	75	-6	81
61	1	22	3	1	17	0	0	-2	-3	-2	-19	-1	44	-27	71
62	2	3	12	0	17	0	0	-6	-5	-8	-35	0	34	-54	88
63	0	21	1	7	14	0	0	-11	-31	-7	-36	-1	43	-86	129
64	4	17	18	14	33	0	-5	-144	-6	-10	-36	0	86	-201	287
65	3	188	214	47	114	1	-10	-69	-26	-6	-33	-2	567	-146	713
66	0	8	3	2	13	0	-1	-10	-24	0	-10	0	26	-45	71
67	0	5	6	5	0	0	-2	-15	-8	-2	-11	-1	16	-39	55
68	0	1	2	0	0	0	-10	-268	-35	-2	-87	-6	3	-408	411
69	0	1	1	0	2	0	-7	-18	-19	-7	-57	0	4	-108	112
70	1	6	1	1	4	0	-1	-33	-8	-9	-46	-1	13	-98	111
71	0	0	3	2	3	0	-5	-73	-41	-13	-106	-1	8	-239	247
72	0	17	1	1	2	0	-3	-42	-17	-10	-89	-1	21	-162	183
73	0	0	0	0	0	0	0	-11	-19	-3	-12	0	0	-45	45
74	0	0	0	0	0	0	0	-6	-4	-1	-9	0	0	-20	20
75	0	0	0	0	1	0	-2	-31	-13	-1	-6	0	1	-53	54
76	0	0	0	0	0	0	-3	-55	-13	-1	-51	-2	0	-125	125
77	0	0	0	0	7	0	-3	-8	-3	-6	-65	-3	7	-88	95
78	0	18	8	1	18	0	-10	-22	-55	-12	-126	-5	45	-230	275
79	1	15	7	0	9	0	-13	-148	-50	-21	-211	-2	32	-445	477
80	0	10	4	0	3	1	-44	-287	-54	-24	-202	-2	18	-613	631
81	3	1	0	0	49	2	-1	-12	-18	-7	-22	0	55	-60	115
82	0	3	1	1	30	1	0	-5	-2	0	-5	0	36	-12	48
83	0	2	38	1	48	1	-3	-8	-3	-3	-17	0	90	-34	124
84	0	44	12	2	236	1	-3	-5	-9	-1	-10	0	295	-28	323
85	1	131	15	11	17	1	0	-7	-2	0	-2	0	176	-11	187
86	0	16	63	2	99	0	-3	-7	-3	-3	-28	0	180	-44	224
87	1	423	12	7	13	0	-1	-26	-15	-1	0	0	456	-43	499
88	7	21	47	4	8	0	0	-6	-2	0	0	0	87	-8	95
89	3	26	9	0	23	0	-8	-149	-9	0	-27	0	61	-193	254
90	2	1	2	1	1	1	-2	0	0	0	-1	0	8	-3	11
91	1	7	11	0	19	0	0	0	0	0	0	0	38	0	38
92	0	26	1	3	45	1	0	0	0	0	0	0	76	0	76
93	0	2	4	4	0	2	0	-1	0	0	0	0	12	-1	13
94	1	33	17	1	37	0	0	-1	0	0	0	0	89	-1	90
95	4	23	0	1	3	1	0	-4	0	0	0	0	32	-4	36
96	1	2	10	2	11	0	0	0	0	0	0	0	26	0	26
97	0	42	0	2	0	0	0	-1	0	0	0	-1	44	-2	46
98	11	37	4	1	7	0	-5	-3	-11	0	-16	0	60	-35	95
99	6	33	6	6	6	5	0	0	0	-1	-1	0	62	-2	64
100	9	29	55	17	175	6	-19	-3	-28	-2	-100	-1	291	-153	444
101	1	12	18	8	133	0	0	-4	0	-2	-1	0	172	-7	179
102	13	82	83	46	133	0	-2	0	-1	0	-4	-1	357	-8	365
103	5	27	36	14	32	1	-1	-4	-1	-1	-11	-1	115	-19	134
104	3	37	22	6	42	0	-1	-3	-1	0	-25	0	110	-30	140
105	3	24	2	9	21	2	0	-3	-2	-1	-1	0	61	-7	68
106	4	1	11	0	71	0	0	-5	-17	0	-11	0	87	-33	120
107	2	17	3	9	6	0	0	-17	-7	-1	-39	0	37	-64	101
108	3	29	58	1	16	0	-2	-3	-3	0	-1	0	107	-9	116
109	6	92	5	1	20	0	-3	-51	-19	0	-2	0	124	-75	199
110	8	3	11	2	27	0	-2	-82	-7	-3	-32	0	51	-126	177
111	3	23	12	12	68	0	0	0	-2	-1	-6	-4	118	-13	131
112	1	212	64	9	25	5	0	0	0	-1	-25	0	316	-26	342
113	8	275	100	2	139	0	0	-1	0	-3	-11	0	524	-15	539
114	8	33	5	15	115	1	0	-7	-13	-4	-52	-1	177	-77	254
115	1	5	16	3	15	1	0	-15	-1	-4	-13	0	41	-33	74
116	1	4	0	0	46	1	-1	-7	-9	0	-10	0	52	-27	79
117	4	14	7	7	6	0	-2	-8	-6	0	-7	0	38	-23	61
118	0	15	31	4	39	0	-4	-10	-10	-3	-61	0	89	-88	177
119	1	13	0	2	1	2	-1	-1	0	-3	-1	0	19	-6	25
120	3	15	33	1	7	0	-3	-2	-38	-4	-14	0	59	-61	120
121	5	29	0	0	2	0	0	-3	-2	0	-3	0	36	-8	44
122	3	9	8	2	43	0	-3	-58	-2	-3	-51	-2	65	-119	184
123	0	3	3	0	6	2	0	-1	-2	-29	-130	0	14	-162	176
124	0	5	1	1	8	0	-2	-29	-32	-28	-249	0	15	-340	355
125	0	2	0	13	3	0	-1	-25	-18	-33	-52	-1	18	-130	148
126	0	1	13	1	9	0	-7	-150	-69	-6	-97	-1	24	-330	354
127	0	5	1	0	0	0	0	-5	-11	-1	-12	0	6	-29	35
128	0	3	1	1	1	0	-2	-100	-12	-3	-58	0	6	-175	181
129	0	0	0	0	2	0	-2	-6	-4	-3	-28	0	2	-43	45
130	0	1	0	0	1	0	-3	-16	-133	-12	-160	0	2	-324	326
131	0	0	0	0	0	0	-5	-162	-17	-2	-50	0	0	-236	236
132	0	0	1	0	0	0	-7	-42	-6	0	-41	0	1	-96	97
133	0	0	0	0	0	0	0	-13	-4	0	-1	0	0	-18	18
134	0	0	0	0	1	0	0	-26	-6	0	-4	0	1	-36	37
135	0	0	0	0	2	0	0	-1	-2	0	0	-2	2	-5	7
136	0	0	1	0	1	0	0	0	0	0	-1	0	2	-1	3
137	0	0	2	0	0	0	0	0	-3	-6	0	0	2	-9	11
138	0	0	0	0	98	0	-1	-5	-17	-1	-1	-1	98	-26	124
139	2	4	12	4	0	0	-2	-67	-1	0	-1	0	22	-71	93
140	2	19	28	2	0	0	-2	0	0	0	0	0	51	-2	53
141	0	129	0	0	1	1	0	0	0	0	0	0	131	0	131
142	7	0	0	0	2	0	-9	-122	-11	-4	-19	-2	9	-167	176
143	1	0	2	2	2	0	-1	-11	-6	-1	-10	0	7	-29	36
144	2	44	11	2	0	1	-1	-4	0	0	-2	0	60	-7	67
145	0	4	0	0	1	0	0	0	0	0	0	0	5	0	5
146	1	0	0	1	7	0	0	0	0	0	0	0	9	0	9
147	0	0	1	0	5	0	0	-7	0	0	-2	-1	6	-10	16
148	0	0	7	0	3	0	-2	0	0	0	-3	0	10	-5	15
149	0	29	6	2	4	0	0	0	0	0	-1	0	41	-1	42
150	1	6	1	1	6	0	0	-4	-4	0	0	0	15	-8	23
151	0	27	1	0	2	0	0	-2	0	-1	0	0	30	-3	33
152	2	8	2	0	0	0	0	-9	-1	0	-1	0	12	-11	23
153	0	1	3	0	1	0	0	-8	0	-1	-1	0	5	-10	15
154	3	5	0	0	6	1	0	-10	-1	0	-13	-2	15	-26	41
155	0	5	1	0	41	3	-1	-36	-10	-4	-29	-5	50	-85	135
156	0	0	1	4	363	0	0	-24	-14	-13	-61	-8	368	-120	488
157	0	3	1	27	88	6	-1	-26	-2	-2	-11	-1	125	-43	168
158	0	3	102	19	25	0	0	-15	-14	-1	-125	0	149	-155	304
159	0	98	3	6	3	0	-1	-8	-11	-4	-17	0	110	-41	151
160	8	10	6	7	18	0	-1	-14	-25	0	-20	-7	49	-67	116
161	4	46	36	1	14	0	-1	-17	-2	-1	-22	-1	101	-44	145
162	20	252	24	5	7	2	-13	-22	-21	-12	-72	-9	310	-149	459
163	5	7	2	0	60	1	-21	-90	-132	-15	-72	-3	75	-333	408
164	19	49	3	25	132	2	-94	-497	-269	-102	-1060	-7	230	-2029	2259
165	9	50	92	18	107	1	-12	-41	-58	-11	-133	-2	277	-257	534
166	14	189	77	13	111	1	-9	-54	-28	-8	-21	-3	405	-123	528
167	33	52	10	4	93	0	-52	-239	-47	-20	-418	-1	192	-777	969
168	8	18	16	2	23	0	-4	-11	-2	-5	-39	-1	67	-62	129
169	0	6	17	5	90	3	-1	-12	-23	-21	-15	0	121	-72	193
170	1	307	6	3	69	0	-6	-150	-79	-31	-34	-4	386	-304	690
171	4	15	4	3	42	4	-8	-99	-7	-4	-21	0	72	-139	211
172	0	66	56	35	314	0	-11	-43	-24	-17	-49	0	471	-144	615
173	2	380	87	136	104	7	-7	-25	-15	-27	-14	0	716	-88	804
174	13	226	302	49	715	9	-9	-38	-10	-1	-40	-2	1314	-100	1414
175	10	493	71	173	69	0	-6	-18	-4	-6	-47	0	816	-81	897
176	29	102	90	16	7	2	-4	-7	-16	-14	-72	-1	246	-114	360
177	32	109	16	1	67	1	-6	-10	-5	-1	-16	-1	226	-39	265
178	9	2	1	2	19	0	-2	-6	-3	0	-6	0	33	-17	50
179	5	8	14	24	86	1	-39	-107	-17	-12	-511	-39	138	-725	863
180	6	38	83	9	74	0	-1	-4	-5	-1	-74	-8	210	-93	303
181	8	76	12	3	29	0	-15	-195	-62	-47	-912	-6	128	-1237	1365
182	8	43	27	0	49	3	-1	-2	-12	-30	-520	-50	130	-615	745
183	1	10	1	1	11	0	0	-7	-36	-27	-275	-2	24	-347	371
184	2	3	6	2	35	0	-4	-59	-40	-7	-40	-4	48	-154	202
185	0	1	4	1	1	0	-16	-113	-61	-7	-77	-4	7	-278	285
186	1	10	2	0	2	0	0	-9	-5	0	-30	0	15	-44	59
187	1	5	0	0	3	0	-3	-35	-3	-10	-33	0	9	-84	93
188	0	0	1	0	7	0	0	-18	-63	-17	-11	-2	8	-111	119
189	0	15	11	0	1	0	-2	-10	-10	0	0	0	27	-22	49
190	0	14	6	0	2	0	-6	-19	-3	0	-3	0	22	-31	53
191	1	4	1	0	0	0	-15	-35	-6	0	-7	0	6	-63	69
192	6	14	8	7	4	0	-22	-65	-9	-7	-55	-1	39	-159	198
193	6	35	5	3	12	1	-4	-80	-72	-8	-68	0	62	-232	294
194	0	6	2	1	39	1	-2	-71	-51	-8	-44	-1	49	-177	226
195	1	7	5	2	19	0	-11	-76	-113	-9	-53	-10	34	-272	306
196	0	22	46	9	49	3	-8	-243	-59	-12	-120	-1	129	-443	572
197	4	80	28	9	54	0	-8	-54	-28	-7	-59	-2	175	-158	333
198	6	48	28	2	17	1	-6	-48	-16	-13	-32	0	102	-115	217
199	6	155	100	3	52	0	-34	-171	-279	-21	-143	-6	316	-654	970
200	13	53	16	6	41	0	-5	-6	-9	-5	-17	-1	129	-43	172
201	13	20	54	5	29	0	-38	-289	-104	-25	-510	0	121	-966	1087
202	1	12	10	3	35	2	-25	-268	-124	-39	-126	-5	63	-587	650
203	3	16	8	5	58	0	-5	-86	-46	-2	-100	-2	90	-241	331
204	0	11	4	5	29	2	-7	-57	-23	-3	-96	-4	51	-190	241
205	0	13	17	4	69	0	-2	-61	-44	-17	-143	-33	103	-300	403
206	4	66	28	8	64	0	0	-80	-22	-4	-77	-3	170	-186	356
207	5	68	55	21	40	0	-17	-1036	-297	-82	-1087	-7	189	-2526	2715
208	17	81	34	7	37	13	-26	-385	-144	-58	-313	-3	189	-929	1118
209	8	78	19	0	52	1	-23	-340	-162	-22	-445	-1	158	-993	1151
210	8	58	9	13	29	1	-12	-216	-148	-10	-158	-3	118	-547	665
211	6	17	29	4	29	0	-4	-35	-5	-3	-61	-1	85	-109	194
212	43	1094	324	17	147	0	-1	-81	-33	-12	-83	0	1625	-210	1835
213	9	85	63	6	114	0	-6	-43	-15	-5	-15	0	277	-84	361
214	8	136	50	9	163	2	-2	-52	-26	-5	-26	-1	368	-112	480
215	9	54	18	7	59	5	-9	-54	-21	-8	-80	-8	152	-180	332
216	3	23	10	6	15	6	0	-23	-36	-21	-247	-3	63	-330	393
217	0	51	39	3	80	2	-7	-64	-36	-33	-41	-2	175	-183	358
218	5	47	15	16	54	3	-10	-159	-349	-12	-80	0	140	-610	750
219	6	41	28	2	119	0	-4	-641	-32	-6	-158	-2	196	-843	1039
220	0	65	10	8	122	2	-41	-44	-216	-35	-185	-64	207	-585	792
221	15	31	93	9	170	1	-6	-118	-50	-4	-165	-6	319	-349	668
222	4	133	96	17	92	4	-39	-117	-76	-118	-1904	-65	346	-2319	2665
223	10	182	121	14	201	4	-8	-101	-129	-37	-659	-4	532	-938	1470
224	29	473	59	22	120	6	-26	-1357	-1332	-222	-1926	-44	709	-4907	5616
225	21	96	147	16	163	2	-37	-248	-219	-48	-654	-3	445	-1209	1654
226	21	581	138	55	120	6	-84	-631	-309	-231	-1025	-6	921	-2286	3207
227	32	139	102	27	79	3	-20	-121	-56	-16	-11	0	382	-224	606
228	9	810	240	14	123	0	-29	-2311	-294	-14	-446	-1	1196	-3095	4291
229	7	324	27	26	9	3	-15	-178	-5	-15	-2	-2	396	-217	613
230	10	52	183	4	26	4	-8	-4	-10	0	-10	-1	279	-33	312
231	21	763	2	3	3226	0	-21	-147	-15	-17	-400	-3	4015	-603	4618
232	16	2	22	118	4	3	0	-3	0	0	-2	0	165	-5	170
233	2	11	521	1	18	0	-7	-71	-33	-5	-212	-2	553	-330	883
234	1	1281	4	3	20	4	0	-1	-2	-2	-24	-1	1313	-30	1343
235	5	2	19	9	100	4	-2	-43	-70	-4	-136	-1	139	-256	395
236	7	31	40	13	207	0	-1	-29	-20	-7	-12	0	298	-69	367
237	13	462	490	335	296	24	-21	-46	-28	-3	-20	-1	1620	-119	1739
238	28	294	860	13	246	76	-3	-103	-19	-3	-21	0	1517	-149	1666
239	14	1000	11	27	1045	2	-1	-4	-2	-2	-37	-13	2099	-59	2158
240	84	34	77	54	94	1	0	-1	-2	-4	-53	-1	344	-61	405
241	0	374	1754	39	1009	2	0	-22	-27	-15	-65	-2	3178	-131	3309
242	30	446	88	134	45	2	-6	-61	-99	-6	-139	-7	745	-318	1063
243	147	689	84	12	54	1	-31	-174	-128	-52	-32	-18	987	-435	1422
244	107	392	36	54	838	13	-26	-492	-828	-29	-798	-9	1440	-2182	3622
245	67	23	64	18	77	0	-13	-692	-23	-24	-172	-4	249	-928	1177
246	5	281	262	30	183	2	-32	-257	-28	-19	-128	-5	763	-469	1232
247	74	712	725	30	1150	5	-9	-78	-20	-12	-81	-3	2696	-203	2899
248	47	134	130	27	86	0	-10	-14	-22	-8	-146	-1	424	-201	625
249	10	34	9	13	15	1	-2	-1	-1	-1	-11	0	82	-16	98
250	8	23	11	1	24	1	0	0	-1	0	0	0	68	-1	69
251	1	4	2	1	15	0	0	-4	-3	-1	-13	0	23	-21	44
252	2	0	0	0	0	0	0	0	-1	0	-6	-1	2	-8	10
253	1	1	0	0	3	1	0	0	-1	0	-13	0	6	-14	20
254	0	10	7	10	180	22	-1	-13	-8	-5	-251	-2	229	-280	509
255	4	16	14	3	459	13	-2	-31	-23	-27	-159	-2	509	-244	753
256	0	43	65	91	440	29	-10	-15	-79	-9	-86	0	668	-199	867
257	40	3830	313	78	914	10	-1	-60	-17	-3	-19	0	5185	-100	5285
258	96	1341	904	91	850	1	-2	-41	-15	-5	-18	0	3283	-81	3364
259	37	826	227	154	101	2	-10	-126	-46	-10	-30	0	1347	-222	1569
260	54	547	385	77	728	3	-18	-101	-20	-1	-31	-2	1794	-173	1967
261	24	558	98	387	375	2	-27	-617	-324	-37	-288	-12	1444	-1305	2749
262	30	67	3	10	7	1	-14	-90	-47	-11	-384	-6	118	-552	670
263	17	17	57	1	6	0	-18	-823	-203	-23	-337	-4	98	-1408	1506
264	10	86	7	13	50	0	-46	-1776	-44	-90	-991	-11	166	-2958	3124
265	7	113	116	40	89	1	-35	-33	-190	-85	-824	-46	366	-1213	1579
266	8	63	173	19	101	0	-2	-88	-105	-19	-509	-4	364	-727	1091
267	18	131	19	11	108	1	-56	-28	-24	-22	-37	-4	288	-171	459
268	25	56	6	33	17	11	-1	-24	-46	0	-41	0	148	-112	260
269	3	41	26	1	23	9	-2	-33	-2	-2	-5	0	103	-44	147
270	3	168	41	9	681	0	-3	-6	-84	-5	-17	-1	902	-116	1018
271	20	55	14	64	10	2	-1	-45	-16	-12	-36	0	165	-110	275
272	6	47	312	1	23	12	-12	-540	-133	-14	-178	-25	401	-902	1303
273	1	78	2	9	494	3	0	-3	-2	0	-12	0	587	-17	604
274	9	17	20	361	311	9	0	-4	-2	-3	-9	0	727	-18	745
275	0	0	225	77	197	38	0	0	-1	0	-6	0	537	-7	544
276	0	62	4	3	290	0	-1	-51	-10	-2	-19	-5	359	-88	447
277	48	42	0	15	137	3	-6	-118	-2	-3	-23	0	245	-152	397
278	21	39	18	9	70	2	-23	-34	-11	-3	-5	-1	159	-77	236
279	0	16	18	78	163	6	0	-10	-1	-1	-15	-1	281	-28	309
280	14	395	20	23	151	3	-1	-28	-1	-1	-5	0	606	-36	642
281	11	4	9	16	49	1	-6	-30	-69	-315	-447	-2	90	-869	959
282	6	28	122	19	96	10	-2	-5	-71	-19	-76	-2	281	-175	456
283	1	133	63	8	77	17	-15	-6300	-555	-99	-487	-4	299	-7460	7759
284	6	104	27	12	156	9	-119	-1134	-64	-32	-175	0	314	-1524	1838
285	15	19	16	125	357	2	-31	-424	-83	-9	-61	-1	534	-609	1143
286	0	17	3	5	24	0	-25	-34	-10	-2	-10	0	49	-81	130
287	53	2468	2646	28	177	1	-3	-83	-36	-2	-25	0	5373	-149	5522
288	42	1484	129	25	3	3	-3	-46	-22	0	-22	0	1686	-93	1779
289	25	300	170	4	235	16	-16	-58	-7	-14	-21	0	750	-116	866
290	5	472	1	6	635	14	-36	-707	-43	-25	-83	-101	1133	-995	2128
291	7	19	56	12	133	6	-6	-44	-17	-9	-240	-3	233	-319	552
292	9	1155	3291	155	257	9	-6	-58	-27	-99	-325	-3	4876	-518	5394
293	20	3177	232	15	62	7	-7	-36	-81	-39	-94	-3	3513	-260	3773
294	98	1099	109	55	1646	7	-11	-110	-52	-23	-267	-2	3014	-465	3479
295	12	41	77	208	283	20	-56	-50	-16	-80	-129	-2	641	-333	974
296	1	4	221	0	54	1	-51	-153	-495	-25	-271	-4	281	-999	1280
297	7	1547	11	29	26	4	-43	-1031	-173	-93	-502	-5	1624	-1847	3471
298	27	3	25	2	104	7	-33	-82	-201	-24	-102	-4	168	-446	614
299	48	515	143	91	461	11	-42	-2598	-225	-27	-411	-4	1269	-3307	4576
300	8	33	155	15	385	3	-64	-323	-93	-19	-174	-1	599	-674	1273
301	3	44	66	8	211	1	0	-5	-2	0	-11	-1	333	-19	352
302	5	42	22	60	509	1	0	-1	-3	-1	-27	0	639	-32	671
303	6	172	55	0	3	1	0	-3	-5	-5	-23	0	237	-36	273
304	4	274	115	1	38	4	-1	-14	-39	-5	-65	0	436	-124	560
305	31	313	5	2	45	0	-1	-42	-5	-2	-26	0	396	-76	472
306	8	10	57	5	12	0	-4	-28	-1	-2	-10	0	92	-45	137
307	1	24	7	2	13	0	-2	-2	-8	-4	-99	-1	47	-116	163
308	4	36	9	3	93	1	-3	-38	-15	-14	-172	-1	146	-243	389
309	6	25	20	12	72	3	-3	-22	-16	-7	-54	-1	138	-103	241
310	2	15	75	8	188	0	0	-30	-77	-18	-33	-7	288	-165	453
311	1	59	3	3	9	4	-6	-175	-5	-4	-108	-8	79	-306	385
312	35	221	213	87	211	9	-20	-29	-36	-27	-338	-10	776	-460	1236
313	7	42	18	17	207	12	-2	-52	-161	-74	-788	-9	303	-1086	1389
314	2	32	143	35	196	1	-4	-52	-163	-10	-92	-4	409	-325	734
315	1	116	257	41	123	1	-8	-65	-24	-33	-190	-23	539	-343	882
316	16	994	333	18	144	3	-32	-118	-79	-44	-316	-4	1508	-593	2101
317	23	120	49	20	175	2	-3	-80	-83	-60	-292	-4	389	-522	911
318	14	375	258	66	292	12	-45	-206	-276	-75	-245	-39	1017	-886	1903
319	6	155	69	42	1084	7	-46	-408	-294	-201	-616	-6	1363	-1571	2934
320	14	650	309	177	1911	10	-73	-555	-160	-54	-708	-23	3071	-1573	4644
321	9	15	76	210	312	31	-7	-54	-140	-72	-678	-3	653	-954	1607
322	17	756	401	22	1267	4	-37	-3551	-1089	-305	-992	-20	2467	-5994	8461
323	4	69	24	58	129	5	-15	-208	-476	-11	-273	-3	289	-986	1275
324	30	106	947	28	1821	9	-11	-1224	-118	-100	-421	-78	2941	-1952	4893
325	3	392	25	105	599	15	-81	-363	-376	-137	-316	-3	1139	-1276	2415
326	75	320	1439	218	459	1	-59	-265	-180	-65	-2367	-53	2512	-2989	5501
327	37	369	53	89	69	3	-48	-102	-4	-69	-296	-12	620	-531	1151
328	237	2090	774	47	563	10	-6	-19	-76	-15	-513	-3	3721	-632	4353
329	41	747	73	108	268	4	-9	-790	-287	-48	-196	-2	1241	-1332	2573
330	199	47	19	7	48	20	-33	-2128	-394	-45	-17	-13	340	-2630	2970
331	9	589	27	7	388	1	-44	-1387	-313	-21	-1515	-5	1021	-3285	4306
332	15	36	80	29	6	1	-25	-43	-62	-108	-140	-1	167	-379	546
333	2	19	48	3	3	0	0	-1	-1	0	-3	-1	75	-6	81
334	3	2	0	0	1	0	-2	-8	-9	-4	-11	-1	6	-35	41
335	1	0	1	0	2	3	-6	-6	-1	-2	-79	-2	7	-96	103
336	0	7	2	0	76	1	-15	-296	-828	-69	-2111	-15	86	-3334	3420
337	0	3	0	11	125	12	-1	-40	-9	-29	-107	-2	151	-188	339
338	9	349	396	9	423	1	-21	-77	-248	-21	-321	-16	1187	-704	1891
339	3	561	106	41	107	2	-28	-1433	-66	-39	-517	-10	820	-2093	2913
340	17	369	270	28	485	0	-171	-249	-564	-379	-4249	-21	1169	-5633	6802
341	31	218	47	50	53	73	-87	-438	-213	-132	-1175	-7	472	-2052	2524
342	46	134	429	29	1402	12	-44	-466	-697	-232	-1815	-1	2052	-3255	5307
343	19	690	88	315	1224	27	-61	-5366	-798	-344	-1858	-17	2363	-8444	10807
344	29	76	517	137	1922	9	-53	-1819	-461	-63	-109	-2	2690	-2507	5197
345	7	265	162	153	146	2	-2	-128	-25	0	-11	-1	735	-167	902
346	47	266	52	26	67	7	-11	-63	0	-1	-19	-6	465	-100	565
347	26	187	114	14	123	2	0	-11	-20	-36	-354	-1	466	-422	888
348	2	277	33	25	94	6	0	-7	-3	-17	-7	0	437	-34	471
349	32	105	91	18	314	14	-8	-29	-148	-30	-617	-2	574	-834	1408
350	6	317	64	44	326	1	-10	-161	-81	-36	-150	-9	758	-447	1205
351	7	44	49	16	270	2	-107	-6802	-244	-65	-2184	-3	388	-9405	9793
352	19	223	49	120	756	2	-64	-15	-187	-10	-297	-3	1169	-576	1745
353	17	63	42	76	281	12	-19	-811	-144	-37	-221	-1	491	-1233	1724
354	30	346	1560	18	1002	3	-5	-263	-54	-7	-81	-2	2959	-412	3371
355	21	4162	54	295	113	10	-81	-199	-713	-63	-654	-17	4655	-1727	6382
356	19	73	251	89	417	3	-1	-73	-7	-5	-11	0	852	-97	949
357	18	1171	121	472	3158	9	-14	-34	-2	-8	-43	0	4949	-101	5050
358	24	2	136	62	333	40	0	-5	-2	0	-21	0	597	-28	625
359	2	1244	139	27	2485	3	0	-13	-44	0	-26	-1	3900	-84	3984
360	21	167	58	135	107	3	-5	-98	-1	-2	-2	-1	491	-109	600
361	9	79	416	4	817	13	-32	-1	-2	0	-19	-2	1338	-56	1394
362	15	372	31	65	136	29	0	0	0	-1	-29	-1	648	-31	679
363	26	35	655	42	4123	6	0	0	-1	-3	-9	0	4887	-13	4900
364	9	14568	1232	250	1095	20	-2	-7	-13	-2	-6	0	17174	-30	17204
365	112	483	1052	80	404	7	-28	-24	-4	-2	-3	0	2138	-61	2199
366	99	1848	433	53	327	4	-4	-2	0	-1	-4	0	2764	-11	2775
367	18	218	29	7	47	1	0	-2	-1	-1	-4	0	320	-8	328
368	11	53	19	8	29	1	0	0	-1	0	-3	0	121	-4	125
369	2	37	4	3	2	0	0	-12	-8	0	-6	-1	48	-27	75
370	3	64	18	16	16	2	0	-10	-3	0	-7	0	119	-20	139
371	1	72	96	4	21	0	0	-10	0	0	-1	0	194	-11	205
372	0	14	6	4	28	2	0	-4	-10	-2	-20	0	54	-36	90
373	4	43	6	13	41	1	-2	-16	-4	-2	-8	0	108	-32	140
374	2	66	70	12	159	1	-2	-7	-9	-1	-14	-1	310	-34	344
375	3	149	45	14	63	1	0	-19	-5	-1	-15	0	275	-40	315
376	24	419	818	46	190	6	-1	-32	-6	0	-26	0	1503	-65	1568
377	11	944	77	65	819	3	0	-12	-7	-1	-64	0	1919	-84	2003
378	2	0	4	6	35	4	0	-3	-2	-22	-98	-2	51	-127	178
379	0	5	8	3	16	1	0	-10	-39	-7	-186	-1	33	-243	276
380	1	18	10	1	22	0	0	-8	-6	-7	-24	-2	52	-47	99
381	11	25	17	16	230	1	-10	-12	-19	-9	-44	-71	300	-165	465
382	6	9	9	10	16	0	-2	-17	-11	-2	-678	-1	50	-711	761
383	6	253	356	9	104	10	-4	-157	-121	-177	-356	-1	738	-816	1554
384	2	48	7	6	161	22	-9	-390	-439	-33	-18	-16	246	-905	1151
385	10	46	14	61	323	5	-12	-1470	-284	-16	-71	-6	459	-1859	2318
386	3	40	94	31	24	47	-88	-259	-137	-43	-239	-12	239	-778	1017
387	2	109	102	8	166	1	-32	-178	-73	-13	-93	-2	388	-391	779
388	0	41	5	18	8	1	0	-6	-1	0	0	0	73	-7	80
389	0	13	39	0	20	0	0	-8	-7	-1	-28	0	72	-44	116
390	1	45	2	1	0	0	0	-3	0	0	-4	0	49	-7	56
391	5	38	8	0	135	2	0	0	0	0	-3	0	188	-3	191
392	1	15	0	8	173	4	-1	-5	-5	-5	-13	0	201	-29	230
393	1	0	86	11	432	3	0	0	0	0	0	0	533	0	533
394	0	212	100	23	102	0	-4	-4	-1	0	-11	0	437	-20	457
395	6	226	55	25	74	0	0	-1	-1	0	-4	0	386	-6	392
396	22	701	186	15	36	11	0	-2	0	0	-5	0	971	-7	978
397	10	116	95	21	112	10	0	-22	-3	-2	-15	0	364	-42	406
398	12	395	78	13	276	2	-4	-180	-10	-6	-48	-1	776	-249	1025
399	6	13	32	9	21	1	-1	-2	-4	-3	-34	-1	82	-45	127
400	2	7	40	8	68	0	0	-9	-4	-19	-265	-4	125	-301	426
401	16	371	56	89	1012	0	-20	-178	-916	-97	-1524	-69	1544	-2804	4348
402	4	36	52	114	25	0	-1	-75	-16	-9	-73	-1	231	-175	406
403	10	454	848	23	25	0	-21	-303	-364	-96	-601	-1	1360	-1386	2746
404	7	218	32	8	44	1	0	-14	-13	-11	-12	0	310	-50	360
405	27	30	23	7	17	0	0	-38	-10	-2	-9	-1	104	-60	164
406	1	3	1	0	13	0	0	-13	0	-1	-9	0	18	-23	41
407	0	0	0	4	25	0	-1	-2	0	0	-5	0	29	-8	37
408	1	1	0	0	1	0	-1	-1	-2	0	-6	-1	3	-11	14
409	0	0	6	0	15	1	0	-5	-26	-3	-82	-1	22	-117	139
410	0	37	0	1	3	0	-3	-129	-121	-37	-33	0	41	-323	364
411	1	3	87	8	7	0	-3	-687	-113	-11	-160	-3	106	-977	1083
412	0	7	4	4	20	6	-1	-34	-2	-2	-74	-3	41	-116	157
413	8	29	7	8	129	0	-2	-7	-8	-7	-264	-2	181	-290	471
414	3	6	4	12	37	0	0	-13	-16	-28	-139	-1	62	-197	259
415	2	34	175	23	131	4	-4	-51	-5	-1	-42	0	369	-103	472
416	4	307	95	8	107	1	-29	-84	-63	-101	-644	-6	522	-927	1449
417	6	161	38	2	75	2	-12	-275	-138	-27	-379	-4	284	-835	1119
418	22	136	190	5	320	3	-23	-159	-151	-36	-327	0	676	-696	1372
419	2	50	28	37	161	0	-3	-7	-3	-5	-101	0	278	-119	397
420	2	9	42	7	211	1	-1	-11	-2	-5	-50	0	272	-69	341
421	1	183	19	5	47	1	-2	-11	-12	-9	-47	-1	256	-82	338
422	9	355	246	15	837	5	0	-10	-10	-6	-24	-2	1467	-52	1519
423	11	745	54	114	36	3	-9	-189	-46	-33	-474	-2	963	-753	1716
424	6	54	402	1	643	0	0	-76	-70	-43	-252	-3	1106	-444	1550
425	16	4683	34	366	10	0	-3	-290	-150	-22	-133	-1	5109	-599	5708
426	32	20	798	3	6	2	-5	-102	-39	-7	-39	0	861	-192	1053
427	2	3079	7	3	12	1	-6	-88	-180	-9	-118	-14	3104	-415	3519
428	36	2	0	4	81	6	-10	-99	-5	-6	-47	0	129	-167	296
429	6	48	24	11	4135	0	-23	-98	-27	-23	-25	0	4224	-196	4420
430	3	24	74	164	26	4	-5	-57	-26	-13	-8	-1	295	-110	405
431	4	1117	2559	6	26	1	-4	-18	-64	-3	-15	-1	3713	-105	3818
432	18	2817	34	11	170	0	-8	-65	-5	-9	-28	0	3050	-115	3165
433	88	43	18	28	1	0	-94	-119	-62	-61	-69	-5	178	-410	588
434	3	6	23	0	2	0	-26	-68	-105	-3	-330	-3	34	-535	569
435	9	19	1	2	1	1	-29	-144	-1	-36	-359	-7	33	-576	609
436	10	3	4	0	11	0	0	-2	-11	-9	-303	-1	28	-326	354
437	0	6	1	3	17	0	0	-10	-6	-3	-122	-1	27	-142	169
438	0	0	5	9	8	0	-31	-147	-103	-132	-1714	-14	22	-2141	2163
439	12	94	88	257	402	4	-26	-106	-80	-73	-413	-3	857	-701	1558
440	3	1152	17	3	46	2	-34	-2285	-424	-93	-954	-15	1223	-3805	5028
441	15	40	1	15	117	8	-19	-66	-97	-13	-114	-2	196	-311	507
442	4	34	68	43	59	3	-18	-800	-771	-42	-131	-2	211	-1764	1975
443	2	120	145	8	563	5	-3	-96	-11	-14	-57	-1	843	-182	1025
444	1	348	18	20	381	0	-19	-230	-80	-9	-181	-3	768	-522	1290
445	7	39	75	46	236	0	-5	-88	-20	-9	-19	-1	403	-142	545
446	11	942	2146	90	546	0	-25	-170	-51	-12	-116	-2	3735	-376	4111
447	6	496	67	53	13	0	-9	-286	-143	-41	-425	-6	635	-910	1545
448	32	932	107	10	28	0	-5	-29	-15	-10	-46	-1	1109	-106	1215
449	27	691	57	40	66	0	-17	-361	-419	-20	-231	-2	881	-1050	1931
450	3	1	2	0	2	1	-1	-351	-64	-9	-128	-1	9	-554	563
451	0	3	0	0	12	0	-23	-667	-110	-11	-189	-2	15	-1002	1017
452	0	1	0	0	1	0	-4	-46	-9	-8	-16	0	2	-83	85
453	0	0	0	0	342	9	-1	-3	0	0	-1	0	351	-5	356
454	1	3	2	25	560	4	-1	0	0	0	-2	0	595	-3	598
455	0	2	16	41	44	1	0	-1	0	0	-11	0	104	-12	116
456	0	4	44	2	63	0	0	-5	-2	-1	-7	-1	113	-16	129
457	1	10	4	9	60	1	-2	-50	-63	-45	-1186	-4	85	-1350	1435
458	6	16	4	13	9	0	0	-1	0	-1	-4	0	48	-6	54
459	2	219	264	14	1	0	-1	-23	-19	0	-1	0	500	-44	544
460	2	205	74	7	18	0	-2	-7	-2	0	-3	0	306	-14	320
461	19	155	69	4	54	0	-4	-13	-22	-43	-36	-1	301	-119	420
462	5	268	2	27	4	1	-2	-345	-52	-11	-73	0	307	-483	790
463	23	25	38	2	37	0	-9	-261	0	-6	-34	0	125	-310	435
464	1	27	6	4	17	0	-2	-13	-5	0	-2	0	55	-22	77
465	3	9	12	4	10	4	-1	-117	-11	-2	-33	-4	42	-168	210
466	0	48	15	3	16	0	0	-3	-2	-4	-146	-1	82	-156	238
467	4	26	4	2	23	0	0	0	-13	-37	-21	-1	59	-72	131
468	5	9	27	5	5	2	0	-19	-26	-6	-11	-2	53	-64	117
469	2	5	3	0	35	0	-2	-45	-1	-6	-29	0	45	-83	128
470	4	2	1	21	2	0	-7	-25	-5	-12	-35	-4	30	-88	118
471	1	3	16	2	3	0	-60	-267	-181	-476	-343	-134	25	-1461	1486
472	0	2	1	0	11	1	-73	-114	-1823	-642	-1623	-234	15	-4509	4524
473	1	6	1	2	5	0	-79	-329	-708	-606	-475	-13	15	-2210	2225
474	0	1	2	0	1	1	-77	-261	-262	-226	-36	-9	5	-871	876
475	0	4	11	7	8	0	-39	-42	-35	-30	-93	-1	30	-240	270
476	8	126	19	85	16	0	-57	-235	-307	-30	-112	-24	254	-765	1019
477	0	1	15	4	12	4	-27	-181	-73	-59	-179	-5	36	-524	560
478	12	274	27	24	65	0	-17	-215	-217	-71	-168	-6	402	-694	1096
479	3	8	3	2	5	0	-12	-378	-53	-52	-244	-6	21	-745	766
480	2	20	10	11	34	2	-3	-60	-62	-39	-37	-1	79	-202	281
481	0	1	0	1	4	0	-17	-234	-89	-48	-62	-10	6	-460	466
482	0	0	0	3	1	0	-6	-45	-30	-8	-77	0	4	-166	170
483	0	1	0	1	1	0	-2	-23	-4	-1	-8	-1	3	-39	42
484	0	1	0	0	3	0	-5	-59	-33	-18	-107	-5	4	-227	231
485	1	2	2	0	20	0	-2	-11	-21	-28	-353	-10	25	-425	450
486	0	6	3	3	12	0	-9	-199	-20	-30	-51	-1	24	-310	334
487	0	1	2	5	13	0	-28	-611	-172	-87	-75	0	21	-973	994
488	1	8	0	1	9	0	-3	-261	-68	-8	-20	0	19	-360	379
489	2	2	0	0	8	2	-2	-22	0	-1	-6	-1	14	-32	46
490	0	3	1	3	20	0	-4	-11	0	-25	-7	-3	27	-50	77
491	2	6	7	2	0	2	-7	-6	-3	0	-37	-3	19	-56	75
492	1	5	10	0	80	4	-3	-27	-8	-53	-33	-1	100	-125	225
493	0	25	0	5	74	18	-11	-52	-21	-17	-28	0	122	-129	251
494	1	1	36	6	211	5	-15	-176	-1451	-82	-211	-7	260	-1942	2202
495	0	94	6	13	249	10	-41	-6175	-1090	-140	-3633	-6	372	-11085	11457
496	32	307	1824	156	1056	19	-21	-35	-24	-70	-75	-1	3394	-226	3620
497	14	2105	2333	76	879	5	-12	-53	-71	-18	-158	0	5412	-312	5724
498	38	212	126	49	1426	7	-9	-321	-23	-143	-1492	-2	1858	-1990	3848
499	32	270	77	33	1273	13	-7	-34	-33	-7	-73	-2	1698	-156	1854
500	68	1429	1219	675	3099	27	-5	-41	-65	-9	-28	0	6517	-148	6665
501	24	2163	615	207	4971	54	-2	-15	-11	-15	-23	-2	8034	-68	8102
502	67	3228	1368	194	2649	8	-8	-18	-83	-17	-290	0	7514	-416	7930
503	27	1549	633	109	1228	5	-3	-97	-19	-5	-27	-2	3551	-153	3704
504	57	3388	928	104	1862	48	-25	-93	-105	-10	-73	-1	6387	-307	6694
505	62	464	653	229	1790	6	-8	-62	-43	-6	-43	0	3204	-162	3366
506	45	3208	580	325	683	9	-10	-41	-8	-3	-28	0	4850	-90	4940
507	70	1134	253	24	512	10	-2	-57	-12	-6	-19	0	2003	-96	2099
508	13	187	77	59	2623	2	0	-32	-60	-2	-59	-1	2961	-154	3115
509	11	51	73	180	121	0	0	-78	-11	-1	-24	0	436	-114	550
510	3	123	345	23	839	1	-13	-156	-38	-12	-128	-1	1334	-348	1682
511	14	697	182	626	790	10	-2	-34	-8	-8	-38	0	2319	-90	2409
512	24	177	938	19	567	6	-3	-38	-23	-7	-47	-2	1731	-120	1851
513	5	604	36	38	336	0	-1	-178	-32	-3	-47	-2	1019	-263	1282
514	15	29	61	21	38	0	-3	-78	-20	-7	-66	-5	164	-179	343
515	2	149	51	10	456	1	-4	-20	-12	-8	-300	-8	669	-352	1021
516	10	83	6	12	284	9	-6	-91	-161	-71	-156	-1	404	-486	890
517	289	187	678	303	13206	16	-3	-11	-96	-9	-4	-1	14679	-124	14803
518	92	2912	1069	275	218	16	-22	-283	-11	-4	-103	-1	4582	-424	5006
519	32	88	224	18	59	5	-42	-38	-23	-18	-107	-10	426	-238	664
520	81	187	38	41	967	15	0	-4	-12	-5	-49	-1	1329	-71	1400
521	42	94	94	68	2965	9	-16	-568	-103	-135	-329	-1	3272	-1152	4424
522	14	66	20	356	1606	39	-23	-308	-69	-22	-92	-2	2101	-516	2617
523	2	48	33	8	301	1	-68	-217	-5	-20	-377	-8	393	-695	1088
524	0	10	7	5	9	0	-11	-71	-23	-14	-206	0	31	-325	356
525	0	42	1	0	11	1	-46	-1085	-241	-165	-317	-1	55	-1855	1910
526	0	11	9	2	5	2	-12	-161	-358	-17	-2	-1	29	-551	580
527	0	50	23	6	151	2	-1	-229	-74	-5	-29	-4	232	-342	574
528	0	25	8	13	155	7	-177	-934	-21	-128	-1049	0	208	-2309	2517
529	3	63	95	14	54	4	-6	-8	-9	-7	-3	0	233	-33	266
530	8	337	83	20	132	3	-25	-51	-82	-1	-95	-24	583	-278	861
531	19	26	33	8	237	4	-5	-28	-1	-9	-25	-1	327	-69	396
532	15	15	83	81	346	9	-23	-126	-199	-79	-157	-30	549	-614	1163
533	1	24	196	34	129	39	-27	-246	-111	-35	-138	0	423	-557	980
534	6	984	301	36	392	24	-256	-1001	-521	-73	-762	-6	1743	-2619	4362
535	33	117	68	113	414	0	-10	-76	-84	-7	-117	-8	745	-302	1047
536	23	288	368	393	500	31	-13	-86	-11	-6	-256	-1	1603	-373	1976
537	25	499	332	32	366	17	-10	-72	-79	-28	-93	0	1271	-282	1553
538	36	576	41	62	457	2	-3	-48	-101	-5	-15	-1	1174	-173	1347
539	29	115	78	26	196	3	0	-31	-5	-1	-11	0	447	-48	495
540	5	195	511	23	441	1	-1	-8	-6	-8	-17	0	1176	-40	1216
541	4	151	103	73	185	32	-1	-41	-5	0	-181	0	548	-228	776
542	18	79	89	23	1567	2	-3	-27	-41	-44	-176	-2	1778	-293	2071
543	14	187	21	107	473	4	-1	-16	-54	-3	-35	0	806	-109	915
544	36	569	3752	45	229	4	-1	-127	-17	-7	-54	-2	4635	-208	4843
545	4	6919	227	34	438	4	-15	-18	-1	-13	-62	0	7626	-109	7735
546	81	681	149	64	143	2	-4	-48	-24	-82	-160	-2	1120	-320	1440
547	6	38	33	18	167	3	-5	-55	-22	-19	-229	-6	265	-336	601
548	4	20	3	5	39	2	-6	-42	-58	-10	-407	0	73	-523	596
549	3	5	3	1	13	6	-4	-35	-42	-70	-16	-2	31	-169	200
550	0	7	1	2	149	1	-5	-39	-147	-1	-40	-3	160	-235	395
551	0	1	4	7	20	7	-4	-168	-2	0	-12	-1	39	-187	226
552	4	3	71	0	4	8	-88	-76	-83	-6	-10	-1	90	-264	354
553	1	51	3	19	91	42	-2	-46	-7	0	-6	-1	207	-62	269
554	0	46	29	34	231	28	-2	-8	0	-2	-2	0	368	-14	382
555	4	12	69	42	43	1	-11	-4	-13	0	-12	-1	171	-41	212
556	196	46	120	140	67	5	-2	-10	0	-1	-13	-1	574	-27	601
557	19	68	25	5	7	15	-213	-2171	-902	-437	-1551	-27	139	-5301	5440
558	37	41	20	13	2507	11	-18	-597	-84	-53	-971	-7	2629	-1730	4359
559	21	214	24	149	1129	4	-123	-5053	-150	-327	-5207	-30	1541	-10890	12431
560	4	48	25	117	307	1	-46	-119	-55	-69	-978	-19	502	-1286	1788
561	19	3186	2601	105	110	2	-7	-101	-100	-19	-206	-6	6023	-439	6462
562	37	2823	1804	42	165	2	-41	-749	-248	-300	-496	-34	4873	-1868	6741
563	65	543	60	37	98	33	-141	-1558	-788	-254	-1910	-10	836	-4661	5497
564	26	39	33	5	200	3	-41	-199	-479	-27	-74	-5	306	-825	1131
565	13	260	39	8	591	24	-79	-337	-429	-27	-157	-47	935	-1076	2011
566	10	42	74	17	145	1	-130	-645	-222	-9	-247	-6	289	-1259	1548
567	4	168	124	52	42	2	-35	-25	-37	-36	-210	-20	392	-363	755
568	16	260	18	2	540	4	-39	-80	-67	-43	-50	-5	840	-284	1124
569	15	1010	50	112	126	44	-54	-1394	-729	-80	-4909	-29	1357	-7195	8552
570	45	127	71	20	347	3	-39	-748	-460	-697	-4018	-6	613	-5968	6581
571	7	89	12	169	289	2	-77	-187	-342	-124	-458	-4	568	-1192	1760
572	8	16	74	13	54	0	-7	-64	-72	-14	-100	-5	165	-262	427
573	5	116	9	9	90	1	-7	-668	-47	0	-6	-1	230	-729	959
574	13	9	2	0	0	0	-4	-22	-11	-3	-6	-2	24	-48	72
575	3	6	1	1	0	1	-4	-16	-2	-1	-3	-2	12	-28	40
576	1	2	7	4	36	3	-1	-39	-14	-16	-160	-2	53	-232	285
577	2	9	34	5	53	1	-4	-16	-24	-13	-37	-1	104	-95	199
578	1	58	55	25	607	1	-5	-43	-27	-11	-32	0	747	-118	865
579	5	68	44	149	845	2	-29	-69	-36	-26	-240	-4	1113	-404	1517
580	26	401	726	260	458	31	-25	-85	-69	-86	-179	-17	1902	-461	2363
581	9	330	34	11	887	4	-11	-148	-382	-20	-724	-2	1275	-1287	2562
582	7	60	56	46	80	2	-84	-1130	-406	-247	-544	-7	251	-2418	2669
583	1	78	167	17	115	9	-255	-2504	-1337	-335	-3689	-18	387	-8138	8525
584	19	100	165	32	29	10	-10	-123	-10	-28	-297	-28	355	-496	851
585	16	17	65	6	84	58	-9	-24	-107	-26	-208	-2	246	-376	622
586	106	101	127	30	15	5	-1	-100	-81	-13	-17	-4	384	-216	600
587	16	139	104	115	368	14	0	-11	-10	-5	-14	-3	756	-43	799
588	51	626	2605	28	297	7	-3	-18	-23	-8	-161	0	3614	-213	3827
589	17	2314	33	54	3264	0	-9	-36	-48	-81	-180	-4	5682	-358	6040
590	144	881	132	156	113	1	-3	-151	-190	-19	-278	-7	1427	-648	2075
591	14	74	476	8	28	0	-17	-294	-447	-46	-2047	-12	600	-2863	3463
592	24	190	10	9	24	0	-20	-13	-17	-17	-51	-1	257	-119	376
593	139	17	9	7	36	2	-21	-215	-416	-285	-1020	-14	210	-1971	2181
594	0	16	4	2	12	1	-2	-273	-27	-9	-43	-2	35	-356	391
595	1	20	16	4	165	1	-15	-243	-90	-6	-188	-2	207	-544	751
596	0	32	6	47	16	0	-5	-9	-15	-2	-19	-7	101	-57	158
597	60	121	1071	95	2208	22	-1	-29	-3	-13	-54	-2	3577	-102	3679
598	13	8022	186	94	318	5	-13	-453	-340	-18	-439	-7	8638	-1270	9908
599	61	196	147	17	334	11	-1	-9	-2	-34	-28	0	766	-74	840
600	95	4091	1441	184	209	8	-1	-10	-443	-7	-11	0	6028	-472	6500
601	30	248	187	10	61	0	-4	-936	-13	-10	0	0	536	-963	1499
602	33	888	104	18	4	0	-56	-389	-75	0	-8	0	1047	-528	1575
603	98	146	32	4	1	0	-33	-35	-5	-11	-3	0	281	-87	368
604	203	395	417	21	354	0	-10	-5	-324	-1	-20	-4	1390	-364	1754
605	330	3092	251	152	172	70	-3	-17	-1	-2	-13	0	4067	-36	4103
606	234	1031	2750	129	2692	4	-11	-82	-37	-8	-54	0	6840	-192	7032
607	43	431	40	266	377	67	-3	-70	-50	-78	-967	-34	1224	-1202	2426
608	68	67	253	40	620	4	-5	-37	-135	-20	-318	0	1052	-515	1567
609	9	3223	76	43	637	24	-74	-7680	-424	-322	-937	-4	4012	-9441	13453
610	45	137	203	26	1034	11	-84	-800	-588	-35	-182	-9	1456	-1698	3154
611	3	110	88	36	783	2	-28	-537	-55	-8	-92	0	1022	-720	1742
612	87	1133	787	165	718	11	-69	-165	-37	-69	-159	-2	2901	-501	3402
613	19	1679	395	83	718	3	-14	-19	-86	-42	-199	-1	2897	-361	3258
614	36	2065	155	49	274	3	-26	-336	-231	-62	-196	-1	2582	-852	3434
615	59	596	259	85	430	4	-4	-183	-562	-40	-226	-3	1433	-1018	2451
616	59	504	470	128	2111	22	-33	-965	-47	-27	-63	0	3294	-1135	4429
617	44	1269	555	52	66	2	-106	-110	-47	-6	-11	0	1988	-280	2268
618	17	114	52	14	241	2	-18	-90	-17	-6	-3	0	440	-134	574
619	15	37	10	15	576	13	-22	-24	-3	-1	-1	0	666	-51	717
620	5	22	17	22	235	10	-1	-2	0	-2	-3	0	311	-8	319
621	1	311	94	168	687	12	-1	-2	0	-2	-4	-1	1273	-10	1283
622	109	478	655	554	2704	12	-1	-23	-13	-3	-37	0	4512	-77	4589
623	36	446	267	254	438	4	-2	-57	-45	-11	-113	0	1445	-228	1673
624	79	869	581	104	257	13	0	-95	-81	-3	-29	-1	1903	-209	2112
625	51	1437	77	3	481	2	-5	-341	-42	-7	-7	-4	2051	-406	2457
626	60	491	83	71	175	8	-3	-36	-37	-5	-28	0	888	-109	997
627	27	63	603	3	19	2	-5	-25	-22	-12	-10	-1	717	-75	792
628	13	730	44	8	80	0	-9	-63	-38	-9	-43	0	875	-162	1037
629	24	1155	77	6	2	0	-1	-30	-7	-2	-26	0	1264	-66	1330
630	205	1340	51	2	19	0	-49	-43	-28	-7	-7	0	1617	-134	1751
631	56	11	1	7	7	0	-14	-35	-17	0	-3	0	82	-69	151
632	47	9	39	17	24	0	-9	-104	-2	0	-8	0	136	-123	259
633	8	69	24	5	13	2	0	0	-1	0	-4	0	121	-5	126
634	6	118	23	23	594	4	0	-2	-1	0	-2	0	768	-5	773
635	0	9	8	11	87	1	-1	-5	-2	0	-1	0	116	-9	125
636	0	3	9	12	7	0	0	-1	0	-1	0	0	31	-2	33
637	3	5	53	4	23	0	0	0	-2	0	-9	-1	88	-12	100
638	16	117	14	6	7	4	0	-1	-2	-1	-41	-1	164	-46	210
639	25	68	102	2	37	1	0	-4	-10	-5	-43	-3	235	-65	300
640	2	40	12	3	8	0	0	-6	-5	-1	-48	0	65	-60	125
641	3	13	7	1	0	0	0	-10	-2	-7	-90	-3	24	-112	136
642	1	11	3	0	0	0	0	-1	0	-4	-4	-1	15	-10	25
643	1	3	0	0	0	0	0	-2	-5	-9	-63	0	4	-79	83
644	1	0	0	0	0	0	0	-3	-29	-11	-150	-2	1	-195	196
645	0	0	0	0	31	0	-6	-239	-66	-38	-280	-4	31	-633	664
646	0	0	0	2	1	1	-36	-529	-220	-89	-573	-2	4	-1449	1453
647	0	11	43	0	7	0	-7	-49	-98	-22	-109	-1	61	-286	347
648	10	62	1	1	7	0	-42	-1551	-580	-19	-84	-1	81	-2277	2358
649	9	8	4	0	4	1	-43	-648	-9	0	-5	0	26	-705	731
650	2	9	11	0	35	0	-11	-9	-9	-4	-1	0	57	-34	91
651	1	135	15	7	22	0	-5	-98	-30	-4	-7	0	180	-144	324
652	8	1450	440	20	342	2	-8	-174	0	0	-42	0	2262	-224	2486
653	4	22	14	1	60	0	0	-1	0	0	0	0	101	-1	102
654	4	35	5	10	12	0	0	0	0	0	-1	0	66	-1	67
655	2	30	12	6	19	0	0	-1	0	-1	0	0	69	-2	71
656	4	41	12	17	73	2	0	0	0	0	0	0	149	0	149
657	4	12	7	8	87	1	0	-1	0	0	-2	0	119	-3	122
658	0	3	2	4	6	0	0	-1	0	0	0	0	15	-1	16
659	1	26	18	4	63	0	0	-6	0	0	-11	0	112	-17	129
660	0	2	5	2	62	0	-1	-5	-1	-3	-4	-1	71	-15	86
661	1	3	17	13	4	3	-1	-5	-49	-7	-8	-1	41	-71	112
662	4	30	60	2	39	1	-9	-168	-292	-3	-119	-16	136	-607	743
663	4	56	15	4	54	0	-9	-355	-7	-18	-658	-5	133	-1052	1185
664	0	2	3	0	8	0	-11	-13	-32	-16	-209	-14	13	-295	308
665	0	0	0	1	44	0	-1	-17	-8	-2	-27	0	45	-55	100
666	1	4	1	2	25	1	-4	-58	-12	0	-25	-1	34	-100	134
667	0	1	3	4	3	0	-6	-13	-4	-4	-35	-29	11	-91	102
668	9	966	539	40	148	1	0	0	-11	0	-62	0	1703	-73	1776
669	161	5536	123	12	244	3	-3	-69	-101	-31	-25	-1	6079	-230	6309
670	67	57	9	10	42	2	-6	-66	-107	-12	-30	0	187	-221	408
671	9	23	10	1	202	1	-33	-86	-14	-3	-140	-3	246	-279	525
672	8	15	11	14	5	0	-122	-376	-112	-13	-219	-10	53	-852	905
673	12	36	63	2	19	0	-25	-72	-253	-16	-465	-2	132	-833	965
674	3	90	2	2	3	0	0	-52	-10	0	-2	0	100	-64	164
675	14	7	14	0	8	0	-4	-24	-11	-1	-26	0	43	-66	109
676	0	6	0	0	0	0	0	-35	0	-2	-3	0	6	-40	46
677	0	1	4	0	4	0	0	0	0	0	-3	0	9	-3	12
678	0	56	3	1	112	1	0	-49	-10	-7	-13	-1	173	-80	253
679	0	2	3	15	229	0	0	-7	-7	-6	-17	-1	249	-38	287
680	2	249	52	39	69	0	0	-4	-5	-1	-7	0	411	-17	428
681	1	49	21	8	25	1	0	-9	-4	-2	-4	0	105	-19	124
682	5	271	1	1	14	2	-2	-25	-3	-1	-8	0	294	-39	333
683	8	18	8	2	143	8	-11	-29	-30	-1	-31	0	187	-102	289
684	2	1	0	5	324	0	-8	-311	-6	-8	-20	-1	332	-354	686
685	0	10	45	103	189	1	-17	-189	-21	-23	-207	-1	348	-458	806
686	3	29	22	11	30	0	-24	-47	-3	-14	-482	0	95	-570	665
687	0	48	18	0	94	0	-2	-75	-128	-7	-122	0	160	-334	494
688	1	11	0	1	1	0	0	-192	-13	0	-17	-2	14	-224	238
689	11	1	53	2	8	3	-32	-325	-162	-22	-32	0	78	-573	651
690	1	47	1	0	58	3	-3	-38	-14	0	0	0	110	-55	165
691	0	0	0	2	92	0	-3	-24	0	0	0	-3	94	-30	124
692	0	0	41	16	23	9	-4	0	-4	-2	-7	-1	89	-18	107
693	4	15	20	15	17	0	0	-3	-3	0	-3	0	71	-9	80
694	6	50	10	3	33	1	-2	-31	-1	-4	-63	0	103	-101	204
695	3	16	12	2	14	0	-14	-423	-88	-104	-151	-2	47	-782	829
696	5	9	4	4	38	0	-1	-2	-11	-2	-42	-2	60	-60	120
697	11	93	25	22	71	1	-2	-33	-19	-6	-251	-3	223	-314	537
698	0	4	15	3	14	1	-2	-1	-23	-17	-111	-2	37	-156	193
699	48	854	603	39	614	4	-3	-141	-121	-2	-98	-2	2162	-367	2529
700	2	5	0	33	21	0	-12	-323	-14	-42	-3	0	61	-394	455
701	1	3	9	2	12	0	-17	-47	-21	-1	-5	0	27	-91	118
702	0	26	4	1	8	0	0	-33	-1	-1	-8	0	39	-43	82
703	2	11	8	1	67	0	0	-10	-9	-4	-76	-4	89	-103	192
704	0	24	2	3	48	0	-1	-5	-3	-5	-364	0	77	-378	455
705	0	19	77	6	99	1	-4	-224	-28	-18	-46	0	202	-320	522
706	0	9	18	8	494	4	0	-1	-15	-2	-9	0	533	-27	560
707	3	26	10	70	593	1	0	-57	-3	-5	-89	-1	703	-155	858
708	1	21	363	18	148	0	-4	-4	-3	-9	-18	0	551	-38	589
709	1	1094	92	17	88	0	-1	-6	-182	-5	-1	0	1292	-195	1487
710	6	335	29	1	0	0	-3	-118	-4	0	0	0	371	-125	496
711	22	242	47	0	0	0	-20	-16	0	0	0	0	311	-36	347
712	1	0	0	0	0	0	-7	-1	0	0	-1	0	1	-9	10
713	6	0	5	2	66	0	-1	0	-4	-1	-4	0	79	-10	89
714	35	170	6	95	19	1	-2	-47	-17	-5	-27	-7	326	-105	431
715	20	18	78	7	53	1	-65	-466	-80	-31	-850	-1	177	-1493	1670
716	6	57	8	14	49	2	0	-6	-46	-4	-23	0	136	-79	215
717	31	49	99	26	134	0	-1	-34	-3	-2	-1	0	339	-41	380
718	0	7	58	10	19	0	0	-1	-1	0	-5	-1	94	-8	102
719	1	76	7	2	28	24	-3	-8	-3	-13	-125	-1	138	-153	291
720	31	77	23	3	338	3	0	-1	-6	-4	-5	0	475	-16	491
721	12	217	48	49	56	3	-9	-218	-114	-17	-76	-1	385	-435	820
722	7	97	154	5	34	0	-4	-44	-23	-14	-55	-3	297	-143	440
723	2	156	23	8	39	1	-21	-56	-26	-15	-588	-5	229	-711	940
724	48	80	39	11	49	1	-8	-14	-8	-79	-967	-11	228	-1087	1315
725	12	198	96	16	92	2	-21	-20	-94	-53	-620	-9	416	-817	1233
726	7	21	5	1	38	0	-13	-102	-280	-63	-763	-9	72	-1230	1302
727	12	43	29	21	74	0	-4	-61	-68	-45	-315	-4	179	-497	676
728	11	98	138	14	45	4	-22	-269	-77	-37	-536	-3	310	-944	1254
729	0	8	2	3	7	0	-26	-370	-143	-158	-670	-12	20	-1379	1399
730	2	6	1	1	20	0	-17	-52	-212	-33	-217	-3	30	-534	564
731	5	6	6	5	35	5	-14	-739	-156	-16	-318	-1	62	-1244	1306
732	0	4	10	5	89	0	-13	-81	-57	-4	-106	-1	108	-262	370
733	2	11	10	20	17	0	-11	-57	-23	-7	-248	-8	60	-354	414
734	0	26	77	2	7	0	-2	-17	-12	-16	-94	-4	112	-145	257
735	0	920	11	1	7	0	-1	-57	-38	-16	-197	0	939	-309	1248
736	10	9	5	0	10	0	-10	-110	-218	-56	-266	-2	34	-662	696
737	3	27	6	5	25	0	-11	-150	-118	-24	-214	-1	66	-518	584
738	1	4	5	9	2	0	-7	-264	-58	-11	-90	-2	21	-432	453
739	1	23	14	0	4	0	-20	-276	-37	-4	-323	-1	42	-661	703
740	0	7	3	0	4	0	-1	-52	-40	-4	-67	-2	14	-166	180
741	1	4	2	1	5	0	-6	-366	-27	-11	-75	-9	13	-494	507
742	0	3	3	0	0	0	-1	-15	-8	-2	-18	-10	6	-54	60
743	2	8	0	0	2	0	-5	-125	-18	-3	-65	-1	12	-217	229
744	2	5	1	3	14	0	-35	-186	-22	-16	-143	-3	25	-405	430
745	0	7	0	0	1	0	-2	-10	-13	-11	-125	0	8	-161	169
746	0	12	13	3	18	0	-2	-7	-11	-13	-42	0	46	-75	121
747	0	16	31	1	89	1	-1	-36	-52	-11	-149	-2	138	-251	389
748	2	29	18	8	115	0	-16	-74	-10	-40	-258	-3	172	-401	573
749	1	10	21	12	22	7	-4	-6	-5	-17	-224	0	73	-256	329
750	1	24	37	4	396	0	-8	-30	-116	-25	-33	0	462	-212	674
751	0	113	5	45	43	0	-1	-8	-3	-1	-14	0	206	-27	233
752	3	3	47	1	15	0	0	-12	-1	-1	-24	-2	69	-40	109
753	2	55	3	1	3	4	0	0	0	-1	-40	0	68	-41	109
754	24	69	18	4	46	1	0	-28	-5	-7	-8	0	162	-48	210
755	4	20	14	8	166	0	-1	-3	-3	-1	-1	0	212	-9	221
756	0	34	25	12	6	0	-3	-20	-2	-3	-12	0	77	-40	117
757	1	49	38	0	8	0	-3	-1	0	-1	-11	0	96	-16	112
758	2	323	10	1	44	0	0	-1	-2	-2	-7	0	380	-12	392
759	5	7	2	28	9	0	0	-7	-3	-13	-10	0	51	-33	84
760	2	5	115	2	17	0	0	-4	-5	0	-2	0	141	-11	152
761	1	1193	12	5	37	1	0	-7	-3	-3	-4	0	1249	-17	1266
762	25	45	20	15	141	14	-2	-7	-2	-2	-6	-1	260	-20	280
763	4	40	38	24	36	2	-5	-21	-4	-1	-34	-1	144	-66	210
764	9	25	34	6	99	1	-20	-288	-122	-131	-146	-6	174	-713	887
765	5	85	19	46	541	6	-6	-34	-42	-8	-77	-1	702	-168	870
766	4	30	114	80	149	5	-5	-60	-10	-12	-31	-1	382	-119	501
767	8	83	255	20	632	0	0	-1	0	-1	-3	0	998	-5	1003
768	34	530	121	309	93	1	-2	-4	-2	-2	-8	-3	1088	-21	1109
769	88	70	181	7	279	1	-2	-1	-1	-1	-2	0	626	-7	633
770	7	276	12	29	357	1	-2	-27	-58	-5	0	0	682	-92	774
771	25	10	40	35	29	3	0	-6	-1	0	-1	0	142	-8	150
772	0	35	78	6	15	1	0	0	0	0	0	-1	135	-1	136
773	8	152	4	7	20	1	0	0	0	0	-23	0	192	-23	215
774	27	6	8	8	1	2	0	-3	-5	-13	-16	0	52	-37	89
775	2	30	12	2	69	4	-1	-35	-261	-17	-3	0	119	-317	436
776	14	144	14	132	144	2	-1	-167	-9	-2	-7	0	450	-186	636
777	31	438	598	19	96	12	-207	-185	0	-7	-88	-1	1194	-488	1682
778	5	179	35	5	649	2	-20	-16	-111	-45	-38	0	875	-230	1105
779	54	351	19	36	136	0	-11	-272	-74	-7	-1	0	596	-365	961
780	24	10	162	36	84	2	-8	-7	-2	0	0	0	318	-17	335
781	2	795	82	3	33	0	-1	0	0	0	0	0	915	-1	916
782	25	305	21	4	48	3	0	-1	0	-2	-1	0	406	-4	410
783	11	57	3	13	157	1	0	-1	-1	0	-4	0	242	-6	248
784	2	3	62	18	23	7	0	0	0	0	-2	0	115	-2	117
785	0	156	25	4	59	0	-1	-7	-2	-1	-1	0	244	-12	256
786	14	67	1	7	10	4	0	-6	-3	0	-9	0	103	-18	121
787	3	7	25	6	43	1	-7	-295	-59	-10	-401	0	85	-772	857
788	0	1	7	1	2	0	0	-7	-1	-1	-4	0	11	-13	24
789	6	16	31	2	6	1	-2	-85	-18	-6	-46	0	62	-157	219
790	7	31	3	4	85	3	-4	-42	-11	-9	-28	0	133	-94	227
791	1	6	4	0	89	2	0	-74	-142	-3	-91	-2	102	-312	414
792	1	13	39	19	435	1	0	-22	-47	-4	-35	-4	508	-112	620
793	1	34	168	50	106	0	0	-1	0	0	-6	0	359	-7	366
794	31	228	504	52	334	0	0	-3	0	-1	-8	0	1149	-12	1161
795	18	817	52	96	673	0	-1	-2	-1	-1	-11	0	1656	-16	1672
796	18	273	205	25	69	5	0	-14	-12	-2	-178	0	595	-206	801
797	23	235	61	7	1111	5	-2	-73	-79	-8	-16	-1	1442	-179	1621
798	8	240	31	47	11	1	-3	-25	-9	0	-1	0	338	-38	376
799	16	179	238	11	113	12	-14	-17	-2	-4	-7	0	569	-44	613
800	5	6	0	5	23	2	-14	-5	0	-3	-7	-4	41	-33	74
801	64	45	248	46	264	2	-1	-6	-9	-3	-25	0	669	-44	713
802	9	521	234	90	85	1	-16	-133	-133	-29	-397	-1	940	-709	1649
803	91	177	62	15	35	0	-13	-30	-4	-4	-9	-1	380	-61	441
804	37	221	65	14	149	3	-1	-2	-6	-2	-1	0	489	-12	501
805	23	268	51	5	102	1	-7	-299	-203	-5	-172	-1	450	-687	1137
806	5	87	37	4	48	5	-1	-24	-5	-5	-12	-5	186	-52	238
807	2	123	83	5	139	1	-14	-13	-31	-7	-326	-2	353	-393	746
808	1	113	23	21	58	0	-2	-92	-50	-37	-252	0	216	-433	649
809	51	161	302	19	280	3	-6	-146	-113	-8	-137	-1	816	-411	1227
810	4	249	23	87	105	0	-3	-154	-12	-33	-104	-2	468	-308	776
811	13	32	112	17	258	2	-3	-27	-12	-6	-45	-1	434	-94	528
812	8	209	29	14	147	2	-10	-54	-66	-26	-61	-2	409	-219	628
813	25	90	74	11	350	14	-12	-269	-29	-5	-29	-1	564	-345	909
814	9	435	57	16	445	5	-3	-19	-23	-2	-13	0	967	-60	1027
815	8	137	67	27	402	20	-14	-92	-21	-11	-19	-3	661	-160	821
816	38	111	707	62	30	8	-13	-28	-16	-11	-82	-2	956	-152	1108
817	7	396	24	2	17	0	-11	-93	-173	-36	-11	0	446	-324	770
818	40	147	7	2	0	0	-30	-696	-108	-9	-17	-4	196	-864	1060
819	12	28	35	2	3	1	-28	-164	-16	0	0	0	81	-208	289
820	2	17	0	0	1	0	-6	0	0	0	0	0	20	-6	26
821	4	1	0	0	0	0	-2	0	-3	-1	-7	0	5	-13	18
822	0	1	4	6	37	0	0	-4	-5	0	-10	0	48	-19	67
823	12	549	65	20	151	3	-1	-37	-11	-6	-17	0	800	-72	872
824	9	69	18	18	406	0	-2	-10	-38	-10	-74	-3	520	-137	657
825	2	76	29	29	106	4	0	-21	-5	-4	-117	0	246	-147	393
826	0	204	84	0	92	0	-18	-99	-42	-2	-47	0	380	-208	588
827	12	34	22	47	36	1	0	-17	0	0	-1	0	152	-18	170
828	7	65	187	3	315	3	-3	-12	-2	-4	-3	0	580	-24	604
829	9	1703	114	10	396	2	-8	-67	-12	0	-46	0	2234	-133	2367
830	28	135	79	24	234	1	0	-4	-4	-8	-4	0	501	-20	521
831	8	344	259	36	119	11	-3	-34	-13	-20	-79	0	777	-149	926
832	4	229	32	4	309	4	-1	-11	-1	-13	-23	0	582	-49	631
833	8	81	36	39	750	9	-1	-9	-34	0	-28	0	923	-72	995
834	51	12	48	24	166	2	-10	-29	-7	0	-8	0	303	-54	357
835	20	72	120	49	796	1	-8	-8	-10	-1	-27	-1	1058	-55	1113
836	19	181	44	14	11	3	0	-16	-6	-5	-84	-3	272	-114	386
837	1	46	25	2	39	0	-8	-94	-191	-18	-190	-2	113	-503	616
838	9	235	4	2	4	0	-21	-360	-84	-3	-302	-2	254	-772	1026
839	22	37	16	4	29	2	-11	-53	-125	-7	-32	0	110	-228	338
840	16	45	16	7	67	2	-9	-13	-6	-1	-19	0	153	-48	201
841	12	73	60	1	437	1	0	-6	-12	-1	-19	0	584	-38	622
842	4	537	18	17	8	0	0	-2	0	-1	-5	0	584	-8	592
843	5	41	472	3	106	1	-2	-6	-4	-10	-32	0	628	-54	682
844	3	34	1	5	9	0	0	-3	-2	-2	-3	0	52	-10	62
845	1	4	23	2	7	0	0	0	-1	-2	-7	0	37	-10	47
846	1	30	1	0	3	0	-1	-5	-2	-1	-3	0	35	-12	47
847	8	103	6	0	50	0	0	-2	-3	-1	-11	0	167	-17	184
848	2	17	3	4	46	0	-2	-8	-5	-2	-7	0	72	-24	96
849	0	6	11	10	32	0	-2	-20	-2	-2	-10	0	59	-36	95
850	1	1	15	8	5	1	-1	-3	-1	-3	-1	0	31	-9	40
851	0	236	61	9	773	0	-8	-101	-251	-1	-21	0	1079	-382	1461
852	2	6	0	3	28	0	0	-5	-1	0	-2	0	39	-8	47
853	2	12	35	9	121	1	-4	-1	-10	0	0	0	180	-15	195
854	3	6	5	2	5	2	0	0	0	0	0	0	23	0	23
855	15	221	12	6	240	7	-6	-152	0	0	0	0	501	-158	659
856	4	26	33	30	170	13	0	0	0	0	-1	0	276	-1	277
857	2	28	45	15	84	1	0	0	0	0	-4	-1	175	-5	180
858	9	212	11	18	91	4	0	0	-5	0	-2	-1	345	-8	353
859	20	31	26	22	264	1	0	-3	0	0	-4	0	364	-7	371
860	5	157	90	12	137	1	-1	-1	0	0	-4	0	402	-6	408
861	26	449	178	22	361	3	-6	-16	-8	-4	-18	0	1039	-52	1091
862	34	95	46	28	156	1	-7	-13	-8	-4	-22	-1	360	-55	415
863	12	175	77	48	130	1	0	-7	-4	0	-8	-2	443	-21	464
864	11	58	48	10	45	1	-1	-7	-4	-1	-5	-3	173	-21	194
865	24	190	86	6	76	0	-1	-21	-11	-2	-14	0	382	-49	431
866	5	41	18	5	75	0	-1	-7	-4	0	-19	-2	144	-33	177
867	3	161	38	37	402	6	-3	-45	-27	-7	-43	0	647	-125	772
868	9	33	45	202	227	0	0	-7	-3	-6	-8	0	516	-24	540
869	21	795	973	34	1308	6	-4	-64	-6	0	-22	-1	3137	-97	3234
870	6	23	9	36	323	0	0	-14	-6	-15	-24	0	397	-59	456
871	2	33	145	53	357	14	-2	-26	-27	-5	-28	-2	604	-90	694
872	7	475	121	13	592	2	-1	-17	-18	-5	-31	-1	1210	-73	1283
873	17	235	35	38	286	3	-6	-131	-28	-7	-39	-2	614	-213	827
874	4	124	130	44	414	4	-1	-1	-13	-3	-7	-1	720	-26	746
875	14	212	196	81	155	5	-5	-64	-17	-5	-17	0	663	-108	771
876	29	34	18	12	136	2	-8	-25	-7	-6	-7	-1	231	-54	285
877	2	52	7	9	62	19	-1	-28	-19	-3	-32	-2	151	-85	236
878	5	14	3	3	61	0	0	-2	-6	0	-16	0	86	-24	110
879	0	2	5	9	49	1	-1	-24	-19	0	-21	0	66	-65	131
880	10	19	42	6	70	7	0	-9	-2	-4	-3	0	154	-18	172
881	7	50	19	5	34	0	-2	-2	-3	0	-7	0	115	-14	129
882	2	72	31	7	243	2	-3	-2	-4	-4	-9	0	357	-22	379
883	3	20	17	2	26	1	-4	-1	-1	0	-4	0	69	-10	79
884	2	9	0	1	24	0	-2	-3	-2	0	-2	0	36	-9	45
885	0	2	4	1	57	0	-2	-8	-4	-3	-17	-1	64	-35	99
886	0	49	13	2	8	1	-1	-3	-4	0	-23	0	73	-31	104
887	1	26	81	2	547	0	-4	-8	-7	-2	-16	0	657	-37	694
888	1	65	5	21	56	0	-1	-75	-6	-6	-7	0	148	-95	243
889	2	14	128	1	87	1	-1	-14	-13	-28	-36	-1	233	-93	326
890	0	85	15	1	8	0	-8	-25	-14	0	-23	0	109	-70	179
891	13	8	7	1	3	0	0	-6	0	-2	-1	0	32	-9	41
892	0	16	1	0	3	0	0	-4	-2	0	-1	0	20	-7	27
893	0	2	0	0	1	0	0	-3	-1	0	-4	-1	3	-9	12
894	4	3	0	0	1	0	0	0	0	0	0	0	8	0	8
895	0	0	0	0	0	0	0	-1	0	0	-1	0	0	-2	2
896	0	0	0	0	0	0	0	0	0	-1	-1	0	0	-2	2
897	0	0	1	0	1	0	0	-4	0	0	0	0	2	-4	6
898	0	2	0	0	5	0	0	-3	-6	0	-3	0	7	-12	19
899	1	0	1	4	1	0	0	-5	-6	-1	-1	0	7	-13	20
900	0	5	17	1	45	2	0	-27	-3	-1	-4	0	70	-35	105
901	0	2	1	0	81	0	0	-30	-11	0	-33	0	84	-74	158
902	4	18	11	9	27	1	0	0	-1	-1	-7	0	70	-9	79
903	3	21	53	11	125	0	-3	-22	-21	-4	-44	0	213	-94	307
904	3	7	13	5	130	0	-3	-6	0	-1	-5	0	158	-15	173
905	0	16	21	18	77	1	-14	-6	-5	-5	-26	-1	133	-57	190
906	2	16	23	22	102	0	-3	-5	-3	0	-17	0	165	-28	193
907	4	316	43	11	33	2	-1	-50	-11	-3	-25	0	409	-90	499
908	7	55	57	2	43	2	-11	-19	-24	-7	-59	0	166	-120	286
909	2	38	15	9	38	2	-1	-14	-1	-2	-8	0	104	-26	130
910	18	74	68	14	244	3	-2	-49	-32	-2	-53	0	421	-138	559
911	4	28	31	14	52	0	0	-5	-2	-5	-34	0	129	-46	175
912	7	113	110	11	360	1	-11	-15	-20	-6	-19	0	602	-71	673
913	8	126	30	7	38	0	-2	-11	-33	-1	-21	0	209	-68	277
914	9	904	527	17	47	1	0	-3	-2	0	-1	-1	1505	-7	1512
915	32	532	47	13	32	0	-3	-15	-14	-14	-42	0	656	-88	744
916	47	80	61	24	108	2	0	-6	-2	-2	0	-1	322	-11	333
917	4	82	43	14	20	2	-1	-5	-6	0	-11	0	165	-23	188
918	4	10	13	3	79	0	-5	-11	-2	-148	-5	0	109	-171	280
919	10	57	8	24	8	2	-9	-23	-22	0	-10	0	109	-64	173
920	8	28	202	1	13	0	-4	-12	-4	0	-8	0	252	-28	280
921	5	51	1	2	2	0	-38	-26	-22	-19	-106	-1	61	-212	273
922	34	3	2	2	1	0	-2	-12	-9	-3	-49	-1	42	-76	118
923	3	72	8	3	2	0	-1	-59	-21	-12	-98	0	88	-191	279
924	0	19	3	1	12	0	-7	-71	-26	-51	-7	-5	35	-167	202
925	0	2	9	2	11	0	-2	-39	-88	-1	-187	-1	24	-318	342
926	0	2	12	2	15	0	-1	-268	-12	-3	-43	-1	31	-328	359
927	1	8	16	14	33	0	-20	-2	-73	-34	-127	0	72	-256	328
928	1	6	5	1	9	0	-1	-13	-10	-20	-128	-3	22	-175	197
929	2	19	0	0	10	0	-4	-5	-10	-8	-36	-2	31	-65	96
930	1	8	5	2	11	0	-8	-30	-25	-7	-291	-5	27	-366	393
931	0	3	2	0	3	0	-6	-26	-102	-23	-479	-1	8	-637	645
932	4	1	0	0	1	1	-5	-829	-92	-34	-400	-1	7	-1361	1368
933	0	4	0	1	14	0	-12	-104	-199	-62	-274	-1	19	-652	671
934	0	1	2	3	76	0	-10	-228	-86	-71	-350	0	82	-745	827
935	0	3	16	2	3	0	-42	-123	-45	-61	-27	0	24	-298	322
936	0	20	15	0	3	0	-13	-40	-48	-5	-17	-1	38	-124	162
937	0	22	10	1	23	1	-15	-319	-1	-7	-12	-2	57	-356	413
938	1	1	3	2	9	0	-54	-1	-4	0	-7	0	16	-66	82
939	0	5	3	0	2	0	0	0	0	0	-1	-1	10	-2	12
940	3	4	4	0	1	1	0	0	0	0	-1	0	13	-1	14
941	0	4	0	0	2	0	0	0	0	0	-2	0	6	-2	8
942	0	0	0	0	3	0	0	0	-1	0	-3	0	3	-4	7
943	0	0	0	0	1	0	0	0	0	0	-1	0	1	-1	2
944	0	0	3	0	0	0	0	0	-1	0	-1	0	3	-2	5
945	0	0	0	0	1	0	0	-2	-2	-2	-7	0	1	-13	14
946	2	0	1	0	0	0	-8	-43	-35	-5	-189	0	3	-280	283
947	0	1	1	0	0	0	0	-20	-24	-6	-17	0	2	-67	69
948	1	0	4	1	2	0	0	0	-1	-2	-1	0	8	-4	12
949	1	29	8	4	7	0	0	-58	-35	-8	-399	-2	49	-502	551
950	1	0	2	0	3	0	-3	-56	-10	-6	-42	0	6	-117	123
951	2	4	1	2	64	1	0	-13	-7	0	-22	0	74	-42	116
952	0	0	3	3	113	2	-1	-11	-5	-1	-31	-2	121	-51	172
953	0	7	11	17	123	1	0	-3	-2	0	-2	0	159	-7	166
954	0	19	29	4	46	0	-1	-5	-4	-1	-11	0	98	-22	120
955	0	28	6	18	41	0	-1	-5	-1	0	-2	0	93	-9	102
956	1	4	21	10	4	0	0	-1	-1	0	0	0	40	-2	42
957	1	252	10	1	3	0	0	-4	-2	0	-3	0	267	-9	276
958	10	11	0	0	8	0	-1	-1	-3	0	-4	0	29	-9	38
959	1	1	0	5	0	0	0	-1	0	0	0	0	7	-1	8
960	5	88	86	1	3	0	0	-23	-6	-1	0	0	183	-30	213
961	0	18	0	0	1	0	-3	-9	-3	0	0	0	19	-15	34
962	0	1	0	0	6	0	-1	-6	0	0	-4	-2	7	-13	20
963	0	0	0	0	112	3	0	-2	0	0	-14	0	115	-16	131
964	0	0	0	2	28	1	0	0	0	-1	-1	0	31	-2	33
965	0	2	42	12	9	0	0	0	0	0	-2	0	65	-2	67
966	0	33	32	0	1	0	-1	-8	-10	-8	-43	-1	66	-71	137
967	7	24	0	0	5	0	-2	-1	-1	-1	-22	0	36	-27	63
968	2	3	0	1	6	0	0	-3	-3	-5	-55	0	12	-66	78
969	0	1	0	1	2	1	0	-8	-20	-24	-12	0	5	-64	69
970	4	694	156	17	320	1	0	-26	-27	-3	-10	0	1192	-66	1258
971	0	6	7	10	4	0	-1	-20	-4	-6	-14	0	27	-45	72
972	2	55	35	1	47	0	-3	-8	-5	-8	-5	-3	140	-32	172
973	0	34	3	1	8	0	-1	-57	-25	-1	-5	0	46	-89	135
974	4	47	1	0	4	0	-2	-25	-1	-1	0	0	56	-29	85
975	5	86	96	17	160	1	0	-14	0	-1	-4	0	365	-19	384
976	0	2	1	2	1	0	0	0	0	0	-2	0	6	-2	8
977	0	0	0	0	0	0	0	0	-1	0	-2	0	0	-3	3
978	0	2	1	0	0	0	0	-3	0	-1	-58	0	3	-62	65
979	0	0	2	0	1	0	0	0	-4	0	-4	0	3	-8	11
980	0	1	1	0	1	0	0	-3	0	-1	-4	-1	3	-9	12
981	0	0	0	0	1	0	-1	-1	-2	-1	-9	0	1	-14	15
982	0	7	1	0	2	1	-2	-15	-2	-21	-224	-2	11	-266	277
983	0	0	0	1	1	0	-4	-5	-237	-35	-228	0	2	-509	511
984	0	0	2	0	7	0	-6	-93	-29	-12	-10	0	9	-150	159
985	0	0	0	3	13	1	-32	-122	-67	-7	-49	-7	17	-284	301
986	0	0	0	2	104	0	-6	-26	-4	-3	-23	0	106	-62	168
987	0	12	8	26	25	0	-17	-36	-16	-5	-97	0	71	-171	242
988	4	12	72	6	15	4	-18	-107	-115	-69	-218	-2	113	-529	642
989	7	209	7	4	888	0	-2	-47	-91	-5	-7	0	1115	-152	1267
990	10	2	1	50	6	0	-2	-23	-7	-2	-2	0	69	-36	105
991	0	0	101	2	0	0	-2	-18	-6	-4	-18	0	103	-48	151
992	0	40	1	0	0	0	-2	-1	0	0	-12	0	41	-15	56
993	5	6	0	0	10	0	-2	-8	-39	-2	-3	0	21	-54	75
994	1	1	0	0	25	0	-1	-68	-13	-2	-7	0	27	-91	118
995	0	0	10	0	12	0	-34	-256	-83	-21	-166	0	22	-560	582
996	2	11	8	4	8	0	0	0	-1	0	-1	0	33	-2	35
997	17	115	6	0	0	0	0	0	0	0	0	0	138	0	138
998	2	8	1	0	0	0	0	0	0	0	0	0	11	0	11
999	1	4	49	1	3	0	0	0	0	-1	0	0	58	-1	59
1000	0	4	0	0	4	0	0	0	0	0	-5	0	8	-5	13
1001	0	3	0	5	5	0	-3	-31	-4	0	-29	-1	13	-68	81
1002	0	4	10	0	38	0	-1	-5	-19	0	-1	0	52	-26	78
1003	1	24	17	8	55	0	0	-10	-2	0	0	0	105	-12	117
1004	1	13	24	3	9	0	-2	-2	0	0	-2	0	50	-6	56
1005	1	188	31	0	21	1	-2	-2	0	-1	-15	0	242	-20	262
1006	5	14	4	1	21	1	0	-3	-3	-3	-3	0	46	-12	58
1007	2	10	21	8	37	0	-1	-17	-14	-3	-2	0	78	-37	115
1008	1	14	10	2	7	0	-1	-10	-2	0	0	0	34	-13	47
1009	2	21	8	0	1	0	0	0	-1	-2	-5	0	32	-8	40
1010	1	17	3	0	7	0	-1	-9	-3	-1	-30	0	28	-44	72
1011	1	4	2	4	7	0	0	-11	-6	-1	-14	0	18	-32	50
1012	0	4	8	2	13	0	0	-1	-3	0	-2	0	27	-6	33
1013	0	13	9	3	78	0	-2	-22	-11	-11	-15	-1	103	-62	165
1014	1	11	3	17	113	0	-6	-251	-211	-18	-347	-5	145	-838	983
1015	1	7	7	10	53	2	0	-19	-4	-5	-15	-3	80	-46	126
1016	1	2	12	8	37	0	0	-6	-10	0	-8	0	60	-24	84
1017	3	107	85	8	8	0	-2	-13	-26	-7	-66	0	211	-114	325
1018	5	104	8	4	44	0	-1	-13	-6	-4	-8	-1	165	-33	198
1019	3	71	22	14	19	0	0	-4	-11	0	-18	0	129	-33	162
1020	0	6	32	7	43	1	-1	-99	-7	-57	-174	0	89	-338	427
1021	2	14	5	3	9	0	0	-4	-9	-4	-83	-2	33	-102	135
1022	3	3	4	1	10	0	-1	-11	-21	-2	-15	-3	21	-53	74
1023	4	5	0	5	9	0	-5	-85	-64	-15	-154	-2	23	-325	348
1024	0	0	2	1	1	1	-3	-103	-23	-3	-20	-2	5	-154	159
1025	0	2	0	1	4	4	-6	-14	-31	-3	-15	-1	11	-70	81
1026	1	0	1	4	150	3	-3	-39	-4	-1	-5	0	159	-52	211
1027	0	0	6	14	176	0	-9	-2	-1	-4	-2	0	196	-18	214
1028	0	1	62	8	9	0	-1	-2	-2	0	-6	0	80	-11	91
1029	1	829	162	2	84	1	0	-6	0	0	0	0	1079	-6	1085
1030	16	699	11	6	18	0	0	0	-1	0	-1	0	750	-2	752
1031	21	29	74	5	14	0	0	-1	-1	-2	0	0	143	-4	147
1032	10	45	12	5	26	1	0	-2	-1	0	0	0	99	-3	102
1033	7	1	2	5	3	0	0	0	0	0	-1	0	18	-1	19
1034	0	0	0	0	3	0	0	-1	-5	0	-8	0	3	-14	17
1035	0	7	0	0	1	0	-7	-95	-12	-4	-53	-3	8	-174	182
1036	1	0	0	0	6	0	-2	-7	-8	-3	-3	0	7	-23	30
1037	0	4	0	3	3	0	-7	-94	-28	-9	-116	-2	10	-256	266
1038	2	12	14	1	1	0	-9	-176	-60	-5	-210	0	30	-460	490
1039	0	6	1	0	3	0	-16	-26	-21	-13	-36	0	10	-112	122
1040	6	2	0	1	92	0	-4	-41	-89	-9	-73	0	101	-216	317
1041	2	8	5	4	5	0	-2	-39	-6	-5	-10	0	24	-62	86
1042	0	0	17	0	2	0	-2	-5	-7	-10	-86	0	19	-110	129
1043	0	54	3	0	4	0	-3	-48	-11	-10	-3	-1	61	-76	137
1044	3	20	6	0	63	0	-2	-9	-12	0	-2	0	92	-25	117
1045	2	7	1	4	20	2	-4	-207	-21	-5	-413	-3	36	-653	689
1046	0	0	1	0	30	2	-3	0	0	-1	-9	0	33	-13	46
1047	0	2	2	3	38	2	-3	-16	-3	-6	-10	0	47	-38	85
1048	1	4	12	4	58	0	-1	-13	-18	-4	-18	0	79	-54	133
1049	1	40	11	4	4	0	-13	-60	-17	-1	-88	0	60	-179	239
1050	9	11	9	1	7	0	-11	-6	-11	-2	-34	-1	37	-65	102
1051	2	28	2	0	2	1	0	-5	-3	-1	-2	0	35	-11	46
1052	7	3	5	1	0	0	-5	-84	-25	-4	-10	0	16	-128	144
1053	3	3	0	1	10	0	0	-2	-1	0	-1	-1	17	-5	22
1054	1	2	3	1	11	0	0	-4	-1	-1	-1	0	18	-7	25
1055	0	18	3	1	57	1	0	0	0	0	-4	0	80	-4	84
1056	2	76	13	1	29	1	-1	-22	-3	-8	-44	0	122	-78	200
1057	2	9	19	0	81	1	-1	-1	-1	-1	-4	0	112	-8	120
1058	5	76	24	3	23	2	0	-2	-32	-6	-29	0	133	-69	202
1059	3	90	70	6	193	0	-2	-67	-11	-41	-79	0	362	-200	562
1060	2	168	29	30	184	6	-3	-14	-11	-18	-27	0	419	-73	492
1061	2	23	41	19	395	1	-7	-7	-11	-2	-12	0	481	-39	520
1062	7	53	41	86	39	6	0	-13	0	0	-18	0	232	-31	263
1063	4	107	248	9	58	0	-3	-1	-13	-1	-11	-1	426	-30	456
1064	13	474	12	15	206	6	0	-22	-10	0	-7	0	726	-39	765
1065	10	34	9	2	310	1	0	-4	-6	0	-6	-1	366	-17	383
1066	1	2	12	2	10	1	-2	-1	0	0	-10	0	28	-13	41
1067	1	3	38	2	4	0	0	0	-3	0	0	0	48	-3	51
1068	3	22	8	3	0	3	0	-5	0	0	0	0	39	-5	44
1069	5	11	13	2	199	1	0	0	0	0	0	0	231	0	231
1070	1	7	0	8	4	0	0	0	0	0	0	0	20	0	20
1071	3	1	65	0	4	0	0	0	0	0	0	0	73	0	73
1072	0	35	1	1	1	0	0	0	0	0	0	0	38	0	38
1073	6	0	4	0	16	0	0	0	0	0	-3	0	26	-3	29
1074	0	5	1	9	3	3	0	0	0	0	-2	0	21	-2	23
1075	1	1	7	0	10	0	-3	-21	-60	-15	-5	0	19	-104	123
1076	0	2	10	10	35	0	0	-1	-1	0	0	0	57	-2	59
1077	2	62	42	3	23	0	0	-9	-3	0	-69	-2	132	-83	215
1078	2	9	19	5	12	2	-2	-4	-2	0	-2	-1	49	-11	60
1079	2	105	122	10	143	3	0	-23	-29	-1	-19	0	385	-72	457
1080	10	33	2	11	197	1	-3	-3	-3	-2	-2	0	254	-13	267
1081	0	1	8	11	30	0	0	-1	-1	-1	-1	0	50	-4	54
1082	0	7	47	0	13	0	0	0	0	-1	-2	-2	67	-5	72
1083	2	160	22	29	94	2	0	-3	0	0	0	0	309	-3	312
1084	7	5	2	0	4	0	0	0	0	-6	-2	0	18	-8	26
1085	1	19	2	0	19	1	0	-14	-7	0	-10	0	42	-31	73
1086	1	6	1	8	76	2	-1	0	0	0	-17	-1	94	-19	113
1087	0	1	3	32	349	1	0	-3	-3	-1	-14	0	386	-21	407
1088	0	3	131	31	271	7	0	-7	-6	-2	-43	0	443	-58	501
1089	5	191	103	12	297	1	0	-4	-4	0	-4	0	609	-12	621
1090	2	71	2	15	429	2	-7	-89	-11	-2	-21	0	521	-130	651
1091	0	0	32	13	2	0	-1	-13	-3	-3	-1	0	47	-21	68
1092	0	10	18	0	1	0	0	-2	-9	-2	-2	-1	29	-16	45
1093	0	126	0	0	0	0	-1	-5	-5	-1	-2	0	126	-14	140
1094	6	1	1	0	0	0	-6	-2	0	0	-1	0	8	-9	17
1095	0	0	0	0	0	1	0	0	0	-1	-1	0	1	-2	3
1096	1	14	0	0	0	0	0	0	0	0	0	0	15	0	15
1097	0	1	0	0	0	0	0	0	-2	0	0	0	1	-2	3
1098	0	0	0	0	0	0	0	0	0	0	0	0	0	0	0
1099	0	0	0	0	0	0	0	0	-1	0	0	0	0	-1	1
1100	0	1	0	0	16	0	0	-8	0	-1	-18	0	17	-27	44
1101	0	0	0	1	1	0	-1	-1	0	-1	-1	-1	2	-5	7
1102	0	0	2	0	2	0	0	0	-2	-2	-2	0	4	-6	10
1103	0	128	14	3	1	0	0	-6	0	-2	-6	0	146	-14	160
1104	2	74	36	2	54	0	-1	-38	-22	-12	-48	-1	168	-122	290
1105	1	7	2	4	6	0	0	-14	-22	0	-18	0	20	-54	74
1106	1	10	12	2	5	0	0	-11	-1	0	-9	0	30	-21	51
1107	0	8	6	1	25	0	-2	-9	-2	-5	-41	0	40	-59	99
1108	1	2	9	4	4	0	-2	-8	-12	-10	-36	-1	20	-69	89
1109	2	11	2	1	9	0	-3	-15	-61	-6	-38	0	25	-123	148
1110	1	8	1	1	1	1	-5	-193	-15	-5	-111	-2	13	-331	344
1111	0	0	2	0	39	0	-18	-15	-14	-2	-14	-1	41	-64	105
1112	0	4	0	2	63	1	-4	-35	-15	-20	-56	0	70	-130	200
1113	0	0	3	0	5	0	-4	-38	-42	-5	-10	-1	8	-100	108
1114	1	34	2	0	4	0	-6	-27	-97	-18	-648	-4	41	-800	841
1115	0	4	0	0	6	0	-2	-11	-1	-4	-18	-1	10	-37	47
1116	2	8	4	5	7	0	-8	-117	-75	-36	-64	-3	26	-303	329
1117	1	0	1	0	0	0	-4	-111	-47	-15	-187	-2	2	-366	368
1118	0	2	1	0	2	0	-10	-218	-179	-14	-181	-1	5	-603	608
1119	0	1	1	3	0	0	0	-91	-5	-1	-32	0	5	-129	134
1120	0	0	1	0	0	1	-1	-2	-34	-4	-11	0	2	-52	54
1121	0	1	0	0	46	0	0	-14	-18	0	-1	0	47	-33	80
1122	1	1	0	1	3	0	0	-3	0	-1	-3	0	6	-7	13
1123	0	6	2	1	6	0	0	0	0	0	0	0	15	0	15
1124	0	7	4	2	7	0	0	-2	0	0	-2	0	20	-4	24
1125	3	3	6	1	1	0	0	-3	-2	0	-5	0	14	-10	24
1126	1	26	26	0	10	2	-4	-28	-13	-1	-11	0	65	-57	122
1127	1	22	1	2	24	1	0	-2	-1	-1	-2	0	51	-6	57
1128	4	3	6	4	141	2	-1	-1	-2	-1	-1	0	160	-6	166
1129	2	9	15	2	86	3	-1	-26	-8	0	0	0	117	-35	152
1130	1	82	16	14	190	1	-2	-2	-1	0	-3	0	304	-8	312
1131	2	98	75	21	4	0	-1	0	0	0	0	0	200	-1	201
1132	1	36	26	0	6	0	0	-1	0	0	-3	0	69	-4	73
1133	4	33	2	2	1	0	0	-2	-1	-1	-1	0	42	-5	47
1134	7	1	2	1	7	0	0	0	-1	-1	0	0	18	-2	20
1135	2	8	0	1	6	0	0	-2	-1	0	0	0	17	-3	20
1136	4	2	5	22	39	0	0	-1	0	0	0	0	72	-1	73
1137	0	2	1	1	0	0	0	-2	0	0	0	0	4	-2	6
1138	0	1	1	0	9	0	0	0	0	0	-4	0	11	-4	15
1139	0	2	1	1	12	0	0	0	0	-1	-4	0	16	-5	21
1140	0	4	1	2	14	0	0	0	-1	0	0	0	21	-1	22
1141	0	1	4	0	7	0	0	0	-1	0	0	0	12	-1	13
1142	0	2	4	0	1	0	0	-1	-3	-1	0	0	7	-5	12
1143	0	2	0	0	20	0	0	-6	0	0	0	0	22	-6	28
1144	0	1	0	0	1	0	-3	-3	0	0	0	0	2	-6	8
1145	0	1	5	2	31	0	0	0	-1	0	-47	0	39	-48	87
1146	0	69	1	0	23	0	0	0	0	-3	-21	0	93	-24	117
1147	0	4	3	11	11	0	0	0	-11	-4	-11	-3	29	-29	58
1148	2	4	30	6	17	3	0	-32	-26	-10	-40	-2	62	-110	172
1149	5	53	4	22	33	0	-10	-61	-125	-17	-63	-2	117	-278	395
1150	15	47	19	9	69	1	-14	-821	-19	-17	-363	-2	160	-1236	1396
1151	8	21	12	4	42	0	-16	-21	-22	-7	-65	-2	87	-133	220
1152	12	7	4	3	29	0	-6	-234	-22	-4	-28	0	55	-294	349
1153	0	110	17	0	2	1	-3	-82	-10	-1	-223	-3	130	-322	452
1154	1	6	4	1	37	0	-1	-8	-11	0	-48	-1	49	-69	118
1155	1	22	7	6	19	0	-4	-81	-26	-31	-219	-1	55	-362	417
1156	2	34	180	3	13	1	-2	-3	-20	-4	-78	0	233	-107	340
1157	0	92	22	1	27	0	0	-31	-6	-11	-29	0	142	-77	219
1158	9	26	14	3	33	1	-4	-70	-173	-59	-26	0	86	-332	418
1159	3	8	4	4	109	0	-3	-121	-13	-3	-37	-2	128	-179	307
1160	0	6	12	5	93	0	-3	-9	-5	0	-25	-1	116	-43	159
1161	2	11	4	7	2	0	-1	-2	0	0	-4	-1	26	-8	34
1162	2	3	28	0	6	0	-1	-3	-4	-1	-2	0	39	-11	50
1163	3	206	0	1	9	0	-1	-1	0	-2	-2	0	219	-6	225
1164	7	8	11	0	1	4	-3	-146	-51	0	-18	0	31	-218	249
1165	0	2	14	5	28	4	0	-1	0	-2	0	-1	53	-4	57
1166	1	19	12	4	113	2	0	0	-2	-1	-13	0	151	-16	167
1167	1	34	127	20	309	1	0	-3	-2	-3	-5	0	492	-13	505
1168	3	25	14	4	65	0	-1	0	-1	0	-2	0	111	-4	115
1169	1	38	13	2	4	0	-2	-29	-13	-3	-24	0	58	-71	129
1170	1	16	3	0	50	0	0	-2	0	-1	-20	0	70	-23	93
1171	10	161	6	1	27	2	0	-37	-13	-8	-65	0	207	-123	330
1172	5	11	15	7	149	1	-1	0	-6	-2	-6	0	188	-15	203
1173	0	53	13	6	20	0	-4	-74	-8	-2	-17	0	92	-105	197
1174	3	0	5	3	28	0	0	-7	-1	-1	-2	0	39	-11	50
1175	0	7	0	2	48	1	-3	-9	-2	-1	-1	0	58	-16	74
1176	1	1	1	11	70	0	0	-1	0	0	-1	0	84	-2	86
1177	1	8	46	16	3	1	-1	0	-1	0	0	0	75	-2	77
1178	1	70	55	3	9	0	-3	-2	-6	-1	-7	0	138	-19	157
1179	3	202	1	1	9	0	-1	-1	-1	-1	-2	0	216	-6	222
1180	4	16	9	2	42	1	-1	-4	-4	0	-3	0	74	-12	86
1181	1	9	0	25	20	0	0	-1	0	0	-1	0	55	-2	57
1182	1	8	5	0	0	0	0	-2	-2	0	-1	0	14	-5	19
1183	0	0	1	0	3	0	-2	-40	-5	-1	-17	-3	4	-68	72
1184	1	0	0	0	0	0	-1	-2	-3	0	-11	0	1	-17	18
1185	0	0	0	0	1	0	0	-2	0	0	0	0	1	-2	3
1186	0	1	0	0	1	0	0	0	0	0	0	0	2	0	2
1187	1	0	0	0	0	0	0	0	0	0	0	0	1	0	1
1188	0	0	0	0	0	0	0	0	-1	0	0	0	0	-1	1
1189	0	1	0	1	0	0	0	0	0	0	0	0	2	0	2
1190	0	0	1	0	0	0	0	-2	0	0	-1	0	1	-3	4
1191	0	0	0	0	0	0	0	-1	0	0	0	0	0	-1	1
1192	0	0	0	0	2	0	-1	-18	-8	0	-2	-1	2	-30	32
1193	0	0	0	0	0	0	0	0	0	0	-1	0	0	-1	1
1194	0	1	0	1	1	0	-2	-5	-23	-5	-41	0	3	-76	79
1195	0	0	2	0	2	0	-1	-3	-7	0	-2	0	4	-13	17
1196	0	0	0	0	4	0	-2	-5	0	0	0	0	4	-7	11
1197	0	0	3	0	0	0	0	0	0	0	0	0	3	0	3
1198	0	0	0	0	0	0	0	0	0	0	0	0	0	0	0
1199	0	0	0	0	1	0	0	0	0	0	0	0	1	0	1
1200	1	4	1	0	2	0	0	0	0	0	-2	0	8	-2	10
1201	0	0	1	1	8	0	0	0	0	0	0	0	10	0	10
1202	0	3	4	0	0	0	0	0	0	0	-2	0	7	-2	9
1203	0	1	4	0	0	0	0	0	-1	-2	-4	0	5	-7	12
1204	0	7	0	0	0	0	-1	-6	-1	-1	-2	0	7	-11	18
1205	0	0	0	0	2	0	-1	-1	0	0	0	0	2	-2	4
1206	0	0	0	0	0	0	0	-1	-4	0	0	0	0	-5	5
1207	0	0	2	0	0	0	-1	-3	0	0	-1	0	2	-5	7
1208	0	1	0	0	2	0	0	-1	-3	0	-1	0	3	-5	8
1209	0	0	0	0	0	0	0	-5	-1	0	-1	0	0	-7	7
1210	0	0	0	0	1	0	0	-29	-4	-1	-6	0	1	-40	41
1211	0	0	0	1	0	0	0	0	0	0	-1	0	1	-1	2
1212	0	0	1	4	6	2	0	0	0	0	-1	0	13	-1	14
1213	0	0	0	3	129	1	0	-1	-1	-1	-4	0	133	-7	140
1214	0	1	0	3	15	0	0	0	0	-1	-1	0	19	-2	21
1215	0	0	18	10	98	1	0	0	-1	-1	-5	0	127	-7	134
1216	0	53	23	1	7	0	0	0	0	0	0	0	84	0	84
1217	13	252	61	4	42	2	0	-1	0	0	0	0	374	-1	375
1218	6	55	22	4	74	1	0	-2	0	-1	0	0	162	-3	165
1219	3	30	19	6	29	0	0	-3	-1	0	-1	0	87	-5	92
1220	1	45	91	5	17	0	0	-1	0	0	-4	0	159	-5	164
1221	1	37	13	2	80	2	-1	0	0	-4	-5	-1	135	-11	146
1222	2	6	4	7	13	0	0	0	0	0	-5	0	32	-5	37
1223	0	98	71	3	9	1	0	-2	-8	-6	-4	0	182	-20	202
1224	4	223	3	2	131	4	0	-1	0	-1	-8	0	367	-10	377
1225	3	25	2	5	76	0	0	-7	-1	-1	-2	0	111	-11	122
1226	0	2	14	6	29	0	0	-2	-9	-1	-16	-1	51	-29	80
1227	0	53	57	1	14	0	0	-4	-1	0	-2	-1	125	-8	133
1228	2	104	18	2	35	0	-2	-1	-3	-10	-13	0	161	-29	190
1229	5	34	5	3	9	1	-1	-41	-8	-11	-27	0	57	-88	145
1230	3	20	42	3	118	0	-1	-23	-1	-2	-4	0	186	-31	217
1231	0	1	0	3	62	1	-1	-11	-3	-2	-11	0	67	-28	95
1232	15	40	15	20	114	1	-5	-7	-3	-2	-13	0	205	-30	235
1233	1	67	28	8	13	0	0	-1	0	-1	0	0	117	-2	119
1234	4	43	12	4	13	0	0	-10	-6	-4	-5	0	76	-25	101
1235	4	8	7	1	10	2	-3	-4	-7	-1	-6	0	32	-21	53
1236	1	12	0	1	21	0	0	-20	-6	-3	-14	-6	35	-49	84
1237	1	11	74	6	163	0	-2	0	-3	-9	-61	0	255	-75	330
1238	1	50	12	5	1	0	-3	-15	-12	-5	-14	-1	69	-50	119
1239	10	16	8	0	7	0	-8	-11	-13	-3	0	0	41	-35	76
1240	3	101	1	0	0	0	-12	-151	-54	-5	-96	-1	105	-319	424
1241	8	0	0	0	0	0	-4	-55	0	0	0	0	8	-59	67
1242	0	0	0	0	1	0	0	0	0	0	-4	0	1	-4	5
1243	0	0	0	0	5	0	0	0	0	-6	-1	0	5	-7	12
1244	0	15	0	0	6	0	0	-1	-3	0	0	0	21	-4	25
1245	1	1	1	2	0	0	0	-28	-1	0	-54	0	5	-83	88
1246	0	0	3	1	1	0	-15	-1	-2	-1	-39	0	5	-58	63
1247	1	4	1	2	2	0	0	0	-2	0	-1	-1	10	-4	14
1248	2	0	4	3	33	0	0	-2	-5	0	-4	-1	42	-12	54
1249	0	1	2	0	3	0	-1	-5	-3	-2	-14	0	6	-25	31
1250	0	1	0	0	0	0	-1	-2	-4	-1	-76	0	1	-84	85
1251	0	1	0	0	3	0	-1	-10	-2	-2	-15	-3	4	-33	37
1252	0	3	0	0	0	0	-3	-2	-32	-5	-92	0	3	-134	137
1253	0	0	0	0	2	0	0	-4	-4	-2	-4	0	2	-14	16
1254	0	1	2	1	3	0	0	0	-6	-1	-3	0	7	-10	17
1255	0	0	3	1	1	0	0	-3	-1	0	-14	0	5	-18	23
1256	1	8	3	1	1	0	-4	-13	-52	-9	-92	0	14	-170	184
1257	0	4	2	0	0	0	-1	-128	-30	-23	-21	0	6	-203	209
1258	0	3	5	1	0	1	-6	-41	-30	-3	-92	0	10	-172	182
1259	0	7	4	2	12	0	-9	-14	-18	-7	-47	-3	25	-98	123
1260	3	6	5	0	77	0	-5	-82	-4	-24	-71	0	91	-186	277
1261	0	61	15	4	57	1	-5	-42	-16	-2	-6	0	138	-71	209
1262	0	4	13	4	2	0	0	-1	0	0	0	0	23	-1	24
1263	4	9	10	0	10	0	-1	0	0	-6	-23	0	33	-30	63
1264	2	5	0	0	0	1	-1	-3	-19	-4	-51	-1	8	-79	87
1265	0	0	3	0	9	0	0	-6	-7	-1	-42	0	12	-56	68
1266	0	0	2	3	0	0	-1	-4	-3	-2	-14	0	5	-24	29
1267	0	0	3	0	22	0	0	-9	-3	0	-2	0	25	-14	39
1268	0	4	3	3	14	0	0	0	0	0	0	0	24	0	24
1269	0	1	0	2	3	0	-1	-3	-1	0	-3	-1	6	-9	15
1270	0	2	2	3	0	0	0	-2	-2	0	-5	0	7	-9	16
1271	0	17	7	0	1	0	-1	-15	-7	-5	-10	-2	25	-40	65
1272	2	7	2	0	0	1	-2	-22	-76	-1	-15	0	12	-116	128
1273	4	7	5	1	14	0	-1	-4	-6	-3	-41	0	31	-55	86
1274	0	1	37	1	24	0	-17	-26	-20	-5	-51	0	63	-119	182
1275	1	47	22	17	10	0	0	-9	-4	-3	-16	0	97	-32	129
1276	2	23	32	10	0	0	-6	-51	-29	-20	-165	-3	67	-274	341
1277	0	70	3	0	2	0	-2	-3	-8	-4	-18	0	75	-35	110
1278	5	24	0	0	0	0	-1	-4	-28	0	0	0	29	-33	62
1279	7	0	0	0	0	0	0	-16	-1	0	-1	0	7	-18	25
1280	0	1	1	0	0	0	0	-2	0	0	-7	0	2	-9	11
1281	0	4	1	1	3	0	-6	-1	-3	-5	-6	0	9	-21	30
1282	0	1	1	2	2	0	0	0	0	0	-1	0	6	-1	7
1283	6	1	1	1	8	0	0	0	0	0	0	0	17	0	17
1284	0	2	8	8	17	0	0	0	0	0	0	0	35	0	35
1285	1	7	18	0	9	1	0	0	0	0	0	0	36	0	36
1286	0	33	1	0	0	0	0	-1	0	0	0	0	34	-1	35
1287	0	4	1	0	0	0	0	0	0	0	0	0	5	0	5
1288	0	0	1	0	0	0	0	0	0	0	0	0	1	0	1
1289	0	0	0	1	1	0	0	0	0	0	-1	0	2	-1	3
1290	0	6	2	0	1	0	0	-1	-1	0	-4	0	9	-6	15
1291	0	8	0	0	5	2	0	0	-1	-2	0	0	15	-3	18
1292	2	1	3	1	73	0	-1	-30	-3	0	0	0	80	-34	114
1293	0	1	7	1	3	0	0	-1	0	0	0	0	12	-1	13
1294	0	0	1	0	0	0	0	0	0	0	0	0	1	0	1
1295	1	1	4	1	15	0	0	0	0	0	0	0	22	0	22
1296	0	0	0	0	0	1	0	0	0	0	0	0	1	0	1
1297	0	0	0	0	0	0	0	0	0	0	0	0	0	0	0
1298	0	1	0	0	0	0	0	0	0	0	0	0	1	0	1
1299	0	0	0	0	0	0	0	0	0	0	-5	0	0	-5	5
1300	0	0	0	0	0	0	0	-1	0	0	-2	0	0	-3	3
1301	0	2	0	0	20	0	0	0	-4	0	-3	0	22	-7	29
1302	3	54	6	7	4	1	0	-2	0	0	0	0	75	-2	77
1303	1	11	5	3	18	0	-1	-1	-1	-1	0	0	38	-4	42
1304	0	3	0	6	68	0	0	0	0	0	0	0	77	0	77
1305	0	1	11	1	4	0	0	0	0	0	0	0	17	0	17
1306	0	47	16	2	45	0	0	0	0	0	0	0	110	0	110
1307	0	102	0	4	0	0	0	0	0	0	-1	0	106	-1	107
1308	1	0	6	2	28	0	0	0	-1	0	0	0	37	-1	38
1309	0	22	0	4	2	0	0	-3	0	0	-1	0	28	-4	32
1310	0	0	7	0	55	1	0	-2	-1	-3	-3	0	63	-9	72
1311	0	22	0	5	17	0	0	-1	0	0	0	0	44	-1	45
1312	3	4	29	3	24	0	0	-5	0	0	-1	0	63	-6	69
1313	0	1	1	1	0	0	0	-3	0	0	-1	0	3	-4	7
1314	0	3	4	0	0	0	0	-1	-2	0	-18	0	7	-21	28
1315	0	8	4	1	1	0	-1	0	0	0	0	0	14	-1	15
1316	9	4	6	30	14	0	0	0	0	0	0	0	63	0	63
1317	2	9	0	0	0	0	-1	-1	0	0	-5	0	11	-7	18
1318	0	1	2	0	0	0	0	-3	-1	0	-1	0	3	-5	8
1319	0	0	0	0	0	0	0	-1	0	0	-2	-1	0	-4	4
1320	0	1	0	0	2	0	0	0	0	0	0	0	3	0	3
1321	0	1	0	0	8	0	0	0	-1	0	0	0	9	-1	10
1322	0	3	0	6	10	0	0	-2	0	0	0	-1	19	-3	22
1323	0	6	1	0	7	0	0	0	0	0	-1	0	14	-1	15
1324	1	1	0	0	0	0	0	0	0	0	0	0	2	0	2
1325	2	0	0	0	0	0	0	0	0	0	0	0	2	0	2
1326	0	1	1	0	2	0	-1	-2	0	-1	0	0	4	-4	8
1327	0	0	0	0	0	0	0	0	0	0	0	0	0	0	0
1328	0	0	0	0	0	0	0	0	-1	0	0	0	0	-1	1
1329	0	0	0	0	2	0	0	0	0	0	0	0	2	0	2
1330	0	0	0	1	3	0	0	0	-1	0	-7	0	4	-8	12
1331	0	0	0	0	0	0	0	0	0	0	0	0	0	0	0
1332	0	2	2	0	0	0	0	0	0	0	0	0	4	0	4
1333	0	3	0	0	0	0	0	-2	-3	0	0	0	3	-5	8
1334	0	1	0	0	0	0	0	-1	0	0	0	0	1	-1	2
1335	0	0	0	0	0	0	0	-1	0	0	0	0	0	-1	1
1336	0	1	0	0	0	0	0	-2	-1	0	0	0	1	-3	4
1337	0	0	0	0	0	0	0	0	0	0	0	0	0	0	0
1338	0	0	0	0	0	0	0	0	-1	0	0	0	0	-1	1
1339	0	0	0	0	0	0	0	0	0	0	0	0	0	0	0
1340	0	0	0	0	0	0	0	0	0	0	-13	0	0	-13	13
1341	0	0	0	0	0	0	0	0	0	-1	-1	0	0	-2	2
1342	0	0	0	0	0	0	0	0	0	0	-3	0	0	-3	3
1343	0	0	0	0	0	0	-1	-3	-2	-2	-5	0	0	-13	13
1344	0	0	0	0	0	0	0	0	-1	0	0	0	0	-1	1
1345	0	0	0	0	0	0	0	0	0	0	0	0	0	0	0
1346	0	0	0	0	0	0	0	0	0	0	0	0	0	0	0
1347	0	0	0	0	2	0	0	0	0	0	-1	0	2	-1	3
1348	0	1	0	1	0	0	-1	-2	0	0	-1	-1	2	-5	7
1349	0	0	0	0	0	0	0	-11	-1	0	-13	-1	0	-26	26
1350	0	0	1	0	0	0	-4	0	-1	0	-5	0	1	-10	11
1351	0	0	0	1	16	1	0	0	0	0	-1	0	18	-1	19
1352	0	0	0	0	2	0	0	0	0	0	-1	0	2	-1	3
1353	0	0	3	0	8	0	-2	-1	0	-2	-4	0	11	-9	20
1354	0	10	3	1	4	0	0	-1	0	0	-2	0	18	-3	21
1355	0	14	3	2	9	0	-1	-5	0	0	-29	0	28	-35	63
1356	0	13	3	0	11	0	-1	-2	0	-3	-6	0	27	-12	39
1357	1	5	1	3	27	1	0	-4	-1	-3	-1	0	38	-9	47
1358	0	4	5	2	28	1	-3	-26	-7	-6	-12	0	40	-54	94
1359	1	35	9	1	22	1	-1	-2	0	-2	-8	0	69	-13	82
1360	0	39	11	0	44	0	-2	-4	-9	-1	-1	0	94	-17	111
1361	0	20	5	14	69	2	-2	-33	-4	-2	-6	0	110	-47	157
1362	1	11	19	9	7	1	-4	-9	0	0	-14	0	48	-27	75
1363	1	7	12	3	13	0	0	0	0	-2	0	0	36	-2	38
1364	9	67	8	48	22	1	0	0	-4	-2	-1	0	155	-7	162
1365	5	13	56	0	1	0	0	-4	-1	0	0	0	75	-5	80
1366	0	12	4	3	3	0	0	-1	-5	0	-3	0	22	-9	31
1367	3	1	1	3	33	0	0	-1	-1	-1	-2	0	41	-5	46
1368	2	7	2	6	76	0	0	-3	0	0	-2	0	93	-5	98
1369	2	8	7	5	70	0	-1	-1	0	0	0	0	92	-2	94
1370	6	40	20	27	5	0	0	-2	-1	0	0	0	98	-3	101
1371	1	13	9	0	2	0	0	0	-1	0	0	0	25	-1	26
1372	2	20	0	0	1	0	0	0	0	0	0	0	23	0	23
1373	2	0	0	0	0	0	0	-2	-5	-2	-3	0	2	-12	14
1374	0	1	4	0	58	0	0	0	-2	0	0	0	63	-2	65
1375	1	87	5	1	87	0	0	-2	-1	-1	-2	0	181	-6	187
1376	0	0	1	9	14	0	-1	0	-6	-1	-2	0	24	-10	34
1377	0	7	3	22	12	0	0	-1	0	0	-1	0	44	-2	46
1378	0	73	19	3	4	0	0	-16	-1	0	-1	0	99	-18	117
1379	4	7	4	0	6	0	0	0	0	0	-2	0	21	-2	23
1380	1	11	1	2	1	0	0	-1	-2	0	0	0	16	-3	19
1381	3	0	1	0	1	0	0	-4	0	0	0	0	5	-4	9
1382	0	0	0	0	0	0	0	0	0	0	0	-6	0	-6	6
1383	0	0	0	0	0	0	0	0	-1	0	-3	0	0	-4	4
1384	0	0	0	0	0	0	0	-3	-2	-1	0	0	0	-6	6
1385	0	0	3	0	1	0	0	-5	-1	0	-2	0	4	-8	12
1386	0	0	0	0	2	0	-6	-213	-8	-33	-188	0	2	-448	450
1387	0	0	0	0	0	0	0	0	0	-5	-20	0	0	-25	25
1388	0	1	0	0	8	0	0	0	-12	-9	-66	0	9	-87	96
1389	0	0	0	1	2	0	0	-1	-5	-12	-29	-1	3	-48	51
1390	0	1	7	0	7	0	-1	-17	-5	-5	-61	0	15	-89	104
1391	0	15	1	0	6	0	-2	-5	-2	-4	-9	-2	22	-24	46
1392	2	9	2	2	6	1	-9	-110	-12	-16	-49	-1	22	-197	219
1393	1	0	5	0	7	0	-9	-26	-15	-15	-27	0	13	-92	105
1394	0	8	4	1	19	0	0	-7	-7	-6	-58	-1	32	-79	111
1395	2	17	17	1	10	0	-10	-4	-14	-6	-16	0	47	-50	97
1396	2	29	7	0	6	1	-9	-47	-8	-8	-250	-1	45	-323	368
1397	0	17	13	1	14	0	-5	-13	-22	-32	-50	0	45	-122	167
1398	1	19	1	0	27	0	-6	-14	-29	-35	-20	0	48	-104	152
1399	0	9	4	2	15	0	-1	-108	-17	-11	-47	0	30	-184	214
1400	0	15	4	0	14	0	-2	-4	0	0	-20	0	33	-26	59
1401	1	41	2	3	1	0	-1	-1	-3	-3	-13	-2	48	-23	71
1402	2	9	7	0	21	0	-1	-16	-21	-7	-108	-1	39	-154	193
1403	3	16	1	2	14	0	-7	-21	-35	-6	-144	-1	36	-214	250
1404	1	4	8	2	11	0	-3	-44	-17	-17	-68	0	26	-149	175
1405	2	29	28	1	14	0	-3	-58	-37	-13	-55	-3	74	-169	243
1406	2	14	2	1	54	0	-4	-164	-85	-11	-135	-1	73	-400	473
1407	3	4	4	6	43	0	-13	-71	-82	-19	-258	-1	60	-444	504
1408	2	8	26	2	24	0	-2	-45	-12	-10	0	-1	62	-70	132
1409	9	214	293	12	51	1	-6	-15	-6	-1	-7	-4	580	-39	619
1410	1	14	3	1	12	2	-8	-18	-2	-4	-11	0	33	-43	76
1411	4	5	2	1	21	3	-2	-48	-15	-6	-44	-3	36	-118	154
1412	0	3	3	1	4	0	-3	-15	-13	-1	-23	0	11	-55	66
1413	0	5	3	4	1	0	-6	-36	-35	-5	-70	-2	13	-154	167
1414	0	3	2	0	1	0	-4	-25	-14	-9	-127	-1	6	-180	186
1415	2	11	2	1	5	0	-1	-1	-1	-1	-4	0	21	-8	29
1416	8	64	2	0	8	0	-2	-87	-29	-4	-27	-1	82	-150	232
1417	2	0	0	0	1	0	-10	-231	-40	-2	-44	-1	3	-328	331
1418	1	2	0	0	6	0	-2	-10	-3	0	-9	-1	9	-25	34
1419	0	0	2	0	1	1	-4	-20	-12	-2	-5	-2	4	-45	49
1420	0	0	0	0	1	0	-2	-30	-21	-4	-85	-8	1	-150	151
1421	0	8	3	4	1	0	0	-6	-2	-14	-7	0	16	-29	45
1422	7	29	13	1	1	0	-2	-6	-3	0	0	0	51	-11	62
1423	0	5	1	2	0	1	-2	-14	0	0	-8	0	9	-24	33
1424	0	3	1	0	2	0	-7	-1	-1	-1	-2	0	6	-12	18
1425	0	1	0	0	0	0	0	0	0	0	0	0	1	0	1
1426	0	0	1	0	4	0	0	0	0	0	-1	0	5	-1	6
1427	0	0	0	0	0	0	-3	-41	-7	-3	-253	0	0	-307	307
1428	0	0	1	0	5	0	0	-1	-12	-5	-12	0	6	-30	36
1429	2	0	4	7	28	0	-2	-31	-16	-1	-14	0	41	-64	105
1430	2	15	17	5	21	1	0	-25	-13	-1	-5	0	61	-44	105
1431	0	4	1	0	6	0	-3	-3	-1	0	-2	0	11	-9	20
1432	0	3	2	0	3	0	0	0	0	0	-1	0	8	-1	9
1433	0	0	2	1	3	0	0	0	0	0	-3	0	6	-3	9
1434	0	14	1	0	2	0	0	-1	0	0	-6	0	17	-7	24
1435	1	0	0	1	5	0	0	-7	-2	-1	-2	0	7	-12	19
1436	0	0	7	0	14	0	0	0	-3	-4	-5	0	21	-12	33
1437	1	121	4	2	2	0	0	-1	-1	-1	-1	0	130	-4	134
1438	1	9	13	1	3	0	0	-15	-5	-1	-3	0	27	-24	51
1439	0	15	0	1	6	0	0	-7	-2	-1	0	0	22	-10	32
1440	2	7	3	2	5	0	0	-2	0	0	0	0	19	-2	21
1441	1	15	12	3	51	0	-1	-2	-1	0	-3	-1	82	-8	90
1442	2	20	1	5	5	0	-1	-12	-1	-3	-13	-1	33	-31	64
1443	8	58	46	5	53	0	-11	-30	-38	0	-91	0	170	-170	340
1444	5	152	27	29	17	0	0	-24	-2	-1	-5	0	230	-32	262
1445	19	50	55	3	44	1	-5	-83	-16	-6	-34	-2	172	-146	318
1446	2	16	10	4	173	1	0	-11	-1	0	-2	0	206	-14	220
1447	4	18	18	5	111	8	0	-5	-3	0	-18	-1	164	-27	191
1448	0	56	37	7	14	0	0	-3	-2	0	-2	0	114	-7	121
1449	1	100	4	0	9	0	0	-2	-4	-1	-1	0	114	-8	122
1450	4	5	7	0	23	0	-1	-2	-1	0	-6	-1	39	-11	50
1451	1	4	10	2	5	0	0	-1	0	0	-3	0	22	-4	26
1452	0	48	29	1	2	0	-2	-7	-19	-3	-27	0	80	-58	138
1453	0	10	0	2	8	0	0	0	0	0	-1	0	20	-1	21
1454	1	3	6	2	35	0	0	0	0	0	-1	0	47	-1	48
1455	0	4	4	2	53	0	0	0	0	0	0	0	63	0	63
1456	0	2	4	7	18	0	0	0	0	0	0	0	31	0	31
1457	1	3	13	0	94	1	0	0	0	0	-2	0	112	-2	114
1458	0	31	7	4	59	0	0	-3	-2	0	-9	0	101	-14	115
1459	0	0	2	2	9	0	0	-3	0	0	-1	0	13	-4	17
1460	1	6	14	1	2	0	0	0	0	0	0	0	24	0	24
1461	1	96	17	0	0	0	0	0	0	0	0	0	114	0	114
1462	3	19	0	0	2	0	0	0	0	0	0	0	24	0	24
1463	2	1	0	1	1	0	0	-1	0	0	0	0	5	-1	6
1464	0	0	4	0	0	0	0	0	0	0	0	0	4	0	4
1465	0	2	1	1	0	0	0	0	-1	0	-1	0	4	-2	6
1466	1	9	2	0	5	0	0	0	-1	0	-1	0	17	-2	19
1467	1	0	0	0	10	0	0	-6	-3	0	-3	0	11	-12	23
1468	0	0	0	2	59	0	0	-8	-3	-1	-17	-1	61	-30	91
1469	1	0	3	1	3	0	-2	-10	-7	-1	-35	0	8	-55	63
1470	0	10	14	1	24	1	-1	-18	-19	-2	-21	-2	50	-63	113
1471	1	30	4	4	39	0	-4	-82	-44	-1	-109	0	78	-240	318
1472	7	5	2	1	3	0	-1	-11	-9	0	-45	-1	18	-67	85
1473	5	506	121	2	11	0	0	-5	-1	-2	-2	0	645	-10	655
1474	0	36	10	0	23	0	-1	-1	-3	0	-4	0	69	-9	78
1475	1	15	1	0	17	0	0	-7	-4	-1	-3	0	34	-15	49
1476	0	0	6	4	2	0	-1	0	0	0	0	0	12	-1	13
1477	0	19	10	0	0	0	0	0	0	0	0	0	29	0	29
1478	5	20	0	0	0	0	0	0	0	0	0	0	25	0	25
1479	2	0	0	0	0	0	0	0	0	-1	-2	0	2	-3	5
1480	0	0	0	0	4	0	0	-6	-15	-3	-3	0	4	-27	31
1481	0	0	0	0	0	0	0	-3	0	0	-6	-1	0	-10	10
1482	0	1	1	0	12	2	0	0	0	0	-1	0	16	-1	17
1483	2	12	9	5	150	2	0	0	-5	-2	-4	0	180	-11	191
1484	4	4	24	9	64	2	-1	-15	-17	-1	-24	0	107	-58	165
1485	2	18	21	6	13	0	0	-5	-5	-1	-15	0	60	-26	86
1486	1	154	18	4	22	0	0	-1	-1	0	-2	0	199	-4	203
1487	1	28	15	2	18	0	-2	-13	-3	-1	-17	-1	64	-37	101
1488	1	5	8	3	12	0	0	-1	0	0	-2	0	29	-3	32
1489	2	52	11	5	2	0	0	-4	-2	-3	-69	-1	72	-79	151
1490	1	6	1	0	6	0	-1	-10	-16	-10	-30	-1	14	-68	82
1491	2	23	3	1	75	1	0	-9	-13	-1	-15	0	105	-38	143
1492	1	8	5	3	36	0	-3	-116	-3	0	-11	-2	53	-135	188
1493	1	2	7	3	5	0	-14	-82	-23	-9	-65	-2	18	-195	213
1494	0	15	16	2	51	0	0	-4	-6	0	-2	0	84	-12	96
1495	0	32	20	4	193	0	0	-2	0	0	-5	0	249	-7	256
1496	0	6	9	6	3	0	-1	-5	-3	0	-9	0	24	-18	42
1497	3	18	13	1	4	0	-6	-14	-19	-9	-18	0	39	-66	105
1498	3	84	10	1	11	0	0	-15	-14	-3	-4	-1	109	-37	146
1499	3	15	6	1	18	0	-7	-43	-10	-10	-288	-2	43	-360	403
1500	2	11	6	1	15	0	0	-11	-3	-6	-18	-2	35	-40	75
1501	4	8	8	7	31	0	-1	-62	-31	-3	-21	-3	58	-121	179
1502	1	14	2	1	4	0	-1	-76	-5	-1	-29	-1	22	-113	135
1503	1	6	3	0	4	0	-1	-1	-2	0	-71	-1	14	-76	90
1504	1	2	0	0	1	0	0	-3	-1	-2	-28	0	4	-34	38
1505	0	0	1	0	0	0	0	-13	-18	-2	-2	0	1	-35	36
1506	0	7	0	0	0	0	-3	-146	-21	0	-26	0	7	-196	203
1507	2	7	1	1	1	2	-5	-83	0	-1	-4	0	14	-93	107
1508	1	4	6	0	6	0	-7	0	-2	0	-8	0	17	-17	34
1509	0	2	0	0	0	0	0	0	0	0	-1	0	2	-1	3
1510	1	0	2	1	5	0	0	0	0	0	0	0	9	0	9
1511	0	0	4	3	0	0	0	0	0	0	0	0	7	0	7
1512	1	5	6	0	20	3	0	0	0	0	0	0	35	0	35
1513	0	21	0	6	107	2	0	-1	0	0	-11	-1	136	-13	149
1514	0	0	12	4	219	2	-1	-1	-2	-2	-24	0	237	-30	267
1515	0	47	27	18	159	0	0	-3	-6	0	-11	0	251	-20	271
1516	2	11	4	1	17	0	0	-15	-2	0	-24	0	35	-41	76
1517	1	24	3	0	8	0	0	-80	-16	-25	-315	-1	36	-437	473
1518	1	146	0	0	1	0	-2	-21	-12	-5	-21	-1	148	-62	210
1519	2	1	9	1	24	0	-9	-79	-16	-23	-549	-1	37	-677	714
1520	0	8	3	0	16	0	-6	-4	-9	-6	-61	-1	27	-87	114
1521	5	17	24	6	25	0	-1	-24	-9	-9	-25	0	77	-68	145
1522	0	14	15	3	46	0	-9	-150	-96	-12	-76	0	78	-343	421
1523	7	18	2	3	15	0	-13	-967	-122	-17	-804	-5	45	-1928	1973
1524	4	43	20	2	70	1	-6	-31	-13	-3	-13	0	140	-66	206
1525	9	506	37	39	242	7	-4	-74	-15	-5	-22	-1	840	-121	961
1526	5	9	9	2	109	1	-17	-812	-86	-12	-220	-2	135	-1149	1284
1527	1	42	2	1	87	3	-10	-81	-45	-9	-229	-1	136	-375	511
1528	1	31	131	13	194	4	-3	-26	-54	-5	-30	-3	374	-121	495
1529	0	206	29	14	58	0	-3	-70	-5	-3	-98	-2	307	-181	488
1530	17	36	15	2	88	0	-8	-29	-15	-6	-75	0	158	-133	291
1531	4	154	22	64	287	1	-2	-6	-13	-3	-9	0	532	-33	565
1532	8	80	149	2	481	0	0	-10	-4	0	-4	0	720	-18	738
1533	3	138	18	9	17	0	-1	-38	-1	-2	-1	0	185	-43	228
1534	2	5	21	2	21	12	-5	-21	-7	0	-8	0	63	-41	104
1535	0	8	7	5	154	0	-3	-13	-10	-8	-68	0	174	-102	276
1536	4	25	14	11	33	2	0	-1	0	-1	-5	0	89	-7	96
1537	8	163	72	16	99	0	-1	-1	-2	0	-4	0	358	-8	366
1538	5	65	21	9	34	0	0	-7	-11	-4	-31	-1	134	-54	188
1539	9	25	17	4	11	0	0	-5	0	0	-1	0	66	-6	72
1540	5	364	25	1	66	0	-4	-147	-30	-4	-73	0	461	-258	719
1541	4	17	2	5	54	0	0	-3	0	0	-1	0	82	-4	86
1542	2	74	57	18	57	0	0	-2	0	-1	-1	0	208	-4	212
1543	2	49	20	5	25	3	0	0	0	0	-2	0	104	-2	106
1544	3	180	31	2	137	1	-2	-3	-3	-9	-27	0	354	-44	398
1545	5	85	5	10	17	0	0	-1	-2	0	0	0	122	-3	125
1546	5	15	77	7	35	0	-1	-42	-2	0	-8	0	139	-53	192
1547	0	2	0	1	2	0	-9	-5	-2	-1	-14	0	5	-31	36
1548	0	6	1	0	4	0	0	-1	-1	-1	-5	0	11	-8	19
1549	0	17	2	1	28	0	0	-1	0	0	-6	-1	48	-8	56
1550	1	30	22	0	15	1	0	-6	-17	-4	-44	0	69	-71	140
1551	1	3	5	0	45	0	0	-8	-7	-1	-6	0	54	-22	76
1552	0	63	10	3	6	1	-4	-522	-7	-3	-16	0	83	-552	635
1553	2	10	4	2	17	0	-13	-155	-12	-9	-75	0	35	-264	299
1554	1	3	0	1	3	0	-1	-10	-5	0	-31	0	8	-47	55
1555	1	9	3	0	17	0	-1	-28	-2	-5	-26	-1	30	-63	93
1556	2	1	5	1	16	0	0	-2	-15	-1	-20	0	25	-38	63
1557	0	18	0	0	3	0	0	-3	-3	-3	-6	0	21	-15	36
1558	2	13	8	3	47	0	-1	-10	-7	-1	-15	0	73	-34	107
1559	0	209	18	5	22	0	-1	-13	-7	-5	-4	-1	254	-31	285
1560	5	32	70	2	199	1	-2	-5	-10	0	-14	-3	309	-34	343
1561	1	176	7	7	18	1	-3	-132	-29	-18	-25	-1	210	-208	418
1562	4	8	51	2	17	3	-34	-103	-45	-16	-16	-1	85	-215	300
1563	2	135	14	3	61	1	-2	-20	-6	-6	-12	0	216	-46	262
1564	5	13	10	13	15	0	-1	-7	-3	-1	-14	-1	56	-27	83
1565	3	79	83	16	45	3	-8	-34	-12	-7	-86	-3	229	-150	379
1566	6	79	31	6	67	2	-2	-15	-8	-3	-31	-1	191	-60	251
1567	9	435	34	3	81	3	-3	-31	-2	-4	-14	0	565	-54	619
1568	15	358	48	23	127	1	-6	-45	-29	-14	-50	-1	572	-145	717
1569	0	17	31	17	6	1	0	-2	0	0	-1	-1	72	-4	76
1570	4	117	97	17	210	0	0	-2	-1	0	-5	0	445	-8	453
1571	6	63	2	12	42	1	0	-17	-5	-6	-15	0	126	-43	169
1572	12	125	29	3	19	0	-1	-2	-11	0	-1	0	188	-15	203
1573	4	151	21	7	16	0	0	-32	-4	0	0	0	199	-36	235
1574	9	27	51	3	173	0	-5	-16	-4	0	-20	-1	263	-46	309
1575	0	0	0	1	5	0	0	0	0	0	0	0	6	0	6
1576	1	4	0	0	2	0	0	0	0	0	-3	0	7	-3	10
1577	0	0	0	0	10	0	0	0	0	0	0	0	10	0	10
1578	0	1	0	1	0	0	0	0	0	0	0	0	2	0	2
1579	1	0	0	0	0	0	0	0	0	0	0	0	1	0	1
1580	0	0	0	0	0	0	0	0	0	0	0	0	0	0	0
1581	0	0	0	0	1	0	0	0	0	0	-2	0	1	-2	3
1582	0	0	0	0	0	0	0	0	0	0	-1	0	0	-1	1
1583	0	1	1	1	11	0	0	0	-1	0	-1	0	14	-2	16
1584	1	1	2	0	4	0	0	0	0	-3	-3	0	8	-6	14
1585	0	2	0	0	7	0	0	0	0	0	-4	0	9	-4	13
1586	3	5	18	0	3	0	0	-1	0	0	0	0	29	-1	30
1587	1	9	1	3	1	0	-1	-3	-1	0	-83	0	15	-88	103
1588	5	0	0	1	2	0	0	-1	0	-1	-9	0	8	-11	19
1589	0	0	0	0	6	0	0	0	-2	0	-2	0	6	-4	10
1590	0	1	5	4	14	1	0	-2	-6	0	-7	0	25	-15	40
1591	1	79	8	0	11	0	0	-50	-3	-4	-8	0	99	-65	164
1592	2	25	4	2	0	0	-21	-178	-15	-4	-14	-2	33	-234	267
1593	1	2	0	0	6	0	-3	-41	-4	-3	-17	0	9	-68	77
1594	0	17	4	2	22	0	0	-60	-15	-6	-78	0	45	-159	204
1595	0	2	2	0	1	0	-3	-7	-2	0	-2	0	5	-14	19
1596	0	0	0	0	0	0	0	0	0	0	0	0	0	0	0
1597	0	1	1	0	0	0	0	0	-1	0	0	0	2	-1	3
1598	0	0	0	0	2	0	0	-1	0	0	-3	0	2	-4	6
1599	0	0	0	0	0	0	0	0	0	0	0	-1	0	-1	1
1600	0	0	1	0	2	0	0	-4	-11	-2	-10	-7	3	-34	37
1601	1	0	0	1	61	0	0	-1	0	0	-15	0	63	-16	79
1602	0	1	4	3	8	4	-4	-167	-12	-14	-30	0	20	-227	247
1603	0	3	3	0	4	0	-1	-3	-44	-1	0	0	10	-49	59
1604	0	3	2	1	10	0	-7	-234	-36	0	-30	0	16	-307	323
1605	0	2	11	1	2	0	-17	-39	-21	-6	-126	0	16	-209	225
1606	1	8	6	1	94	1	-2	-3	-11	-28	-36	0	111	-80	191
1607	1	12	2	2	54	0	-1	-7	-9	0	-4	0	71	-21	92
1608	2	37	371	15	15	0	0	-14	-1	-3	-12	0	440	-30	470
1609	0	543	37	4	25	0	-1	-11	-17	-1	-8	-1	609	-39	648
1610	19	31	0	2	33	1	-1	-23	0	-2	-13	0	86	-39	125
1611	1	7	1	7	72	1	-2	-1	0	-3	-3	0	89	-9	98
1612	1	18	28	14	15	2	-4	-38	-11	-2	-43	-1	78	-99	177
1613	0	9	22	8	35	0	-1	-31	-1	-1	-15	0	74	-49	123
1614	0	25	4	2	113	0	-3	-24	-34	-1	-31	0	144	-93	237
1615	7	2	0	35	12	0	-1	-98	-25	-6	0	0	56	-130	186
1616	0	6	25	3	3	0	0	-8	0	0	0	0	37	-8	45
1617	0	400	3	1	3	0	0	-1	0	0	0	0	407	-1	408
1618	9	39	4	2	5	0	0	0	-1	-1	0	0	59	-2	61
1619	3	6	2	0	0	0	0	-4	-1	-1	-1	0	11	-7	18
1620	5	458	82	17	11	0	-1	-21	-2	-2	-1	-1	573	-28	601
1621	0	116	21	0	110	0	-1	-36	-1	0	-6	0	247	-44	291
1622	0	81	7	0	60	0	-4	-24	-12	-2	-34	0	148	-76	224
1623	6	0	4	5	3	0	-1	-7	-10	-7	-25	0	18	-50	68
1624	1	47	29	0	0	0	0	-23	-7	-2	-12	-1	77	-45	122
1625	4	16	0	1	2	0	-4	-49	-9	-3	-30	0	23	-95	118
1626	5	74	4	3	7	0	-1	-7	0	-1	-62	0	93	-71	164
1627	5	50	11	1	22	5	-1	-14	-4	-5	-18	0	94	-42	136
1628	1	3	2	4	101	0	-2	-48	-34	-2	-29	0	111	-115	226
1629	0	12	4	8	54	3	0	-41	-6	-3	0	0	81	-50	131
1630	1	60	146	10	44	1	-1	-6	0	0	-3	-1	262	-11	273
1631	1	368	16	1	27	1	-1	-6	-1	0	-8	0	414	-16	430
1632	6	38	25	8	12	1	0	0	0	-1	-1	0	90	-2	92
1633	0	25	16	0	1	0	0	0	0	0	-2	0	42	-2	44
1634	0	3	0	1	7	0	0	0	-1	-1	-2	0	11	-4	15
1635	4	1	0	1	5	3	0	-1	0	0	0	0	14	-1	15
1636	0	3	11	0	6	0	0	-18	-3	-1	-6	0	20	-28	48
1637	0	4	0	1	6	0	-3	-7	-6	0	-5	0	11	-21	32
1638	1	0	1	1	4	0	0	0	0	0	-1	0	7	-1	8
1639	0	4	1	0	1	0	0	-1	0	-1	-4	0	6	-6	12
1640	0	5	0	0	2	0	0	0	0	0	-45	-1	7	-46	53
1641	0	9	4	1	5	0	0	0	-1	-5	-9	-1	19	-16	35
1642	0	2	0	3	6	1	0	-1	-4	0	-11	0	12	-16	28
1643	0	9	3	1	11	0	0	-5	-5	0	-7	0	24	-17	41
1644	2	16	12	4	6	1	0	-8	-2	0	-3	0	41	-13	54
1645	0	8	0	1	26	0	0	0	0	0	-13	-1	35	-14	49
1646	0	0	0	1	5	0	0	-7	-7	-2	-22	0	6	-38	44
1647	0	0	4	0	5	1	-1	-1	0	0	-11	0	10	-13	23
1648	0	74	5	2	15	1	0	-7	-3	0	-73	-8	97	-91	188
1649	1	3	3	4	64	2	0	-17	-22	-52	-187	-3	77	-281	358
1650	1	1	37	11	186	0	-4	-45	-77	-17	-65	-2	236	-210	446
1651	1	11	14	22	25	0	-10	-173	-137	-19	-198	-3	73	-540	613
1652	11	90	61	8	23	1	-4	-56	-19	-5	-33	-2	194	-119	313
1653	5	36	5	1	16	1	0	-5	-8	0	-8	0	64	-21	85
1654	20	74	0	8	94	0	-1	-14	-1	-3	-8	0	196	-27	223
1655	1	3	1	2	9	0	-5	-7	-2	-3	-12	0	16	-29	45
1656	1	37	263	4	45	0	-1	-3	-6	-1	-4	0	350	-15	365
1657	1	206	3	9	11	0	-8	-83	-13	-10	-59	-1	230	-174	404
1658	7	4	4	3	6	3	-27	-87	-68	-52	-126	0	27	-360	387
1659	2	1	0	5	319	1	-3	-9	-13	-7	-40	0	328	-72	400
1660	0	10	0	0	52	0	-18	-1098	-22	-9	-90	-1	62	-1238	1300
1661	0	0	1	8	2	0	-13	-10	-11	-3	-64	0	11	-101	112
1662	0	7	181	0	7	0	-1	-9	-9	-6	-6	0	195	-31	226
1663	9	179	19	14	56	0	-4	-90	-37	-33	-370	-2	277	-536	813
1664	8	111	39	10	6	0	-5	-12	-3	-6	-6	-1	174	-33	207
1665	46	559	74	5	44	0	-6	-180	-52	-17	-184	-2	728	-441	1169
1666	17	227	94	44	29	0	-25	-344	-122	-69	-807	-3	411	-1370	1781
1667	5	15	34	1	26	0	-5	-46	-85	-30	-280	0	81	-446	527
1668	2	222	9	5	70	2	-10	-269	-384	-90	-36	0	310	-789	1099
1669	19	35	31	13	947	10	-21	-462	-23	-2	-1	-2	1055	-511	1566
1670	0	3	0	5	11	0	-2	-16	-3	0	-5	-1	19	-27	46
1671	0	38	19	1	14	0	-1	-3	0	-7	-49	-2	72	-62	134
1672	10	105	1	2	34	0	0	0	0	0	0	0	152	0	152
1673	5	13	1	2	2	0	0	-3	0	0	0	0	23	-3	26
1674	1	37	4	1	4	0	0	0	0	0	0	0	47	0	47
1675	6	11	0	0	23	1	0	-1	0	-1	0	-1	41	-3	44
1676	0	1	0	0	3	0	0	0	-1	0	-4	0	4	-5	9
1677	0	2	4	0	8	0	0	-2	-2	-4	-7	0	14	-15	29
1678	1	79	17	4	25	0	0	-2	-55	-41	-416	-1	126	-515	641
1679	3	14	16	2	5	0	0	-8	-2	-10	-7	0	40	-27	67
1680	0	7	8	0	12	0	-13	-10	-14	-6	-4	0	27	-47	74
1681	0	0	1	2	9	0	-2	-40	-12	-5	-60	-2	12	-121	133
1682	0	0	1	2	0	0	-1	-12	-2	-4	-23	0	3	-42	45
1683	3	12	17	1	16	0	-1	-8	-6	0	-1	0	49	-16	65
1684	6	29	2	6	23	0	-4	-62	-28	0	-12	0	66	-106	172
1685	2	2	2	1	6	0	-2	-62	-1	-5	-21	0	13	-91	104
1686	0	28	7	0	5	0	-1	-2	-2	0	-3	0	40	-8	48
1687	0	1	1	2	3	0	0	0	-1	0	-4	0	7	-5	12
1688	0	3	0	1	8	0	0	-1	0	-1	-56	-1	12	-59	71
1689	0	3	0	0	6	0	0	-2	-8	-5	-74	0	9	-89	98
1690	0	1	5	0	16	0	-1	-21	-100	-22	-258	-1	22	-403	425
1691	2	1	2	4	5	0	-4	-114	-76	-14	-98	-1	14	-307	321
1692	0	8	17	0	7	0	-7	-98	-88	-27	-233	-1	32	-454	486
1693	2	15	4	0	20	0	-4	-32	-29	-2	-27	0	41	-94	135
1694	2	9	10	0	13	0	-4	-133	-26	-10	-35	-1	34	-209	243
1695	0	3	12	3	7	1	-15	-139	-68	-19	-367	-2	26	-610	636
1696	0	13	12	1	8	1	-3	-51	-40	-68	-516	-12	35	-690	725
1697	0	7	5	2	27	0	-2	-15	-362	-27	-761	0	41	-1167	1208
1698	5	49	8	2	3	0	-10	-1137	-154	-60	-616	-8	67	-1985	2052
1699	6	2	3	0	24	0	-40	-195	-173	-54	-391	-5	35	-858	893
1700	4	18	0	0	16	0	-17	-841	-117	-31	-620	-5	38	-1631	1669
1701	3	4	1	0	14	0	-32	-307	-303	-52	-620	-9	22	-1323	1345
1702	0	20	4	7	72	0	-3	-173	-64	-23	-201	0	103	-464	567
1703	3	5	22	11	62	4	0	-20	-24	-8	-179	-3	107	-234	341
1704	0	84	56	4	764	1	0	-10	-10	-3	-188	0	909	-211	1120
1705	8	775	66	67	14	1	-6	-228	-62	-37	-361	-1	931	-695	1626
1706	4	24	19	15	13	1	-4	-68	-25	-18	-118	-1	76	-234	310
1707	4	930	33	4	68	0	-4	-144	-54	-12	-117	-1	1039	-332	1371
1708	14	58	15	3	10	0	-25	-788	-228	-15	-76	-5	100	-1137	1237
1709	8	19	11	3	8	0	-3	-39	-8	-1	-12	0	49	-63	112
1710	2	82	11	0	23	0	-1	-12	-3	0	-11	-2	118	-29	147
1711	3	3	0	0	12	1	0	0	-2	-2	-26	0	19	-30	49
1712	4	3	19	2	3	0	-5	-107	-180	-34	-60	-5	31	-391	422
1713	0	8	2	1	1	0	-54	-1996	-101	-24	-190	-10	12	-2375	2387
1714	1	7	1	0	51	0	-9	-76	-22	-5	-63	-2	60	-177	237
1715	6	45	10	1	29	0	-9	-636	-9	-3	-165	-2	91	-824	915
1716	2	0	1	0	3	0	-2	-23	0	-1	-10	-2	6	-38	44
1717	0	0	1	0	0	0	0	-1	0	-1	-3	0	1	-5	6
1718	0	1	1	0	1	0	0	0	0	0	-4	0	3	-4	7
1719	1	1	0	1	1	0	0	0	0	0	-2	-1	4	-3	7
1720	0	1	1	0	1	0	0	0	0	-1	-2	0	3	-3	6
1721	0	2	0	0	0	0	0	-3	-3	0	-11	-1	2	-18	20
1722	0	0	1	0	4	1	0	0	0	-1	-2	0	6	-3	9
1723	0	4	0	0	293	0	-2	-5	-4	-15	-59	0	297	-85	382
1724	0	0	0	25	6	1	0	-18	-1	-3	-7	0	32	-29	61
1725	0	4	52	0	13	0	-3	-9	-143	-10	-60	0	69	-225	294
1726	2	11	0	0	3	0	-1	-11	-2	-2	-9	0	16	-25	41
1727	6	5	0	1	0	0	-5	-58	-20	-11	-41	0	12	-135	147
1728	1	1	2	0	6	0	-15	-261	-94	-31	-205	-1	10	-607	617
1729	0	3	2	0	2	0	-3	-127	-4	-3	-22	0	7	-159	166
1730	0	0	0	0	12	0	-14	-441	-107	-2	-37	0	12	-601	613
1731	0	0	0	0	36	0	-1	-8	0	0	-2	0	36	-11	47
1732	0	4	29	10	13	1	0	-1	0	0	-2	0	57	-3	60
1733	2	33	42	4	22	0	0	-2	0	0	0	0	103	-2	105
1734	2	14	3	0	12	0	0	0	0	0	-2	-6	31	-8	39
1735	8	50	37	22	38	2	0	-11	-1	-3	-186	0	157	-201	358
1736	6	189	107	11	107	0	-12	-261	-270	-46	-294	-3	420	-886	1306
1737	3	16	16	16	69	2	0	-2	-2	-3	-9	0	122	-16	138
1738	5	176	334	11	56	0	-4	-23	-298	-1	-103	-1	582	-430	1012
1739	10	87	15	12	39	0	0	-21	-3	-2	-9	-2	163	-37	200
1740	16	113	100	37	597	3	-12	-54	-8	-15	-67	-1	866	-157	1023
1741	3	19	47	62	80	3	-3	-15	-3	-2	-35	-2	214	-60	274
1742	4	111	349	6	400	1	-12	-62	-195	-5	-40	0	871	-314	1185
1743	24	649	10	137	437	0	0	-3	-3	0	-1	0	1257	-7	1264
1744	41	63	346	36	6	0	-2	-12	0	0	0	0	492	-14	506
1745	5	72	15	0	0	0	0	-1	0	0	0	0	92	-1	93
1746	7	31	2	0	1	0	0	0	0	0	0	0	41	0	41
1747	0	16	0	0	0	0	0	0	0	0	-3	0	16	-3	19
1748	0	0	1	0	44	0	0	0	0	0	-1	0	45	-1	46
1749	0	60	3	13	11	1	0	-1	-1	0	0	0	88	-2	90
1750	3	4	33	1	1	2	0	0	0	-1	-5	0	44	-6	50
1751	1	26	2	0	44	0	-4	-16	-3	0	-3	0	73	-26	99
1752	1	15	1	25	10	4	0	0	0	-2	-6	0	56	-8	64
1753	0	4	105	0	282	2	-1	-20	-16	-2	-11	0	393	-50	443
1754	1	281	15	38	377	1	0	-12	0	-2	-9	0	713	-23	736
1755	5	9	280	9	44	0	0	-4	-3	-1	-2	0	347	-10	357
1756	0	15	39	1	48	1	0	-2	0	-1	-7	0	104	-10	114
1757	14	2	17	3	29	0	0	-7	-2	0	0	0	65	-9	74
1758	3	147	18	2	64	0	-4	-2	-4	0	-1	0	234	-11	245
1759	4	118	46	8	68	0	0	-1	-1	0	-5	0	244	-7	251
1760	27	1435	257	24	16	11	0	-3	-1	-1	-43	0	1770	-48	1818
1761	1	2	2	3	464	1	0	0	-2	-8	-48	0	473	-58	531
1762	0	19	0	35	62	0	0	-5	-19	-12	-59	-1	116	-96	212
1763	1	5	242	5	36	0	-2	-41	-16	-6	-108	0	289	-173	462
1764	1	1353	42	4	49	0	-2	-31	-33	-4	-59	-1	1449	-130	1579
1765	20	71	7	3	59	0	-4	-72	-14	-3	-5	0	160	-98	258
1766	0	30	32	8	47	2	-6	-34	-5	0	-1	0	119	-46	165
1767	0	8	12	6	224	2	-24	-58	-7	-9	-77	-3	252	-178	430
1768	1	3	2	34	28	2	-1	-1	0	-1	-2	0	70	-5	75
1769	10	43	156	5	220	0	-1	-2	-2	-1	-22	-1	434	-29	463
1770	4	239	6	28	14	0	0	-3	0	-2	-6	0	291	-11	302
1771	5	0	1	2	1	0	-2	-3	-1	-2	-4	-1	9	-13	22
1772	1	41	1	0	0	0	-1	-6	-3	0	0	0	43	-10	53
1773	1	1	1	0	0	0	0	-2	-1	-1	-2	-1	3	-7	10
1774	0	2	0	0	2	0	-1	-4	-1	-3	-5	0	4	-14	18
1775	0	0	0	0	0	0	-2	-17	-66	-10	-70	-3	0	-168	168
1776	0	7	1	0	0	0	-6	-29	-19	-1	-16	-3	8	-74	82
1777	3	4	21	33	135	3	-8	-659	-163	-9	-71	-3	199	-913	1112
1778	1	8	47	29	278	1	-11	-64	-59	-9	-52	0	364	-195	559
1779	16	169	20	7	12	0	-3	-81	-90	-5	-5	-7	224	-191	415
1780	17	226	26	8	166	1	-1	-22	-30	0	-64	0	444	-117	561
1781	12	27	44	27	49	1	0	-20	-2	-1	-7	0	160	-30	190
1782	2	5	9	0	76	0	0	-8	-7	0	-13	0	92	-28	120
1783	3	8	11	10	64	1	-2	-13	-1	-1	-2	0	97	-19	116
1784	3	44	26	19	36	1	-5	-34	-9	0	-29	0	129	-77	206
1785	17	192	59	17	98	2	-2	-21	-3	-4	-100	0	385	-130	515
1786	17	147	18	6	290	7	-2	-17	-32	-7	-17	0	485	-75	560
1787	11	49	30	18	1546	2	0	-94	-27	-2	-75	-2	1656	-200	1856
1788	0	45	126	59	48	1	-6	-57	-11	-7	-70	-2	279	-153	432
1789	3	64	136	4	31	0	-2	-54	-16	-17	-56	-9	238	-154	392
1790	4	2173	50	12	53	1	-3	-31	-199	0	-485	0	2293	-718	3011
1791	93	170	103	8	61	1	-7	-166	-58	-192	-8	0	436	-431	867
1792	5	130	21	13	520	0	-14	-131	-515	-2	0	0	689	-662	1351
1793	7	93	10	18	1	5	-69	-1213	-77	-9	-218	-3	134	-1589	1723
1794	9	48	44	17	7	0	-2	-10	-2	0	-2	0	125	-16	141
1795	35	1358	53	64	29	3	-2	-44	-3	-1	-3	0	1542	-53	1595
1796	39	1269	194	47	1098	16	0	-5	-3	0	-2	0	2663	-10	2673
1797	47	168	54	44	1323	2	0	-4	-2	0	-4	0	1638	-10	1648
1798	41	159	164	164	191	1	0	-25	-2	0	-5	-1	720	-33	753
1799	5	175	226	41	147	2	0	-13	-2	0	-2	-2	596	-19	615
1800	6	192	10	21	899	0	0	-17	-5	-2	-433	-1	1128	-458	1586
1801	10	174	10	99	76	5	0	-2	0	-20	-56	0	374	-78	452
1802	3	183	269	5	20	0	0	-2	-85	-1	-14	0	480	-102	582
1803	17	114	18	20	17	1	0	-101	-4	-2	-4	0	187	-111	298
1804	46	538	706	30	207	3	-2	-247	-14	0	-6	0	1530	-269	1799
1805	12	831	283	36	419	0	-3	-48	-1	0	-5	0	1581	-57	1638
1806	13	560	184	53	192	1	-1	-18	-3	-4	0	0	1003	-26	1029
1807	11	105	27	4	32	0	-3	-80	-9	0	-5	0	179	-97	276
1808	8	5	3	0	9	0	-4	-58	-1	-3	-8	-2	25	-76	101
1809	2	16	2	0	2	0	-3	-1	-1	0	-7	0	22	-12	34
1810	3	2	1	1	2	0	-1	-9	-16	-5	-40	-2	9	-73	82
1811	1	3	0	0	5	0	-1	-1	0	0	0	0	9	-2	11
1812	0	52	46	11	19	0	-43	-315	-237	-25	-580	-4	128	-1204	1332
1813	0	2	0	5	0	0	-1	-5	-8	-3	-14	0	7	-31	38
1814	0	3	1	1	3	0	-11	-163	-275	-21	-113	-2	8	-585	593
1815	1	21	3	0	28	0	-4	-133	-41	-5	-65	0	53	-248	301
1816	0	1	0	1	6	0	-7	-83	-4	-2	-22	0	8	-118	126
1817	0	2	8	0	6	0	-49	-84	-38	-27	-205	0	16	-403	419
1818	0	39	2	0	3	2	-4	-21	-19	-6	-10	-1	46	-61	107
1819	10	21	8	0	164	0	-5	-55	-142	-33	-82	-2	203	-319	522
1820	0	12	19	23	128	0	-13	-964	-166	-27	-24	0	182	-1194	1376
1821	1	31	87	8	6	0	-24	-158	-194	-81	-842	-4	133	-1303	1436
1822	2	159	23	1	12	1	-3	-5	0	-6	-5	0	198	-19	217
1823	7	193	6	3	16	0	-1	-15	-22	-7	-17	0	225	-62	287
1824	7	17	7	6	13	0	0	-23	-10	-3	-6	0	50	-42	92
1825	3	106	36	4	33	0	-4	-234	-124	-8	-86	0	182	-456	638
1826	0	31	10	5	10	2	-27	-2129	-69	-29	-432	-4	58	-2690	2748
1827	0	4	8	3	75	1	-61	-975	-292	-56	-618	-5	91	-2007	2098
1828	0	8	4	2	45	3	-7	-29	-25	-4	-159	-8	62	-232	294
1829	1	6	2	4	33	0	-7	-377	-21	-14	-907	-11	46	-1337	1383
1830	1	6	12	7	6	0	-5	-15	-86	-13	-591	-1	32	-711	743
1831	1	49	13	1	30	0	0	-27	-6	-7	-21	0	94	-61	155
1832	3	149	35	2	127	3	0	-15	-2	-6	-5	0	319	-28	347
1833	1	35	30	7	200	1	-1	-49	-52	-16	-77	0	274	-195	469
1834	3	11	28	18	525	3	-5	-56	-8	-19	-12	-12	588	-112	700
1835	1	130	153	185	755	3	-4	-62	-44	-5	-625	-1	1227	-741	1968
1836	19	707	276	16	375	3	-7	-407	-12	-39	-52	0	1396	-517	1913
1837	21	753	110	64	857	5	-5	-7	-513	-2	-38	0	1810	-565	2375
1838	90	1437	202	71	1045	3	0	-236	-2	-2	-1	0	2848	-241	3089
1839	41	473	363	69	1111	0	-54	-41	-6	-5	-31	0	2057	-137	2194
1840	7	118	136	51	42	24	-4	-37	-2	-4	-30	-2	378	-79	457
1841	34	696	123	14	398	1	-2	-41	-177	-3	-33	0	1266	-256	1522
1842	38	1057	22	10	6	0	-7	-156	-4	-2	0	0	1133	-169	1302
1843	80	72	92	3	1	0	-4	0	-4	0	0	0	248	-8	256
1844	8	140	0	0	1	0	0	-11	-1	0	0	0	149	-12	161
1845	12	3	2	0	0	0	-1	-1	0	0	-2	0	17	-4	21
1846	0	11	0	0	0	0	0	-1	0	0	-19	-1	11	-21	32
1847	2	1	0	4	12	0	-4	-32	-18	-88	-406	-10	19	-558	577
1848	0	1	0	2	14	4	-1	-31	-85	-21	-163	0	21	-301	322
1849	3	192	208	11	164	4	-2	-894	-75	-50	-169	-1	582	-1191	1773
1850	1	47	3	4	23	2	-21	-172	-48	-8	-37	-2	80	-288	368
1851	2	17	10	1	14	0	-11	-276	-22	-7	-84	0	44	-400	444
1852	0	14	0	0	44	1	-3	-111	-13	-20	-112	-6	59	-265	324
1853	0	1	4	3	63	1	-3	0	-56	-2	-60	-1	72	-122	194
1854	2	6	24	42	145	0	0	-2	0	0	-6	-2	219	-10	229
1855	0	788	219	2	17	0	-3	-3	-2	0	-166	0	1026	-174	1200
1856	23	181	3	0	8	1	-1	-113	-61	-59	-41	-1	216	-276	492
1857	4	6	4	8	7	0	-4	-31	-44	-3	-10	-1	29	-93	122
1858	1	26	6	0	13	0	-2	-26	-4	-3	-20	0	46	-55	101
1859	1	8	5	3	55	3	-59	-270	-40	-10	-145	-1	75	-525	600
1860	2	5	9	0	47	3	-3	-44	-36	-22	-207	0	66	-312	378
1861	2	73	17	10	63	0	-1	-66	-16	-9	-30	0	165	-122	287
1862	7	32	88	44	18	1	-2	-8	-12	-4	-44	-1	190	-71	261
1863	19	179	92	4	307	2	-2	-37	-10	-3	-82	0	603	-134	737
1864	30	1081	35	101	487	21	-5	-4	-18	-14	-30	0	1755	-71	1826
1865	61	708	1871	133	2914	48	-3	-687	-220	-37	-168	-4	5735	-1119	6854
1866	12	579	183	341	2350	0	-15	-335	-107	-27	-116	-1	3465	-601	4066
1867	21	254	611	208	156	3	-8	-672	-301	-189	-121	0	1253	-1291	2544
1868	15	682	35	2	9	0	-3	-124	-20	-7	-23	0	743	-177	920
1869	28	941	176	9	10	0	-29	-2578	-67	-2	-21	-4	1164	-2701	3865
1870	19	908	229	28	42	3	-7	-72	-10	-2	-34	-1	1229	-126	1355
1871	35	52	2	0	3	0	-3	-35	-16	-16	-227	-2	92	-299	391
1872	5	4	0	0	0	0	-1	0	0	-1	-8	0	9	-10	19
1873	0	0	0	0	0	0	0	0	0	-2	-14	-3	0	-19	19
1874	0	0	0	0	1	0	0	0	0	0	-19	-1	1	-20	21
1875	0	0	0	0	4	2	0	-4	-19	-30	-101	0	6	-154	160
1876	0	1	0	0	25	8	-1	-59	-74	-6	-112	0	34	-252	286
1877	0	0	1	0	8	0	-11	-307	-104	-28	-79	0	9	-529	538
1878	0	3	12	3	0	0	-102	-994	-392	-22	-52	0	18	-1562	1580
1879	31	559	564	41	140	13	-73	-303	-237	-24	-79	-40	1348	-756	2104
1880	41	507	329	63	95	1	-83	-709	-112	-13	-366	-1	1036	-1284	2320
1881	46	2321	429	21	100	1	-107	-8995	-784	-24	-50	-1	2918	-9961	12879
1882	33	281	23	3	99	16	-55	-234	-21	-6	-22	0	455	-338	793
1883	22	218	13	7	95	9	-17	-82	-10	-6	-30	0	364	-145	509
1884	5	11	10	6	142	19	-57	-6	-6	-5	-138	0	193	-212	405
1885	2	309	133	32	409	0	0	-4	-12	-1	-19	0	885	-36	921
1886	5	136	56	25	372	0	-1	-37	-7	-3	-6	0	594	-54	648
1887	3	31	25	15	107	1	-3	-16	-6	-14	-436	0	182	-475	657
1888	5	27	106	10	31	0	-1	-3	-1	-1	-5	0	179	-11	190
1889	0	1035	72	12	135	0	-28	-172	-207	-48	-866	-2	1254	-1323	2577
1890	67	360	79	48	49	5	0	-6	-5	0	-5	0	608	-16	624
1891	18	632	299	22	423	5	-4	-34	-5	-3	-15	-1	1399	-62	1461
1892	13	179	36	51	121	6	-33	-956	-503	-73	-685	-2	406	-2252	2658
1893	8	78	22	9	10	11	-16	-294	-39	-3	-93	-4	138	-449	587
1894	6	27	7	4	11	0	-1	-20	-12	-8	-20	-1	55	-62	117
1895	14	321	138	124	448	115	0	-102	-19	-8	-35	-4	1160	-168	1328
1896	54	214	794	39	4774	8	-1	-6	-29	0	-41	0	5883	-77	5960
1897	62	732	398	199	490	0	-7	-28	-5	-4	-29	0	1881	-73	1954
1898	29	35	99	21	23	1	-3	-1	-11	0	-10	0	208	-25	233
1899	5	377	69	0	298	1	0	-39	-14	0	-6	0	750	-59	809
1900	22	334	2	33	512	0	-3	-95	-4	-3	-36	0	903	-141	1044
1901	9	23	81	61	19	11	-1	-6	-3	-1	-2	0	204	-13	217
1902	2	275	281	13	227	7	-4	-34	-59	0	-12	0	805	-109	914
1903	27	164	5	77	296	5	0	-37	-5	-3	-12	0	574	-57	631
1904	25	23	29	86	81	1	0	-3	-3	0	-8	-1	245	-15	260
1905	0	6	285	12	9	10	-1	-6	-6	-3	-17	-2	322	-35	357
1906	2	412	2	3	1542	2	0	-4	-1	0	-15	0	1963	-20	1983
1907	6	96	35	17	19	10	-6	-233	-86	-19	-79	-1	183	-424	607
1908	1	5	36	8	34	1	-2	-3	-5	-3	-9	0	85	-22	107
1909	4	240	141	44	187	0	0	-6	-18	-4	-5	0	616	-33	649
1910	16	578	158	42	113	0	-1	-32	-12	-6	-14	0	907	-65	972
1911	14	557	141	15	119	1	-1	-6	-5	-4	-15	-1	847	-32	879
1912	6	145	108	29	93	0	-2	-12	-6	-13	-45	-1	381	-79	460
1913	21	351	37	18	60	0	-1	-5	-7	-2	-28	-1	487	-44	531
1914	7	30	18	10	95	1	0	-10	-6	-2	-21	0	161	-39	200
1915	2	45	6	2	25	1	0	-63	-19	-4	-23	0	81	-109	190
1916	4	16	11	12	47	5	-2	-30	-9	-1	-9	0	95	-51	146
1917	1	26	2	2	197	2	-4	-79	-16	-2	-37	0	230	-138	368
1918	7	17	28	38	701	1	0	-12	-6	0	-34	0	792	-52	844
1919	0	22	18	8	38	7	-2	-27	-12	-5	-34	-1	93	-81	174
1920	1	31	64	14	1041	6	-3	-48	-9	-2	-44	0	1157	-106	1263
1921	2	18	5	25	148	16	-1	-10	-3	-8	-9	-5	214	-36	250
1922	2	48	211	6	1428	3	-8	-26	-156	-9	-100	-5	1698	-304	2002
1923	3	1612	10	108	460	7	-1	-52	-7	-10	-17	0	2200	-87	2287
1924	38	527	898	50	128	3	-13	-32	-181	-1	-44	0	1644	-271	1915
1925	3	419	61	14	439	0	-6	-364	-19	-23	-38	-1	936	-451	1387
1926	45	155	21	54	216	1	-15	-226	-23	-4	-158	0	492	-426	918
1927	3	11	84	7	23	1	-5	-18	-2	-3	-34	-1	129	-63	192
1928	2	334	32	3	44	2	-3	-5	-186	-5	-42	0	417	-241	658
1929	4	1332	14	3	60	5	-1	-118	-13	-2	-13	0	1418	-147	1565
1930	30	17	95	15	1004	0	-8	-26	-2	-1	-2	0	1161	-39	1200
1931	0	16	96	275	70	4	0	-2	0	-1	-3	0	461	-6	467
1932	1	26	56	1	82	0	0	-6	-3	0	-2	0	166	-11	177
1933	5	151	2	1	352	0	-1	-6	-3	-4	-27	0	511	-41	552
1934	2	13	17	18	14	0	-2	-5	-8	-16	-54	0	64	-85	149
1935	2	138	360	5	53	4	-1	-9	-355	-8	-46	0	562	-419	981
1936	13	2347	80	4	157	0	-3	-641	-30	-2	-13	0	2601	-689	3290
1937	105	429	194	11	55	2	-30	-574	-13	-11	-135	-24	796	-787	1583
1938	6	128	10	4	44	1	-18	-60	-81	-11	-2057	-2	193	-2229	2422
1939	68	32	25	83	57	0	-27	-71	-31	-39	-219	-1	265	-388	653
1940	4	35	84	0	5	4	-26	-351	-230	-23	-149	-3	132	-782	914
1941	0	3	0	1	123	3	-6	-313	-260	-22	-123	-5	130	-729	859
1942	2	0	0	10	281	7	-17	-157	-12	-13	-90	-1	300	-290	590
1943	0	14	86	31	3025	9	-41	-124	-190	-71	-259	-4	3165	-689	3854
1944	7	125	98	250	369	10	-4	-59	-55	-16	-62	-1	859	-197	1056
1945	13	95	634	152	1966	3	-12	-30	-30	-17	-136	-6	2863	-231	3094
1946	69	931	796	188	397	9	-53	-374	-209	-86	-275	-6	2390	-1003	3393
1947	111	842	464	38	75	2	-3	-18	-15	-1	-1	0	1532	-38	1570
1948	117	3738	238	59	104	1	-5	-361	-12	-1	-24	-1	4257	-404	4661
1949	30	108	46	7	19	0	-10	-10	-26	-2	-6	0	210	-54	264
1950	5	329	22	16	25	7	0	-6	-2	-3	-22	-5	404	-38	442
1951	15	36	63	1	591	1	-3	-7	-6	-11	-458	-2	707	-487	1194
1952	2	773	35	54	55	34	-1	-3	-5	-16	-106	-1	953	-132	1085
1953	11	57	105	13	2346	8	-4	-189	-209	-41	-166	-4	2540	-613	3153
1954	27	127	12	235	426	2	-16	-720	-481	-25	-380	-1	829	-1623	2452
1955	40	43	280	40	79	1	-25	-476	-76	-16	-469	-4	483	-1066	1549
1956	3	242	519	7	9	1	-39	-56	-111	-3	-29	0	781	-238	1019
1957	91	357	149	15	50	1	-30	-489	-327	-22	-88	0	663	-956	1619
1958	25	133	28	7	253	0	-25	-87	-8	-3	-31	-1	446	-155	601
1959	54	257	228	102	1017	3	-7	-14	0	-1	-24	-2	1661	-48	1709
1960	8	45	674	162	101	4	-16	-26	-9	-49	-114	-1	994	-215	1209
1961	9	906	175	16	780	2	-1	-12	-26	-17	-93	0	1888	-149	2037
1962	83	445	25	22	919	2	-2	-41	-69	-26	-209	-2	1496	-349	1845
1963	50	144	92	494	126	1	-2	-22	-46	-7	-59	-3	907	-139	1046
1964	0	13	284	10	161	6	-9	-21	-44	-6	-54	-2	474	-136	610
1965	0	977	40	5	443	6	-5	-94	-53	-12	-61	0	1471	-225	1696
1966	26	121	12	12	1680	6	-10	-83	-18	-10	-49	0	1857	-170	2027
1967	19	181	138	91	1894	40	-13	-324	-106	-45	-128	-15	2363	-631	2994
1968	4	707	630	195	3163	4	-36	-91	-63	-10	-121	-2	4703	-323	5026
1969	21	6005	807	114	18	0	-80	-721	-811	-114	-719	-46	6965	-2491	9456
1970	125	688	333	13	24	1	-44	-30	-19	-13	-80	-5	1184	-191	1375
1971	36	521	61	3	136	6	-33	-1662	-116	-28	-187	0	763	-2026	2789
1972	24	37	28	7	198	0	-54	-181	-182	-18	-42	-1	294	-478	772
1973	30	121	237	19	21	2	-5	-49	-16	-1	0	0	430	-71	501
1974	20	119	28	7	98	1	-11	-522	-2	0	-6	0	273	-541	814
1975	24	141	28	10	626	3	-21	0	0	0	-3	0	832	-24	856
1976	24	66	40	184	96	1	-1	-1	-2	-4	-9	-2	411	-19	430
1977	27	457	680	75	694	21	-2	-10	-8	-15	-43	-1	1954	-79	2033
1978	34	708	107	48	567	4	-5	-39	-324	-23	-355	-6	1468	-752	2220
1979	217	419	548	94	1366	4	-10	-299	-142	-55	-471	-14	2648	-991	3639
1980	22	415	114	43	104	0	-16	-85	-75	-2	-87	-3	698	-268	966
1981	13	1422	1574	24	172	20	-3	-89	-7	-8	-41	0	3225	-148	3373
1982	62	3059	92	11	1246	5	-18	-41	-40	-14	-337	-4	4475	-454	4929
1983	213	159	41	329	261	3	-7	-49	-18	-36	-16	-1	1006	-127	1133
1984	40	547	3065	36	240	3	-14	-494	-43	-2	-7	0	3931	-560	4491
1985	9	669	140	73	21	1	-49	-73	-13	-2	-6	-1	913	-144	1057
1986	40	257	101	1	31	0	-42	-42	-42	-6	-28	0	430	-160	590
1987	227	25	36	10	53	1	-93	-325	-192	-40	-257	-5	352	-912	1264
1988	5	88	14	17	220	4	-24	-619	-159	-114	-1319	-5	348	-2240	2588
1989	17	611	41	3	160	4	-50	-585	-417	-110	-1127	-13	836	-2302	3138
1990	12	128	111	11	67	0	-29	-640	-185	-20	-317	-2	329	-1193	1522
1991	8	91	30	7	18	0	-27	-361	-212	-92	-386	-15	154	-1093	1247
1992	6	40	16	12	32	4	-50	-122	-75	-64	-355	-13	110	-679	789
1993	7	70	26	2	83	3	-20	-114	-579	-26	-199	-7	191	-945	1136
1994	10	112	4	5	80	6	-19	-919	-159	-52	-187	-11	217	-1347	1564
1995	22	10	22	11	1000	0	-70	-269	-237	-63	-52	-1	1065	-692	1757
1996	1	84	74	89	104	29	-26	-445	-71	-13	-33	0	381	-588	969
1997	4	477	3066	33	131	0	-81	-319	-130	-13	-72	0	3711	-615	4326
1998	11	1236	51	37	130	1	-20	-202	-23	-1	-6	0	1466	-252	1718
1999	116	122	45	4	7	0	-40	-98	-42	-63	-109	-11	294	-363	657
[truncated: 514 more rows]
