# Supplementary material for: Primary and Secondary siRNAs in Geminivirus-induced Gene Silencing
Source: PLoS Pathog. 2012 Sep 27;8(9):e1002941. doi: 10.1371/journal.ppat.1002941 (PMC3460622; doi:10.1371/journal.ppat.1002941)
Supplement: Table S4 — Single-base resolution maps of 20–25 nt ChlI/CH-42 and ChlI-2 derived siRNAs as well as CaLCuV::Chl virus-derived siRNAs in mock inoculated and CaLCuV::Chl-infected Arabidopsis plants. (XLS) [file ppat.1002941.s011.xls]

## Sheet: Chl_CH42 genomic BPO-17
position	20nt_fwd	21nt_fwd	22nt_fwd	23nt_fwd	24nt_fwd	25nt_fwd	20nt_rev	21nt_rev	22nt_rev	23nt_rev	24nt_rev	25nt_rev	total_forward	total_reverse	total reads
1	0	0	0	0	0	0	0	0	0	0	0	0	0	0	0
2	0	0	0	0	0	0	0	0	0	0	0	0	0	0	0
3	0	0	0	0	0	0	0	0	0	0	0	0	0	0	0
4	0	0	0	0	0	0	0	0	0	0	0	0	0	0	0
5	0	0	0	0	0	0	0	0	0	0	0	0	0	0	0
6	0	0	0	0	0	0	0	0	0	0	0	0	0	0	0
7	0	0	0	0	0	0	0	0	0	0	0	0	0	0	0
8	0	0	0	0	0	0	0	0	0	0	0	0	0	0	0
9	0	0	0	0	0	0	0	0	0	0	0	0	0	0	0
10	0	0	0	0	0	0	0	0	0	0	0	0	0	0	0
11	0	0	0	0	0	0	0	0	0	0	0	0	0	0	0
12	0	0	0	0	0	0	0	0	0	0	0	0	0	0	0
13	0	0	0	0	0	0	0	0	0	0	0	0	0	0	0
14	0	0	0	0	0	0	0	0	0	0	0	0	0	0	0
15	0	0	0	0	0	0	0	0	0	0	0	0	0	0	0
16	0	0	0	0	0	0	0	0	0	0	0	0	0	0	0
17	0	0	0	0	0	0	0	0	0	0	0	0	0	0	0
18	0	0	0	0	0	0	0	0	0	0	0	0	0	0	0
19	0	0	0	0	0	0	0	0	0	0	0	0	0	0	0
20	0	0	0	0	0	0	0	0	0	0	0	0	0	0	0
21	0	0	0	0	0	0	0	0	0	0	0	0	0	0	0
22	0	0	0	0	0	0	0	0	0	0	0	0	0	0	0
23	0	0	0	0	0	0	0	0	0	0	0	0	0	0	0
24	0	0	0	0	0	0	0	0	0	0	0	0	0	0	0
25	0	0	0	0	0	0	0	0	0	0	0	0	0	0	0
26	0	0	0	0	0	0	0	0	0	0	0	0	0	0	0
27	0	0	0	0	0	0	0	0	0	0	0	0	0	0	0
28	0	0	0	0	0	0	0	0	0	0	0	0	0	0	0
29	0	0	0	0	0	0	0	0	0	0	0	0	0	0	0
30	0	0	0	0	0	0	0	0	0	0	0	0	0	0	0
31	0	0	0	0	0	0	0	0	0	0	0	0	0	0	0
32	0	0	0	0	0	0	0	0	0	0	0	0	0	0	0
33	0	0	0	0	0	0	0	0	0	0	0	0	0	0	0
34	0	0	0	0	0	0	0	0	0	0	0	0	0	0	0
35	0	0	0	0	0	0	0	0	0	0	0	0	0	0	0
36	0	0	0	0	0	0	0	0	0	0	0	0	0	0	0
37	0	0	0	0	0	0	0	0	0	0	0	0	0	0	0
38	0	0	0	0	0	0	0	0	0	0	0	0	0	0	0
39	0	0	0	0	0	0	0	0	0	0	0	0	0	0	0
40	0	0	0	0	0	0	0	0	0	0	0	0	0	0	0
41	0	0	0	0	0	0	0	0	0	0	0	0	0	0	0
42	0	0	0	0	0	0	0	0	0	0	0	0	0	0	0
43	0	0	0	0	0	0	0	0	0	0	0	0	0	0	0
44	0	0	0	0	0	0	0	0	0	0	0	0	0	0	0
45	0	0	0	0	0	0	0	0	0	0	0	0	0	0	0
46	0	0	0	0	0	0	0	0	0	0	0	0	0	0	0
47	0	0	0	0	0	0	0	0	0	0	0	0	0	0	0
48	0	0	0	0	0	0	0	0	0	0	0	0	0	0	0
49	0	0	0	0	0	0	0	0	0	0	0	0	0	0	0
50	0	0	0	0	0	0	0	0	0	0	0	0	0	0	0
51	0	0	0	0	0	0	0	0	0	0	0	0	0	0	0
52	0	0	0	0	0	0	0	0	0	0	0	0	0	0	0
53	0	0	0	0	0	0	0	0	0	0	0	0	0	0	0
54	0	0	0	0	0	0	0	0	0	0	0	0	0	0	0
55	0	0	0	0	0	0	0	0	0	0	0	0	0	0	0
56	0	0	0	0	0	0	0	0	0	0	0	0	0	0	0
57	0	0	0	0	0	0	0	0	0	0	0	0	0	0	0
58	0	0	0	0	0	0	0	0	0	0	0	0	0	0	0
59	0	0	0	0	0	0	0	0	0	0	0	0	0	0	0
60	0	0	0	0	0	0	0	0	0	0	0	0	0	0	0
61	0	0	0	0	0	0	0	0	0	0	0	0	0	0	0
62	0	0	0	0	0	0	0	0	0	0	0	0	0	0	0
63	0	0	0	0	0	0	0	0	0	0	0	0	0	0	0
64	0	0	0	0	0	0	0	0	0	0	0	0	0	0	0
65	0	0	0	0	0	0	0	0	0	0	0	0	0	0	0
66	0	0	0	0	0	0	0	0	0	0	0	0	0	0	0
67	0	0	0	0	0	0	0	0	0	0	0	0	0	0	0
68	0	0	0	0	0	0	0	0	0	0	0	0	0	0	0
69	0	0	0	0	0	0	0	0	0	0	0	0	0	0	0
70	0	0	0	0	0	0	0	0	0	0	0	0	0	0	0
71	0	0	0	0	0	0	0	0	0	0	0	0	0	0	0
72	0	0	0	0	0	0	0	0	0	0	0	0	0	0	0
73	0	0	0	0	0	0	0	0	0	0	0	0	0	0	0
74	0	0	0	0	0	0	0	0	0	0	0	0	0	0	0
75	0	0	0	0	0	0	0	0	0	0	0	0	0	0	0
76	0	0	0	0	0	0	0	0	0	0	0	0	0	0	0
77	0	0	0	0	0	0	0	0	0	0	0	0	0	0	0
78	0	0	0	0	0	0	0	0	0	0	0	0	0	0	0
79	0	0	0	0	0	0	0	0	0	0	0	0	0	0	0
80	0	0	0	0	0	0	0	0	0	0	0	0	0	0	0
81	0	0	0	0	0	0	0	0	0	0	0	0	0	0	0
82	0	0	0	0	0	0	0	0	0	0	0	0	0	0	0
83	0	0	0	0	0	0	0	0	0	0	0	0	0	0	0
84	0	0	0	0	0	0	0	0	0	0	0	0	0	0	0
85	0	0	0	0	0	0	0	0	0	0	0	0	0	0	0
86	0	0	0	0	0	0	0	0	0	0	0	0	0	0	0
87	0	0	0	0	0	0	0	0	0	0	0	0	0	0	0
88	0	0	0	0	0	0	0	0	0	0	0	0	0	0	0
89	0	0	0	0	0	0	0	0	0	0	0	0	0	0	0
90	0	0	0	0	0	0	0	0	0	0	0	0	0	0	0
91	0	0	0	0	0	0	0	0	0	0	0	0	0	0	0
92	0	0	0	0	0	0	0	0	0	0	0	0	0	0	0
93	0	0	0	0	0	0	0	0	0	0	0	0	0	0	0
94	0	0	0	0	0	0	0	0	0	0	0	0	0	0	0
95	0	0	0	0	0	0	0	0	0	0	0	0	0	0	0
96	0	0	0	0	0	0	0	0	0	0	0	0	0	0	0
97	0	0	0	0	0	0	0	0	0	0	0	0	0	0	0
98	0	0	0	0	0	0	0	0	0	0	0	0	0	0	0
99	0	0	0	0	0	0	0	0	0	0	0	0	0	0	0
100	0	0	0	0	0	0	0	0	0	0	0	0	0	0	0
101	0	0	0	0	0	0	0	0	0	0	0	0	0	0	0
102	0	0	0	0	0	0	0	0	0	0	0	0	0	0	0
103	0	0	0	0	0	0	0	0	0	0	0	0	0	0	0
104	0	0	0	0	0	0	0	0	0	0	0	0	0	0	0
105	0	0	0	0	0	0	0	0	0	0	0	0	0	0	0
106	0	0	0	0	0	0	0	0	0	0	0	0	0	0	0
107	0	0	0	0	0	0	0	0	0	0	0	0	0	0	0
108	0	0	0	0	0	0	0	0	0	0	0	0	0	0	0
109	0	0	0	0	0	0	0	0	0	0	0	0	0	0	0
110	0	0	0	0	0	0	0	0	0	0	0	0	0	0	0
111	0	0	0	0	0	0	0	0	0	0	0	0	0	0	0
112	0	0	0	0	0	0	0	0	0	0	0	0	0	0	0
113	0	0	0	0	0	0	0	0	0	0	0	0	0	0	0
114	0	0	0	0	0	0	0	0	0	0	0	0	0	0	0
115	0	0	0	0	0	0	0	0	0	0	0	0	0	0	0
116	0	0	0	0	0	0	0	0	0	0	0	0	0	0	0
117	0	0	0	0	0	0	0	0	0	0	0	0	0	0	0
118	0	0	0	0	0	0	0	0	0	0	0	0	0	0	0
119	0	0	0	0	0	0	0	0	0	0	0	0	0	0	0
120	0	0	0	0	0	0	0	0	0	0	0	0	0	0	0
121	0	0	0	0	0	0	0	0	0	0	0	0	0	0	0
122	0	0	0	0	0	0	0	0	0	0	0	0	0	0	0
123	0	0	0	0	0	0	0	0	0	0	0	0	0	0	0
124	0	0	0	0	0	0	0	0	0	0	0	0	0	0	0
125	0	0	0	0	0	0	0	0	0	0	0	0	0	0	0
126	0	0	0	0	0	0	0	0	0	0	0	0	0	0	0
127	0	0	0	0	0	0	0	0	0	0	0	0	0	0	0
128	0	0	0	0	0	0	0	0	0	0	0	0	0	0	0
129	0	0	0	0	0	0	0	0	0	0	0	0	0	0	0
130	0	0	0	0	0	0	0	0	0	0	0	0	0	0	0
131	0	0	0	0	0	0	0	0	0	0	0	0	0	0	0
132	0	0	0	0	0	0	0	0	0	0	0	0	0	0	0
133	0	0	0	0	0	0	0	0	0	0	0	0	0	0	0
134	0	0	0	0	0	0	0	0	0	0	0	0	0	0	0
135	0	0	0	0	0	0	0	0	0	0	0	0	0	0	0
136	0	0	0	0	0	0	0	0	0	0	0	0	0	0	0
137	0	0	0	0	0	0	0	0	0	0	0	0	0	0	0
138	0	0	0	0	0	0	0	0	0	0	0	0	0	0	0
139	0	0	0	0	0	0	0	0	0	0	0	0	0	0	0
140	0	0	0	0	0	0	0	0	0	0	0	0	0	0	0
141	0	0	0	0	0	0	0	0	0	0	0	0	0	0	0
142	0	0	0	0	0	0	0	0	0	0	0	0	0	0	0
143	0	0	0	0	0	0	0	0	0	0	0	0	0	0	0
144	0	0	0	0	0	0	0	0	0	0	0	0	0	0	0
145	0	0	0	0	0	0	0	0	0	0	0	0	0	0	0
146	0	0	0	0	0	0	0	0	0	0	0	0	0	0	0
147	0	0	0	0	0	0	0	0	0	0	0	0	0	0	0
148	0	0	0	0	0	0	0	0	0	0	0	0	0	0	0
149	0	0	0	0	0	0	0	0	0	0	0	0	0	0	0
150	0	0	0	0	0	0	0	0	0	0	0	0	0	0	0
151	0	0	0	0	0	0	0	0	0	0	0	0	0	0	0
152	0	0	0	0	0	0	0	0	0	0	0	0	0	0	0
153	0	0	0	0	0	0	0	0	0	0	0	0	0	0	0
154	0	0	0	0	0	0	0	0	0	0	0	0	0	0	0
155	0	0	0	0	0	0	0	0	0	0	0	0	0	0	0
156	0	0	0	0	0	0	0	0	0	0	0	0	0	0	0
157	0	0	0	0	0	0	0	0	0	0	0	0	0	0	0
158	0	0	0	0	0	0	0	0	0	0	0	0	0	0	0
159	0	0	0	0	0	0	0	0	0	0	0	0	0	0	0
160	0	0	0	0	0	0	0	0	0	0	0	0	0	0	0
161	0	0	0	0	0	0	0	0	0	0	0	0	0	0	0
162	0	0	0	0	0	0	0	0	0	0	0	0	0	0	0
163	0	0	0	0	0	0	0	0	0	0	0	0	0	0	0
164	0	0	0	0	0	0	0	0	0	0	0	0	0	0	0
165	0	0	0	0	0	0	0	0	0	0	0	0	0	0	0
166	0	0	0	0	0	0	0	0	0	0	0	0	0	0	0
167	0	0	0	0	0	0	0	0	0	0	0	0	0	0	0
168	0	0	0	0	0	0	0	0	0	0	0	0	0	0	0
169	0	0	0	0	0	0	0	0	0	0	0	0	0	0	0
170	0	0	0	0	0	0	0	0	0	0	0	0	0	0	0
171	0	0	0	0	0	0	0	0	0	0	0	0	0	0	0
172	0	0	0	0	0	0	0	0	0	0	0	0	0	0	0
173	0	0	0	0	0	0	0	0	0	0	0	0	0	0	0
174	0	0	0	0	0	0	0	0	0	0	0	0	0	0	0
175	0	0	0	0	0	0	0	0	0	0	0	0	0	0	0
176	0	0	0	0	0	0	0	0	0	0	0	0	0	0	0
177	0	0	0	0	0	0	0	0	0	0	0	0	0	0	0
178	0	0	0	0	0	0	0	0	0	0	0	0	0	0	0
179	0	0	0	0	0	0	0	0	0	0	0	0	0	0	0
180	0	0	0	0	0	0	0	0	0	0	0	0	0	0	0
181	0	0	0	0	0	0	0	0	0	0	0	0	0	0	0
182	0	0	0	0	0	0	0	0	0	0	0	0	0	0	0
183	0	0	0	0	0	0	0	0	0	0	0	0	0	0	0
184	0	0	0	0	0	0	0	0	0	0	0	0	0	0	0
185	0	0	0	0	0	0	0	0	0	0	0	0	0	0	0
186	0	0	0	0	0	0	0	0	0	0	0	0	0	0	0
187	0	0	0	0	0	0	0	0	0	0	0	0	0	0	0
188	0	0	0	0	0	0	0	0	0	0	0	0	0	0	0
189	0	0	0	0	0	0	0	0	0	0	0	0	0	0	0
190	0	0	0	0	0	0	0	0	0	0	0	0	0	0	0
191	0	0	0	0	0	0	0	0	0	0	0	0	0	0	0
192	0	0	0	0	0	0	0	0	0	0	0	0	0	0	0
193	0	0	0	0	0	0	0	0	0	0	0	0	0	0	0
194	0	0	0	0	0	0	0	0	0	0	0	0	0	0	0
195	0	0	0	0	0	0	0	0	0	0	0	0	0	0	0
196	0	0	0	0	0	0	0	0	0	0	0	0	0	0	0
197	0	0	0	0	0	0	0	0	0	0	0	0	0	0	0
198	0	0	0	0	0	0	0	0	0	0	0	0	0	0	0
199	0	0	0	0	0	0	0	0	0	0	0	0	0	0	0
200	0	0	0	0	0	0	0	0	0	0	0	0	0	0	0
201	0	0	0	0	0	0	0	0	0	0	0	0	0	0	0
202	0	0	0	0	0	0	0	0	0	0	0	0	0	0	0
203	0	0	0	0	0	0	0	0	0	0	0	0	0	0	0
204	0	0	0	0	0	0	0	0	0	0	0	0	0	0	0
205	0	0	0	0	0	0	0	0	0	0	0	0	0	0	0
206	0	0	0	0	0	0	0	0	0	0	0	0	0	0	0
207	0	0	0	0	0	0	0	0	0	0	0	0	0	0	0
208	0	0	0	0	0	0	0	0	0	0	0	0	0	0	0
209	0	0	0	0	0	0	0	0	0	0	0	0	0	0	0
210	0	0	0	0	0	0	0	0	0	0	0	0	0	0	0
211	0	0	0	0	0	0	0	0	0	0	0	0	0	0	0
212	0	0	0	0	0	0	0	0	0	0	0	0	0	0	0
213	0	0	0	0	0	0	0	0	0	0	0	0	0	0	0
214	0	0	0	0	0	0	0	0	0	0	0	0	0	0	0
215	0	0	0	0	0	0	0	0	0	0	0	0	0	0	0
216	0	0	0	0	0	0	0	0	0	0	0	0	0	0	0
217	0	0	0	0	0	0	0	0	0	0	0	0	0	0	0
218	0	0	0	0	0	0	0	0	0	0	0	0	0	0	0
219	0	0	0	0	0	0	0	0	0	0	0	0	0	0	0
220	0	0	0	0	0	0	0	0	0	0	0	0	0	0	0
221	0	0	0	0	0	0	0	0	0	0	0	0	0	0	0
222	0	0	0	0	0	0	0	0	0	0	0	0	0	0	0
223	0	0	0	0	0	0	0	0	0	0	0	0	0	0	0
224	0	0	0	0	0	0	0	0	0	0	0	0	0	0	0
225	0	0	0	0	0	0	0	0	0	0	0	0	0	0	0
226	0	0	0	0	0	0	0	0	0	0	0	0	0	0	0
227	0	0	0	0	0	0	0	0	0	0	0	0	0	0	0
228	0	0	0	0	0	0	0	0	0	0	0	0	0	0	0
229	0	0	0	0	0	0	0	0	0	0	0	0	0	0	0
230	0	0	0	0	0	0	0	0	0	0	0	0	0	0	0
231	0	0	0	0	0	0	0	0	0	0	0	0	0	0	0
232	0	0	0	0	0	0	0	0	0	0	0	0	0	0	0
233	0	0	0	0	0	0	0	0	0	0	0	0	0	0	0
234	0	0	0	0	0	0	0	0	0	0	0	0	0	0	0
235	0	0	0	0	0	0	0	0	0	0	0	0	0	0	0
236	0	0	0	0	0	0	0	0	0	0	0	0	0	0	0
237	0	0	0	0	0	0	0	0	0	0	0	0	0	0	0
238	0	0	0	0	0	0	0	0	0	0	0	0	0	0	0
239	0	0	0	0	0	0	0	0	0	0	0	0	0	0	0
240	0	0	0	0	0	0	0	0	0	0	0	0	0	0	0
241	0	0	0	0	0	0	0	0	0	0	0	0	0	0	0
242	0	0	0	0	0	0	0	0	0	0	0	0	0	0	0
243	0	0	0	0	0	0	0	0	0	0	0	0	0	0	0
244	0	0	0	0	0	0	0	0	0	0	0	0	0	0	0
245	0	0	0	0	0	0	0	0	0	0	0	0	0	0	0
246	0	0	0	0	0	0	0	0	0	0	0	0	0	0	0
247	0	0	0	0	0	0	0	0	0	0	0	0	0	0	0
248	0	0	0	0	0	0	0	0	0	0	0	0	0	0	0
249	0	0	0	0	0	0	0	0	0	0	0	0	0	0	0
250	0	0	0	0	0	0	0	0	0	0	0	0	0	0	0
251	0	0	0	0	0	0	0	0	0	0	0	0	0	0	0
252	0	0	0	0	0	0	0	0	0	0	0	0	0	0	0
253	0	0	0	0	0	0	0	0	0	0	0	0	0	0	0
254	0	0	0	0	0	0	0	0	0	0	0	0	0	0	0
255	0	0	0	0	0	0	0	0	0	0	0	0	0	0	0
256	0	0	0	0	0	0	0	0	0	0	0	0	0	0	0
257	0	0	0	0	0	0	0	0	0	0	0	0	0	0	0
258	0	0	0	0	0	0	0	0	0	0	0	0	0	0	0
259	0	0	0	0	0	0	0	0	0	0	0	0	0	0	0
260	0	0	0	0	0	0	0	0	0	0	0	0	0	0	0
261	0	0	0	0	0	0	0	0	0	0	0	0	0	0	0
262	0	0	0	0	0	0	0	0	0	0	0	0	0	0	0
263	0	0	0	0	0	0	0	0	0	0	0	0	0	0	0
264	0	0	0	0	0	0	0	0	0	0	0	0	0	0	0
265	0	0	0	0	0	0	0	0	0	0	0	0	0	0	0
266	0	0	0	0	0	0	0	0	0	0	0	0	0	0	0
267	0	0	0	0	0	0	0	0	0	0	0	0	0	0	0
268	0	0	0	0	0	0	0	0	0	0	0	0	0	0	0
269	0	0	0	0	0	0	0	0	0	0	0	0	0	0	0
270	0	0	0	0	0	0	0	0	0	0	0	0	0	0	0
271	0	0	0	0	0	0	0	0	0	0	0	0	0	0	0
272	0	0	0	0	0	0	0	0	0	0	0	0	0	0	0
273	0	0	0	0	0	0	0	0	0	0	0	0	0	0	0
274	0	0	0	0	0	0	0	0	0	0	0	0	0	0	0
275	0	0	0	0	0	0	0	0	0	0	0	0	0	0	0
276	0	0	0	0	0	0	0	0	0	0	0	0	0	0	0
277	0	0	0	0	0	0	0	0	0	0	0	0	0	0	0
278	0	0	0	0	0	0	0	0	0	0	0	0	0	0	0
279	0	0	0	0	0	0	0	0	0	0	0	0	0	0	0
280	0	0	0	0	0	0	0	0	0	0	0	0	0	0	0
281	0	0	0	0	0	0	0	0	0	0	0	0	0	0	0
282	0	0	0	0	0	0	0	0	0	0	0	0	0	0	0
283	0	0	0	0	0	0	0	0	0	0	0	0	0	0	0
284	0	0	0	0	0	0	0	0	0	0	0	0	0	0	0
285	0	0	0	0	0	0	0	0	0	0	0	0	0	0	0
286	0	0	0	0	0	0	0	0	0	0	0	0	0	0	0
287	0	0	0	0	0	0	0	0	0	0	0	0	0	0	0
288	0	0	0	0	0	0	0	0	0	0	0	0	0	0	0
289	0	0	0	0	0	0	0	0	0	0	0	0	0	0	0
290	0	0	0	0	0	0	0	0	0	0	0	0	0	0	0
291	0	0	0	0	0	0	0	0	0	0	0	0	0	0	0
292	0	0	0	0	0	0	0	0	0	0	0	0	0	0	0
293	0	0	0	0	0	0	0	0	0	0	0	0	0	0	0
294	0	0	0	0	0	0	0	0	0	0	0	0	0	0	0
295	0	0	0	0	0	0	0	0	0	0	0	0	0	0	0
296	0	0	0	0	0	0	0	0	0	0	0	0	0	0	0
297	0	0	0	0	0	0	0	0	0	0	0	0	0	0	0
298	0	0	0	0	0	0	0	0	0	0	0	0	0	0	0
299	0	0	0	0	0	0	0	0	0	0	0	0	0	0	0
300	0	0	0	0	0	0	0	0	0	0	0	0	0	0	0
301	0	0	0	0	0	0	0	0	0	0	0	0	0	0	0
302	0	0	0	0	0	0	0	0	0	0	0	0	0	0	0
303	0	0	0	0	0	0	0	0	0	0	0	0	0	0	0
304	0	0	0	0	0	0	0	0	0	0	0	0	0	0	0
305	0	0	0	0	0	0	0	0	0	0	0	0	0	0	0
306	0	0	0	0	0	0	0	0	0	0	0	0	0	0	0
307	0	0	0	0	0	0	0	0	0	0	0	0	0	0	0
308	0	0	0	0	0	0	0	0	0	0	0	0	0	0	0
309	0	0	0	0	0	0	0	0	0	0	0	0	0	0	0
310	0	0	0	0	0	0	0	0	0	0	0	0	0	0	0
311	0	0	0	0	0	0	0	0	0	0	0	0	0	0	0
312	0	0	0	0	0	0	0	0	0	0	0	0	0	0	0
313	0	0	0	0	0	0	0	0	0	0	0	0	0	0	0
314	0	0	0	0	0	0	0	0	0	0	0	0	0	0	0
315	0	0	0	0	0	0	0	0	0	0	0	0	0	0	0
316	0	0	0	0	0	0	0	0	0	0	0	0	0	0	0
317	0	0	0	0	0	0	0	0	0	0	0	0	0	0	0
318	0	0	0	0	0	0	0	0	0	0	0	0	0	0	0
319	0	0	0	0	0	0	0	0	0	0	0	0	0	0	0
320	0	0	0	0	0	0	0	0	0	0	0	0	0	0	0
321	0	0	0	0	0	0	0	0	0	0	0	0	0	0	0
322	0	0	0	0	0	0	0	0	0	0	0	0	0	0	0
323	0	0	0	0	0	0	0	0	0	0	0	0	0	0	0
324	0	0	0	0	0	0	0	0	0	0	0	0	0	0	0
325	0	0	0	0	0	0	0	0	0	0	0	0	0	0	0
326	0	0	0	0	0	0	0	0	0	0	0	0	0	0	0
327	0	0	0	0	0	0	0	0	0	0	0	0	0	0	0
328	0	0	0	0	0	0	0	0	0	0	0	0	0	0	0
329	0	0	0	0	0	0	0	0	0	0	0	0	0	0	0
330	0	0	0	0	0	0	0	0	0	0	0	0	0	0	0
331	0	0	0	0	0	0	0	0	0	0	0	0	0	0	0
332	0	0	0	0	0	0	0	0	0	0	0	0	0	0	0
333	0	0	0	0	0	0	0	0	0	0	0	0	0	0	0
334	0	0	0	0	0	0	0	0	0	0	0	0	0	0	0
335	0	0	0	0	0	0	0	0	0	0	0	0	0	0	0
336	0	0	0	0	0	0	0	0	0	0	0	0	0	0	0
337	0	0	0	0	0	0	0	0	0	0	0	0	0	0	0
338	0	0	0	0	0	0	0	0	0	0	0	0	0	0	0
339	0	0	0	0	0	0	0	0	0	0	0	0	0	0	0
340	0	0	0	0	0	0	0	0	0	0	0	0	0	0	0
341	0	0	0	0	0	0	0	0	0	0	0	0	0	0	0
342	0	0	0	0	0	0	0	0	0	0	0	0	0	0	0
343	0	0	0	0	0	0	0	0	0	0	0	0	0	0	0
344	0	0	0	0	0	0	0	0	0	0	0	0	0	0	0
345	0	0	0	0	0	0	0	0	0	0	0	0	0	0	0
346	0	0	0	0	0	0	0	0	0	0	0	0	0	0	0
347	0	0	0	0	0	0	0	0	0	0	0	0	0	0	0
348	0	0	0	0	0	0	0	0	0	0	0	0	0	0	0
349	0	0	0	0	0	0	0	0	0	0	0	0	0	0	0
350	0	0	0	0	0	0	0	0	0	0	0	0	0	0	0
351	0	0	0	0	0	0	0	0	0	0	0	0	0	0	0
352	0	0	0	0	0	0	0	0	0	0	0	0	0	0	0
353	0	0	0	0	0	0	0	0	0	0	0	0	0	0	0
354	0	0	0	0	0	0	0	0	0	0	0	0	0	0	0
355	0	0	0	0	0	0	0	0	0	0	0	0	0	0	0
356	0	0	0	0	0	0	0	0	0	0	0	0	0	0	0
357	0	0	0	0	0	0	0	0	0	0	0	0	0	0	0
358	0	0	0	0	0	0	0	0	0	0	0	0	0	0	0
359	0	0	0	0	0	0	0	0	0	0	0	0	0	0	0
360	0	0	0	0	0	0	0	0	0	0	0	0	0	0	0
361	0	0	0	0	0	0	0	0	0	0	0	0	0	0	0
362	0	0	0	0	0	0	0	0	0	0	0	0	0	0	0
363	0	0	0	0	0	0	0	0	0	0	0	0	0	0	0
364	0	0	0	0	0	0	0	0	0	0	0	0	0	0	0
365	0	0	0	0	0	0	0	0	0	0	0	0	0	0	0
366	0	0	0	0	0	0	0	0	0	0	0	0	0	0	0
367	0	0	0	0	0	0	0	0	0	0	0	0	0	0	0
368	0	0	0	0	0	0	0	0	0	0	0	0	0	0	0
369	0	0	0	0	0	0	0	0	0	0	0	0	0	0	0
370	0	0	0	0	0	0	0	0	0	0	0	0	0	0	0
371	0	0	0	0	0	0	0	0	0	0	0	0	0	0	0
372	0	0	0	0	0	0	0	0	0	0	0	0	0	0	0
373	0	0	0	0	0	0	0	0	0	0	0	0	0	0	0
374	0	0	0	0	0	0	0	0	0	0	0	0	0	0	0
375	0	0	0	0	0	0	0	0	0	0	0	0	0	0	0
376	0	0	0	0	0	0	0	0	0	0	0	0	0	0	0
377	0	0	0	0	0	0	0	0	0	0	0	0	0	0	0
378	0	0	0	0	0	0	0	0	0	0	0	0	0	0	0
379	0	0	0	0	0	0	0	0	0	0	0	0	0	0	0
380	0	0	0	0	0	0	0	0	0	0	0	0	0	0	0
381	0	0	0	0	0	0	0	0	0	0	0	0	0	0	0
382	0	0	0	0	0	0	0	0	0	0	0	0	0	0	0
383	0	0	0	0	0	0	0	0	0	0	0	0	0	0	0
384	0	0	0	0	0	0	0	0	0	0	0	0	0	0	0
385	0	0	0	0	0	0	0	0	0	0	0	0	0	0	0
386	0	0	0	0	0	0	0	0	0	0	0	0	0	0	0
387	0	0	0	0	0	0	0	0	0	0	0	0	0	0	0
388	0	0	0	0	0	0	0	0	0	0	0	0	0	0	0
389	0	0	0	0	0	0	0	0	0	0	0	0	0	0	0
390	0	0	0	0	0	0	0	0	0	0	0	0	0	0	0
391	0	0	0	0	0	0	0	0	0	0	0	0	0	0	0
392	0	0	0	0	0	0	0	0	0	0	0	0	0	0	0
393	0	0	0	0	0	0	0	0	0	0	0	0	0	0	0
394	0	0	0	0	0	0	0	0	0	0	0	0	0	0	0
395	0	0	0	0	0	0	0	0	0	0	0	0	0	0	0
396	0	0	0	0	0	0	0	0	0	0	0	0	0	0	0
397	0	0	0	0	0	0	0	0	0	0	0	0	0	0	0
398	0	0	0	0	0	0	0	0	0	0	0	0	0	0	0
399	0	0	0	0	0	0	0	0	0	0	0	0	0	0	0
400	0	0	0	0	0	0	0	0	0	0	0	0	0	0	0
401	0	0	0	0	0	0	0	0	0	0	0	0	0	0	0
402	0	0	0	0	0	0	0	0	0	0	0	0	0	0	0
403	0	0	0	0	0	0	0	0	0	0	0	0	0	0	0
404	0	0	0	0	0	0	0	0	0	0	0	0	0	0	0
405	0	0	0	0	0	0	0	0	0	0	0	0	0	0	0
406	0	0	0	0	0	0	0	0	0	0	0	0	0	0	0
407	0	0	0	0	0	0	0	0	0	0	0	0	0	0	0
408	0	0	0	0	0	0	0	0	0	0	0	0	0	0	0
409	0	0	0	0	0	0	0	0	0	0	0	0	0	0	0
410	0	0	0	0	0	0	0	0	0	0	0	0	0	0	0
411	0	0	0	0	0	0	0	0	0	0	0	0	0	0	0
412	0	0	0	0	0	0	0	0	0	0	0	0	0	0	0
413	0	0	0	0	0	0	0	0	0	0	0	0	0	0	0
414	0	0	0	0	0	0	0	0	0	0	0	0	0	0	0
415	0	0	0	0	0	0	0	0	0	0	0	0	0	0	0
416	0	0	0	0	0	0	0	0	0	0	0	0	0	0	0
417	0	0	0	0	0	0	0	0	0	0	0	0	0	0	0
418	0	0	0	0	0	0	0	0	0	0	0	0	0	0	0
419	0	0	0	0	0	0	0	0	0	0	0	0	0	0	0
420	0	0	0	0	0	0	0	0	0	0	0	0	0	0	0
421	0	0	0	0	0	0	0	0	0	0	0	0	0	0	0
422	0	0	0	0	0	0	0	0	0	0	0	0	0	0	0
423	0	0	0	0	0	0	0	0	0	0	0	0	0	0	0
424	0	0	0	0	0	0	0	0	0	0	0	0	0	0	0
425	0	0	0	0	0	0	0	0	0	0	0	0	0	0	0
426	0	0	0	0	0	0	0	0	0	0	0	0	0	0	0
427	0	0	0	0	0	0	0	0	0	0	0	0	0	0	0
428	0	0	0	0	0	0	0	0	0	0	0	0	0	0	0
429	0	0	0	0	0	0	0	0	0	0	0	0	0	0	0
430	0	0	0	0	0	0	0	0	0	0	0	0	0	0	0
431	0	0	0	0	0	0	0	0	0	0	0	0	0	0	0
432	0	0	0	0	0	0	0	0	0	0	0	0	0	0	0
433	0	0	0	0	0	0	0	0	0	0	0	0	0	0	0
434	0	0	0	0	0	0	0	0	0	0	0	0	0	0	0
435	0	0	0	0	0	0	0	0	0	0	0	0	0	0	0
436	0	0	0	0	0	0	0	0	0	0	0	0	0	0	0
437	0	0	0	0	0	0	0	0	0	0	0	0	0	0	0
438	0	0	0	0	0	0	0	0	0	0	0	0	0	0	0
439	0	0	0	0	0	0	0	0	0	0	0	0	0	0	0
440	0	0	0	0	0	0	0	0	0	0	0	0	0	0	0
441	0	0	0	0	0	0	0	0	0	0	0	0	0	0	0
442	0	0	0	0	0	0	0	0	0	0	0	0	0	0	0
443	0	0	0	0	0	0	0	0	0	0	0	0	0	0	0
444	0	0	0	0	0	0	0	0	0	0	0	0	0	0	0
445	0	0	0	0	0	0	0	0	0	0	0	0	0	0	0
446	0	0	0	0	0	0	0	0	0	0	0	0	0	0	0
447	0	0	0	0	0	0	0	0	0	0	0	0	0	0	0
448	0	0	0	0	0	0	0	0	0	0	0	0	0	0	0
449	0	0	0	0	0	0	0	0	0	0	0	0	0	0	0
450	0	0	0	0	0	0	0	0	0	0	0	0	0	0	0
451	0	0	0	0	0	0	0	0	0	0	0	0	0	0	0
452	0	0	0	0	0	0	0	0	0	0	0	0	0	0	0
453	0	0	0	0	0	0	0	0	0	0	0	0	0	0	0
454	0	0	0	0	0	0	0	0	0	0	0	0	0	0	0
455	0	0	0	0	0	0	0	0	0	0	0	0	0	0	0
456	0	0	0	0	0	0	0	0	0	0	0	0	0	0	0
457	0	0	0	0	0	0	0	0	0	0	0	0	0	0	0
458	0	0	0	0	0	0	0	0	0	0	0	0	0	0	0
459	0	0	0	0	0	0	0	0	0	0	0	0	0	0	0
460	0	0	0	0	0	0	0	0	0	0	0	0	0	0	0
461	0	0	0	0	0	0	0	0	0	0	0	0	0	0	0
462	0	0	0	0	0	0	0	0	0	0	0	0	0	0	0
463	0	0	0	0	0	0	0	0	0	0	0	0	0	0	0
464	0	0	0	0	0	0	0	0	0	0	0	0	0	0	0
465	0	0	0	0	0	0	0	0	0	0	0	0	0	0	0
466	0	0	0	0	0	0	0	0	0	0	0	0	0	0	0
467	0	0	0	0	0	0	0	0	0	0	0	0	0	0	0
468	0	0	0	0	0	0	0	0	0	0	0	0	0	0	0
469	0	0	0	0	0	0	0	0	0	0	0	0	0	0	0
470	0	0	0	0	0	0	0	0	0	0	0	0	0	0	0
471	0	0	0	0	0	0	0	0	0	0	0	0	0	0	0
472	0	0	0	0	0	0	0	0	0	0	0	0	0	0	0
473	0	0	0	0	0	0	0	0	0	0	0	0	0	0	0
474	0	0	0	0	0	0	0	0	0	0	0	0	0	0	0
475	0	0	0	0	0	0	0	0	0	0	0	0	0	0	0
476	0	0	0	0	0	0	0	0	0	0	0	0	0	0	0
477	0	0	0	0	0	0	0	0	0	0	0	0	0	0	0
478	0	0	0	0	0	0	0	0	0	0	0	0	0	0	0
479	0	0	0	0	0	0	0	0	0	0	0	0	0	0	0
480	0	0	0	0	0	0	0	0	0	0	0	0	0	0	0
481	0	0	0	0	0	0	0	0	0	0	0	0	0	0	0
482	0	0	0	0	0	0	0	0	0	0	0	0	0	0	0
483	0	0	0	0	0	0	0	0	0	0	0	0	0	0	0
484	0	0	0	0	0	0	0	0	0	0	0	0	0	0	0
485	0	0	0	0	0	0	0	0	0	0	0	0	0	0	0
486	0	0	0	0	0	0	0	0	0	0	0	0	0	0	0
487	0	0	0	0	0	0	0	0	0	0	0	0	0	0	0
488	0	0	0	0	0	0	0	0	0	0	0	0	0	0	0
489	0	0	0	0	0	0	0	0	0	0	0	0	0	0	0
490	0	0	0	0	0	0	0	0	0	0	0	0	0	0	0
491	0	0	0	0	0	0	0	0	0	0	0	0	0	0	0
492	0	0	0	0	0	0	0	0	0	0	0	0	0	0	0
493	0	0	0	0	0	0	0	0	0	0	0	0	0	0	0
494	0	0	0	0	0	0	0	0	0	0	0	0	0	0	0
495	0	0	0	0	0	0	0	0	0	0	0	0	0	0	0
496	0	0	0	0	0	0	0	0	0	0	0	0	0	0	0
497	0	0	0	0	0	0	0	0	0	0	0	0	0	0	0
498	0	0	0	0	0	0	0	0	0	0	0	0	0	0	0
499	0	0	0	0	0	0	0	0	0	0	0	0	0	0	0
500	0	0	0	0	0	0	0	0	0	0	0	0	0	0	0
501	0	0	0	0	0	0	0	0	0	0	0	0	0	0	0
502	0	0	0	0	0	0	0	0	0	0	0	0	0	0	0
503	0	0	0	0	0	0	0	0	0	0	0	0	0	0	0
504	0	0	0	0	0	0	0	0	0	0	0	0	0	0	0
505	0	0	0	0	0	0	0	0	0	0	0	0	0	0	0
506	0	0	0	0	0	0	0	0	0	0	0	0	0	0	0
507	0	0	0	0	0	0	0	0	0	0	0	0	0	0	0
508	0	0	0	0	0	0	0	0	0	0	0	0	0	0	0
509	0	0	0	0	0	0	0	0	0	0	0	0	0	0	0
510	0	0	0	0	0	0	0	0	0	0	0	0	0	0	0
511	0	0	0	0	0	0	0	0	0	0	0	0	0	0	0
512	0	0	0	0	0	0	0	0	0	0	0	0	0	0	0
513	0	0	0	0	0	0	0	0	0	0	0	0	0	0	0
514	0	0	0	0	0	0	0	0	0	0	0	0	0	0	0
515	0	0	0	0	0	0	0	0	0	0	0	0	0	0	0
516	0	0	0	0	0	0	0	0	0	0	0	0	0	0	0
517	0	0	0	0	0	0	0	0	0	0	0	0	0	0	0
518	0	0	0	0	0	0	0	0	0	0	0	0	0	0	0
519	0	0	0	0	0	0	0	0	0	0	0	0	0	0	0
520	0	0	0	0	0	0	0	0	0	0	0	0	0	0	0
521	0	0	0	0	0	0	0	0	0	0	0	0	0	0	0
522	0	0	0	0	0	0	0	0	0	0	0	0	0	0	0
523	0	0	0	0	0	0	0	0	0	0	0	0	0	0	0
524	0	0	0	0	0	0	0	0	0	0	0	0	0	0	0
525	0	0	0	0	0	0	0	0	0	0	0	0	0	0	0
526	0	0	0	0	0	0	0	0	0	0	0	0	0	0	0
527	0	0	0	0	0	0	0	0	0	0	0	0	0	0	0
528	0	0	0	0	0	0	0	0	0	0	0	0	0	0	0
529	0	0	0	0	0	0	0	0	0	0	0	0	0	0	0
530	0	0	0	0	0	0	0	0	0	0	0	0	0	0	0
531	0	0	0	0	0	0	0	0	0	0	0	0	0	0	0
532	0	0	0	0	0	0	0	0	0	0	0	0	0	0	0
533	0	0	0	0	0	0	0	0	0	0	0	0	0	0	0
534	0	0	0	0	0	0	0	0	0	0	0	0	0	0	0
535	0	0	0	0	0	0	0	0	0	0	0	0	0	0	0
536	0	0	0	0	0	0	0	0	0	0	0	0	0	0	0
537	0	0	0	0	0	0	0	0	0	0	0	0	0	0	0
538	0	0	0	0	0	0	0	0	0	0	0	0	0	0	0
539	0	0	0	0	0	0	0	0	0	0	0	0	0	0	0
540	0	0	0	0	0	0	0	0	0	0	0	0	0	0	0
541	0	0	0	0	0	0	0	0	0	0	0	0	0	0	0
542	0	0	0	0	0	0	0	0	0	0	0	0	0	0	0
543	0	0	0	0	0	0	0	0	0	0	0	0	0	0	0
544	0	0	0	0	0	0	0	0	0	0	0	0	0	0	0
545	0	0	0	0	0	0	0	0	0	0	0	0	0	0	0
546	0	0	0	0	0	0	0	0	0	0	0	0	0	0	0
547	0	0	0	0	0	0	0	0	0	0	0	0	0	0	0
548	0	0	0	0	0	0	0	0	0	0	0	0	0	0	0
549	0	0	0	0	0	0	0	0	0	0	0	0	0	0	0
550	0	0	0	0	0	0	0	0	0	0	0	0	0	0	0
551	0	0	0	0	0	0	0	0	0	0	0	0	0	0	0
552	0	0	0	0	0	0	0	0	0	0	0	0	0	0	0
553	0	0	0	0	0	0	0	0	0	0	0	0	0	0	0
554	0	0	0	0	0	0	0	0	0	0	0	0	0	0	0
555	0	0	0	0	0	0	0	0	0	0	0	0	0	0	0
556	0	0	0	0	0	0	0	0	0	0	0	0	0	0	0
557	0	0	0	0	0	0	0	0	0	0	0	0	0	0	0
558	0	0	0	0	0	0	0	0	0	0	0	0	0	0	0
559	0	0	0	0	0	0	0	0	0	0	0	0	0	0	0
560	0	0	0	0	0	0	0	0	0	0	0	0	0	0	0
561	0	0	0	0	0	0	0	0	0	0	0	0	0	0	0
562	0	0	0	0	0	0	0	0	0	0	0	0	0	0	0
563	0	0	0	0	0	0	0	0	0	0	0	0	0	0	0
564	0	0	0	0	0	0	0	0	0	0	0	0	0	0	0
565	0	0	0	0	0	0	0	0	0	0	0	0	0	0	0
566	0	0	0	0	0	0	0	0	0	0	0	0	0	0	0
567	0	0	0	0	0	0	0	0	0	0	0	0	0	0	0
568	0	0	0	0	0	0	0	0	0	0	0	0	0	0	0
569	0	0	0	0	0	0	0	0	0	0	0	0	0	0	0
570	0	0	0	0	0	0	0	0	0	0	0	0	0	0	0
571	0	0	0	0	0	0	0	0	0	0	0	0	0	0	0
572	0	0	0	0	0	0	0	0	0	0	0	0	0	0	0
573	0	0	0	0	0	0	0	0	0	0	0	0	0	0	0
574	0	0	0	0	0	0	0	0	0	0	0	0	0	0	0
575	0	0	0	0	0	0	0	0	0	0	0	0	0	0	0
576	0	0	0	0	0	0	0	0	0	0	0	0	0	0	0
577	0	0	0	0	0	0	0	0	0	0	0	0	0	0	0
578	0	0	0	0	0	0	0	0	0	0	0	0	0	0	0
579	0	0	0	0	0	0	0	0	0	0	0	0	0	0	0
580	0	0	0	0	0	0	0	0	0	0	0	0	0	0	0
581	0	0	0	0	0	0	0	0	0	0	0	0	0	0	0
582	0	0	0	0	0	0	0	0	0	0	0	0	0	0	0
583	0	0	0	0	0	0	0	0	0	0	0	0	0	0	0
584	0	0	0	0	0	0	0	0	0	0	0	0	0	0	0
585	0	0	0	0	0	0	0	0	0	0	0	0	0	0	0
586	0	0	0	0	0	0	0	0	0	0	0	0	0	0	0
587	0	0	0	0	0	0	0	0	0	0	0	0	0	0	0
588	0	0	0	0	0	0	0	0	0	0	0	0	0	0	0
589	0	0	0	0	0	0	0	0	0	0	0	0	0	0	0
590	0	0	0	0	0	0	0	0	0	0	0	0	0	0	0
591	0	0	0	0	0	0	0	0	0	0	0	0	0	0	0
592	0	0	0	0	0	0	0	0	0	0	0	0	0	0	0
593	0	0	0	0	0	0	0	0	0	0	0	0	0	0	0
594	0	0	0	0	0	0	0	0	0	0	0	0	0	0	0
595	0	0	0	0	0	0	0	0	0	0	0	0	0	0	0
596	0	0	0	0	0	0	0	0	0	0	0	0	0	0	0
597	0	0	0	0	0	0	0	0	0	0	0	0	0	0	0
598	0	0	0	0	0	0	0	0	0	0	0	0	0	0	0
599	0	0	0	0	0	0	0	0	0	0	0	0	0	0	0
600	0	0	0	0	0	0	0	0	0	0	0	0	0	0	0
601	0	0	0	0	0	0	0	0	0	0	0	0	0	0	0
602	0	0	0	0	0	0	0	0	0	0	0	0	0	0	0
603	0	0	0	0	0	0	0	0	0	0	0	0	0	0	0
604	0	0	0	0	0	0	0	0	0	0	0	0	0	0	0
605	0	0	0	0	0	0	0	0	0	0	0	0	0	0	0
606	0	0	0	0	0	0	0	0	0	0	0	0	0	0	0
607	0	0	0	0	0	0	0	0	0	0	0	0	0	0	0
608	0	0	0	0	0	0	0	0	0	0	0	0	0	0	0
609	0	0	0	0	0	0	0	0	0	0	0	0	0	0	0
610	0	0	0	0	0	0	0	0	0	0	0	0	0	0	0
611	0	0	0	0	0	0	0	0	0	0	0	0	0	0	0
612	0	0	0	0	0	0	0	0	0	0	0	0	0	0	0
613	0	0	0	0	0	0	0	0	0	0	0	0	0	0	0
614	0	0	0	0	0	0	0	0	0	0	0	0	0	0	0
615	0	0	0	0	0	0	0	0	0	0	0	0	0	0	0
616	0	0	0	0	0	0	0	0	0	0	0	0	0	0	0
617	0	0	0	0	0	0	0	0	0	0	0	0	0	0	0
618	0	0	0	0	0	0	0	0	0	0	0	0	0	0	0
619	0	0	0	0	0	0	0	0	0	0	0	0	0	0	0
620	0	0	0	0	0	0	0	0	0	0	0	0	0	0	0
621	0	0	0	0	0	0	0	0	0	0	0	0	0	0	0
622	0	0	0	0	0	0	0	0	0	0	0	0	0	0	0
623	0	0	0	0	0	0	0	0	0	0	0	0	0	0	0
624	0	0	0	0	0	0	0	0	0	0	0	0	0	0	0
625	0	0	0	0	0	0	0	0	0	0	0	0	0	0	0
626	0	0	0	0	0	0	0	0	0	0	0	0	0	0	0
627	0	0	0	0	0	0	0	0	0	0	0	0	0	0	0
628	0	0	0	0	0	0	0	0	0	0	0	0	0	0	0
629	0	0	0	0	0	0	0	0	0	0	0	0	0	0	0
630	0	0	0	0	0	0	0	0	0	0	0	0	0	0	0
631	0	0	0	0	0	0	0	0	0	0	0	0	0	0	0
632	0	0	0	0	0	0	0	0	0	0	0	0	0	0	0
633	0	0	0	0	0	0	0	0	0	0	0	0	0	0	0
634	0	0	0	0	0	0	0	0	0	0	0	0	0	0	0
635	0	0	0	0	0	0	0	0	0	0	0	0	0	0	0
636	0	0	0	0	0	0	0	0	0	0	0	0	0	0	0
637	0	0	0	0	0	0	0	0	0	0	0	0	0	0	0
638	0	0	0	0	0	0	0	0	0	0	0	0	0	0	0
639	0	0	0	0	0	0	0	0	0	0	0	0	0	0	0
640	0	0	0	0	0	0	0	0	0	0	0	0	0	0	0
641	0	0	0	0	0	0	0	0	0	0	0	0	0	0	0
642	0	0	0	0	0	0	0	0	0	0	0	0	0	0	0
643	0	0	0	0	0	0	0	0	0	0	0	0	0	0	0
644	0	0	0	0	0	0	0	0	0	0	0	0	0	0	0
645	0	0	0	0	0	0	0	0	0	0	0	0	0	0	0
646	0	0	0	0	0	0	0	0	0	0	0	0	0	0	0
647	0	0	0	0	0	0	0	0	0	0	0	0	0	0	0
648	0	0	0	0	0	0	0	0	0	0	0	0	0	0	0
649	0	0	0	0	0	0	0	0	0	0	0	0	0	0	0
650	0	0	0	0	0	0	0	0	0	0	0	0	0	0	0
651	0	0	0	0	0	0	0	0	0	0	0	0	0	0	0
652	0	0	0	0	0	0	0	0	0	0	0	0	0	0	0
653	0	0	0	0	0	0	0	0	0	0	0	0	0	0	0
654	0	0	0	0	0	0	0	0	0	0	0	0	0	0	0
655	0	0	0	0	0	0	0	0	0	0	0	0	0	0	0
656	0	0	0	0	0	0	0	0	0	0	0	0	0	0	0
657	0	0	0	0	0	0	0	0	0	0	0	0	0	0	0
658	0	0	0	0	0	0	0	0	0	0	0	0	0	0	0
659	0	0	0	0	0	0	0	0	0	0	0	0	0	0	0
660	0	0	0	0	0	0	0	0	0	0	0	0	0	0	0
661	0	0	0	0	0	0	0	0	0	0	0	0	0	0	0
662	0	0	0	0	0	0	0	0	0	0	0	0	0	0	0
663	0	0	0	0	0	0	0	0	0	0	0	0	0	0	0
664	0	0	0	0	0	0	0	0	0	0	0	0	0	0	0
665	0	0	0	0	0	0	0	0	0	0	0	0	0	0	0
666	0	0	0	0	0	0	0	0	0	0	0	0	0	0	0
667	0	0	0	0	0	0	0	0	0	0	0	0	0	0	0
668	0	0	0	0	0	0	0	0	0	0	0	0	0	0	0
669	0	0	0	0	0	0	0	0	0	0	0	0	0	0	0
670	0	0	0	0	0	0	0	0	0	0	0	0	0	0	0
671	0	0	0	0	0	0	0	0	0	0	0	0	0	0	0
672	0	0	0	0	0	0	0	0	0	0	0	0	0	0	0
673	0	0	0	0	0	0	0	0	0	0	0	0	0	0	0
674	0	0	0	0	0	0	0	0	0	0	0	0	0	0	0
675	0	0	0	0	0	0	0	0	0	0	0	0	0	0	0
676	0	0	0	0	0	0	0	0	0	0	0	0	0	0	0
677	0	0	0	0	0	0	0	0	0	0	0	0	0	0	0
678	0	0	0	0	0	0	0	0	0	0	0	0	0	0	0
679	0	0	0	0	0	0	0	0	0	0	0	0	0	0	0
680	0	0	0	0	0	0	0	0	0	0	0	0	0	0	0
681	0	0	0	0	0	0	0	0	0	0	0	0	0	0	0
682	0	0	0	0	0	0	0	0	0	0	0	0	0	0	0
683	0	0	0	0	0	0	0	0	0	0	0	0	0	0	0
684	0	0	0	0	0	0	0	0	0	0	0	0	0	0	0
685	0	0	0	0	0	0	0	0	0	0	0	0	0	0	0
686	0	0	0	0	0	0	0	0	0	0	0	0	0	0	0
687	0	0	0	0	0	0	0	0	0	0	0	0	0	0	0
688	0	0	0	0	0	0	0	0	0	0	0	0	0	0	0
689	0	0	0	0	0	0	0	0	0	0	0	0	0	0	0
690	0	0	0	0	0	0	0	0	0	0	0	0	0	0	0
691	0	0	0	0	0	0	0	0	0	0	0	0	0	0	0
692	0	0	0	0	0	0	0	0	0	0	0	0	0	0	0
693	0	0	0	0	0	0	0	0	0	0	0	0	0	0	0
694	0	0	0	0	0	0	0	0	0	0	0	0	0	0	0
695	0	0	0	0	0	0	0	0	0	0	0	0	0	0	0
696	0	0	0	0	0	0	0	0	0	0	0	0	0	0	0
697	0	0	0	0	0	0	0	0	0	0	0	0	0	0	0
698	0	0	0	0	0	0	0	0	0	0	0	0	0	0	0
699	0	0	0	0	0	0	0	0	0	0	0	0	0	0	0
700	0	0	0	0	0	0	0	0	0	0	0	0	0	0	0
701	0	0	0	0	0	0	0	0	0	0	0	0	0	0	0
702	0	0	0	0	0	0	0	0	0	0	0	0	0	0	0
703	0	0	0	0	0	0	0	0	0	0	0	0	0	0	0
704	0	0	0	0	0	0	0	0	0	0	0	0	0	0	0
705	0	0	0	0	0	0	0	0	0	0	0	0	0	0	0
706	0	0	0	0	0	0	0	0	0	0	0	0	0	0	0
707	0	0	0	0	0	0	0	0	0	0	0	0	0	0	0
708	0	0	0	0	0	0	0	0	0	0	0	0	0	0	0
709	0	0	0	0	0	0	0	0	0	0	0	0	0	0	0
710	0	0	0	0	0	0	0	0	0	0	0	0	0	0	0
711	0	0	0	0	0	0	0	0	0	0	0	0	0	0	0
712	0	0	0	0	0	0	0	0	0	0	0	0	0	0	0
713	0	0	0	0	0	0	0	0	0	0	0	0	0	0	0
714	0	0	0	0	0	0	0	0	0	0	0	0	0	0	0
715	0	0	0	0	0	0	0	0	0	0	0	0	0	0	0
716	0	0	0	0	0	0	0	0	0	0	0	0	0	0	0
717	0	0	0	0	0	0	0	0	0	0	0	0	0	0	0
718	0	0	0	0	0	0	0	0	0	0	0	0	0	0	0
719	0	0	0	0	0	0	0	0	0	0	0	0	0	0	0
720	0	0	0	0	0	0	0	0	0	0	0	0	0	0	0
721	0	0	0	0	0	0	0	0	0	0	0	0	0	0	0
722	0	0	0	0	0	0	0	0	0	0	0	0	0	0	0
723	0	0	0	0	0	0	0	0	0	0	0	0	0	0	0
724	0	0	0	0	0	0	0	0	0	0	0	0	0	0	0
725	0	0	0	0	0	0	0	0	0	0	0	0	0	0	0
726	0	0	0	0	0	0	0	0	0	0	0	0	0	0	0
727	0	0	0	0	0	0	0	0	0	0	0	0	0	0	0
728	0	0	0	0	0	0	0	0	0	0	0	0	0	0	0
729	0	0	0	0	0	0	0	0	0	0	0	0	0	0	0
730	0	0	0	0	0	0	0	0	0	0	0	0	0	0	0
731	0	0	0	0	0	0	0	0	0	0	0	0	0	0	0
732	0	0	0	0	0	0	0	0	0	0	0	0	0	0	0
733	0	0	0	0	0	0	0	0	0	0	0	0	0	0	0
734	0	0	0	0	0	0	0	0	0	0	0	0	0	0	0
735	0	0	0	0	0	0	0	0	0	0	0	0	0	0	0
736	0	0	0	0	0	0	0	0	0	0	0	0	0	0	0
737	0	0	0	0	0	0	0	0	0	0	0	0	0	0	0
738	0	0	0	0	0	0	0	0	0	0	0	0	0	0	0
739	0	0	0	0	0	0	0	0	0	0	0	0	0	0	0
740	0	0	0	0	0	0	0	0	0	0	0	0	0	0	0
741	0	0	0	0	0	0	0	0	0	0	0	0	0	0	0
742	0	0	0	0	0	0	0	0	0	0	0	0	0	0	0
743	0	0	0	0	0	0	0	0	0	0	0	0	0	0	0
744	0	0	0	0	0	0	0	0	0	0	0	0	0	0	0
745	0	0	0	0	0	0	0	0	0	0	0	0	0	0	0
746	0	0	0	0	0	0	0	0	0	0	0	0	0	0	0
747	0	0	0	0	0	0	0	0	0	0	0	0	0	0	0
748	0	0	0	0	0	0	0	0	0	0	0	0	0	0	0
749	0	0	0	0	0	0	0	0	0	0	0	0	0	0	0
750	0	0	0	0	0	0	0	0	0	0	0	0	0	0	0
751	0	0	0	0	0	0	0	0	0	0	0	0	0	0	0
752	0	0	0	0	0	0	0	0	0	0	0	0	0	0	0
753	0	0	0	0	0	0	0	0	0	0	0	0	0	0	0
754	0	0	0	0	0	0	0	0	0	0	0	0	0	0	0
755	0	0	0	0	0	0	0	0	0	0	0	0	0	0	0
756	0	0	0	0	0	0	0	0	0	0	0	0	0	0	0
757	0	0	0	0	0	0	0	0	0	0	0	0	0	0	0
758	0	0	0	0	0	0	0	0	0	0	0	0	0	0	0
759	0	0	0	0	0	0	0	0	0	0	0	0	0	0	0
760	0	0	0	0	0	0	0	0	0	0	0	0	0	0	0
761	0	0	0	0	0	0	0	0	0	0	0	0	0	0	0
762	0	0	0	0	0	0	0	0	0	0	0	0	0	0	0
763	0	0	0	0	0	0	0	0	0	0	0	0	0	0	0
764	0	0	0	0	0	0	0	0	0	0	0	0	0	0	0
765	0	0	0	0	0	0	0	0	0	0	0	0	0	0	0
766	0	0	0	0	0	0	0	0	0	0	0	0	0	0	0
767	0	0	0	0	0	0	0	0	0	0	0	0	0	0	0
768	0	0	0	0	0	0	0	0	0	0	0	0	0	0	0
769	0	0	0	0	0	0	0	0	0	0	0	0	0	0	0
770	0	0	0	0	0	0	0	0	0	0	0	0	0	0	0
771	0	0	0	0	0	0	0	0	0	0	0	0	0	0	0
772	0	0	0	0	0	0	0	0	0	0	0	0	0	0	0
773	0	0	0	0	0	0	0	0	0	0	0	0	0	0	0
774	0	0	0	0	0	0	0	0	0	0	0	0	0	0	0
775	0	0	0	0	0	0	0	0	0	0	0	0	0	0	0
776	0	0	0	0	0	0	0	0	0	0	0	0	0	0	0
777	0	0	0	0	0	0	0	0	0	0	0	0	0	0	0
778	0	0	0	0	0	0	0	0	0	0	0	0	0	0	0
779	0	0	0	0	0	0	0	0	0	0	0	0	0	0	0
780	0	0	0	0	0	0	0	0	0	0	0	0	0	0	0
781	0	0	0	0	0	0	0	0	0	0	0	0	0	0	0
782	0	0	0	0	0	0	0	0	0	0	0	0	0	0	0
783	0	0	0	0	0	0	0	0	0	0	0	0	0	0	0
784	0	0	0	0	0	0	0	0	0	0	0	0	0	0	0
785	0	0	0	0	0	0	0	0	0	0	0	0	0	0	0
786	0	0	0	0	0	0	0	0	0	0	0	0	0	0	0
787	0	0	0	0	0	0	0	0	0	0	0	0	0	0	0
788	0	0	0	0	0	0	0	0	0	0	0	0	0	0	0
789	0	0	0	0	0	0	0	0	0	0	0	0	0	0	0
790	0	0	0	0	0	0	0	0	0	0	0	0	0	0	0
791	0	0	0	0	0	0	0	0	0	0	0	0	0	0	0
792	0	0	0	0	0	0	0	0	0	0	0	0	0	0	0
793	0	0	0	0	0	0	0	0	0	0	0	0	0	0	0
794	0	0	0	0	0	0	0	0	0	0	0	0	0	0	0
795	0	0	0	0	0	0	0	0	0	0	0	0	0	0	0
796	0	0	0	0	0	0	0	0	0	0	0	0	0	0	0
797	0	0	0	0	0	0	0	0	0	0	0	0	0	0	0
798	0	0	0	0	0	0	0	0	0	0	0	0	0	0	0
799	0	0	0	0	0	0	0	0	0	0	0	0	0	0	0
800	0	0	0	0	0	0	0	0	0	0	0	0	0	0	0
801	0	0	0	0	0	0	0	0	0	0	0	0	0	0	0
802	0	0	0	0	0	0	0	0	0	0	0	0	0	0	0
803	0	0	0	0	0	0	0	0	0	0	0	0	0	0	0
804	0	0	0	0	0	0	0	0	0	0	0	0	0	0	0
805	0	0	0	0	0	0	0	0	0	0	0	0	0	0	0
806	0	0	0	0	0	0	0	0	0	0	0	0	0	0	0
807	0	0	0	0	0	0	0	0	0	0	0	0	0	0	0
808	0	0	0	0	0	0	0	0	0	0	0	0	0	0	0
809	0	0	0	0	0	0	0	0	0	0	0	0	0	0	0
810	0	0	0	0	0	0	0	0	0	0	0	0	0	0	0
811	0	0	0	0	0	0	0	0	0	0	0	0	0	0	0
812	0	0	0	0	0	0	0	0	0	0	0	0	0	0	0
813	0	0	0	0	0	0	0	0	0	0	0	0	0	0	0
814	0	0	0	0	0	0	0	0	0	0	0	0	0	0	0
815	0	0	0	0	0	0	0	0	0	0	0	0	0	0	0
816	0	0	0	0	0	0	0	0	0	0	0	0	0	0	0
817	0	0	0	0	0	0	0	0	0	0	0	0	0	0	0
818	0	0	0	0	0	0	0	0	0	0	0	0	0	0	0
819	0	0	0	0	0	0	0	0	0	0	0	0	0	0	0
820	0	0	0	0	0	0	0	0	0	0	0	0	0	0	0
821	0	0	0	0	0	0	0	0	0	0	0	0	0	0	0
822	0	0	0	0	0	0	0	0	0	0	0	0	0	0	0
823	0	0	0	0	0	0	0	0	0	0	0	0	0	0	0
824	0	0	0	0	0	0	0	0	0	0	0	0	0	0	0
825	0	0	0	0	0	0	0	0	0	0	0	0	0	0	0
826	0	0	0	0	0	0	0	0	0	0	0	0	0	0	0
827	0	0	0	0	0	0	0	0	0	0	0	0	0	0	0
828	0	0	0	0	0	0	0	0	0	0	0	0	0	0	0
829	0	0	0	0	0	0	0	0	0	0	0	0	0	0	0
830	0	0	0	0	0	0	0	0	0	0	0	0	0	0	0
831	0	0	0	0	0	0	0	0	0	0	0	0	0	0	0
832	0	0	0	0	0	0	0	0	0	0	0	0	0	0	0
833	0	0	0	0	0	0	0	0	0	0	0	0	0	0	0
834	0	0	0	0	0	0	0	0	0	0	0	0	0	0	0
835	0	0	0	0	0	0	0	0	0	0	0	0	0	0	0
836	0	0	0	0	0	0	0	0	0	0	0	0	0	0	0
837	0	0	0	0	0	0	0	0	0	0	0	0	0	0	0
838	0	0	0	0	0	0	0	0	0	0	0	0	0	0	0
839	0	0	0	0	0	0	0	0	0	0	0	0	0	0	0
840	0	0	0	0	0	0	0	0	0	0	0	0	0	0	0
841	0	0	0	0	0	0	0	0	0	0	0	0	0	0	0
842	0	0	0	0	0	0	0	0	0	0	0	0	0	0	0
843	0	0	0	0	0	0	0	0	0	0	0	0	0	0	0
844	0	0	0	0	0	0	0	0	0	0	0	0	0	0	0
845	0	0	0	0	0	0	0	0	0	0	0	0	0	0	0
846	0	0	0	0	0	0	0	0	0	0	0	0	0	0	0
847	0	0	0	0	0	0	0	0	0	0	0	0	0	0	0
848	0	0	0	0	0	0	0	0	0	0	0	0	0	0	0
849	0	0	0	0	0	0	0	0	0	0	0	0	0	0	0
850	0	0	0	0	0	0	0	0	0	0	0	0	0	0	0
851	0	0	0	0	0	0	0	0	0	0	0	0	0	0	0
852	0	0	0	0	0	0	0	0	0	0	0	0	0	0	0
853	0	0	0	0	0	0	0	0	0	0	0	0	0	0	0
854	0	0	0	0	0	0	0	0	0	0	0	0	0	0	0
855	0	0	0	0	0	0	0	0	0	0	0	0	0	0	0
856	0	0	0	0	0	0	0	0	0	0	0	0	0	0	0
857	0	0	0	0	0	0	0	0	0	0	0	0	0	0	0
858	0	0	0	0	0	0	0	0	0	0	0	0	0	0	0
859	0	0	0	0	0	0	0	0	0	0	0	0	0	0	0
860	0	0	0	0	0	0	0	0	0	0	0	0	0	0	0
861	0	0	0	0	0	0	0	0	0	0	0	0	0	0	0
862	0	0	0	0	0	0	0	0	0	0	0	0	0	0	0
863	0	0	0	0	0	0	0	0	0	0	0	0	0	0	0
864	0	0	0	0	0	0	0	0	0	0	0	0	0	0	0
865	0	0	0	0	0	0	0	0	0	0	0	0	0	0	0
866	0	0	0	0	0	0	0	0	0	0	0	0	0	0	0
867	0	0	0	0	0	0	0	0	0	0	0	0	0	0	0
868	0	0	0	0	0	0	0	0	0	0	0	0	0	0	0
869	0	0	0	0	0	0	0	0	0	0	0	0	0	0	0
870	0	0	0	0	0	0	0	0	0	0	0	0	0	0	0
871	0	0	0	0	0	0	0	0	0	0	0	0	0	0	0
872	0	0	0	0	0	0	0	0	0	0	0	0	0	0	0
873	0	0	0	0	0	0	0	0	0	0	0	0	0	0	0
874	0	0	0	0	0	0	0	0	0	0	0	0	0	0	0
875	0	0	0	0	0	0	0	0	0	0	0	0	0	0	0
876	0	0	0	0	0	0	0	0	0	0	0	0	0	0	0
877	0	0	0	0	0	0	0	0	0	0	0	0	0	0	0
878	0	0	0	0	0	0	0	0	0	0	0	0	0	0	0
879	0	0	0	0	0	0	0	0	0	0	0	0	0	0	0
880	0	0	0	0	0	0	0	0	0	0	0	0	0	0	0
881	0	0	0	0	0	0	0	0	0	0	0	0	0	0	0
882	0	0	0	0	0	0	0	0	0	0	0	0	0	0	0
883	0	0	0	0	0	0	0	0	0	0	0	0	0	0	0
884	0	0	0	0	0	0	0	0	0	0	0	0	0	0	0
885	0	0	0	0	0	0	0	0	0	0	0	0	0	0	0
886	0	0	0	0	0	0	0	0	0	0	0	0	0	0	0
887	0	0	0	0	0	0	0	0	0	0	0	0	0	0	0
888	0	0	0	0	0	0	0	0	0	0	0	0	0	0	0
889	0	0	0	0	0	0	0	0	0	0	0	0	0	0	0
890	0	0	0	0	0	0	0	0	0	0	0	0	0	0	0
891	0	0	0	0	0	0	0	0	0	0	0	0	0	0	0
892	0	0	0	0	0	0	0	0	0	0	0	0	0	0	0
893	0	0	0	0	0	0	0	0	0	0	0	0	0	0	0
894	0	0	0	0	0	0	0	0	0	0	0	0	0	0	0
895	0	0	0	0	0	0	0	0	0	0	0	0	0	0	0
896	0	0	0	0	0	0	0	0	0	0	0	0	0	0	0
897	0	0	0	0	0	0	0	0	0	0	0	0	0	0	0
898	0	0	0	0	0	0	0	0	0	0	0	0	0	0	0
899	0	0	0	0	0	0	0	0	0	0	0	0	0	0	0
900	0	0	0	0	0	0	0	0	0	0	0	0	0	0	0
901	0	0	0	0	0	0	0	0	0	0	0	0	0	0	0
902	0	0	0	0	0	0	0	0	0	0	0	0	0	0	0
903	0	0	0	0	0	0	0	0	0	0	0	0	0	0	0
904	0	0	0	0	0	0	0	0	0	0	0	0	0	0	0
905	0	0	0	0	0	0	0	0	0	0	0	0	0	0	0
906	0	0	0	0	0	0	0	0	0	0	0	0	0	0	0
907	0	0	0	0	0	0	0	0	0	0	0	0	0	0	0
908	0	0	0	0	0	0	0	0	0	0	0	0	0	0	0
909	0	0	0	0	0	0	0	0	0	0	0	0	0	0	0
910	0	0	0	0	0	0	0	0	0	0	0	0	0	0	0
911	0	0	0	0	0	0	0	0	0	0	0	0	0	0	0
912	0	0	0	0	0	0	0	0	0	0	0	0	0	0	0
913	0	0	0	0	0	0	0	0	0	0	0	0	0	0	0
914	0	0	0	0	0	0	0	0	0	0	0	0	0	0	0
915	0	0	0	0	0	0	0	0	0	0	0	0	0	0	0
916	0	0	0	0	0	0	0	0	0	0	0	0	0	0	0
917	0	0	0	0	0	0	0	0	0	0	0	0	0	0	0
918	0	0	0	0	0	0	0	0	0	0	0	0	0	0	0
919	0	0	0	0	0	0	0	0	0	0	0	0	0	0	0
920	0	0	0	0	0	0	0	0	0	0	0	0	0	0	0
921	0	0	0	0	0	0	0	0	0	0	0	0	0	0	0
922	0	0	0	0	0	0	0	0	0	0	0	0	0	0	0
923	0	0	0	0	0	0	0	0	0	0	0	0	0	0	0
924	0	0	0	0	0	0	0	0	0	0	0	0	0	0	0
925	0	0	0	0	0	0	0	0	0	0	0	0	0	0	0
926	0	0	0	0	0	0	0	0	0	0	0	0	0	0	0
927	0	0	0	0	0	0	0	0	0	0	0	0	0	0	0
928	0	0	0	0	0	0	0	0	0	0	0	0	0	0	0
929	0	0	0	0	0	0	0	0	0	0	0	0	0	0	0
930	0	0	0	0	0	0	0	0	0	0	0	0	0	0	0
931	0	0	0	0	0	0	0	0	0	0	0	0	0	0	0
932	0	0	0	0	0	0	0	0	0	0	0	0	0	0	0
933	0	0	0	0	0	0	0	0	0	0	0	0	0	0	0
934	0	0	0	0	0	0	0	0	0	0	0	0	0	0	0
935	0	0	0	0	0	0	0	0	0	0	0	0	0	0	0
936	0	0	0	0	0	0	0	0	0	0	0	0	0	0	0
937	0	0	0	0	0	0	0	0	0	0	0	0	0	0	0
938	0	0	0	0	0	0	0	0	0	0	0	0	0	0	0
939	0	0	0	0	0	0	0	0	0	0	0	0	0	0	0
940	0	0	0	0	0	0	0	0	0	0	0	0	0	0	0
941	0	0	0	0	0	0	0	0	0	0	0	0	0	0	0
942	0	0	0	0	0	0	0	0	0	0	0	0	0	0	0
943	0	0	0	0	0	0	0	0	0	0	0	0	0	0	0
944	0	0	0	0	0	0	0	0	0	0	0	0	0	0	0
945	0	0	0	0	0	0	0	0	0	0	0	0	0	0	0
946	0	0	0	0	0	0	0	0	0	0	0	0	0	0	0
947	0	0	0	0	0	0	0	0	0	0	0	0	0	0	0
948	0	0	0	0	0	0	0	0	0	0	0	0	0	0	0
949	0	0	0	0	0	0	0	0	0	0	0	0	0	0	0
950	0	0	0	0	0	0	0	0	0	0	0	0	0	0	0
951	0	0	0	0	0	0	0	0	0	0	0	0	0	0	0
952	0	0	0	0	0	0	0	0	0	0	0	0	0	0	0
953	0	0	0	0	0	0	0	0	0	0	0	0	0	0	0
954	0	0	0	0	0	0	0	0	0	0	0	0	0	0	0
955	0	0	0	0	0	0	0	0	0	0	0	0	0	0	0
956	0	0	0	0	0	0	0	0	0	0	0	0	0	0	0
957	0	0	0	0	0	0	0	0	0	0	0	0	0	0	0
958	0	0	0	0	0	0	0	0	0	0	0	0	0	0	0
959	0	0	0	0	0	0	0	0	0	0	0	0	0	0	0
960	0	0	0	0	0	0	0	0	0	0	0	0	0	0	0
961	0	0	0	0	0	0	0	0	0	0	0	0	0	0	0
962	0	0	0	0	0	0	0	0	0	0	0	0	0	0	0
963	0	0	0	0	0	0	0	0	0	0	0	0	0	0	0
964	0	0	0	0	0	0	0	0	0	0	0	0	0	0	0
965	0	0	0	0	0	0	0	0	0	0	0	0	0	0	0
966	0	0	0	0	0	0	0	0	0	0	0	0	0	0	0
967	0	0	0	0	0	0	0	0	0	0	0	0	0	0	0
968	0	0	0	0	0	0	0	0	0	0	0	0	0	0	0
969	0	0	0	0	0	0	0	0	0	0	0	0	0	0	0
970	0	0	0	0	0	0	0	0	0	0	0	0	0	0	0
971	0	0	0	0	0	0	0	0	0	0	0	0	0	0	0
972	0	0	0	0	0	0	0	0	0	0	0	0	0	0	0
973	0	0	0	0	0	0	0	0	0	0	0	0	0	0	0
974	0	0	0	0	0	0	0	0	0	0	0	0	0	0	0
975	0	0	0	0	0	0	0	0	0	0	0	0	0	0	0
976	0	0	0	0	0	0	0	0	0	0	0	0	0	0	0
977	0	0	0	0	0	0	0	0	0	0	0	0	0	0	0
978	0	0	0	0	0	0	0	0	0	0	0	0	0	0	0
979	0	0	0	0	0	0	0	0	0	0	0	0	0	0	0
980	0	0	0	0	0	0	0	0	0	0	0	0	0	0	0
981	0	0	0	0	0	0	0	0	0	0	0	0	0	0	0
982	0	0	0	0	0	0	0	0	0	0	0	0	0	0	0
983	0	0	0	0	0	0	0	0	0	0	0	0	0	0	0
984	0	0	0	0	0	0	0	0	0	0	0	0	0	0	0
985	0	0	0	0	0	0	0	0	0	0	0	0	0	0	0
986	0	0	0	0	0	0	0	0	0	0	0	0	0	0	0
987	0	0	0	0	0	0	0	0	0	0	0	0	0	0	0
988	0	0	0	0	0	0	0	0	0	0	0	0	0	0	0
989	0	0	0	0	0	0	0	0	0	0	0	0	0	0	0
990	0	0	0	0	0	0	0	0	0	0	0	0	0	0	0
991	0	0	0	0	0	0	0	0	0	0	0	0	0	0	0
992	0	0	0	0	0	0	0	0	0	0	0	0	0	0	0
993	0	0	0	0	0	0	0	0	0	0	0	0	0	0	0
994	0	0	0	0	0	0	0	0	0	0	0	0	0	0	0
995	0	0	0	0	0	0	0	0	0	0	0	0	0	0	0
996	0	0	0	0	0	0	0	0	0	0	0	0	0	0	0
997	0	0	0	0	0	0	0	0	0	0	0	0	0	0	0
998	0	0	0	0	0	0	0	0	0	0	0	0	0	0	0
999	0	0	0	0	0	0	0	0	0	0	0	0	0	0	0
1000	0	0	0	0	0	0	0	0	0	0	0	0	0	0	0
1001	0	0	0	0	0	0	0	0	0	0	0	0	0	0	0
1002	0	0	0	0	0	0	0	0	0	0	0	0	0	0	0
1003	0	0	0	0	0	0	0	0	0	0	0	0	0	0	0
1004	0	0	0	0	0	0	0	0	0	0	0	0	0	0	0
1005	0	0	0	0	0	0	0	0	0	0	0	0	0	0	0
1006	0	0	0	0	0	0	0	0	0	0	0	0	0	0	0
1007	0	0	0	0	0	0	0	0	0	0	0	0	0	0	0
1008	0	0	0	0	0	0	0	0	0	0	0	0	0	0	0
1009	0	0	0	0	0	0	0	0	0	0	0	0	0	0	0
1010	0	0	0	0	0	0	0	0	0	0	0	0	0	0	0
1011	0	0	0	0	0	0	0	0	0	0	0	0	0	0	0
1012	0	0	0	0	0	0	0	0	0	0	0	0	0	0	0
1013	0	0	0	0	0	0	0	0	0	0	0	0	0	0	0
1014	0	0	0	0	0	0	0	0	0	0	0	0	0	0	0
1015	0	0	0	0	0	0	0	0	0	0	0	0	0	0	0
1016	0	0	0	0	0	0	0	0	0	0	0	0	0	0	0
1017	0	0	0	0	0	0	0	0	0	0	0	0	0	0	0
1018	0	0	0	0	0	0	0	0	0	0	0	0	0	0	0
1019	0	0	0	0	0	0	0	0	0	0	0	0	0	0	0
1020	0	0	0	0	0	0	0	0	0	0	0	0	0	0	0
1021	0	0	0	0	0	0	0	0	0	0	0	0	0	0	0
1022	0	0	0	0	0	0	0	0	0	0	0	0	0	0	0
1023	0	0	0	0	0	0	0	0	0	0	0	0	0	0	0
1024	0	0	0	0	0	0	0	0	0	0	0	0	0	0	0
1025	0	0	0	0	0	0	0	0	0	0	0	0	0	0	0
1026	0	0	0	0	0	0	0	0	0	0	0	0	0	0	0
1027	0	0	0	0	0	0	0	0	0	0	0	0	0	0	0
1028	0	0	0	0	0	0	0	0	0	0	0	0	0	0	0
1029	0	0	0	0	0	0	0	0	0	0	0	0	0	0	0
1030	0	0	0	0	0	0	0	0	0	0	0	0	0	0	0
1031	0	0	0	0	0	0	0	0	0	0	0	0	0	0	0
1032	0	0	0	0	0	0	0	0	0	0	0	0	0	0	0
1033	0	0	0	0	0	0	0	0	0	0	0	0	0	0	0
1034	0	0	0	0	0	0	0	0	0	0	0	0	0	0	0
1035	0	0	0	0	0	0	0	0	0	0	0	0	0	0	0
1036	0	0	0	0	0	0	0	0	0	0	0	0	0	0	0
1037	0	0	0	0	0	0	0	0	0	0	0	0	0	0	0
1038	0	0	0	0	0	0	0	0	0	0	0	0	0	0	0
1039	0	0	0	0	0	0	0	0	0	0	0	0	0	0	0
1040	0	0	0	0	0	0	0	0	0	0	0	0	0	0	0
1041	0	0	0	0	0	0	0	0	0	0	0	0	0	0	0
1042	0	0	0	0	0	0	0	0	0	0	0	0	0	0	0
1043	0	0	0	0	0	0	0	0	0	0	0	0	0	0	0
1044	0	0	0	0	0	0	0	0	0	0	0	0	0	0	0
1045	0	0	0	0	0	0	0	0	0	0	0	0	0	0	0
1046	0	0	0	0	0	0	0	0	0	0	0	0	0	0	0
1047	0	0	0	0	0	0	0	0	0	0	0	0	0	0	0
1048	0	0	0	0	0	0	0	0	0	0	0	0	0	0	0
1049	0	0	0	0	0	0	0	0	0	0	0	0	0	0	0
1050	0	0	0	0	0	0	0	0	0	0	0	0	0	0	0
1051	0	0	0	0	0	0	0	0	0	0	0	0	0	0	0
1052	0	0	0	0	0	0	0	0	0	0	0	0	0	0	0
1053	0	0	0	0	0	0	0	0	0	0	0	0	0	0	0
1054	0	0	0	0	0	0	0	0	0	0	0	0	0	0	0
1055	0	0	0	0	0	0	0	0	0	0	0	0	0	0	0
1056	0	0	0	0	0	0	0	0	0	0	0	0	0	0	0
1057	0	0	0	0	0	0	0	0	0	0	0	0	0	0	0
1058	0	0	0	0	0	0	0	0	0	0	0	0	0	0	0
1059	0	0	0	0	0	0	0	0	0	0	0	0	0	0	0
1060	0	0	0	0	0	0	0	0	0	0	0	0	0	0	0
1061	0	0	0	0	0	0	0	0	0	0	0	0	0	0	0
1062	0	0	0	0	0	0	0	0	0	0	0	0	0	0	0
1063	0	0	0	0	0	0	0	0	0	0	0	0	0	0	0
1064	0	0	0	0	0	0	0	0	0	0	0	0	0	0	0
1065	0	0	0	0	0	0	0	0	0	0	0	0	0	0	0
1066	0	0	0	0	0	0	0	0	0	0	0	0	0	0	0
1067	0	0	0	0	0	0	0	0	0	0	0	0	0	0	0
1068	0	0	0	0	0	0	0	0	0	0	0	0	0	0	0
1069	0	0	0	0	0	0	0	0	0	0	0	0	0	0	0
1070	0	0	0	0	0	0	0	0	0	0	0	0	0	0	0
1071	0	0	0	0	0	0	0	0	0	0	0	0	0	0	0
1072	0	0	0	0	0	0	0	0	0	0	0	0	0	0	0
1073	0	0	0	0	0	0	0	0	0	0	0	0	0	0	0
1074	0	0	0	0	0	0	0	0	0	0	0	0	0	0	0
1075	0	0	0	0	0	0	0	0	0	0	0	0	0	0	0
1076	0	0	0	0	0	0	0	0	0	0	0	0	0	0	0
1077	0	0	0	0	0	0	0	0	0	0	0	0	0	0	0
1078	0	0	0	0	0	0	0	0	0	0	0	0	0	0	0
1079	0	0	0	0	0	0	0	0	0	0	0	0	0	0	0
1080	0	0	0	0	0	0	0	0	0	0	0	0	0	0	0
1081	0	0	0	0	0	0	0	0	0	0	0	0	0	0	0
1082	0	0	0	0	0	0	0	0	0	0	0	0	0	0	0
1083	0	0	0	0	0	0	0	0	0	0	0	0	0	0	0
1084	0	0	0	0	0	0	0	0	0	0	0	0	0	0	0
1085	0	0	0	0	0	0	0	0	0	0	0	0	0	0	0
1086	0	0	0	0	0	0	0	0	0	0	0	0	0	0	0
1087	0	0	0	0	0	0	0	0	0	0	0	0	0	0	0
1088	0	0	0	0	0	0	0	0	0	0	0	0	0	0	0
1089	0	0	0	0	0	0	0	0	0	0	0	0	0	0	0
1090	0	0	0	0	0	0	0	0	0	0	0	0	0	0	0
1091	0	0	0	0	0	0	0	0	0	0	0	0	0	0	0
1092	0	0	0	0	0	0	0	0	0	0	0	0	0	0	0
1093	0	0	0	0	0	0	0	0	0	0	0	0	0	0	0
1094	0	0	0	0	0	0	0	0	0	0	0	0	0	0	0
1095	1	0	0	0	0	0	0	0	0	0	0	0	1	0	1
1096	0	0	0	0	0	0	0	0	0	0	0	0	0	0	0
1097	0	0	0	0	0	0	0	0	0	0	0	0	0	0	0
1098	0	0	0	0	0	0	0	0	0	0	0	0	0	0	0
1099	0	0	0	0	0	0	0	0	0	0	0	0	0	0	0
1100	0	0	0	0	0	0	0	0	0	0	0	0	0	0	0
1101	0	0	0	0	0	0	0	0	0	0	0	0	0	0	0
1102	0	0	0	0	0	0	0	0	0	0	0	0	0	0	0
1103	0	0	0	0	0	0	0	0	0	0	0	0	0	0	0
1104	0	0	0	0	0	0	0	0	0	0	0	0	0	0	0
1105	0	0	0	0	0	0	0	0	0	0	0	0	0	0	0
1106	0	0	0	0	0	0	0	0	0	0	0	0	0	0	0
1107	0	0	0	0	0	0	0	0	0	0	0	0	0	0	0
1108	0	0	0	0	0	0	0	0	0	0	0	0	0	0	0
1109	0	0	0	0	0	0	0	0	0	0	0	0	0	0	0
1110	0	0	0	0	0	0	0	0	0	0	0	0	0	0	0
1111	0	0	0	0	0	0	0	0	0	0	0	0	0	0	0
1112	0	0	0	0	0	0	0	0	0	0	0	0	0	0	0
1113	0	0	0	0	0	0	0	0	0	0	0	0	0	0	0
1114	0	0	0	0	0	0	0	0	0	0	0	0	0	0	0
1115	0	0	0	0	0	0	0	0	0	0	0	0	0	0	0
1116	0	0	0	0	0	0	0	0	0	0	0	0	0	0	0
1117	0	0	0	0	0	0	0	0	0	0	0	0	0	0	0
1118	0	0	0	0	0	0	0	0	0	0	0	0	0	0	0
1119	0	0	0	0	0	0	0	0	0	0	0	0	0	0	0
1120	0	0	0	0	0	0	0	0	0	0	0	0	0	0	0
1121	0	0	0	0	0	0	0	0	0	0	0	0	0	0	0
1122	0	0	0	0	0	0	0	0	0	0	0	0	0	0	0
1123	0	0	0	0	0	0	0	0	0	0	0	0	0	0	0
1124	0	0	0	0	0	0	0	0	0	0	0	0	0	0	0
1125	0	0	0	0	0	0	0	0	0	0	0	0	0	0	0
1126	0	0	0	0	0	0	0	0	0	0	0	0	0	0	0
1127	0	0	0	0	0	0	0	0	0	0	0	0	0	0	0
1128	0	0	0	0	0	0	0	0	0	0	0	0	0	0	0
1129	0	0	0	0	0	0	0	0	0	0	0	0	0	0	0
1130	0	0	0	0	0	0	0	0	0	0	0	0	0	0	0
1131	0	0	0	0	0	0	0	0	0	0	0	0	0	0	0
1132	0	0	0	0	0	0	0	0	0	0	0	0	0	0	0
1133	0	0	0	0	0	0	0	0	0	0	0	0	0	0	0
1134	0	0	0	0	0	0	0	0	0	0	0	0	0	0	0
1135	0	0	0	0	0	0	0	0	0	0	0	0	0	0	0
1136	0	0	0	0	0	0	0	0	0	0	0	0	0	0	0
1137	0	0	0	0	0	0	0	0	0	0	0	0	0	0	0
1138	0	0	0	0	0	0	0	0	0	0	0	0	0	0	0
1139	0	0	0	0	0	0	0	0	0	0	0	0	0	0	0
1140	0	0	0	0	0	0	0	0	0	0	0	0	0	0	0
1141	0	0	0	0	0	0	0	0	0	0	0	0	0	0	0
1142	0	0	0	0	0	0	0	0	0	0	0	0	0	0	0
1143	0	0	0	0	0	0	0	0	0	0	0	0	0	0	0
1144	0	0	0	0	0	0	0	0	0	0	0	0	0	0	0
1145	0	0	0	0	0	0	0	0	0	0	0	0	0	0	0
1146	0	0	0	0	0	0	0	0	0	0	0	0	0	0	0
1147	0	0	0	0	0	0	0	0	0	0	0	0	0	0	0
1148	0	0	0	0	0	0	0	0	0	0	0	0	0	0	0
1149	0	0	0	0	0	0	0	0	0	0	0	0	0	0	0
1150	0	0	0	0	0	0	0	0	0	0	0	0	0	0	0
1151	0	0	0	0	0	0	0	0	0	0	0	0	0	0	0
1152	0	0	0	0	0	0	0	0	0	0	0	0	0	0	0
1153	0	0	0	0	0	0	0	0	0	0	0	0	0	0	0
1154	0	0	0	0	0	0	0	0	0	0	0	0	0	0	0
1155	0	0	0	0	0	0	0	0	0	0	0	0	0	0	0
1156	0	0	0	0	0	0	0	0	0	0	0	0	0	0	0
1157	0	0	0	0	0	0	0	0	0	0	0	0	0	0	0
1158	0	0	0	0	0	0	0	0	0	0	0	0	0	0	0
1159	0	0	0	0	0	0	0	0	0	0	0	0	0	0	0
1160	0	0	0	0	0	0	0	0	0	0	0	0	0	0	0
1161	0	0	0	0	0	0	0	0	0	0	0	0	0	0	0
1162	0	0	0	0	0	0	0	0	0	0	0	0	0	0	0
1163	0	0	0	0	0	0	0	0	0	0	0	0	0	0	0
1164	0	0	0	0	0	0	0	0	0	0	0	0	0	0	0
1165	0	0	0	0	0	0	0	0	0	0	0	0	0	0	0
1166	0	0	0	0	0	0	0	0	0	0	0	0	0	0	0
1167	0	0	0	0	0	0	0	0	0	0	0	0	0	0	0
1168	0	0	0	0	0	0	0	0	0	0	0	0	0	0	0
1169	0	0	0	0	0	0	0	0	0	0	0	0	0	0	0
1170	0	0	0	0	0	0	0	0	0	0	0	0	0	0	0
1171	0	0	0	0	0	0	0	0	0	0	0	0	0	0	0
1172	0	0	0	0	0	0	0	0	0	0	0	0	0	0	0
1173	0	0	0	0	0	0	0	0	0	0	0	0	0	0	0
1174	0	0	0	0	0	0	0	0	0	0	0	0	0	0	0
1175	0	1	0	0	0	0	0	0	0	0	0	0	1	0	1
1176	0	0	0	0	0	0	0	0	0	0	0	0	0	0	0
1177	0	0	0	0	0	0	0	0	0	0	0	0	0	0	0
1178	0	0	0	0	0	0	0	0	0	0	0	0	0	0	0
1179	0	0	0	0	0	0	0	0	0	0	0	0	0	0	0
1180	0	0	0	0	0	0	0	0	0	0	0	0	0	0	0
1181	0	0	0	0	0	0	0	0	0	0	0	0	0	0	0
1182	0	0	0	0	0	0	0	0	0	0	0	0	0	0	0
1183	0	0	0	0	0	0	0	0	0	0	0	0	0	0	0
1184	0	0	0	0	0	0	0	0	0	0	0	0	0	0	0
1185	0	0	0	0	0	0	0	0	0	0	0	0	0	0	0
1186	0	0	0	0	0	0	0	0	0	0	0	0	0	0	0
1187	0	0	0	0	0	0	0	0	0	0	0	0	0	0	0
1188	0	0	0	0	0	0	0	0	0	0	0	0	0	0	0
1189	0	0	0	0	0	0	0	0	0	0	0	0	0	0	0
1190	0	1	0	0	0	0	0	0	0	0	0	0	1	0	1
1191	0	0	1	0	0	0	0	0	0	0	0	0	1	0	1
1192	1	802	25	9	257	0	0	0	-1	0	-1	0	1094	-2	1096
1193	14	29	70	101	615	0	0	-1	-3	0	0	0	829	-4	833
1194	3	56	37	52	0	0	-1	0	0	0	-1	0	148	-2	150
1195	0	2	10	0	0	0	0	0	0	0	-1	0	12	-1	13
1196	5	84	1	0	8	0	0	0	-1	0	0	0	98	-1	99
1197	8	0	0	0	0	0	0	0	0	0	0	0	8	0	8
1198	0	0	0	3	4	0	-1	-3	-6	-4	-18	0	7	-32	39
1199	0	4	0	1	427	3	0	-1	0	0	-4	0	435	-5	440
1200	1	8	8	59	845	1	-1	-3	-8	0	-7	0	922	-19	941
1201	3	21	121	161	147	0	-1	-5	-1	-1	-6	0	453	-14	467
1202	1	1325	929	66	46	5	0	0	0	0	0	0	2372	0	2372
1203	370	433	106	17	1652	1	0	0	0	0	0	0	2579	0	2579
1204	100	494	45	76	200	3	0	0	0	0	-1	0	918	-1	919
1205	33	114	467	17	362	1	-1	-1	-3	-5	-4	0	994	-14	1008
1206	5	718	30	17	51	0	0	-1	-2	0	-1	0	821	-4	825
1207	72	175	24	7	1	0	-9	-18	-4	-1	-1	0	279	-33	312
1208	5	50	85	0	20	0	-1	-2	-3	-1	-6	0	160	-13	173
1209	2	38	2	9	129	1	0	-1	-2	-1	-1	0	181	-5	186
1210	10	2	5	73	128	1	-3	-4	0	0	0	0	219	-7	226
1211	1	49	21	53	164	0	0	0	-1	0	-1	0	288	-2	290
1212	10	252	79	40	485	0	0	-2	0	0	-1	0	866	-3	869
1213	3	439	69	12	89	1	0	0	0	0	0	0	613	0	613
1214	11	284	130	0	89	0	0	0	0	0	0	0	514	0	514
1215	12	98	21	10	134	0	0	0	0	-1	-1	0	275	-2	277
1216	2	15	9	6	14	0	0	0	0	0	-7	0	46	-7	53
1217	2	14	32	5	25	0	0	0	-1	-2	-2	0	78	-5	83
1218	1	15	0	8	0	0	0	-4	-3	0	-7	0	24	-14	38
1219	2	3	4	0	8	0	-1	0	-2	-2	0	0	17	-5	22
1220	0	1	0	1	2	0	-1	-30	-27	0	0	0	4	-58	62
1221	0	0	0	0	23	2	-4	-14	-1	0	-2	0	25	-21	46
1222	0	1	1	2	256	0	0	-6	-6	-5	-26	0	260	-43	303
1223	0	5	101	34	247	1	-1	-3	-1	0	-2	0	388	-7	395
1224	0	180	597	46	1108	0	-2	-7	-6	0	-1	0	1931	-16	1947
1225	8	116	14	22	36	0	-4	-21	-1	0	-4	0	196	-30	226
1226	22	304	325	7	7	0	0	0	0	0	0	0	665	0	665
1227	41	136	25	1	11	0	0	0	0	0	0	0	214	0	214
1228	4	10	0	0	0	0	0	0	0	0	-1	0	14	-1	15
1229	2	0	0	0	0	0	0	0	0	0	0	0	2	0	2
1230	1	3	2	0	13	0	0	0	0	0	0	0	19	0	19
1231	0	1	0	0	0	0	0	0	0	0	-15	0	1	-15	16
1232	0	6	3	1	7	0	0	-9	-6	-5	-9	0	17	-29	46
1233	0	4	4	2	7	0	-3	-64	-243	-18	-223	-10	17	-561	578
1234	0	2	0	2	0	0	0	-6	0	0	-2	0	4	-8	12
1235	0	128	131	3	0	0	0	-14	-72	-9	0	0	262	-95	357
1236	13	22	9	17	0	0	0	-22	-20	0	0	0	61	-42	103
1237	11	38	119	0	0	0	0	-77	0	0	0	0	168	-77	245
1238	2	74	6	0	1	0	-1	-2	0	0	-1	0	83	-4	87
1239	6	16	0	0	2	0	0	0	0	0	0	0	24	0	24
1240	1	0	0	0	0	0	0	0	-1	0	-1	0	1	-2	3
1241	0	1	2	0	0	0	0	0	0	0	0	0	3	0	3
1242	0	1	4	0	1	0	0	-2	-1	0	0	0	6	-3	9
1243	0	1	1	0	0	0	0	0	0	0	0	0	2	0	2
1244	0	1	0	0	0	0	0	-3	-2	0	0	0	1	-5	6
1245	2	15	2	0	1	0	0	-1	-1	0	-23	0	20	-25	45
1246	0	1	0	1	1	0	-1	-32	-72	-10	-50	0	3	-165	168
1247	1	8	2	0	1	0	-2	-139	-69	-9	-8	0	12	-227	239
1248	0	2	0	2	11	0	-51	-2684	-494	-20	-213	-5	15	-3467	3482
1249	0	1	0	2	8	0	-44	-1540	-145	-95	-1552	-9	11	-3385	3396
1250	0	2	1	1	7	0	-1	-5	-8	0	-1	0	11	-15	26
1251	1	29	8	1	4	0	-1	-4	-2	-1	-3	0	43	-11	54
1252	2	3	3	0	0	0	0	-1	-1	0	-4	0	8	-6	14
1253	2	20	0	0	7	0	0	-4	-2	-1	-3	0	29	-10	39
1254	0	0	0	4	8	0	0	-1	0	0	-1	0	12	-2	14
1255	0	0	3	2	2	0	-1	-7	-3	-3	-28	-2	7	-44	51
1256	0	0	2	0	11	0	0	-2	0	0	-12	0	13	-14	27
1257	0	4	1	1	41	0	-2	-11	-3	-1	-22	0	47	-39	86
1258	0	0	6	5	5	0	0	-9	-8	-5	-21	0	16	-43	59
1259	1	13	15	65	38	1	0	-3	-1	0	-4	0	133	-8	141
1260	6	78	82	18	136	0	0	-1	-2	0	-1	0	320	-4	324
1261	71	98	24	52	63	0	0	-4	0	0	0	0	308	-4	312
1262	11	31	25	41	276	3	0	-1	0	0	-1	0	387	-2	389
1263	0	15	38	27	185	0	0	0	-1	0	0	0	265	-1	266
1264	2	49	208	24	92	1	0	-1	0	0	-4	0	376	-5	381
1265	5	343	74	10	182	0	0	-1	0	-1	0	0	614	-2	616
1266	5	46	24	17	142	0	-1	-4	-3	0	-2	0	234	-10	244
1267	1	76	17	8	101	0	0	-2	-1	0	-3	0	203	-6	209
1268	3	10	9	5	9	1	0	-3	-1	0	0	0	37	-4	41
1269	0	2	5	2	22	0	0	-2	0	0	0	0	31	-2	33
1270	1	8	4	21	5	0	-1	-7	0	0	-2	0	39	-10	49
1271	1	10	3	3	7	0	0	0	0	-1	-2	0	24	-3	27
1272	0	8	1	3	27	2	0	-2	0	0	-5	0	41	-7	48
1273	1	3	0	11	90	1	0	0	0	0	-6	0	106	-6	112
1274	0	10	4	16	195	0	0	-1	-2	-1	0	0	225	-4	229
1275	3	9	57	43	37	0	0	-2	0	0	-2	0	149	-4	153
1276	6	58	24	25	31	0	0	0	0	0	-2	0	144	-2	146
1277	4	47	10	0	97	19	-1	-1	-2	0	-2	0	177	-6	183
1278	5	38	3	7	1549	3	0	-4	-5	0	-3	0	1605	-12	1617
1279	0	2	16	44	512	1	0	0	0	0	0	0	575	0	575
1280	0	24	103	16	213	4	0	-1	0	0	0	0	360	-1	361
1281	1	40	29	20	450	0	0	-2	0	-1	-2	0	540	-5	545
1282	0	9	5	5	12	1	0	0	0	0	0	0	32	0	32
1283	0	8	5	2	29	0	0	0	0	-1	0	0	44	-1	45
1284	0	6	1	3	1	0	0	0	0	0	0	0	11	0	11
1285	0	10	32	3	20	0	0	-1	0	0	0	0	65	-1	66
1286	1	16	1	1	4	0	0	0	-1	0	-2	0	23	-3	26
1287	3	13	2	1	4	0	0	0	-1	0	-1	0	23	-2	25
1288	0	3	1	2	5	0	0	0	0	0	-3	0	11	-3	14
1289	0	9	5	2	18	0	0	0	-1	0	-39	0	34	-40	74
1290	0	0	0	7	202	0	0	-1	0	-6	-1	0	209	-8	217
1291	0	1	0	6	1	0	-1	-2	-15	0	-1	0	8	-19	27
1292	2	8	4	0	1	0	0	-13	0	0	-3	0	15	-16	31
1293	0	16	0	0	0	0	-4	-1	-2	-1	-9	0	16	-17	33
1294	1	0	0	1	0	0	0	0	0	-1	-8	0	2	-9	11
1295	0	1	0	2	0	0	0	-1	-1	0	-3	0	3	-5	8
1296	0	0	0	0	0	0	0	-1	-1	-1	-7	-1	0	-11	11
1297	0	0	0	0	0	0	0	-1	-3	-2	-13	0	0	-19	19
1298	0	0	0	0	1	0	0	-2	-2	0	-1	0	1	-5	6
1299	0	0	0	0	1	0	0	-8	-2	0	0	0	1	-10	11
1300	0	0	12	1	0	0	-2	-16	-11	-3	-17	0	13	-49	62
1301	1	4	0	0	1	0	0	-6	-1	0	-2	0	6	-9	15
1302	1	5	0	0	1	1	0	0	0	0	0	-2	8	-2	10
1303	1	0	0	0	4	0	0	0	-1	-1	-29	0	5	-31	36
1304	0	0	0	0	0	0	0	-1	-1	-2	-31	-2	0	-37	37
1305	0	0	0	0	0	0	-4	-58	-395	-61	-1835	0	0	-2353	2353
1306	0	1	0	0	39	0	0	-27	-16	-3	-44	0	40	-90	130
1307	0	0	0	5	63	0	0	-46	-22	-4	-4	0	68	-76	144
1308	0	0	2	0	1	0	-15	-809	-18	-1	-15	0	3	-858	861
1309	0	18	26	0	53	0	-63	-191	-41	-20	-121	0	97	-436	533
1310	0	76	8	4	0	0	0	0	0	0	0	0	88	0	88
1311	6	4	26	0	0	0	-8	-12	-2	0	-1	0	36	-23	59
1312	1	51	0	0	3	0	-5	-56	-24	-12	-94	0	55	-191	246
1313	13	0	0	0	4	0	-2	-56	-89	-8	-58	-1	17	-214	231
1314	0	0	0	1	2	1	0	-3	0	0	-2	0	4	-5	9
1315	0	0	0	0	2	0	0	-1	0	0	0	0	2	-1	3
1316	1	6	0	5	19	1	0	0	0	0	0	0	32	0	32
1317	0	0	14	4	59	0	0	-1	0	-1	-1	0	77	-3	80
1318	0	24	8	3	6	0	0	0	0	0	-6	0	41	-6	47
1319	2	40	25	1	0	0	0	-1	-1	0	-1	0	68	-3	71
1320	1	23	1	0	0	0	0	-1	-1	0	-6	0	25	-8	33
1321	4	1	0	0	0	0	-1	-9	-7	-2	-26	0	5	-45	50
1322	0	1	1	0	0	0	-1	-2	-2	0	-21	0	2	-26	28
1323	0	0	0	2	3	0	0	-2	-1	0	0	0	5	-3	8
1324	0	10	5	1	0	0	0	0	-5	0	0	0	16	-5	21
1325	0	0	0	0	0	0	0	-1	0	0	-1	0	0	-2	2
1326	0	0	0	0	3	0	0	0	0	0	0	0	3	0	3
1327	0	0	0	0	1	0	0	0	0	-1	-1	0	1	-2	3
1328	0	0	0	0	1	0	0	0	0	0	0	0	1	0	1
1329	1	13	2	1	4	0	0	0	0	0	0	0	21	0	21
1330	3	15	16	0	10	0	0	-1	0	0	-1	0	44	-2	46
1331	2	104	3	2	90	4	0	0	0	0	0	0	205	0	205
1332	2	8	7	7	467	1	0	0	0	0	-1	0	492	-1	493
1333	1	16	23	8	57	0	0	-4	-4	-3	-11	0	105	-22	127
1334	1	143	148	4	17	0	-1	0	0	0	-1	0	313	-2	315
1335	1	355	16	2	152	0	-1	0	0	0	-5	0	526	-6	532
1336	20	15	28	23	14	0	0	-1	0	-6	-9	0	100	-16	116
1337	1	93	122	1	0	0	0	-2	-3	0	-2	0	217	-7	224
1338	5	12	1	1	0	0	-1	-22	-19	-2	-9	0	19	-53	72
1339	6	4	0	0	0	0	-6	-26	-20	-8	-49	0	10	-109	119
1340	1	1	2	0	74	0	-1	-7	-1	0	-5	0	78	-14	92
1341	0	0	0	7	70	0	-1	-3	-3	-4	-10	-1	77	-22	99
1342	0	1	62	39	98	0	-15	-168	-47	-67	-1258	0	200	-1555	1755
1343	0	59	36	8	69	0	0	-20	-9	0	-4	0	172	-33	205
1344	1	93	19	12	86	1	0	-9	-102	-3	-8	-1	212	-123	335
1345	4	39	11	5	30	0	-1	-23	-4	-6	-27	0	89	-61	150
1346	0	7	6	4	13	0	0	-8	-1	-1	-2	0	30	-12	42
1347	1	1	8	0	14	0	-11	-213	-21	-3	-33	0	24	-281	305
1348	0	16	2	5	20	0	0	-22	-21	-8	-71	0	43	-122	165
1349	5	92	111	4	137	3	0	-20	-16	-11	-37	0	352	-84	436
1350	6	96	28	3	47	0	-1	0	-1	-2	-1	0	180	-5	185
1351	9	22	45	4	29	0	0	-1	-1	0	-4	0	109	-6	115
1352	1	21	3	5	7	0	0	-8	0	0	-1	0	37	-9	46
1353	12	8	11	42	28	1	-1	-6	-4	0	-11	-1	102	-23	125
1354	12	152	39	16	98	0	-1	-9	-3	-1	-12	0	317	-26	343
1355	12	7	3	8	19	0	0	-1	-1	0	-3	0	49	-5	54
1356	1	1	0	0	8	0	-1	-7	-1	0	-8	0	10	-17	27
1357	0	0	0	2	0	0	0	-22	-5	-3	-19	0	2	-49	51
1358	0	2	8	0	2	1	-1	-8	-2	-2	-6	0	13	-19	32
1359	0	1342	10	2	196	0	0	-11	0	0	-4	0	1550	-15	1565
1360	0	19	0	4	9	0	0	-3	-5	-3	-6	0	32	-17	49
1361	1	2	7	3	1	0	0	-11	-3	0	0	0	14	-14	28
1362	0	15	11	0	6	1	0	0	0	0	-2	0	33	-2	35
1363	3	34	101	6	138	0	0	-5	-3	-1	0	0	282	-9	291
1364	6	267	84	12	39	0	0	-3	0	0	0	0	408	-3	411
1365	11	86	52	17	38	1	0	-1	0	0	-2	0	205	-3	208
1366	5	76	2	3	3	0	0	-3	-5	-8	-207	0	89	-223	312
1367	22	248	316	8	1029	1	0	0	-1	-2	-7	0	1624	-10	1634
1368	21	308	24	161	47	0	0	-22	-6	-1	-26	0	561	-55	616
1369	6	8	57	2	32	1	-2	-49	-37	-10	-127	0	106	-225	331
1370	4	200	4	14	176	1	-4	-139	-44	-24	-150	0	399	-361	760
1371	9	8	10	7	37	0	-1	-48	-17	-2	-51	0	71	-119	190
1372	1	2	2	5	24	0	-2	-16	-7	-8	-21	0	34	-54	88
1373	3	71	17	1	59	0	0	-7	-2	-1	-13	0	151	-23	174
1374	15	6	9	11	60	0	0	-6	-1	-2	-1	0	101	-10	111
1375	0	4	2	0	6	0	0	-10	-7	-4	-42	0	12	-63	75
1376	0	1	0	1	12	1	0	-2	-7	-2	0	0	15	-11	26
1377	2	7	12	6	2352	2	0	-9	-7	0	-1	0	2381	-17	2398
1378	0	1	1	117	27	0	-1	-4	0	0	0	0	146	-5	151
1379	8	242	11668	73	118	1	0	0	0	0	0	0	12110	0	12110
1380	0	26	0	0	2	0	0	0	0	0	0	0	28	0	28
1381	21	2	0	0	8	0	0	-2	0	0	-3	0	31	-5	36
1382	0	1	1	4	6	0	-3	-41	-62	-1	-20	0	12	-127	139
1383	0	6	65	15	147	0	-1	-1	-1	0	-2	-2	233	-7	240
1384	0	237	100	11	148	1	0	-1	-1	0	-3	0	497	-5	502
1385	7	163	45	4	16	2	0	-9	-2	0	-6	0	237	-17	254
1386	8	92	10	22	547	0	0	-1	-2	0	0	0	679	-3	682
1387	7	13	25	26	20	3	0	-8	0	0	-3	0	94	-11	105
1388	0	71	153	1	1071	7	0	0	-1	0	-1	0	1303	-2	1305
1389	3	195	29	50	1920	6	0	-8	-6	-1	-8	0	2203	-23	2226
1390	11	27	178	61	734	2	-1	-10	-5	0	-8	0	1013	-24	1037
1391	1	71	120	30	436	2	0	-6	-8	0	-4	0	660	-18	678
1392	3	82	102	52	502	0	0	-3	0	0	-2	0	741	-5	746
1393	11	149	263	55	113	0	0	-4	-2	-2	-6	0	591	-14	605
1394	8	260	45	22	9	1	0	-3	-1	0	-1	0	345	-5	350
1395	16	241	65	1	32	0	0	-2	0	0	-1	0	355	-3	358
1396	6	74	2	1	4	0	0	-3	-1	-1	-4	0	87	-9	96
1397	3	1	1	1	4	0	0	0	-1	0	-1	0	10	-2	12
1398	0	6	0	2	158	0	0	-11	-2	0	0	0	166	-13	179
1399	4	3	0	78	0	0	-2	-56	-5	-2	-11	0	85	-76	161
1400	0	4	1	1	1	0	0	0	0	0	0	0	7	0	7
1401	0	1	1	0	0	0	0	0	0	-1	-2	0	2	-3	5
1402	1	0	1	0	0	0	-1	-4	0	-1	0	0	2	-6	8
1403	0	3	0	0	1	0	-2	0	0	0	-1	0	4	-3	7
1404	0	1	0	0	0	0	0	-3	0	0	0	0	1	-3	4
1405	0	0	0	0	0	0	0	0	0	0	0	0	0	0	0
1406	0	0	0	0	0	0	0	0	0	0	-3	0	0	-3	3
1407	0	0	0	0	0	0	0	0	0	0	-2	0	0	-2	2
1408	0	2	1	0	0	0	0	-1	0	0	0	0	3	-1	4
1409	0	187	18	1	41	5	0	0	-1	0	-1	0	252	-2	254
1410	10	12	0	2	487	0	0	-1	-2	0	-1	0	511	-4	515
1411	4	1	2	4	18	0	0	-1	-3	0	-4	0	29	-8	37
1412	0	1	3	2	8	0	0	0	0	0	0	0	14	0	14
1413	0	8	2	0	1	0	0	0	-1	0	0	0	11	-1	12
1414	0	2	0	0	0	0	0	0	0	0	0	0	2	0	2
1415	0	3	1	1	0	0	0	0	0	0	0	0	5	0	5
1416	0	0	0	0	1	0	0	-1	0	0	-1	0	1	-2	3
1417	0	1	1	0	7	0	0	0	0	0	-1	0	9	-1	10
1418	0	0	0	0	61	1	0	-2	-1	0	-1	0	62	-4	66
1419	0	15	1	2	199	0	-2	-14	-5	-1	-4	-1	217	-27	244
1420	0	1	3	4	4	0	-4	-125	-45	-4	-96	0	12	-274	286
1421	0	39	51	0	3	0	-3	-7	-18	-1	-54	0	93	-83	176
1422	3	149	1	1	20	0	0	0	0	0	0	0	174	0	174
1423	4	22	0	0	1	0	0	0	0	0	-1	0	27	-1	28
1424	2	2	0	1	1	0	0	0	0	0	0	0	6	0	6
1425	0	3	0	3	99	0	0	0	0	0	-1	0	105	-1	106
1426	1	0	0	24	0	0	-1	0	0	-2	-2	0	25	-5	30
1427	0	1	11	0	1	0	-1	-2	0	-3	-1	0	13	-7	20
1428	0	32	0	0	5	0	-1	-4	-17	-3	-21	0	37	-46	83
1429	35	19	33	17	110	0	-1	-9	-8	-1	-24	0	214	-43	257
1430	2	129	9	37	87	0	0	-6	-1	-1	-3	0	264	-11	275
1431	0	5	0	0	0	0	0	0	0	0	0	0	5	0	5
1432	1	0	0	0	4	0	-1	0	0	0	0	0	5	-1	6
1433	1	1	0	1	3	0	0	0	-2	0	-1	0	6	-3	9
1434	5	7	43	0	789	2	0	-1	0	0	0	0	846	-1	847
1435	0	43	3	140	265	1	0	0	-1	-1	-1	0	452	-3	455
1436	1	2	185	9	33	0	0	-2	-2	-3	-1	0	230	-8	238
1437	5	393	103	7	29	2	0	-4	-4	0	-1	0	539	-9	548
1438	69	486	262	8	118	0	0	-1	-2	0	0	0	943	-3	946
1439	8	65	6	10	16	0	-2	-1	-1	0	-32	0	105	-36	141
1440	105	84	22	19	44	0	0	-4	0	-7	-4	0	274	-15	289
1441	29	11	6	20	1	0	0	-12	-66	-4	-48	-1	67	-131	198
1442	0	29	1	0	14	0	0	-27	0	0	-1	0	44	-28	72
1443	0	4	0	2	0	0	-2	-3	-1	0	-1	0	6	-7	13
1444	1	5	0	0	1	0	0	-5	0	0	-8	0	7	-13	20
1445	0	0	0	0	2	0	0	-1	-1	-2	-2	0	2	-6	8
1446	0	3	0	1	15	0	0	-2	-1	0	-2	0	19	-5	24
1447	0	0	1	1	9	0	-2	-22	-3	0	-20	0	11	-47	58
1448	0	3	2	0	25	1	0	0	0	0	-1	-1	31	-2	33
1449	1	5	4	15	129	0	0	0	0	0	-1	0	154	-1	155
1450	0	2	8	5	27	0	0	-3	-2	-1	-1	0	42	-7	49
1451	0	57	42	10	266	0	0	-2	-1	0	0	0	375	-3	378
1452	29	58	95	79	76	0	-1	-7	-7	-1	-3	0	337	-19	356
1453	18	26	31	12	15	0	0	0	-6	0	-4	0	102	-10	112
1454	8	7	3	0	8	0	0	-1	0	0	-3	0	26	-4	30
1455	1	3	3	0	0	0	0	0	-2	0	-1	0	7	-3	10
1456	0	0	3	0	0	0	0	0	-1	0	-2	0	3	-3	6
1457	0	1	0	0	0	0	0	0	0	-1	-1	0	1	-2	3
1458	2	1	0	0	1	0	0	-1	-1	0	-2	0	4	-4	8
1459	0	1	0	0	0	0	0	-1	0	-2	-8	0	1	-11	12
1460	0	2	0	0	0	0	0	-1	-1	-1	0	0	2	-3	5
1461	0	0	0	0	0	0	0	-3	-3	0	-1	0	0	-7	7
1462	0	0	3	0	11	0	0	-3	0	-2	-1	0	14	-6	20
1463	0	56	1	1	5	0	0	0	0	0	-3	0	63	-3	66
1464	1	3	12	0	24	0	0	0	0	0	-1	0	40	-1	41
1465	0	142	3	0	200	0	-2	-3	0	-10	-11	0	345	-26	371
1466	0	14	2	13	95	0	0	-2	-2	0	-1	0	124	-5	129
1467	1	6	60	11	54	0	0	-2	-3	0	-1	0	132	-6	138
1468	0	2	13	1	7	0	0	0	0	0	-5	0	23	-5	28
1469	1	132	27	2	184	0	0	-1	-2	0	-4	0	346	-7	353
1470	8	23	1	44	20	0	-1	-3	-1	-1	-3	-1	96	-10	106
1471	1	1	54	2	16	0	0	-2	-3	-1	-15	-1	74	-22	96
1472	0	31	1	2	36	0	0	-3	-1	0	-5	0	70	-9	79
1473	3	4	2	62	4	0	-1	-10	-1	-2	-1	0	75	-15	90
1474	1	4	47	1	0	2	0	-5	-2	0	-1	0	55	-8	63
1475	0	41	1	0	64	2	0	-1	0	0	0	0	108	-1	109
1476	2	0	1	8	4	0	0	0	0	0	0	0	15	0	15
1477	0	0	1	0	8	1	0	-1	-1	0	-4	0	10	-6	16
1478	0	13	0	0	29	1	0	0	0	0	0	0	43	0	43
1479	1	1	33	4	28	0	0	-1	-1	0	-2	0	67	-4	71
1480	0	66	102	2	42	0	0	-4	-1	-2	-15	-1	212	-23	235
1481	1	122	50	4	2	0	-1	-1	0	0	0	0	179	-2	181
1482	12	237	105	110	2	0	-3	-11	-38	0	-2	-1	466	-55	521
1483	6	76	189	3	7	2	-5	-75	-11	-3	-4	0	283	-98	381
1484	7	776	5	10	326	0	-1	-5	0	0	-2	0	1124	-8	1132
1485	33	99	3	28	12	1	-1	-65	0	-2	-2	0	176	-70	246
1486	5	107	233	0	152	0	0	0	0	0	0	0	497	0	497
1487	24	103	1	54	19	0	0	0	0	0	-35	0	201	-35	236
1488	13	3	0	1	0	0	0	0	0	-10	-3	0	17	-13	30
1489	1	2	0	0	1	0	0	0	-14	-2	-5	0	4	-21	25
1490	0	13	0	0	1	0	0	-5	0	0	0	0	14	-5	19
1491	0	1	0	0	0	0	-6	0	-2	0	0	0	1	-8	9
1492	0	0	1	1	1	0	0	-4	0	0	-16	0	3	-20	23
1493	0	4	0	2	30	2	-1	-5	0	0	0	0	38	-6	44
1494	0	7	8	6	23	0	0	-1	-3	0	0	0	44	-4	48
1495	0	13	41	0	84	3	0	-24	-15	-5	-18	0	141	-62	203
1496	1	265	418	24	306	1	0	-2	0	0	0	0	1015	-2	1017
1497	31	1610	319	58	781	0	0	-1	0	0	-5	0	2799	-6	2805
1498	45	298	361	83	25	0	0	-1	0	-4	-2	0	812	-7	819
1499	16	533	242	7	145	7	-1	-4	-5	0	-23	0	950	-33	983
1500	27	73	3	11	305	0	0	-13	-2	-6	-2	0	419	-23	442
1501	7	2	11	12	0	0	-39	-7	-45	-1	-10	-1	32	-103	135
1502	4	43	525	0	17	0	0	-1	0	0	-2	0	589	-3	592
1503	20	318	1	12	84	0	-1	0	0	0	0	-2	435	-3	438
1504	60	0	8	35	3	0	0	-22	-3	-2	-40	0	106	-67	173
1505	1	192	439	1	15	0	0	-1	0	-1	0	0	648	-2	650
1506	6	1559	18	4	51	0	-1	-2	0	0	-27	0	1638	-30	1668
1507	109	36	3	14	27	0	0	-5	-1	-17	-11	0	189	-34	223
1508	5	53	187	5	222	1	0	-1	-8	0	-2	0	473	-11	484
1509	0	87	17	20	205	1	0	-5	0	-1	0	0	330	-6	336
1510	2	17	89	10	33	1	0	0	0	-1	-10	0	152	-11	163
1511	1	334	82	10	116	2	0	0	0	0	-5	0	545	-5	550
1512	9	125	46	17	661	0	0	0	-1	0	-7	0	858	-8	866
1513	5	17	14	10	4	0	0	-4	-2	-4	-7	0	50	-17	67
1514	1	13	0	0	3	0	0	-3	0	-5	-2	0	17	-10	27
1515	1	4	0	2	1	0	-2	-8	-7	-6	-103	0	8	-126	134
1516	2	12	3	1	0	0	-6	-37	-59	-48	-459	-3	18	-612	630
1517	0	5	0	0	0	0	-1	-1	-25	-6	-18	0	5	-51	56
1518	0	0	0	0	0	0	0	-93	-11	-1	-24	0	0	-129	129
1519	0	0	0	0	4	0	-6	-42	-84	-12	-209	-1	4	-354	358
1520	0	0	0	2	34	0	-2	-8	-4	-14	-12	-1	36	-41	77
1521	0	5	36	11	559	1	-3	-8	-8	-2	-35	-1	612	-57	669
1522	0	10	92	12	10	0	-8	-58	-85	-22	-116	0	124	-289	413
1523	3	211	124	22	0	0	-2	-29	-23	-2	0	0	360	-56	416
1524	7	388	189	0	0	0	-2	-20	-8	0	0	0	584	-30	614
1525	38	93	0	0	0	0	-2	-38	0	0	0	0	131	-40	171
1526	21	0	0	0	0	0	0	0	0	0	0	0	21	0	21
1527	0	1	0	0	0	0	0	0	0	0	0	0	1	0	1
1528	0	2	0	0	0	0	0	0	0	0	0	0	2	0	2
1529	0	0	0	0	0	0	0	-1	0	0	0	0	0	-1	1
1530	0	1	0	0	0	0	0	0	0	0	0	0	1	0	1
1531	0	0	0	0	0	0	0	0	0	0	0	0	0	0	0
1532	0	0	0	0	0	0	0	0	0	0	0	0	0	0	0
1533	0	0	0	0	0	0	0	0	0	0	0	0	0	0	0
1534	0	0	0	0	0	0	0	0	0	0	0	0	0	0	0
1535	0	0	0	0	0	0	0	0	0	0	0	0	0	0	0
1536	0	0	0	0	0	0	0	0	0	0	0	0	0	0	0
1537	0	0	0	0	0	0	0	0	0	0	0	0	0	0	0
1538	0	0	0	0	0	0	0	0	0	0	0	0	0	0	0
1539	0	0	0	0	0	0	0	0	0	0	0	0	0	0	0
1540	0	0	0	0	0	0	0	0	0	0	0	0	0	0	0
1541	0	0	0	0	0	0	0	0	0	0	0	0	0	0	0
1542	0	0	0	0	0	0	0	0	0	0	0	0	0	0	0
1543	0	0	0	0	0	0	0	0	0	0	0	0	0	0	0
1544	0	0	0	0	0	0	0	0	0	0	0	0	0	0	0
1545	0	0	0	0	0	0	0	0	0	0	0	0	0	0	0
1546	0	0	0	0	0	0	0	0	0	0	0	0	0	0	0
1547	0	0	0	0	0	0	0	0	0	0	0	0	0	0	0
1548	0	0	0	0	0	0	0	0	0	0	0	0	0	0	0
1549	0	0	0	0	0	0	0	0	0	0	0	0	0	0	0
1550	0	0	0	0	0	0	0	0	0	0	0	0	0	0	0
1551	0	0	0	0	0	0	0	0	0	0	0	0	0	0	0
1552	0	0	0	0	0	0	0	0	0	0	0	0	0	0	0
1553	0	0	0	0	0	0	0	0	0	0	0	0	0	0	0
1554	0	0	0	0	0	0	0	0	0	0	0	0	0	0	0
1555	0	0	0	0	0	0	0	0	0	0	0	0	0	0	0
1556	0	0	1	0	0	0	0	0	0	0	0	0	1	0	1
1557	0	0	0	0	0	0	0	0	0	0	0	0	0	0	0
1558	0	0	0	0	0	0	0	0	0	0	0	0	0	0	0
1559	0	0	0	0	0	0	0	0	0	0	0	0	0	0	0
1560	0	0	0	0	0	0	0	0	0	0	0	0	0	0	0
1561	0	1	0	0	0	0	0	0	0	0	0	0	1	0	1
1562	1	0	0	0	0	0	0	0	0	0	0	0	1	0	1
1563	0	0	0	0	0	0	0	0	0	0	0	0	0	0	0
1564	0	0	0	0	0	0	0	0	0	0	0	0	0	0	0
1565	0	0	0	0	0	0	0	0	0	0	0	0	0	0	0
1566	0	0	0	0	0	0	0	0	0	0	0	0	0	0	0
1567	0	0	0	0	0	0	0	0	0	0	0	0	0	0	0
1568	0	0	0	0	0	0	0	0	0	0	0	0	0	0	0
1569	0	0	0	0	0	0	0	0	0	0	0	0	0	0	0
1570	0	0	0	0	0	0	0	-1	0	0	0	0	0	-1	1
1571	0	0	0	0	0	0	0	0	0	0	0	0	0	0	0
1572	0	0	0	0	0	0	0	-1	0	0	0	0	0	-1	1
1573	0	0	0	0	0	0	0	-3	-2	0	0	0	0	-5	5
1574	0	0	0	0	0	0	0	0	0	0	0	0	0	0	0
1575	0	1	0	0	0	0	0	-1	0	0	0	0	1	-1	2
1576	0	0	0	0	0	0	0	0	0	0	0	0	0	0	0
1577	0	1	0	0	0	0	0	0	0	0	0	0	1	0	1
1578	0	0	0	0	0	0	0	0	0	0	0	0	0	0	0
1579	0	0	0	0	0	0	0	0	0	0	0	0	0	0	0
1580	0	0	0	0	0	0	0	0	0	0	0	0	0	0	0
1581	0	0	0	0	0	0	0	0	0	0	0	0	0	0	0
1582	0	2	0	0	0	0	0	0	0	0	0	0	2	0	2
1583	0	0	0	0	0	0	0	0	0	0	0	0	0	0	0
1584	0	0	0	0	0	0	0	0	0	0	0	0	0	0	0
1585	0	0	0	0	0	0	0	0	0	0	0	0	0	0	0
1586	0	0	0	0	0	0	0	0	0	0	0	0	0	0	0
1587	0	0	0	0	0	0	0	0	0	0	0	0	0	0	0
1588	0	0	0	0	0	0	0	0	0	0	0	0	0	0	0
1589	0	0	0	0	0	0	0	0	0	0	0	0	0	0	0
1590	0	0	0	0	0	0	0	0	0	0	0	0	0	0	0
1591	0	0	0	0	0	0	0	-2	0	0	0	0	0	-2	2
1592	0	0	0	0	0	0	0	0	0	0	0	0	0	0	0
1593	0	0	0	0	0	0	0	0	0	0	0	0	0	0	0
1594	0	0	0	0	0	0	0	0	0	0	0	0	0	0	0
1595	0	0	0	0	0	0	0	0	0	0	0	0	0	0	0
1596	0	0	0	0	0	0	0	0	0	0	0	0	0	0	0
1597	0	0	0	0	0	0	0	0	0	0	0	0	0	0	0
1598	0	0	1	0	0	0	0	0	0	0	0	0	1	0	1
1599	0	0	0	0	0	0	0	0	0	0	0	0	0	0	0
1600	0	0	0	0	0	0	0	0	0	0	0	0	0	0	0
1601	0	0	0	0	0	0	0	0	0	0	0	0	0	0	0
1602	0	0	0	0	0	0	0	0	0	0	0	0	0	0	0
1603	0	0	0	0	0	0	0	0	0	0	0	0	0	0	0
1604	0	0	0	0	0	0	0	0	0	0	0	0	0	0	0
1605	0	0	0	0	0	0	0	0	0	0	0	0	0	0	0
1606	0	0	0	0	0	0	0	0	0	0	0	0	0	0	0
1607	0	0	0	0	0	0	0	0	0	0	0	0	0	0	0
1608	0	0	0	0	0	0	0	0	0	0	0	0	0	0	0
1609	0	0	0	0	0	0	0	0	0	0	0	0	0	0	0
1610	0	0	0	0	0	0	0	0	0	0	0	0	0	0	0
1611	0	0	0	0	0	0	0	0	0	0	0	0	0	0	0
1612	0	0	1	0	0	0	0	0	0	0	0	0	1	0	1
1613	0	0	0	0	0	0	0	0	0	0	0	0	0	0	0
1614	0	0	0	0	0	0	0	0	0	0	0	0	0	0	0
1615	0	0	0	0	0	0	0	0	0	0	0	0	0	0	0
1616	0	0	0	0	0	0	0	0	0	0	0	0	0	0	0
1617	0	0	0	0	0	0	0	0	0	0	0	0	0	0	0
1618	0	0	0	0	0	0	0	0	0	0	0	0	0	0	0
1619	0	0	0	0	0	0	0	0	0	0	0	0	0	0	0
1620	0	0	0	0	0	0	0	0	0	0	0	0	0	0	0
1621	0	0	0	0	0	0	0	0	0	0	0	0	0	0	0
1622	0	0	0	0	0	0	0	0	0	0	0	0	0	0	0
1623	0	0	0	0	0	0	0	0	0	0	0	0	0	0	0
1624	0	0	0	0	0	0	0	0	0	0	0	0	0	0	0
1625	0	0	0	0	0	0	0	0	0	0	0	0	0	0	0
1626	0	0	0	0	0	0	0	0	0	0	0	0	0	0	0
1627	0	0	0	0	0	0	0	0	0	0	0	0	0	0	0
1628	0	0	0	0	0	0	0	0	0	0	0	0	0	0	0
1629	0	0	0	0	0	0	0	0	0	0	0	0	0	0	0
1630	0	0	0	0	0	0	0	0	0	0	0	0	0	0	0
1631	0	0	0	0	0	0	0	0	0	0	0	0	0	0	0
1632	0	0	0	0	0	0	0	0	0	0	0	0	0	0	0
1633	0	0	0	0	0	0	0	0	0	0	0	0	0	0	0
1634	0	2	2	0	0	0	0	0	0	0	0	0	4	0	4
1635	0	5	0	0	0	0	0	0	0	0	0	0	5	0	5
1636	0	0	0	0	0	0	0	0	0	0	0	0	0	0	0
1637	0	1	0	0	0	0	0	0	0	0	0	0	1	0	1
1638	0	1	1	0	0	0	0	0	0	0	0	0	2	0	2
1639	0	0	0	0	0	0	0	0	0	0	0	0	0	0	0
1640	0	0	1	0	0	0	0	0	0	0	0	0	1	0	1
1641	0	0	0	0	0	0	0	0	0	0	0	0	0	0	0
1642	1	0	0	0	0	0	0	0	0	0	0	0	1	0	1
1643	0	0	0	0	0	0	0	0	0	0	0	0	0	0	0
1644	0	0	0	0	0	0	0	0	0	0	0	0	0	0	0
1645	0	0	0	0	0	0	0	0	0	0	0	0	0	0	0
1646	0	0	0	0	0	0	0	0	0	0	0	0	0	0	0
1647	0	0	0	0	0	0	0	0	0	0	0	0	0	0	0
1648	0	1	0	0	0	0	0	0	0	0	0	0	1	0	1
1649	0	0	0	0	0	0	0	0	0	0	0	0	0	0	0
1650	0	0	0	0	0	0	0	0	0	0	0	0	0	0	0
1651	0	0	0	0	0	0	0	0	0	0	0	0	0	0	0
1652	0	0	0	0	0	0	0	0	-1	0	0	0	0	-1	1
1653	0	1	0	0	0	0	0	0	0	0	0	0	1	0	1
1654	0	0	0	0	0	0	0	0	0	0	0	0	0	0	0
1655	0	0	0	0	0	0	0	0	0	0	0	0	0	0	0
1656	0	0	0	0	0	0	0	0	0	0	0	0	0	0	0
1657	0	0	0	0	0	0	0	0	0	0	0	0	0	0	0
1658	0	0	0	0	0	0	0	0	0	0	0	0	0	0	0
1659	0	0	0	0	0	0	0	0	0	0	0	0	0	0	0
1660	0	0	0	0	0	0	0	0	0	0	0	0	0	0	0
1661	0	0	0	0	0	0	0	0	0	0	0	0	0	0	0
1662	0	0	0	0	0	0	0	0	0	0	0	0	0	0	0
1663	0	0	0	0	0	0	0	0	0	0	0	0	0	0	0
1664	0	0	0	0	0	0	0	0	0	0	0	0	0	0	0
1665	0	0	0	0	0	0	0	0	0	0	0	0	0	0	0
1666	0	0	0	0	0	0	0	0	0	0	0	0	0	0	0
1667	0	0	0	0	0	0	0	0	0	0	0	0	0	0	0
1668	0	0	0	0	0	0	0	0	0	0	0	0	0	0	0
1669	0	0	0	0	0	0	0	0	0	0	0	0	0	0	0
1670	0	0	0	0	0	0	0	0	0	0	0	0	0	0	0
1671	0	0	0	0	0	0	0	0	0	0	0	0	0	0	0
1672	0	0	0	0	0	0	0	0	0	0	0	0	0	0	0
1673	0	0	0	0	0	0	0	0	0	0	0	0	0	0	0
1674	0	0	0	0	0	0	0	0	0	0	0	0	0	0	0
1675	0	0	0	0	0	0	0	0	0	0	0	0	0	0	0
1676	0	0	0	0	0	0	0	0	0	0	0	0	0	0	0
1677	0	0	0	0	0	0	0	0	0	0	0	0	0	0	0
1678	0	0	0	0	0	0	0	0	0	0	0	0	0	0	0
1679	0	0	0	0	0	0	0	0	0	0	0	0	0	0	0
1680	0	0	0	0	0	0	0	0	0	0	0	0	0	0	0
1681	0	0	0	0	0	0	0	0	0	0	0	0	0	0	0
1682	0	0	0	0	0	0	0	-1	0	0	0	0	0	-1	1
1683	0	0	0	0	0	0	0	0	0	0	0	0	0	0	0
1684	0	0	0	0	0	0	0	0	0	0	0	0	0	0	0
1685	0	0	0	0	0	0	0	0	0	0	0	0	0	0	0
1686	0	2	0	1	0	0	0	0	0	0	0	0	3	0	3
1687	1	0	0	0	1	0	0	0	0	0	0	0	2	0	2
1688	0	1	1	0	0	0	0	0	0	0	0	0	2	0	2
1689	0	0	0	0	0	0	0	0	0	0	0	0	0	0	0
1690	0	3	0	0	1	0	0	0	0	0	0	0	4	0	4
1691	0	0	0	0	0	0	0	0	0	0	0	0	0	0	0
1692	0	0	0	0	0	0	0	0	0	0	0	0	0	0	0
1693	0	0	0	0	0	0	0	0	0	0	0	0	0	0	0
1694	0	0	1	0	0	0	0	0	0	0	0	0	1	0	1
1695	0	0	0	0	0	0	0	0	0	0	0	0	0	0	0
1696	0	1	0	0	0	0	0	0	0	0	0	0	1	0	1
1697	0	1	0	0	0	0	0	0	0	0	0	0	1	0	1
1698	0	0	0	0	0	0	0	0	0	0	0	0	0	0	0
1699	0	0	0	0	0	0	0	0	0	0	0	0	0	0	0
1700	0	0	0	0	0	0	0	0	0	0	0	0	0	0	0
1701	0	0	0	0	0	0	0	0	0	0	0	0	0	0	0
1702	0	0	0	0	0	0	0	0	0	0	0	0	0	0	0
1703	0	0	0	0	0	0	0	0	0	0	0	0	0	0	0
1704	0	0	0	0	0	0	0	0	0	0	0	0	0	0	0
1705	0	0	0	0	0	0	0	0	0	0	0	0	0	0	0
1706	0	0	0	0	0	0	0	0	0	0	0	0	0	0	0
1707	0	1	0	0	0	0	0	0	0	0	0	0	1	0	1
1708	0	0	0	0	0	0	0	0	0	0	0	0	0	0	0
1709	0	0	0	0	0	0	0	0	0	0	0	0	0	0	0
1710	0	0	0	0	0	0	0	0	0	0	0	0	0	0	0
1711	0	0	0	0	0	0	0	0	0	0	0	0	0	0	0
1712	0	0	0	0	0	0	0	0	0	0	0	0	0	0	0
1713	0	0	0	0	0	0	0	0	0	0	0	0	0	0	0
1714	0	0	0	0	0	0	0	-1	0	0	0	0	0	-1	1
1715	0	0	0	0	0	0	0	0	0	0	0	0	0	0	0
1716	0	0	0	0	0	0	0	0	0	0	0	0	0	0	0
1717	0	0	0	0	0	0	0	0	0	0	0	0	0	0	0
1718	0	0	0	0	0	0	0	0	0	0	0	0	0	0	0
1719	0	0	0	0	0	0	0	0	0	0	0	0	0	0	0
1720	0	0	0	0	0	0	0	0	0	0	0	0	0	0	0
1721	0	0	0	0	0	0	0	0	0	0	0	0	0	0	0
1722	0	0	0	0	0	0	0	0	0	0	0	0	0	0	0
1723	0	0	0	0	0	0	0	0	0	0	0	0	0	0	0
1724	0	0	0	0	0	0	0	0	0	0	0	0	0	0	0
1725	0	0	0	0	0	0	0	0	0	0	0	0	0	0	0
1726	0	0	0	0	0	0	0	0	0	0	0	0	0	0	0
1727	0	0	0	0	0	0	0	0	0	0	0	0	0	0	0
1728	0	0	0	0	0	0	0	0	0	0	0	0	0	0	0
1729	0	0	0	0	0	0	0	0	0	0	0	0	0	0	0
1730	0	0	0	0	0	0	0	0	0	0	0	0	0	0	0
1731	0	0	0	0	0	0	0	0	0	0	0	0	0	0	0
1732	0	0	0	0	0	0	0	0	0	0	0	0	0	0	0
1733	0	0	0	0	0	0	0	0	0	0	0	0	0	0	0
1734	0	0	0	0	0	0	0	0	0	0	0	0	0	0	0
1735	0	0	0	0	0	0	0	0	0	0	0	0	0	0	0
1736	0	0	0	0	0	0	0	0	0	0	0	0	0	0	0
1737	0	0	0	0	0	0	0	0	0	0	0	0	0	0	0
1738	0	0	0	0	0	0	0	0	0	0	0	0	0	0	0
1739	0	0	0	0	0	0	0	0	0	0	0	0	0	0	0
1740	0	0	0	0	0	0	0	0	0	0	0	0	0	0	0
1741	0	0	0	0	0	0	0	0	0	0	0	0	0	0	0
1742	0	0	0	0	1	0	0	0	0	0	0	0	1	0	1
1743	0	0	0	0	0	0	0	0	0	0	0	0	0	0	0
1744	0	0	0	0	0	0	0	0	0	0	0	0	0	0	0
1745	0	0	0	0	0	0	0	0	0	0	0	0	0	0	0
1746	0	0	0	0	0	0	0	0	0	0	0	0	0	0	0
1747	0	0	0	0	0	0	0	0	0	0	0	0	0	0	0
1748	0	0	0	0	0	0	0	0	0	0	0	0	0	0	0
1749	0	0	0	0	0	0	0	0	0	0	0	0	0	0	0
1750	0	0	0	0	0	0	0	0	0	0	0	0	0	0	0
1751	0	0	0	0	0	0	0	0	0	0	0	0	0	0	0
1752	0	0	0	0	0	0	0	0	0	0	0	0	0	0	0
1753	0	0	0	0	0	0	0	0	0	0	0	0	0	0	0
1754	0	0	0	0	0	0	0	0	0	0	0	0	0	0	0
1755	0	0	0	0	0	0	0	0	0	0	0	0	0	0	0
1756	0	0	0	0	0	0	0	0	0	0	0	0	0	0	0
1757	0	0	0	0	0	0	0	0	0	0	0	0	0	0	0
1758	0	0	0	0	0	0	0	0	0	0	0	0	0	0	0
1759	0	0	0	0	0	0	0	0	0	0	0	0	0	0	0
1760	0	0	0	0	0	0	0	0	0	0	0	0	0	0	0
1761	0	0	0	0	0	0	0	0	0	0	0	0	0	0	0
1762	0	0	0	0	0	0	0	0	0	0	0	0	0	0	0
1763	0	0	0	0	0	0	0	0	0	0	0	0	0	0	0
1764	0	0	0	0	0	0	0	0	0	0	0	0	0	0	0
1765	0	0	0	0	0	0	0	0	0	0	0	0	0	0	0
1766	0	0	0	0	0	0	0	0	0	0	0	0	0	0	0
1767	0	0	0	0	0	0	0	0	0	0	0	0	0	0	0
1768	0	0	0	0	0	0	0	0	0	0	0	0	0	0	0
1769	0	0	0	0	0	0	0	0	0	0	0	0	0	0	0
1770	0	0	0	0	0	0	0	0	0	0	0	0	0	0	0
1771	0	0	0	0	0	0	0	0	0	0	0	0	0	0	0
1772	0	0	0	0	0	0	0	0	0	0	0	0	0	0	0
1773	0	0	0	0	0	0	0	0	0	0	0	0	0	0	0
1774	0	0	0	0	0	0	0	0	0	0	0	0	0	0	0
1775	0	0	0	0	0	0	0	0	0	0	0	0	0	0	0
1776	0	0	0	0	0	0	0	0	0	0	0	0	0	0	0
1777	0	0	0	0	0	0	0	0	0	0	0	0	0	0	0
1778	0	0	0	0	0	0	0	0	0	0	0	0	0	0	0
1779	0	0	0	0	0	0	0	0	0	0	0	0	0	0	0
1780	0	0	0	0	0	0	0	0	0	0	0	0	0	0	0
1781	0	0	0	0	0	0	0	0	0	0	0	0	0	0	0
1782	0	0	0	0	0	0	0	0	0	0	0	0	0	0	0
1783	0	0	0	0	0	0	0	0	0	0	0	0	0	0	0
1784	0	0	0	0	0	0	0	0	0	0	0	0	0	0	0
1785	0	0	0	0	0	0	0	0	0	0	0	0	0	0	0
1786	0	0	0	0	0	0	0	0	0	0	0	0	0	0	0
1787	0	0	0	0	0	0	0	0	0	0	0	0	0	0	0
1788	0	0	0	0	0	0	0	0	0	0	0	0	0	0	0
1789	0	0	0	0	0	0	0	0	0	0	0	0	0	0	0
1790	0	0	0	0	0	0	0	0	0	0	0	0	0	0	0
1791	0	0	0	0	0	0	0	0	0	0	0	0	0	0	0
1792	0	0	0	0	0	0	0	0	0	0	0	0	0	0	0
1793	0	0	0	0	0	0	0	0	0	0	0	0	0	0	0
1794	0	0	0	0	0	0	0	0	0	0	0	0	0	0	0
1795	0	0	0	0	0	0	0	0	0	0	0	0	0	0	0
1796	0	0	0	0	0	0	0	0	0	0	0	0	0	0	0
1797	0	1	0	0	0	0	0	0	0	0	0	0	1	0	1
1798	0	0	0	0	0	0	0	0	0	0	0	0	0	0	0
1799	0	0	0	0	0	0	0	0	0	0	0	0	0	0	0
1800	0	0	0	0	0	0	0	0	0	0	0	0	0	0	0
1801	0	0	0	0	0	0	0	0	0	0	0	0	0	0	0
1802	0	0	0	0	0	0	0	0	0	0	0	0	0	0	0
1803	0	0	0	0	0	0	0	0	0	0	0	0	0	0	0
1804	0	0	0	0	0	0	0	0	0	0	0	0	0	0	0
1805	0	0	0	0	0	0	0	0	0	0	0	0	0	0	0
1806	0	0	0	0	0	0	0	0	0	0	0	0	0	0	0
1807	0	0	0	0	0	0	0	0	0	0	0	0	0	0	0
1808	0	0	0	0	0	0	0	0	0	0	0	0	0	0	0
1809	0	0	2	0	0	0	0	0	0	0	0	0	2	0	2
1810	0	3	0	0	0	0	0	0	0	0	0	0	3	0	3
1811	0	0	0	0	0	0	0	0	0	0	0	0	0	0	0
1812	0	0	0	0	0	0	0	0	0	0	0	0	0	0	0
1813	0	4	2	0	0	0	0	0	0	0	0	0	6	0	6
1814	0	0	0	0	0	0	0	0	0	0	0	0	0	0	0
1815	0	0	0	0	0	0	0	0	0	0	0	0	0	0	0
1816	0	0	0	0	0	0	0	0	0	0	0	0	0	0	0
1817	0	0	0	0	0	0	0	0	0	0	0	0	0	0	0
1818	0	0	0	0	0	0	0	0	0	0	0	0	0	0	0
1819	0	0	0	0	0	0	0	0	0	0	0	0	0	0	0
1820	0	0	0	0	0	0	0	0	0	0	0	0	0	0	0
1821	0	0	0	0	0	0	0	0	0	0	0	0	0	0	0
1822	0	0	0	0	0	0	0	0	0	0	0	0	0	0	0
1823	0	0	0	0	0	0	0	0	0	0	0	0	0	0	0
1824	0	0	0	0	0	0	0	0	0	0	0	0	0	0	0
1825	0	0	0	0	0	0	0	0	0	0	0	0	0	0	0
1826	0	0	0	0	0	0	0	0	0	0	0	0	0	0	0
1827	0	0	0	0	0	0	0	0	0	0	0	0	0	0	0
1828	0	0	0	0	0	0	0	0	0	0	0	0	0	0	0
1829	0	0	0	0	0	0	0	0	0	0	0	0	0	0	0
1830	0	0	0	0	0	0	0	0	0	0	0	0	0	0	0
1831	0	0	0	0	0	0	0	0	0	0	0	0	0	0	0
1832	0	0	0	0	0	0	0	0	0	0	0	0	0	0	0
1833	0	0	0	0	0	0	0	0	0	0	0	0	0	0	0
1834	0	0	0	0	0	0	0	0	0	0	0	0	0	0	0
1835	0	0	0	0	0	0	0	0	0	0	0	0	0	0	0
1836	0	0	0	0	0	0	0	0	0	0	0	0	0	0	0
1837	0	0	0	0	0	0	0	0	0	0	0	0	0	0	0
1838	0	0	0	0	0	0	0	0	0	0	0	0	0	0	0
1839	0	0	0	0	0	0	0	0	0	0	0	0	0	0	0
1840	0	0	0	0	0	0	0	0	0	0	0	0	0	0	0
1841	0	0	0	0	0	0	0	0	0	0	0	0	0	0	0
1842	0	0	0	0	0	0	0	-1	0	0	0	0	0	-1	1
1843	0	0	0	0	0	0	-1	0	0	0	0	0	0	-1	1
1844	0	0	0	0	0	0	0	0	0	0	0	0	0	0	0
1845	0	0	0	0	0	0	0	0	0	0	0	0	0	0	0
1846	0	0	0	0	0	0	0	0	0	0	0	0	0	0	0
1847	0	0	0	0	0	0	0	0	0	0	0	0	0	0	0
1848	0	0	0	0	0	0	0	0	0	0	0	0	0	0	0
1849	0	0	0	0	0	0	0	0	0	0	0	0	0	0	0
1850	0	0	0	0	0	0	0	0	0	0	0	0	0	0	0
1851	0	0	0	0	0	0	0	0	0	0	0	0	0	0	0
1852	0	0	0	0	0	0	0	0	0	0	0	0	0	0	0
1853	0	0	0	0	0	0	0	0	0	0	0	0	0	0	0
1854	0	0	0	0	0	0	0	0	0	0	0	0	0	0	0
1855	0	0	0	0	0	0	0	0	0	0	0	0	0	0	0
1856	0	0	0	0	0	0	0	0	0	0	0	0	0	0	0
1857	0	1	0	0	0	0	0	0	0	0	0	0	1	0	1
1858	0	0	0	0	0	0	0	0	0	0	0	0	0	0	0
1859	0	0	0	0	0	0	0	0	0	0	0	0	0	0	0
1860	0	0	0	0	0	0	0	0	0	0	0	0	0	0	0
1861	0	0	0	0	0	0	0	0	0	0	0	0	0	0	0
1862	0	0	0	0	0	0	0	0	0	0	0	0	0	0	0
1863	0	0	0	0	0	0	0	0	0	0	0	0	0	0	0
1864	0	0	0	0	0	0	0	0	0	0	0	0	0	0	0
1865	0	0	0	0	0	0	0	0	0	0	0	0	0	0	0
1866	0	0	0	0	0	0	0	0	0	0	0	0	0	0	0
1867	0	0	0	0	0	0	0	0	0	0	0	0	0	0	0
1868	0	0	0	0	0	0	0	0	0	0	0	0	0	0	0
1869	0	0	0	0	0	0	0	0	0	0	0	0	0	0	0
1870	0	0	0	0	1	0	0	0	0	0	0	0	1	0	1
1871	0	1	0	0	0	0	0	0	0	0	0	0	1	0	1
1872	0	1	0	0	0	0	0	0	0	0	0	0	1	0	1
1873	0	0	0	0	0	0	0	0	0	0	0	0	0	0	0
1874	0	0	0	0	0	0	0	0	0	0	0	0	0	0	0
1875	0	0	0	0	0	0	0	0	0	0	0	0	0	0	0
1876	0	0	0	0	0	0	0	0	0	0	0	0	0	0	0
1877	0	1	0	0	0	0	0	0	0	0	0	0	1	0	1
1878	0	0	0	0	0	0	0	0	0	0	0	0	0	0	0
1879	0	0	0	0	0	0	0	0	0	0	0	0	0	0	0
1880	0	0	0	0	0	0	0	0	0	0	0	0	0	0	0
1881	0	0	0	0	0	0	0	0	0	0	0	0	0	0	0
1882	0	0	0	0	0	0	0	0	0	0	0	0	0	0	0
1883	0	0	0	0	0	0	0	0	0	0	0	0	0	0	0
1884	0	0	0	0	0	0	0	0	0	0	0	0	0	0	0
1885	0	0	0	0	0	0	0	0	0	0	0	0	0	0	0
1886	0	0	0	0	0	0	0	0	0	0	0	0	0	0	0
1887	0	0	0	0	0	0	0	0	0	0	0	0	0	0	0
1888	0	0	0	0	0	0	0	0	0	0	0	0	0	0	0
1889	0	0	0	0	0	0	0	0	0	0	0	0	0	0	0
1890	0	0	0	0	0	0	0	0	0	0	0	0	0	0	0
1891	0	1	0	0	0	0	0	0	0	0	0	0	1	0	1
1892	0	1	0	0	0	0	0	0	0	0	0	0	1	0	1
1893	0	0	0	0	0	0	0	0	0	0	0	0	0	0	0
1894	0	0	0	0	0	0	0	0	0	0	0	0	0	0	0
1895	0	0	0	0	0	0	0	0	0	0	0	0	0	0	0
1896	0	0	0	0	0	0	0	0	0	0	0	0	0	0	0
1897	0	0	0	0	0	0	0	0	0	0	0	0	0	0	0
1898	0	1	0	0	0	0	0	-1	0	0	0	0	1	-1	2
1899	0	0	0	0	0	0	0	0	0	0	0	0	0	0	0
1900	0	0	0	0	0	0	0	0	0	0	0	0	0	0	0
1901	0	0	0	0	0	0	0	0	0	0	0	0	0	0	0
1902	0	0	0	0	0	0	0	0	0	0	0	0	0	0	0
1903	0	0	0	0	0	0	0	0	0	0	0	0	0	0	0
1904	0	0	0	0	0	0	0	0	0	0	0	0	0	0	0
1905	0	0	0	0	0	0	0	0	0	0	0	0	0	0	0
1906	0	0	0	0	0	0	0	0	0	0	0	0	0	0	0
1907	0	0	0	0	0	0	0	0	0	0	0	0	0	0	0
1908	0	0	0	0	0	0	0	0	0	0	0	0	0	0	0
1909	0	0	0	0	0	0	0	0	0	0	0	0	0	0	0
1910	0	0	0	0	0	0	0	0	0	0	0	0	0	0	0
1911	0	0	0	0	0	0	0	0	0	0	0	0	0	0	0
1912	0	0	0	0	0	0	0	0	0	0	0	0	0	0	0
1913	0	0	0	0	0	0	0	0	0	0	0	0	0	0	0
1914	0	0	0	0	0	0	0	0	0	0	0	0	0	0	0
1915	0	0	0	0	0	0	0	0	0	0	0	0	0	0	0
1916	0	0	0	0	0	0	0	0	0	0	0	0	0	0	0
1917	0	0	0	0	0	0	0	0	0	0	0	0	0	0	0
1918	0	0	0	0	0	0	0	0	0	0	0	0	0	0	0
1919	0	0	0	0	0	0	0	0	0	0	0	0	0	0	0
1920	0	0	0	0	0	0	0	0	0	0	0	0	0	0	0
1921	0	0	0	0	0	0	0	0	0	0	0	0	0	0	0
1922	0	0	0	0	0	0	0	0	0	0	0	0	0	0	0
1923	0	0	0	0	0	0	0	0	0	0	0	0	0	0	0
1924	0	0	0	0	0	0	0	0	0	0	0	0	0	0	0
1925	0	0	0	0	0	0	0	0	0	0	0	0	0	0	0
1926	0	0	0	0	0	0	0	0	0	0	0	0	0	0	0
1927	0	0	0	0	0	0	0	0	0	0	0	0	0	0	0
1928	0	0	0	0	0	0	0	0	0	0	0	0	0	0	0
1929	0	0	0	0	0	0	0	0	0	0	0	0	0	0	0
1930	0	0	0	0	0	0	0	0	0	0	0	0	0	0	0
1931	0	0	0	0	0	0	0	0	0	0	0	0	0	0	0
1932	0	0	0	0	0	0	0	0	0	0	0	0	0	0	0
1933	0	0	0	0	0	0	0	0	0	0	0	0	0	0	0
1934	0	0	0	0	0	0	0	0	0	0	0	0	0	0	0
1935	0	0	0	0	0	0	0	0	0	0	0	0	0	0	0
1936	0	0	0	0	0	0	0	0	0	0	0	0	0	0	0
1937	0	0	0	0	0	0	0	0	0	0	0	0	0	0	0
1938	0	0	0	0	0	0	0	0	0	0	0	0	0	0	0
1939	0	0	0	0	0	0	0	0	0	0	0	0	0	0	0
1940	0	0	0	0	0	0	0	0	0	0	0	0	0	0	0
1941	0	0	0	0	0	0	0	0	0	0	0	0	0	0	0
1942	0	0	0	0	0	0	0	0	0	0	0	0	0	0	0
1943	0	0	0	0	0	0	0	0	0	0	0	0	0	0	0
1944	0	0	0	0	0	0	0	0	0	0	0	0	0	0	0
1945	0	0	0	0	0	0	0	0	0	0	0	0	0	0	0
1946	0	0	0	0	0	0	0	0	0	0	0	0	0	0	0
1947	0	0	0	0	0	0	0	0	0	0	0	0	0	0	0
1948	0	0	0	0	0	0	0	0	0	0	0	0	0	0	0
1949	0	0	0	0	0	0	0	0	0	0	0	0	0	0	0
1950	0	0	0	0	0	0	0	0	0	0	0	0	0	0	0
1951	0	0	0	0	0	0	0	0	0	0	0	0	0	0	0
1952	0	0	0	0	0	0	0	0	0	0	0	0	0	0	0
1953	0	0	0	0	0	0	0	0	0	0	0	0	0	0	0
1954	0	0	0	0	0	0	0	0	0	0	0	0	0	0	0
1955	0	0	0	0	0	0	0	0	0	0	0	0	0	0	0
1956	0	0	0	0	0	0	0	0	0	0	0	0	0	0	0
1957	0	0	0	0	0	0	0	0	0	0	0	0	0	0	0
1958	0	0	0	0	0	0	0	0	0	0	0	0	0	0	0
1959	0	0	0	0	0	0	0	0	0	0	0	0	0	0	0
1960	0	0	0	0	0	0	0	0	0	0	0	0	0	0	0
1961	0	0	0	0	0	0	0	0	0	0	0	0	0	0	0
1962	0	0	0	0	0	0	0	0	0	0	0	0	0	0	0
1963	0	0	0	0	0	0	0	0	0	0	0	0	0	0	0
1964	0	0	0	0	0	0	0	0	0	0	0	0	0	0	0
1965	0	0	0	0	0	0	0	0	0	0	0	0	0	0	0
1966	0	0	0	0	0	0	0	0	0	0	0	0	0	0	0
1967	0	0	0	0	0	0	0	0	0	0	0	0	0	0	0
1968	0	0	0	0	0	0	0	0	0	0	0	0	0	0	0
1969	0	0	0	0	0	0	0	0	0	0	0	0	0	0	0
1970	0	0	0	0	0	0	0	0	0	0	0	0	0	0	0
1971	0	0	0	0	0	0	0	0	0	0	0	0	0	0	0
1972	0	0	0	0	0	0	0	0	0	0	0	0	0	0	0
1973	0	0	0	0	0	0	0	0	0	0	0	0	0	0	0
1974	0	0	0	0	0	0	0	0	0	0	0	0	0	0	0
1975	0	0	0	0	0	0	0	0	0	0	0	0	0	0	0
1976	0	0	0	0	0	0	0	0	0	0	0	0	0	0	0
1977	0	0	0	0	0	0	0	0	0	0	0	0	0	0	0
1978	0	0	0	0	0	0	0	0	0	0	0	0	0	0	0
1979	0	0	0	0	0	0	0	0	0	0	0	0	0	0	0
1980	0	0	0	0	0	0	0	0	0	0	0	0	0	0	0
1981	0	0	0	0	0	0	0	0	0	0	0	0	0	0	0
1982	0	0	0	0	0	0	0	0	0	0	0	0	0	0	0
1983	0	0	0	0	0	0	0	0	0	0	0	0	0	0	0
1984	0	0	0	0	0	0	0	0	0	0	0	0	0	0	0
1985	0	0	0	0	0	0	0	0	0	0	0	0	0	0	0
1986	0	0	0	0	0	0	0	0	0	0	0	0	0	0	0
1987	0	0	2	0	0	0	0	0	0	0	0	0	2	0	2
1988	0	0	0	0	0	0	0	0	0	0	0	0	0	0	0
1989	0	0	0	0	0	0	0	0	0	0	0	0	0	0	0
1990	0	0	0	0	0	0	0	0	0	0	0	0	0	0	0
1991	0	0	0	0	0	0	0	0	0	0	0	0	0	0	0
1992	0	0	0	0	0	0	0	0	0	0	0	0	0	0	0
1993	0	0	0	0	0	0	0	0	0	0	0	0	0	0	0
1994	0	0	0	0	0	0	0	0	0	0	0	0	0	0	0
1995	0	0	0	0	0	0	0	0	0	0	0	0	0	0	0
1996	0	1	0	0	0	0	0	0	0	0	0	0	1	0	1
1997	0	0	0	0	0	0	0	0	0	0	0	0	0	0	0
1998	0	0	0	0	0	0	0	0	0	0	0	0	0	0	0
1999	0	0	0	0	0	0	0	0	0	0	0	0	0	0	0
[truncated: 1,299 more rows]

## Sheet: Chl_CH42 mock BPO-13
position	20nt_fwd	21nt_fwd	22nt_fwd	23nt_fwd	24nt_fwd	25nt_fwd	20nt_rev	21nt_rev	22nt_rev	23nt_rev	24nt_rev	25nt_rev	total_forward	total_reverse	total reads
1	0	0	0	0	0	0	0	0	0	0	0	0	0	0	0
2	0	0	0	0	0	0	0	0	0	0	0	0	0	0	0
3	0	0	0	0	0	0	0	0	0	0	0	0	0	0	0
4	0	0	0	0	0	0	0	0	0	0	0	0	0	0	0
5	0	0	0	0	0	0	0	0	0	0	0	0	0	0	0
6	0	0	0	0	0	0	0	0	0	0	0	0	0	0	0
7	0	0	0	0	0	0	0	0	0	0	0	0	0	0	0
8	0	0	0	0	0	0	0	0	0	0	0	0	0	0	0
9	0	0	0	0	0	0	0	0	0	0	0	0	0	0	0
10	0	0	0	0	0	0	0	0	0	0	0	0	0	0	0
11	0	0	0	0	0	0	0	0	0	0	0	0	0	0	0
12	0	0	0	0	0	0	0	0	0	0	0	0	0	0	0
13	0	0	0	0	0	0	0	0	0	0	0	0	0	0	0
14	0	0	0	0	0	0	0	0	0	0	0	0	0	0	0
15	0	0	0	0	0	0	0	0	0	0	0	0	0	0	0
16	0	0	0	0	0	0	0	0	0	0	0	0	0	0	0
17	0	0	0	0	0	0	0	0	0	0	0	0	0	0	0
18	0	0	0	0	0	0	0	0	0	0	0	0	0	0	0
19	0	0	0	0	0	0	0	0	0	0	0	0	0	0	0
20	0	0	0	0	0	0	0	0	0	0	0	0	0	0	0
21	0	0	0	0	0	0	0	0	0	0	0	0	0	0	0
22	0	0	0	0	0	0	0	0	0	0	0	0	0	0	0
23	0	0	0	0	0	0	0	0	0	0	0	0	0	0	0
24	0	0	0	0	0	0	0	0	0	0	0	0	0	0	0
25	0	0	0	0	0	0	0	0	0	0	0	0	0	0	0
26	0	0	0	0	0	0	0	0	0	0	0	0	0	0	0
27	0	0	0	0	0	0	0	0	0	0	0	0	0	0	0
28	0	0	0	0	0	0	0	0	0	0	0	0	0	0	0
29	0	0	0	0	0	0	0	0	0	0	0	0	0	0	0
30	0	0	0	0	0	0	0	0	0	0	0	0	0	0	0
31	0	0	0	0	0	0	0	0	0	0	0	0	0	0	0
32	0	0	0	0	0	0	0	0	0	0	0	0	0	0	0
33	0	0	0	0	0	0	0	0	0	0	0	0	0	0	0
34	0	0	0	0	0	0	0	0	0	0	0	0	0	0	0
35	0	0	0	0	0	0	0	0	0	0	0	0	0	0	0
36	0	0	0	0	0	0	0	0	0	0	0	0	0	0	0
37	0	0	0	0	0	0	0	0	0	0	0	0	0	0	0
38	0	0	0	0	0	0	0	0	0	0	0	0	0	0	0
39	0	0	0	0	0	0	0	0	0	0	0	0	0	0	0
40	0	0	0	0	0	0	0	0	0	0	0	0	0	0	0
41	0	0	0	0	0	0	0	0	0	0	0	0	0	0	0
42	0	0	0	0	0	0	0	0	0	0	0	0	0	0	0
43	0	0	0	0	0	0	0	0	0	0	0	0	0	0	0
44	0	0	0	0	0	0	0	0	0	0	0	0	0	0	0
45	0	0	0	0	0	0	0	0	0	0	0	0	0	0	0
46	0	0	0	0	0	0	0	0	0	0	0	0	0	0	0
47	0	0	0	0	0	0	0	0	0	0	0	0	0	0	0
48	0	0	0	0	0	0	0	0	0	0	0	0	0	0	0
49	0	0	0	0	0	0	0	0	0	0	0	0	0	0	0
50	0	0	0	0	0	0	0	0	0	0	0	0	0	0	0
51	0	0	0	0	0	0	0	0	0	0	0	0	0	0	0
52	0	0	0	0	0	0	0	0	0	0	0	0	0	0	0
53	0	0	0	0	0	0	0	0	0	0	0	0	0	0	0
54	0	0	0	0	0	0	0	0	0	0	0	0	0	0	0
55	0	0	0	0	0	0	0	0	0	0	0	0	0	0	0
56	0	0	0	0	0	0	0	0	0	0	0	0	0	0	0
57	0	0	0	0	0	0	0	0	0	0	0	0	0	0	0
58	0	0	0	0	0	0	0	0	0	0	0	0	0	0	0
59	0	0	0	0	0	0	0	0	0	0	0	0	0	0	0
60	0	0	0	0	0	0	0	0	0	0	0	0	0	0	0
61	0	0	0	0	0	0	0	0	0	0	0	0	0	0	0
62	0	0	0	0	0	0	0	0	0	0	0	0	0	0	0
63	0	0	0	0	0	0	0	0	0	0	0	0	0	0	0
64	0	0	0	0	0	0	0	0	0	0	0	0	0	0	0
65	0	0	0	0	0	0	0	0	0	0	0	0	0	0	0
66	0	0	0	0	0	0	0	0	0	0	0	0	0	0	0
67	0	0	0	0	0	0	0	0	0	0	0	0	0	0	0
68	0	0	0	0	0	0	0	0	0	0	0	0	0	0	0
69	0	0	0	0	0	0	0	0	0	0	0	0	0	0	0
70	0	0	0	0	0	0	0	0	0	0	0	0	0	0	0
71	0	0	0	0	0	0	0	0	0	0	0	0	0	0	0
72	0	0	0	0	0	0	0	0	0	0	0	0	0	0	0
73	0	0	0	0	0	0	0	0	0	0	0	0	0	0	0
74	0	0	0	0	0	0	0	0	0	0	0	0	0	0	0
75	0	0	0	0	0	0	0	0	0	0	0	0	0	0	0
76	0	0	0	0	0	0	0	0	0	0	0	0	0	0	0
77	0	0	0	0	0	0	0	0	0	0	0	0	0	0	0
78	0	0	0	0	0	0	0	0	0	0	0	0	0	0	0
79	0	0	0	0	0	0	0	0	0	0	0	0	0	0	0
80	0	0	0	0	0	0	0	0	0	0	0	0	0	0	0
81	0	0	0	0	0	0	0	0	0	0	0	0	0	0	0
82	0	0	0	0	0	0	0	0	0	0	0	0	0	0	0
83	0	0	0	0	0	0	0	0	0	0	0	0	0	0	0
84	0	0	0	0	0	0	0	0	0	0	0	0	0	0	0
85	0	0	0	0	0	0	0	0	0	0	0	0	0	0	0
86	0	0	0	0	0	0	0	0	0	0	0	0	0	0	0
87	0	0	0	0	0	0	0	0	0	0	0	0	0	0	0
88	0	0	0	0	0	0	0	0	0	0	0	0	0	0	0
89	0	0	0	0	0	0	0	0	0	0	0	0	0	0	0
90	0	0	0	0	0	0	0	0	0	0	0	0	0	0	0
91	0	0	0	0	0	0	0	0	0	0	0	0	0	0	0
92	0	0	0	0	0	0	0	0	0	0	0	0	0	0	0
93	0	0	0	0	0	0	0	0	0	0	0	0	0	0	0
94	0	0	0	0	0	0	0	0	0	0	0	0	0	0	0
95	0	0	0	0	0	0	0	0	0	0	0	0	0	0	0
96	0	0	0	0	0	0	0	0	0	0	0	0	0	0	0
97	0	0	0	0	0	0	0	0	0	0	0	0	0	0	0
98	0	0	0	0	0	0	0	0	0	0	0	0	0	0	0
99	0	0	0	0	0	0	0	0	0	0	0	0	0	0	0
100	0	0	0	0	0	0	0	0	0	0	0	0	0	0	0
101	0	0	0	0	0	0	0	0	0	0	0	0	0	0	0
102	0	0	0	0	0	0	0	0	0	0	0	0	0	0	0
103	0	0	0	0	0	0	0	0	0	0	0	0	0	0	0
104	0	0	0	0	0	0	0	0	0	0	0	0	0	0	0
105	0	0	0	0	0	0	0	0	0	0	0	0	0	0	0
106	0	0	0	0	0	0	0	0	0	0	0	0	0	0	0
107	0	0	0	0	0	0	0	0	0	0	0	0	0	0	0
108	0	0	0	0	0	0	0	0	0	0	0	0	0	0	0
109	0	0	0	0	0	0	0	0	0	0	0	0	0	0	0
110	0	0	0	0	0	0	0	0	0	0	0	0	0	0	0
111	0	0	0	0	0	0	0	0	0	0	0	0	0	0	0
112	0	0	0	0	0	0	0	0	0	0	0	0	0	0	0
113	0	0	0	0	0	0	0	0	0	0	0	0	0	0	0
114	0	0	0	0	0	0	0	0	0	0	0	0	0	0	0
115	0	0	0	0	0	0	0	0	0	0	0	0	0	0	0
116	0	0	0	0	0	0	0	0	0	0	0	0	0	0	0
117	0	0	0	0	0	0	0	0	0	0	0	0	0	0	0
118	0	0	0	0	0	0	0	0	0	0	0	0	0	0	0
119	0	0	0	0	0	0	0	0	0	0	0	0	0	0	0
120	0	0	0	0	0	0	0	0	0	0	0	0	0	0	0
121	0	0	0	0	0	0	0	0	0	0	0	0	0	0	0
122	0	0	0	0	0	0	0	0	0	0	0	0	0	0	0
123	0	0	0	0	0	0	0	0	0	0	0	0	0	0	0
124	0	0	0	0	0	0	0	0	0	0	0	0	0	0	0
125	0	0	0	0	0	0	0	0	0	0	0	0	0	0	0
126	0	0	0	0	0	0	0	0	0	0	0	0	0	0	0
127	0	0	0	0	0	0	0	0	0	0	0	0	0	0	0
128	0	0	0	0	0	0	0	0	0	0	0	0	0	0	0
129	0	0	0	0	0	0	0	0	0	0	0	0	0	0	0
130	0	0	0	0	0	0	0	0	0	0	0	0	0	0	0
131	0	0	0	0	0	0	0	0	0	0	0	0	0	0	0
132	0	0	0	0	0	0	0	0	0	0	0	0	0	0	0
133	0	0	0	0	0	0	0	0	0	0	0	0	0	0	0
134	0	0	0	0	0	0	0	0	0	0	0	0	0	0	0
135	0	0	0	0	0	0	0	0	0	0	0	0	0	0	0
136	0	0	0	0	0	0	0	0	0	0	0	0	0	0	0
137	0	0	0	0	0	0	0	0	0	0	0	0	0	0	0
138	0	0	0	0	0	0	0	0	0	0	0	0	0	0	0
139	0	0	0	0	0	0	0	0	0	0	0	0	0	0	0
140	0	0	0	0	0	0	0	0	0	0	0	0	0	0	0
141	0	0	0	0	0	0	0	0	0	0	0	0	0	0	0
142	0	0	0	0	0	0	0	0	0	0	0	0	0	0	0
143	0	0	0	0	0	0	0	0	0	0	0	0	0	0	0
144	0	0	0	0	0	0	0	0	0	0	0	0	0	0	0
145	0	0	0	0	0	0	0	0	0	0	0	0	0	0	0
146	0	0	0	0	0	0	0	0	0	0	0	0	0	0	0
147	0	0	0	0	0	0	0	0	0	0	0	0	0	0	0
148	0	0	0	0	0	0	0	0	0	0	0	0	0	0	0
149	0	0	0	0	0	0	0	0	0	0	0	0	0	0	0
150	0	0	0	0	0	0	0	0	0	0	0	0	0	0	0
151	0	0	0	0	0	0	0	0	0	0	0	0	0	0	0
152	0	0	0	0	0	0	0	0	0	0	0	0	0	0	0
153	0	0	0	0	0	0	0	0	0	0	0	0	0	0	0
154	0	0	0	0	0	0	0	0	0	0	0	0	0	0	0
155	0	0	0	0	0	0	0	0	0	0	0	0	0	0	0
156	0	0	0	0	0	0	0	0	0	0	0	0	0	0	0
157	0	0	0	0	0	0	0	0	0	0	0	0	0	0	0
158	0	0	0	0	0	0	0	0	0	0	0	0	0	0	0
159	0	0	0	0	0	0	0	0	0	0	0	0	0	0	0
160	0	0	0	0	0	0	0	0	0	0	0	0	0	0	0
161	0	0	0	0	0	0	0	0	0	0	0	0	0	0	0
162	0	0	0	0	0	0	0	0	0	0	0	0	0	0	0
163	0	0	0	0	0	0	0	0	0	0	0	0	0	0	0
164	0	0	0	0	0	0	0	0	0	0	0	0	0	0	0
165	0	0	0	0	0	0	0	0	0	0	0	0	0	0	0
166	0	0	0	0	0	0	0	0	0	0	0	0	0	0	0
167	0	0	0	0	0	0	0	0	0	0	0	0	0	0	0
168	0	0	0	0	0	0	0	0	0	0	0	0	0	0	0
169	0	0	0	0	0	0	0	0	0	0	0	0	0	0	0
170	0	0	0	0	0	0	0	0	0	0	0	0	0	0	0
171	0	0	0	0	0	0	0	0	0	0	0	0	0	0	0
172	0	0	0	0	0	0	0	0	0	0	0	0	0	0	0
173	0	0	0	0	0	0	0	0	0	0	0	0	0	0	0
174	0	0	0	0	0	0	0	0	0	0	0	0	0	0	0
175	0	0	0	0	0	0	0	0	0	0	0	0	0	0	0
176	0	0	0	0	0	0	0	0	0	0	0	0	0	0	0
177	0	0	0	0	0	0	0	0	0	0	0	0	0	0	0
178	0	0	0	0	0	0	0	0	0	0	0	0	0	0	0
179	0	0	0	0	0	0	0	0	0	0	0	0	0	0	0
180	0	0	0	0	0	0	0	0	0	0	0	0	0	0	0
181	0	0	0	0	0	0	0	0	0	0	0	0	0	0	0
182	0	0	0	0	0	0	0	0	0	0	0	0	0	0	0
183	0	0	0	0	0	0	0	0	0	0	0	0	0	0	0
184	0	0	0	0	0	0	0	0	0	0	0	0	0	0	0
185	0	0	0	0	0	0	0	0	0	0	0	0	0	0	0
186	0	0	0	0	0	0	0	0	0	0	0	0	0	0	0
187	0	0	0	0	0	0	0	0	0	0	0	0	0	0	0
188	0	0	0	0	0	0	0	0	0	0	0	0	0	0	0
189	0	0	0	0	0	0	0	0	0	0	0	0	0	0	0
190	0	0	0	0	0	0	0	0	0	0	0	0	0	0	0
191	0	0	0	0	0	0	0	0	0	0	0	0	0	0	0
192	0	0	0	0	0	0	0	0	0	0	0	0	0	0	0
193	0	0	0	0	0	0	0	0	0	0	0	0	0	0	0
194	0	0	0	0	0	0	0	0	0	0	0	0	0	0	0
195	0	0	0	0	0	0	0	0	0	0	0	0	0	0	0
196	0	0	0	0	0	0	0	0	0	0	0	0	0	0	0
197	0	0	0	0	0	0	0	0	0	0	0	0	0	0	0
198	0	0	0	0	0	0	0	0	0	0	0	0	0	0	0
199	0	0	0	0	0	0	0	0	0	0	0	0	0	0	0
200	0	0	0	0	0	0	0	0	0	0	0	0	0	0	0
201	0	0	0	0	0	0	0	0	0	0	0	0	0	0	0
202	0	0	0	0	0	0	0	0	0	0	0	0	0	0	0
203	0	0	0	0	0	0	0	0	0	0	0	0	0	0	0
204	0	0	0	0	0	0	0	0	0	0	0	0	0	0	0
205	0	0	0	0	0	0	0	0	0	0	0	0	0	0	0
206	0	0	0	0	0	0	0	0	0	0	0	0	0	0	0
207	0	0	0	0	0	0	0	0	0	0	0	0	0	0	0
208	0	0	0	0	0	0	0	0	0	0	0	0	0	0	0
209	0	0	0	0	0	0	0	0	0	0	0	0	0	0	0
210	0	0	0	0	0	0	0	0	0	0	0	0	0	0	0
211	0	0	0	0	0	0	0	0	0	0	0	0	0	0	0
212	0	0	0	0	0	0	0	0	0	0	0	0	0	0	0
213	0	0	0	0	0	0	0	0	0	0	0	0	0	0	0
214	0	0	0	0	0	0	0	0	0	0	0	0	0	0	0
215	0	0	0	0	0	0	0	0	0	0	0	0	0	0	0
216	0	0	0	0	0	0	0	0	0	0	0	0	0	0	0
217	0	0	0	0	0	0	0	0	0	0	0	0	0	0	0
218	0	0	0	0	0	0	0	0	0	0	0	0	0	0	0
219	0	0	0	0	0	0	0	0	0	0	0	0	0	0	0
220	0	0	0	0	0	0	0	0	0	0	0	0	0	0	0
221	0	0	0	0	0	0	0	0	0	0	0	0	0	0	0
222	0	0	0	0	0	0	0	0	0	0	0	0	0	0	0
223	0	0	0	0	0	0	0	0	0	0	0	0	0	0	0
224	0	0	0	0	0	0	0	0	0	0	0	0	0	0	0
225	0	0	0	0	0	0	0	0	0	0	0	0	0	0	0
226	0	0	0	0	0	0	0	0	0	0	0	0	0	0	0
227	0	0	0	0	0	0	0	0	0	0	0	0	0	0	0
228	0	0	0	0	0	0	0	0	0	0	0	0	0	0	0
229	0	0	0	0	0	0	0	0	0	0	0	0	0	0	0
230	0	0	0	0	0	0	0	0	0	0	0	0	0	0	0
231	0	0	0	0	0	0	0	0	0	0	0	0	0	0	0
232	0	0	0	0	0	0	0	0	0	0	0	0	0	0	0
233	0	0	0	0	0	0	0	0	0	0	0	0	0	0	0
234	0	0	0	0	0	0	0	0	0	0	0	0	0	0	0
235	0	0	0	0	0	0	0	0	0	0	0	0	0	0	0
236	0	0	0	0	0	0	0	0	0	0	0	0	0	0	0
237	0	0	0	0	0	0	0	0	0	0	0	0	0	0	0
238	0	0	0	0	0	0	0	0	0	0	0	0	0	0	0
239	0	0	0	0	0	0	0	0	0	0	0	0	0	0	0
240	0	0	0	0	0	0	0	0	0	0	0	0	0	0	0
241	0	0	0	0	0	0	0	0	0	0	0	0	0	0	0
242	0	0	0	0	0	0	0	0	0	0	0	0	0	0	0
243	0	0	0	0	0	0	0	0	0	0	0	0	0	0	0
244	0	0	0	0	0	0	0	0	0	0	0	0	0	0	0
245	0	0	0	0	0	0	0	0	0	0	0	0	0	0	0
246	0	0	0	0	0	0	0	0	0	0	0	0	0	0	0
247	0	0	0	0	0	0	0	0	0	0	0	0	0	0	0
248	0	0	0	0	0	0	0	0	0	0	0	0	0	0	0
249	0	0	0	0	0	0	0	0	0	0	0	0	0	0	0
250	0	0	0	0	0	0	0	0	0	0	0	0	0	0	0
251	0	0	0	0	0	0	0	0	0	0	0	0	0	0	0
252	0	0	0	0	0	0	0	0	0	0	0	0	0	0	0
253	0	0	0	0	0	0	0	0	0	0	0	0	0	0	0
254	0	0	0	0	0	0	0	0	0	0	0	0	0	0	0
255	0	0	0	0	0	0	0	0	0	0	0	0	0	0	0
256	0	0	0	0	0	0	0	0	0	0	0	0	0	0	0
257	0	0	0	0	0	0	0	0	0	0	0	0	0	0	0
258	0	0	0	0	0	0	0	0	0	0	0	0	0	0	0
259	0	0	0	0	0	0	0	0	0	0	0	0	0	0	0
260	0	0	0	0	0	0	0	0	0	0	0	0	0	0	0
261	0	0	0	0	0	0	0	0	0	0	0	0	0	0	0
262	0	0	0	0	0	0	0	0	0	0	0	0	0	0	0
263	0	0	0	0	0	0	0	0	0	0	0	0	0	0	0
264	0	0	0	0	0	0	0	0	0	0	0	0	0	0	0
265	0	0	0	0	0	0	0	0	0	0	0	0	0	0	0
266	0	0	0	0	0	0	0	0	0	0	0	0	0	0	0
267	0	0	0	0	0	0	0	0	0	0	0	0	0	0	0
268	0	0	0	0	0	0	0	0	0	0	0	0	0	0	0
269	0	0	0	0	0	0	0	0	0	0	0	0	0	0	0
270	0	0	0	0	0	0	0	0	0	0	0	0	0	0	0
271	0	0	0	0	0	0	0	0	0	0	0	0	0	0	0
272	0	0	0	0	0	0	0	0	0	0	0	0	0	0	0
273	0	0	0	0	0	0	0	0	0	0	0	0	0	0	0
274	0	0	0	0	0	0	0	0	0	0	0	0	0	0	0
275	0	0	0	0	0	0	0	0	0	0	0	0	0	0	0
276	0	0	0	0	0	0	0	0	0	0	0	0	0	0	0
277	0	0	0	0	0	0	0	0	0	0	0	0	0	0	0
278	0	0	0	0	0	0	0	0	0	0	0	0	0	0	0
279	0	0	0	0	0	0	0	0	0	0	0	0	0	0	0
280	0	0	0	0	0	0	0	0	0	0	0	0	0	0	0
281	0	0	0	0	0	0	0	0	0	0	0	0	0	0	0
282	0	0	0	0	0	0	0	0	0	0	0	0	0	0	0
283	0	0	0	0	0	0	0	0	0	0	0	0	0	0	0
284	0	0	0	0	0	0	0	0	0	0	0	0	0	0	0
285	0	0	0	0	0	0	0	0	0	0	0	0	0	0	0
286	0	0	0	0	0	0	0	0	0	0	0	0	0	0	0
287	0	0	0	0	0	0	0	0	0	0	0	0	0	0	0
288	0	0	0	0	0	0	0	0	0	0	0	0	0	0	0
289	0	0	0	0	0	0	0	0	0	0	0	0	0	0	0
290	0	0	0	0	0	0	0	0	0	0	0	0	0	0	0
291	0	0	0	0	0	0	0	0	0	0	0	0	0	0	0
292	0	0	0	0	0	0	0	0	0	0	0	0	0	0	0
293	0	0	0	0	0	0	0	0	0	0	0	0	0	0	0
294	0	0	0	0	0	0	0	0	0	0	0	0	0	0	0
295	0	0	0	0	0	0	0	0	0	0	0	0	0	0	0
296	0	0	0	0	0	0	0	0	0	0	0	0	0	0	0
297	0	0	0	0	0	0	0	0	0	0	0	0	0	0	0
298	0	0	0	0	0	0	0	0	0	0	0	0	0	0	0
299	0	0	0	0	0	0	0	0	0	0	0	0	0	0	0
300	0	0	0	0	0	0	0	0	0	0	0	0	0	0	0
301	0	0	0	0	0	0	0	0	0	0	0	0	0	0	0
302	0	0	0	0	0	0	0	0	0	0	0	0	0	0	0
303	0	0	0	0	0	0	0	0	0	0	0	0	0	0	0
304	0	0	0	0	0	0	0	0	0	0	0	0	0	0	0
305	0	0	0	0	0	0	0	0	0	0	0	0	0	0	0
306	0	0	0	0	0	0	0	0	0	0	0	0	0	0	0
307	0	0	0	0	0	0	0	0	0	0	0	0	0	0	0
308	0	0	0	0	0	0	0	0	0	0	0	0	0	0	0
309	0	0	0	0	0	0	0	0	0	0	0	0	0	0	0
310	0	0	0	0	0	0	0	0	0	0	0	0	0	0	0
311	0	0	0	0	0	0	0	0	0	0	0	0	0	0	0
312	0	0	0	0	0	0	0	0	0	0	0	0	0	0	0
313	0	0	0	0	0	0	0	0	0	0	0	0	0	0	0
314	0	0	0	0	0	0	0	0	0	0	0	0	0	0	0
315	0	0	0	0	0	0	0	0	0	0	0	0	0	0	0
316	0	0	0	0	0	0	0	0	0	0	0	0	0	0	0
317	0	0	0	0	0	0	0	0	0	0	0	0	0	0	0
318	0	0	0	0	0	0	0	0	0	0	0	0	0	0	0
319	0	0	0	0	0	0	0	0	0	0	0	0	0	0	0
320	0	0	0	0	0	0	0	0	0	0	0	0	0	0	0
321	0	0	0	0	0	0	0	0	0	0	0	0	0	0	0
322	0	0	0	0	0	0	0	0	0	0	0	0	0	0	0
323	0	0	0	0	0	0	0	0	0	0	0	0	0	0	0
324	0	0	0	0	0	0	0	0	0	0	0	0	0	0	0
325	0	0	0	0	0	0	0	0	0	0	0	0	0	0	0
326	0	0	0	0	0	0	0	0	0	0	0	0	0	0	0
327	0	0	0	0	0	0	0	0	0	0	0	0	0	0	0
328	0	0	0	0	0	0	0	0	0	0	0	0	0	0	0
329	0	0	0	0	0	0	0	0	0	0	0	0	0	0	0
330	0	0	0	0	0	0	0	0	0	0	0	0	0	0	0
331	0	0	0	0	0	0	0	0	0	0	0	0	0	0	0
332	0	0	0	0	0	0	0	0	0	0	0	0	0	0	0
333	0	0	0	0	0	0	0	0	0	0	0	0	0	0	0
334	0	0	0	0	0	0	0	0	0	0	0	0	0	0	0
335	0	0	0	0	0	0	0	0	0	0	0	0	0	0	0
336	0	0	0	0	0	0	0	0	0	0	0	0	0	0	0
337	0	0	0	0	0	0	0	0	0	0	0	0	0	0	0
338	0	0	0	0	0	0	0	0	0	0	0	0	0	0	0
339	0	0	0	0	0	0	0	0	0	0	0	0	0	0	0
340	0	0	0	0	0	0	0	0	0	0	0	0	0	0	0
341	0	0	0	0	0	0	0	0	0	0	0	0	0	0	0
342	0	0	0	0	0	0	0	0	0	0	0	0	0	0	0
343	0	0	0	0	0	0	0	0	0	0	0	0	0	0	0
344	0	0	0	0	0	0	0	0	0	0	0	0	0	0	0
345	0	0	0	0	0	0	0	0	0	0	0	0	0	0	0
346	0	0	0	0	0	0	0	0	0	0	0	0	0	0	0
347	0	0	0	0	0	0	0	0	0	0	0	0	0	0	0
348	0	0	0	0	0	0	0	0	0	0	0	0	0	0	0
349	0	0	0	0	0	0	0	0	0	0	0	0	0	0	0
350	0	0	0	0	0	0	0	0	0	0	0	0	0	0	0
351	0	0	0	0	0	0	0	0	0	0	0	0	0	0	0
352	0	0	0	0	0	0	0	0	0	0	0	0	0	0	0
353	0	0	0	0	0	0	0	0	0	0	0	0	0	0	0
354	0	0	0	0	0	0	0	0	0	0	0	0	0	0	0
355	0	0	0	0	0	0	0	0	0	0	0	0	0	0	0
356	0	0	0	0	0	0	0	0	0	0	0	0	0	0	0
357	0	0	0	0	0	0	0	0	0	0	0	0	0	0	0
358	0	0	0	0	0	0	0	0	0	0	0	0	0	0	0
359	0	0	0	0	0	0	0	0	0	0	0	0	0	0	0
360	0	0	0	0	0	0	0	0	0	0	0	0	0	0	0
361	0	0	0	0	0	0	0	0	0	0	0	0	0	0	0
362	0	0	0	0	0	0	0	0	0	0	0	0	0	0	0
363	0	0	0	0	0	0	0	0	0	0	0	0	0	0	0
364	0	0	0	0	0	0	0	0	0	0	0	0	0	0	0
365	0	0	0	0	0	0	0	0	0	0	0	0	0	0	0
366	0	0	0	0	0	0	0	0	0	0	0	0	0	0	0
367	0	0	0	0	0	0	0	0	0	0	0	0	0	0	0
368	0	0	0	0	0	0	0	0	0	0	0	0	0	0	0
369	0	0	0	0	0	0	0	0	0	0	0	0	0	0	0
370	0	0	0	0	0	0	0	0	0	0	0	0	0	0	0
371	0	0	0	0	0	0	0	0	0	0	0	0	0	0	0
372	0	0	0	0	0	0	0	0	0	0	0	0	0	0	0
373	0	0	0	0	0	0	0	0	0	0	0	0	0	0	0
374	0	0	0	0	0	0	0	0	0	0	0	0	0	0	0
375	0	0	0	0	0	0	0	0	0	0	0	0	0	0	0
376	0	0	0	0	0	0	0	0	0	0	0	0	0	0	0
377	0	0	0	0	0	0	0	0	0	0	0	0	0	0	0
378	0	0	0	0	0	0	0	0	0	0	0	0	0	0	0
379	0	0	0	0	0	0	0	0	0	0	0	0	0	0	0
380	0	0	0	0	0	0	0	0	0	0	0	0	0	0	0
381	0	0	0	0	0	0	0	0	0	0	0	0	0	0	0
382	0	0	0	0	0	0	0	0	0	0	0	0	0	0	0
383	0	0	0	0	0	0	0	0	0	0	0	0	0	0	0
384	0	0	0	0	0	0	0	0	0	0	0	0	0	0	0
385	0	0	0	0	0	0	0	0	0	0	0	0	0	0	0
386	0	0	0	0	0	0	0	0	0	0	0	0	0	0	0
387	0	0	0	0	0	0	0	0	0	0	0	0	0	0	0
388	0	0	0	0	0	0	0	0	0	0	0	0	0	0	0
389	0	0	0	0	0	0	0	0	0	0	0	0	0	0	0
390	0	0	0	0	0	0	0	0	0	0	0	0	0	0	0
391	0	0	0	0	0	0	0	0	0	0	0	0	0	0	0
392	0	0	0	0	0	0	0	0	0	0	0	0	0	0	0
393	0	0	0	0	0	0	0	0	0	0	0	0	0	0	0
394	0	0	0	0	0	0	0	0	0	0	0	0	0	0	0
395	0	0	0	0	0	0	0	0	0	0	0	0	0	0	0
396	0	0	0	0	0	0	0	0	0	0	0	0	0	0	0
397	0	0	0	0	0	0	0	0	0	0	0	0	0	0	0
398	0	0	0	0	0	0	0	0	0	0	0	0	0	0	0
399	0	0	0	0	0	0	0	0	0	0	0	0	0	0	0
400	0	0	0	0	0	0	0	0	0	0	0	0	0	0	0
401	0	0	0	0	0	0	0	0	0	0	0	0	0	0	0
402	0	0	0	0	0	0	0	0	0	0	0	0	0	0	0
403	0	0	0	0	0	0	0	0	0	0	0	0	0	0	0
404	0	0	0	0	0	0	0	0	0	0	0	0	0	0	0
405	0	0	0	0	0	0	0	0	0	0	0	0	0	0	0
406	0	0	0	0	0	0	0	0	0	0	0	0	0	0	0
407	0	0	0	0	0	0	0	0	0	0	0	0	0	0	0
408	0	0	0	0	0	0	0	0	0	0	0	0	0	0	0
409	0	0	0	0	0	0	0	0	0	0	0	0	0	0	0
410	0	0	0	0	0	0	0	0	0	0	0	0	0	0	0
411	0	0	0	0	0	0	0	0	0	0	0	0	0	0	0
412	0	0	0	0	0	0	0	0	0	0	0	0	0	0	0
413	0	0	0	0	0	0	0	0	0	0	0	0	0	0	0
414	0	0	0	0	0	0	0	0	0	0	0	0	0	0	0
415	0	0	0	0	0	0	0	0	0	0	0	0	0	0	0
416	0	0	0	0	0	0	0	0	0	0	0	0	0	0	0
417	0	0	0	0	0	0	0	0	0	0	0	0	0	0	0
418	0	0	0	0	0	0	0	0	0	0	0	0	0	0	0
419	0	0	0	0	0	0	0	0	0	0	0	0	0	0	0
420	0	0	0	0	0	0	0	0	0	0	0	0	0	0	0
421	0	0	0	0	0	0	0	0	0	0	0	0	0	0	0
422	0	0	0	0	0	0	0	0	0	0	0	0	0	0	0
423	0	0	0	0	0	0	0	0	0	0	0	0	0	0	0
424	0	0	0	0	0	0	0	0	0	0	0	0	0	0	0
425	0	0	0	0	0	0	0	0	0	0	0	0	0	0	0
426	0	0	0	0	0	0	0	0	0	0	0	0	0	0	0
427	0	0	0	0	0	0	0	0	0	0	0	0	0	0	0
428	0	0	0	0	0	0	0	0	0	0	0	0	0	0	0
429	0	0	0	0	0	0	0	0	0	0	0	0	0	0	0
430	0	0	0	0	0	0	0	0	0	0	0	0	0	0	0
431	0	0	0	0	0	0	0	0	0	0	0	0	0	0	0
432	0	0	0	0	0	0	0	0	0	0	0	0	0	0	0
433	0	0	0	0	0	0	0	0	0	0	0	0	0	0	0
434	0	0	0	0	0	0	0	0	0	0	0	0	0	0	0
435	0	0	0	0	0	0	0	0	0	0	0	0	0	0	0
436	0	0	0	0	0	0	0	0	0	0	0	0	0	0	0
437	0	0	0	0	0	0	0	0	0	0	0	0	0	0	0
438	0	0	0	0	0	0	0	0	0	0	0	0	0	0	0
439	0	0	0	0	0	0	0	0	0	0	0	0	0	0	0
440	0	0	0	0	0	0	0	0	0	0	0	0	0	0	0
441	0	0	0	0	0	0	0	0	0	0	0	0	0	0	0
442	0	0	0	0	0	0	0	0	0	0	0	0	0	0	0
443	0	0	0	0	0	0	0	0	0	0	0	0	0	0	0
444	0	0	0	0	0	0	0	0	0	0	0	0	0	0	0
445	0	0	0	0	0	0	0	0	0	0	0	0	0	0	0
446	0	0	0	0	0	0	0	0	0	0	0	0	0	0	0
447	0	0	0	0	0	0	0	0	0	0	0	0	0	0	0
448	0	0	0	0	0	0	0	0	0	0	0	0	0	0	0
449	0	0	0	0	0	0	0	0	0	0	0	0	0	0	0
450	0	0	0	0	0	0	0	0	0	0	0	0	0	0	0
451	0	0	0	0	0	0	0	0	0	0	0	0	0	0	0
452	0	0	0	0	0	0	0	0	0	0	0	0	0	0	0
453	0	0	0	0	0	0	0	0	0	0	0	0	0	0	0
454	0	0	0	0	0	0	0	0	0	0	0	0	0	0	0
455	0	0	0	0	0	0	0	0	0	0	0	0	0	0	0
456	0	0	0	0	0	0	0	0	0	0	0	0	0	0	0
457	0	0	0	0	0	0	0	0	0	0	0	0	0	0	0
458	0	0	0	0	0	0	0	0	0	0	0	0	0	0	0
459	0	0	0	0	0	0	0	0	0	0	0	0	0	0	0
460	0	0	0	0	0	0	0	0	0	0	0	0	0	0	0
461	0	0	0	0	0	0	0	0	0	0	0	0	0	0	0
462	0	0	0	0	0	0	0	0	0	0	0	0	0	0	0
463	0	0	0	0	0	0	0	0	0	0	0	0	0	0	0
464	0	0	0	0	0	0	0	0	0	0	0	0	0	0	0
465	0	0	0	0	0	0	0	0	0	0	0	0	0	0	0
466	0	0	0	0	0	0	0	0	0	0	0	0	0	0	0
467	0	0	0	0	0	0	0	0	0	0	0	0	0	0	0
468	0	0	0	0	0	0	0	0	0	0	0	0	0	0	0
469	0	0	0	0	0	0	0	0	0	0	0	0	0	0	0
470	0	0	0	0	0	0	0	0	0	0	0	0	0	0	0
471	0	0	0	0	0	0	0	0	0	0	0	0	0	0	0
472	0	0	0	0	0	0	0	0	0	0	0	0	0	0	0
473	0	0	0	0	0	0	0	0	0	0	0	0	0	0	0
474	0	0	0	0	0	0	0	0	0	0	0	0	0	0	0
475	0	0	0	0	0	0	0	0	0	0	0	0	0	0	0
476	0	0	0	0	0	0	0	0	0	0	0	0	0	0	0
477	0	0	0	0	0	0	0	0	0	0	0	0	0	0	0
478	0	0	0	0	0	0	0	0	0	0	0	0	0	0	0
479	0	0	0	0	0	0	0	0	0	0	0	0	0	0	0
480	0	0	0	0	0	0	0	0	0	0	0	0	0	0	0
481	0	0	0	0	0	0	0	0	0	0	0	0	0	0	0
482	0	0	0	0	0	0	0	0	0	0	0	0	0	0	0
483	0	0	0	0	0	0	0	0	0	0	0	0	0	0	0
484	0	0	0	0	0	0	0	0	0	0	0	0	0	0	0
485	0	0	0	0	0	0	0	0	0	0	0	0	0	0	0
486	0	0	0	0	0	0	0	0	0	0	0	0	0	0	0
487	0	0	0	0	0	0	0	0	0	0	0	0	0	0	0
488	0	0	0	0	0	0	0	0	0	0	0	0	0	0	0
489	0	0	0	0	0	0	0	0	0	0	0	0	0	0	0
490	0	0	0	0	0	0	0	0	0	0	0	0	0	0	0
491	0	0	0	0	0	0	0	0	0	0	0	0	0	0	0
492	0	0	0	0	0	0	0	0	0	0	0	0	0	0	0
493	0	0	0	0	0	0	0	0	0	0	0	0	0	0	0
494	0	0	0	0	0	0	0	0	0	0	0	0	0	0	0
495	0	0	0	0	0	0	0	0	0	0	0	0	0	0	0
496	0	0	0	0	0	0	0	0	0	0	0	0	0	0	0
497	0	0	0	0	0	0	0	0	0	0	0	0	0	0	0
498	0	0	0	0	0	0	0	0	0	0	0	0	0	0	0
499	0	0	0	0	0	0	0	0	0	0	0	0	0	0	0
500	0	0	0	0	0	0	0	0	0	0	0	0	0	0	0
501	0	0	0	0	0	0	0	0	0	0	0	0	0	0	0
502	0	0	0	0	0	0	0	0	0	0	0	0	0	0	0
503	0	0	0	0	0	0	0	0	0	0	0	0	0	0	0
504	0	0	0	0	0	0	0	0	0	0	0	0	0	0	0
505	0	0	0	0	0	0	0	0	0	0	0	0	0	0	0
506	0	0	0	0	0	0	0	0	0	0	0	0	0	0	0
507	0	0	0	0	0	0	0	0	0	0	0	0	0	0	0
508	0	0	0	0	0	0	0	0	0	0	0	0	0	0	0
509	0	0	0	0	0	0	0	0	0	0	0	0	0	0	0
510	0	0	0	0	0	0	0	0	0	0	0	0	0	0	0
511	0	0	0	0	0	0	0	0	0	0	0	0	0	0	0
512	0	0	0	0	0	0	0	0	0	0	0	0	0	0	0
513	0	0	0	0	0	0	0	0	0	0	0	0	0	0	0
514	0	0	0	0	0	0	0	0	0	0	0	0	0	0	0
515	0	0	0	0	0	0	0	0	0	0	0	0	0	0	0
516	0	0	0	0	0	0	0	0	0	0	0	0	0	0	0
517	0	0	0	0	0	0	0	0	0	0	0	0	0	0	0
518	0	0	0	0	0	0	0	0	0	0	0	0	0	0	0
519	0	0	0	0	0	0	0	0	0	0	0	0	0	0	0
520	0	0	0	0	0	0	0	0	0	0	0	0	0	0	0
521	0	0	0	0	0	0	0	0	0	0	0	0	0	0	0
522	0	0	0	0	0	0	0	0	0	0	0	0	0	0	0
523	0	0	0	0	0	0	0	0	0	0	0	0	0	0	0
524	0	0	0	0	0	0	0	0	0	0	0	0	0	0	0
525	0	0	0	0	0	0	0	0	0	0	0	0	0	0	0
526	0	0	0	0	0	0	0	0	0	0	0	0	0	0	0
527	0	0	0	0	0	0	0	0	0	0	0	0	0	0	0
528	0	0	0	0	0	0	0	0	0	0	0	0	0	0	0
529	0	0	0	0	0	0	0	0	0	0	0	0	0	0	0
530	0	0	0	0	0	0	0	0	0	0	0	0	0	0	0
531	0	0	0	0	0	0	0	0	0	0	0	0	0	0	0
532	0	0	0	0	0	0	0	0	0	0	0	0	0	0	0
533	0	0	0	0	0	0	0	0	0	0	0	0	0	0	0
534	0	0	0	0	0	0	0	0	0	0	0	0	0	0	0
535	0	0	0	0	0	0	0	0	0	0	0	0	0	0	0
536	0	0	0	0	0	0	0	0	0	0	0	0	0	0	0
537	0	0	0	0	0	0	0	0	0	0	0	0	0	0	0
538	0	0	0	0	0	0	0	0	0	0	0	0	0	0	0
539	0	0	0	0	0	0	0	0	0	0	0	0	0	0	0
540	0	0	0	0	0	0	0	0	0	0	0	0	0	0	0
541	0	0	0	0	0	0	0	0	0	0	0	0	0	0	0
542	0	0	0	0	0	0	0	0	0	0	0	0	0	0	0
543	0	0	0	0	0	0	0	0	0	0	0	0	0	0	0
544	0	0	0	0	0	0	0	0	0	0	0	0	0	0	0
545	0	0	0	0	0	0	0	0	0	0	0	0	0	0	0
546	0	0	0	0	0	0	0	0	0	0	0	0	0	0	0
547	0	0	0	0	0	0	0	0	0	0	0	0	0	0	0
548	0	0	0	0	0	0	0	0	0	0	0	0	0	0	0
549	0	0	0	0	0	0	0	0	0	0	0	0	0	0	0
550	0	0	0	0	0	0	0	0	0	0	0	0	0	0	0
551	0	0	0	0	0	0	0	0	0	0	0	0	0	0	0
552	0	0	0	0	0	0	0	0	0	0	0	0	0	0	0
553	0	0	0	0	0	0	0	0	0	0	0	0	0	0	0
554	0	0	0	0	0	0	0	0	0	0	0	0	0	0	0
555	0	0	0	0	0	0	0	0	0	0	0	0	0	0	0
556	0	0	0	0	0	0	0	0	0	0	0	0	0	0	0
557	0	0	0	0	0	0	0	0	0	0	0	0	0	0	0
558	0	0	0	0	0	0	0	0	0	0	0	0	0	0	0
559	0	0	0	0	0	0	0	0	0	0	0	0	0	0	0
560	0	0	0	0	0	0	0	0	0	0	0	0	0	0	0
561	0	0	0	0	0	0	0	0	0	0	0	0	0	0	0
562	0	0	0	0	0	0	0	0	0	0	0	0	0	0	0
563	0	0	0	0	0	0	0	0	0	0	0	0	0	0	0
564	0	0	0	0	0	0	0	0	0	0	0	0	0	0	0
565	0	0	0	0	0	0	0	0	0	0	0	0	0	0	0
566	0	0	0	0	0	0	0	0	0	0	0	0	0	0	0
567	0	0	0	0	0	0	0	0	0	0	0	0	0	0	0
568	0	0	0	0	0	0	0	0	0	0	0	0	0	0	0
569	0	0	0	0	0	0	0	0	0	0	0	0	0	0	0
570	0	0	0	0	0	0	0	0	0	0	0	0	0	0	0
571	0	0	0	0	0	0	0	0	0	0	0	0	0	0	0
572	0	0	0	0	0	0	0	0	0	0	0	0	0	0	0
573	0	0	0	0	0	0	0	0	0	0	0	0	0	0	0
574	0	0	0	0	0	0	0	0	0	0	0	0	0	0	0
575	0	0	0	0	0	0	0	0	0	0	0	0	0	0	0
576	0	0	0	0	0	0	0	0	0	0	0	0	0	0	0
577	0	0	0	0	0	0	0	0	0	0	0	0	0	0	0
578	0	0	0	0	0	0	0	0	0	0	0	0	0	0	0
579	0	0	0	0	0	0	0	0	0	0	0	0	0	0	0
580	0	0	0	0	0	0	0	0	0	0	0	0	0	0	0
581	0	0	0	0	0	0	0	0	0	0	0	0	0	0	0
582	0	0	0	0	0	0	0	0	0	0	0	0	0	0	0
583	0	0	0	0	0	0	0	0	0	0	0	0	0	0	0
584	0	0	0	0	0	0	0	0	0	0	0	0	0	0	0
585	0	0	0	0	0	0	0	0	0	0	0	0	0	0	0
586	0	0	0	0	0	0	0	0	0	0	0	0	0	0	0
587	0	0	0	0	0	0	0	0	0	0	0	0	0	0	0
588	0	0	0	0	0	0	0	0	0	0	0	0	0	0	0
589	0	0	0	0	0	0	0	0	0	0	0	0	0	0	0
590	0	0	0	0	0	0	0	0	0	0	0	0	0	0	0
591	0	0	0	0	0	0	0	0	0	0	0	0	0	0	0
592	0	0	0	0	0	0	0	0	0	0	0	0	0	0	0
593	0	0	0	0	0	0	0	0	0	0	0	0	0	0	0
594	0	0	0	0	0	0	0	0	0	0	0	0	0	0	0
595	0	0	0	0	0	0	0	0	0	0	0	0	0	0	0
596	0	0	0	0	0	0	0	0	0	0	0	0	0	0	0
597	0	0	0	0	0	0	0	0	0	0	0	0	0	0	0
598	0	0	0	0	0	0	0	0	0	0	0	0	0	0	0
599	0	0	0	0	0	0	0	0	0	0	0	0	0	0	0
600	0	0	0	0	0	0	0	0	0	0	0	0	0	0	0
601	0	0	0	0	0	0	0	0	0	0	0	0	0	0	0
602	0	0	0	0	0	0	0	0	0	0	0	0	0	0	0
603	0	0	0	0	0	0	0	0	0	0	0	0	0	0	0
604	0	0	0	0	0	0	0	0	0	0	0	0	0	0	0
605	0	0	0	0	0	0	0	0	0	0	0	0	0	0	0
606	0	0	0	0	0	0	0	0	0	0	0	0	0	0	0
607	0	0	0	0	0	0	0	0	0	0	0	0	0	0	0
608	0	0	0	0	0	0	0	0	0	0	0	0	0	0	0
609	0	0	0	0	0	0	0	0	0	0	0	0	0	0	0
610	0	0	0	0	0	0	0	0	0	0	0	0	0	0	0
611	0	0	0	0	0	0	0	0	0	0	0	0	0	0	0
612	0	0	0	0	0	0	0	0	0	0	0	0	0	0	0
613	0	0	0	0	0	0	0	0	0	0	0	0	0	0	0
614	0	0	0	0	0	0	0	0	0	0	0	0	0	0	0
615	0	0	0	0	0	0	0	0	0	0	0	0	0	0	0
616	0	0	0	0	0	0	0	0	0	0	0	0	0	0	0
617	0	0	0	0	0	0	0	0	0	0	0	0	0	0	0
618	0	0	0	0	0	0	0	0	0	0	0	0	0	0	0
619	0	0	0	0	0	0	0	0	0	0	0	0	0	0	0
620	0	0	0	0	0	0	0	0	0	0	0	0	0	0	0
621	0	0	0	0	0	0	0	0	0	0	0	0	0	0	0
622	0	0	0	0	0	0	0	0	0	0	0	0	0	0	0
623	0	0	0	0	0	0	0	0	0	0	0	0	0	0	0
624	0	0	0	0	0	0	0	0	0	0	0	0	0	0	0
625	0	0	0	0	0	0	0	0	0	0	0	0	0	0	0
626	0	0	0	0	0	0	0	0	0	0	0	0	0	0	0
627	0	0	0	0	0	0	0	0	0	0	0	0	0	0	0
628	0	0	0	0	0	0	0	0	0	0	0	0	0	0	0
629	0	0	0	0	0	0	0	0	0	0	0	0	0	0	0
630	0	0	0	0	0	0	0	0	0	0	0	0	0	0	0
631	0	0	0	0	0	0	0	0	0	0	0	0	0	0	0
632	0	0	0	0	0	0	0	0	0	0	0	0	0	0	0
633	0	0	0	0	0	0	0	0	0	0	0	0	0	0	0
634	0	0	0	0	0	0	0	0	0	0	0	0	0	0	0
635	0	0	0	0	0	0	0	0	0	0	0	0	0	0	0
636	0	0	0	0	0	0	0	0	0	0	0	0	0	0	0
637	0	0	0	0	0	0	0	0	0	0	0	0	0	0	0
638	0	0	0	0	0	0	0	0	0	0	0	0	0	0	0
639	0	0	0	0	0	0	0	0	0	0	0	0	0	0	0
640	0	0	0	0	0	0	0	0	0	0	0	0	0	0	0
641	0	0	0	0	0	0	0	0	0	0	0	0	0	0	0
642	0	0	0	0	0	0	0	0	0	0	0	0	0	0	0
643	0	0	0	0	0	0	0	0	0	0	0	0	0	0	0
644	0	0	0	0	0	0	0	0	0	0	0	0	0	0	0
645	0	0	0	0	0	0	0	0	0	0	0	0	0	0	0
646	0	0	0	0	0	0	0	0	0	0	0	0	0	0	0
647	0	0	0	0	0	0	0	0	0	0	0	0	0	0	0
648	0	0	0	0	0	0	0	0	0	0	0	0	0	0	0
649	0	0	0	0	0	0	0	0	0	0	0	0	0	0	0
650	0	0	0	0	0	0	0	0	0	0	0	0	0	0	0
651	0	0	0	0	0	0	0	0	0	0	0	0	0	0	0
652	0	0	0	0	0	0	0	0	0	0	0	0	0	0	0
653	0	0	0	0	0	0	0	0	0	0	0	0	0	0	0
654	0	0	0	0	0	0	0	0	0	0	0	0	0	0	0
655	0	0	0	0	0	0	0	0	0	0	0	0	0	0	0
656	0	0	0	0	0	0	0	0	0	0	0	0	0	0	0
657	0	0	0	0	0	0	0	0	0	0	0	0	0	0	0
658	0	0	0	0	0	0	0	0	0	0	0	0	0	0	0
659	0	0	0	0	0	0	0	0	0	0	0	0	0	0	0
660	0	0	0	0	0	0	0	0	0	0	0	0	0	0	0
661	0	0	0	0	0	0	0	0	0	0	0	0	0	0	0
662	0	0	0	0	0	0	0	0	0	0	0	0	0	0	0
663	0	0	0	0	0	0	0	0	0	0	0	0	0	0	0
664	0	0	0	0	0	0	0	0	0	0	0	0	0	0	0
665	0	0	0	0	0	0	0	0	0	0	0	0	0	0	0
666	0	0	0	0	0	0	0	0	0	0	0	0	0	0	0
667	0	0	0	0	0	0	0	0	0	0	0	0	0	0	0
668	0	0	0	0	0	0	0	0	0	0	0	0	0	0	0
669	0	0	0	0	0	0	0	0	0	0	0	0	0	0	0
670	0	0	0	0	0	0	0	0	0	0	0	0	0	0	0
671	0	0	0	0	0	0	0	0	0	0	0	0	0	0	0
672	0	0	0	0	0	0	0	0	0	0	0	0	0	0	0
673	0	0	0	0	0	0	0	0	0	0	0	0	0	0	0
674	0	0	0	0	0	0	0	0	0	0	0	0	0	0	0
675	0	0	0	0	0	0	0	0	0	0	0	0	0	0	0
676	0	0	0	0	0	0	0	0	0	0	0	0	0	0	0
677	0	0	0	0	0	0	0	0	0	0	0	0	0	0	0
678	0	0	0	0	0	0	0	0	0	0	0	0	0	0	0
679	0	0	0	0	0	0	0	0	0	0	0	0	0	0	0
680	0	0	0	0	0	0	0	0	0	0	0	0	0	0	0
681	0	0	0	0	0	0	0	0	0	0	0	0	0	0	0
682	0	0	0	0	0	0	0	0	0	0	0	0	0	0	0
683	0	0	0	0	0	0	0	0	0	0	0	0	0	0	0
684	0	0	0	0	0	0	0	0	0	0	0	0	0	0	0
685	0	0	0	0	0	0	0	0	0	0	0	0	0	0	0
686	0	0	0	0	0	0	0	0	0	0	0	0	0	0	0
687	0	0	0	0	0	0	0	0	0	0	0	0	0	0	0
688	0	0	0	0	0	0	0	0	0	0	0	0	0	0	0
689	0	0	0	0	0	0	0	0	0	0	0	0	0	0	0
690	0	0	0	0	0	0	0	0	0	0	0	0	0	0	0
691	0	0	0	0	0	0	0	0	0	0	0	0	0	0	0
692	0	0	0	0	0	0	0	0	0	0	0	0	0	0	0
693	0	0	0	0	0	0	0	0	0	0	0	0	0	0	0
694	0	0	0	0	0	0	0	0	0	0	0	0	0	0	0
695	0	0	0	0	0	0	0	0	0	0	0	0	0	0	0
696	0	0	0	0	0	0	0	0	0	0	0	0	0	0	0
697	0	0	0	0	0	0	0	0	0	0	0	0	0	0	0
698	0	0	0	0	0	0	0	0	0	0	0	0	0	0	0
699	0	0	0	0	0	0	0	0	0	0	0	0	0	0	0
700	0	0	0	0	0	0	0	0	0	0	0	0	0	0	0
701	0	0	0	0	0	0	0	0	0	0	0	0	0	0	0
702	0	0	0	0	0	0	0	0	0	0	0	0	0	0	0
703	0	0	0	0	0	0	0	0	0	0	0	0	0	0	0
704	0	0	0	0	0	0	0	0	0	0	0	0	0	0	0
705	0	0	0	0	0	0	0	0	0	0	0	0	0	0	0
706	0	0	0	0	0	0	0	0	0	0	0	0	0	0	0
707	0	0	0	0	0	0	0	0	0	0	0	0	0	0	0
708	0	0	0	0	0	0	0	0	0	0	0	0	0	0	0
709	0	0	0	0	0	0	0	0	0	0	0	0	0	0	0
710	0	0	0	0	0	0	0	0	0	0	0	0	0	0	0
711	0	0	0	0	0	0	0	0	0	0	0	0	0	0	0
712	0	0	0	0	0	0	0	0	0	0	0	0	0	0	0
713	0	0	0	0	0	0	0	0	0	0	0	0	0	0	0
714	0	0	0	0	0	0	0	0	0	0	0	0	0	0	0
715	0	0	0	0	0	0	0	0	0	0	0	0	0	0	0
716	0	0	0	0	0	0	0	0	0	0	0	0	0	0	0
717	0	0	0	0	0	0	0	0	0	0	0	0	0	0	0
718	0	0	0	0	0	0	0	0	0	0	0	0	0	0	0
719	0	0	0	0	0	0	0	0	0	0	0	0	0	0	0
720	0	0	0	0	0	0	0	0	0	0	0	0	0	0	0
721	0	0	0	0	0	0	0	0	0	0	0	0	0	0	0
722	0	0	0	0	0	0	0	0	0	0	0	0	0	0	0
723	0	0	0	0	0	0	0	0	0	0	0	0	0	0	0
724	0	0	0	0	0	0	0	0	0	0	0	0	0	0	0
725	0	0	0	0	0	0	0	0	0	0	0	0	0	0	0
726	0	0	0	0	0	0	0	0	0	0	0	0	0	0	0
727	0	0	0	0	0	0	0	0	0	0	0	0	0	0	0
728	0	0	0	0	0	0	0	0	0	0	0	0	0	0	0
729	0	0	0	0	0	0	0	0	0	0	0	0	0	0	0
730	0	0	0	0	0	0	0	0	0	0	0	0	0	0	0
731	0	0	0	0	0	0	0	0	0	0	0	0	0	0	0
732	0	0	0	0	0	0	0	0	0	0	0	0	0	0	0
733	0	0	0	0	0	0	0	0	0	0	0	0	0	0	0
734	0	0	0	0	0	0	0	0	0	0	0	0	0	0	0
735	0	0	0	0	0	0	0	0	0	0	0	0	0	0	0
736	0	0	0	0	0	0	0	0	0	0	0	0	0	0	0
737	0	0	0	0	0	0	0	0	0	0	0	0	0	0	0
738	0	0	0	0	0	0	0	0	0	0	0	0	0	0	0
739	0	0	0	0	0	0	0	0	0	0	0	0	0	0	0
740	0	0	0	0	0	0	0	0	0	0	0	0	0	0	0
741	0	0	0	0	0	0	0	0	0	0	0	0	0	0	0
742	0	0	0	0	0	0	0	0	0	0	0	0	0	0	0
743	0	0	0	0	0	0	0	0	0	0	0	0	0	0	0
744	0	0	0	0	0	0	0	0	0	0	0	0	0	0	0
745	0	0	0	0	0	0	0	0	0	0	0	0	0	0	0
746	0	0	0	0	0	0	0	0	0	0	0	0	0	0	0
747	0	0	0	0	0	0	0	0	0	0	0	0	0	0	0
748	0	0	0	0	0	0	0	0	0	0	0	0	0	0	0
749	0	0	0	0	0	0	0	0	0	0	0	0	0	0	0
750	0	0	0	0	0	0	0	0	0	0	0	0	0	0	0
751	0	0	0	0	0	0	0	0	0	0	0	0	0	0	0
752	0	0	0	0	0	0	0	0	0	0	0	0	0	0	0
753	0	0	0	0	0	0	0	0	0	0	0	0	0	0	0
754	0	0	0	0	0	0	0	0	0	0	0	0	0	0	0
755	0	0	0	0	0	0	0	0	0	0	0	0	0	0	0
756	0	0	0	0	0	0	0	0	0	0	0	0	0	0	0
757	0	0	0	0	0	0	0	0	0	0	0	0	0	0	0
758	0	0	0	0	0	0	0	0	0	0	0	0	0	0	0
759	0	0	0	0	0	0	0	0	0	0	0	0	0	0	0
760	0	0	0	0	0	0	0	0	0	0	0	0	0	0	0
761	0	0	0	0	0	0	0	0	0	0	0	0	0	0	0
762	0	0	0	0	0	0	0	0	0	0	0	0	0	0	0
763	0	0	0	0	0	0	0	0	0	0	0	0	0	0	0
764	0	0	0	0	0	0	0	0	0	0	0	0	0	0	0
765	0	0	0	0	0	0	0	0	0	0	0	0	0	0	0
766	0	0	0	0	0	0	0	0	0	0	0	0	0	0	0
767	0	0	0	0	0	0	0	0	0	0	0	0	0	0	0
768	0	0	0	0	0	0	0	0	0	0	0	0	0	0	0
769	0	0	0	0	0	0	0	0	0	0	0	0	0	0	0
770	0	0	0	0	0	0	0	0	0	0	0	0	0	0	0
771	0	0	0	0	0	0	0	0	0	0	0	0	0	0	0
772	0	0	0	0	0	0	0	0	0	0	0	0	0	0	0
773	0	0	0	0	0	0	0	0	0	0	0	0	0	0	0
774	0	0	0	0	0	0	0	0	0	0	0	0	0	0	0
775	0	0	0	0	0	0	0	0	0	0	0	0	0	0	0
776	0	0	0	0	0	0	0	0	0	0	0	0	0	0	0
777	0	0	0	0	0	0	0	0	0	0	0	0	0	0	0
778	0	0	0	0	0	0	0	0	0	0	0	0	0	0	0
779	0	0	0	0	0	0	0	0	0	0	0	0	0	0	0
780	0	0	0	0	0	0	0	0	0	0	0	0	0	0	0
781	0	0	0	0	0	0	0	0	0	0	0	0	0	0	0
782	0	0	0	0	0	0	0	0	0	0	0	0	0	0	0
783	0	0	0	0	0	0	0	0	0	0	0	0	0	0	0
784	0	0	0	0	0	0	0	0	0	0	0	0	0	0	0
785	0	0	0	0	0	0	0	0	0	0	0	0	0	0	0
786	0	0	0	0	0	0	0	0	0	0	0	0	0	0	0
787	0	0	0	0	0	0	0	0	0	0	0	0	0	0	0
788	0	0	0	0	0	0	0	0	0	0	0	0	0	0	0
789	0	0	0	0	0	0	0	0	0	0	0	0	0	0	0
790	0	0	0	0	0	0	0	0	0	0	0	0	0	0	0
791	0	0	0	0	0	0	0	0	0	0	0	0	0	0	0
792	0	0	0	0	0	0	0	0	0	0	0	0	0	0	0
793	0	0	0	0	0	0	0	0	0	0	0	0	0	0	0
794	0	0	0	0	0	0	0	0	0	0	0	0	0	0	0
795	0	0	0	0	0	0	0	0	0	0	0	0	0	0	0
796	0	0	0	0	0	0	0	0	0	0	0	0	0	0	0
797	0	0	0	0	0	0	0	0	0	0	0	0	0	0	0
798	0	0	0	0	0	0	0	0	0	0	0	0	0	0	0
799	0	0	0	0	0	0	0	0	0	0	0	0	0	0	0
800	0	0	0	0	0	0	0	0	0	0	0	0	0	0	0
801	0	0	0	0	0	0	0	0	0	0	0	0	0	0	0
802	0	0	0	0	0	0	0	0	0	0	0	0	0	0	0
803	0	0	0	0	0	0	0	0	0	0	0	0	0	0	0
804	0	0	0	0	0	0	0	0	0	0	0	0	0	0	0
805	0	0	0	0	0	0	0	0	0	0	0	0	0	0	0
806	0	0	0	0	0	0	0	0	0	0	0	0	0	0	0
807	0	0	0	0	0	0	0	0	0	0	0	0	0	0	0
808	0	0	0	0	0	0	0	0	0	0	0	0	0	0	0
809	0	0	0	0	0	0	0	0	0	0	0	0	0	0	0
810	0	0	0	0	0	0	0	0	0	0	0	0	0	0	0
811	0	0	0	0	0	0	0	0	0	0	0	0	0	0	0
812	0	0	0	0	0	0	0	0	0	0	0	0	0	0	0
813	0	0	0	0	0	0	0	0	0	0	0	0	0	0	0
814	0	0	0	0	0	0	0	0	0	0	0	0	0	0	0
815	0	0	0	0	0	0	0	0	0	0	0	0	0	0	0
816	0	0	0	0	0	0	0	0	0	0	0	0	0	0	0
817	0	0	0	0	0	0	0	0	0	0	0	0	0	0	0
818	0	0	0	0	0	0	0	0	0	0	0	0	0	0	0
819	0	0	0	0	0	0	0	0	0	0	0	0	0	0	0
820	0	0	0	0	0	0	0	0	0	0	0	0	0	0	0
821	0	0	0	0	0	0	0	0	0	0	0	0	0	0	0
822	0	0	0	0	0	0	0	0	0	0	0	0	0	0	0
823	0	0	0	0	0	0	0	0	0	0	0	0	0	0	0
824	0	0	0	0	0	0	0	0	0	0	0	0	0	0	0
825	0	0	0	0	0	0	0	0	0	0	0	0	0	0	0
826	0	0	0	0	0	0	0	0	0	0	0	0	0	0	0
827	0	0	0	0	0	0	0	0	0	0	0	0	0	0	0
828	0	0	0	0	0	0	0	0	0	0	0	0	0	0	0
829	0	0	0	0	0	0	0	0	0	0	0	0	0	0	0
830	0	0	0	0	0	0	0	0	0	0	0	0	0	0	0
831	0	0	0	0	0	0	0	0	0	0	0	0	0	0	0
832	0	0	0	0	0	0	0	0	0	0	0	0	0	0	0
833	0	0	0	0	0	0	0	0	0	0	0	0	0	0	0
834	0	0	0	0	0	0	0	0	0	0	0	0	0	0	0
835	0	0	0	0	0	0	0	0	0	0	0	0	0	0	0
836	0	0	0	0	0	0	0	0	0	0	0	0	0	0	0
837	0	0	0	0	0	0	0	0	0	0	0	0	0	0	0
838	0	0	0	0	0	0	0	0	0	0	0	0	0	0	0
839	0	0	0	0	0	0	0	0	0	0	0	0	0	0	0
840	0	0	0	0	0	0	0	0	0	0	0	0	0	0	0
841	0	0	0	0	0	0	0	0	0	0	0	0	0	0	0
842	0	0	0	0	0	0	0	0	0	0	0	0	0	0	0
843	0	0	0	0	0	0	0	0	0	0	0	0	0	0	0
844	0	0	0	0	0	0	0	0	0	0	0	0	0	0	0
845	0	0	0	0	0	0	0	0	0	0	0	0	0	0	0
846	0	0	0	0	0	0	0	0	0	0	0	0	0	0	0
847	0	0	0	0	0	0	0	0	0	0	0	0	0	0	0
848	0	0	0	0	0	0	0	0	0	0	0	0	0	0	0
849	0	0	0	0	0	0	0	0	0	0	0	0	0	0	0
850	0	0	0	0	0	0	0	0	0	0	0	0	0	0	0
851	0	0	0	0	0	0	0	0	0	0	0	0	0	0	0
852	0	0	0	0	0	0	0	0	0	0	0	0	0	0	0
853	0	0	0	0	0	0	0	0	0	0	0	0	0	0	0
854	0	0	0	0	0	0	0	0	0	0	0	0	0	0	0
855	0	0	0	0	0	0	0	0	0	0	0	0	0	0	0
856	0	0	0	0	0	0	0	0	0	0	0	0	0	0	0
857	0	0	0	0	0	0	0	0	0	0	0	0	0	0	0
858	0	0	0	0	0	0	0	0	0	0	0	0	0	0	0
859	0	0	0	0	0	0	0	0	0	0	0	0	0	0	0
860	0	0	0	0	0	0	0	0	0	0	0	0	0	0	0
861	0	0	0	0	0	0	0	0	0	0	0	0	0	0	0
862	0	0	0	0	0	0	0	0	0	0	0	0	0	0	0
863	0	0	0	0	0	0	0	0	0	0	0	0	0	0	0
864	0	0	0	0	0	0	0	0	0	0	0	0	0	0	0
865	0	0	0	0	0	0	0	0	0	0	0	0	0	0	0
866	0	0	0	0	0	0	0	0	0	0	0	0	0	0	0
867	0	0	0	0	0	0	0	0	0	0	0	0	0	0	0
868	0	0	0	0	0	0	0	0	0	0	0	0	0	0	0
869	0	0	0	0	0	0	0	0	0	0	0	0	0	0	0
870	0	0	0	0	0	0	0	0	0	0	0	0	0	0	0
871	0	0	0	0	0	0	0	0	0	0	0	0	0	0	0
872	0	0	0	0	0	0	0	0	0	0	0	0	0	0	0
873	0	0	0	0	0	0	0	0	0	0	0	0	0	0	0
874	0	0	0	0	0	0	0	0	0	0	0	0	0	0	0
875	0	0	0	0	0	0	0	0	0	0	0	0	0	0	0
876	0	0	0	0	0	0	0	0	0	0	0	0	0	0	0
877	0	0	0	0	0	0	0	0	0	0	0	0	0	0	0
878	0	0	0	0	0	0	0	0	0	0	0	0	0	0	0
879	0	0	0	0	0	0	0	0	0	0	0	0	0	0	0
880	0	0	0	0	0	0	0	0	0	0	0	0	0	0	0
881	0	0	0	0	0	0	0	0	0	0	0	0	0	0	0
882	0	0	0	0	0	0	0	0	0	0	0	0	0	0	0
883	0	0	0	0	0	0	0	0	0	0	0	0	0	0	0
884	0	0	0	0	0	0	0	0	0	0	0	0	0	0	0
885	0	0	0	0	0	0	0	0	0	0	0	0	0	0	0
886	0	0	0	0	0	0	0	0	0	0	0	0	0	0	0
887	0	0	0	0	0	0	0	0	0	0	0	0	0	0	0
888	0	0	0	0	0	0	0	0	0	0	0	0	0	0	0
889	0	0	0	0	0	0	0	0	0	0	0	0	0	0	0
890	0	0	0	0	0	0	0	0	0	0	0	0	0	0	0
891	0	0	0	0	0	0	0	0	0	0	0	0	0	0	0
892	0	0	0	0	0	0	0	0	0	0	0	0	0	0	0
893	0	0	0	0	0	0	0	0	0	0	0	0	0	0	0
894	0	0	0	0	0	0	0	0	0	0	0	0	0	0	0
895	0	0	0	0	0	0	0	0	0	0	0	0	0	0	0
896	0	0	0	0	0	0	0	0	0	0	0	0	0	0	0
897	0	0	0	0	0	0	0	0	0	0	0	0	0	0	0
898	0	0	0	0	0	0	0	0	0	0	0	0	0	0	0
899	0	0	0	0	0	0	0	0	0	0	0	0	0	0	0
900	0	0	0	0	0	0	0	0	0	0	0	0	0	0	0
901	0	0	0	0	0	0	0	0	0	0	0	0	0	0	0
902	0	0	0	0	0	0	0	0	0	0	0	0	0	0	0
903	0	0	0	0	0	0	0	0	0	0	0	0	0	0	0
904	0	0	0	0	0	0	0	0	0	0	0	0	0	0	0
905	0	0	0	0	0	0	0	0	0	0	0	0	0	0	0
906	0	0	0	0	0	0	0	0	0	0	0	0	0	0	0
907	0	0	0	0	0	0	0	0	0	0	0	0	0	0	0
908	0	0	0	0	0	0	0	0	0	0	0	0	0	0	0
909	0	0	0	0	0	0	0	0	0	0	0	0	0	0	0
910	0	0	0	0	0	0	0	0	0	0	0	0	0	0	0
911	0	0	0	0	0	0	0	0	0	0	0	0	0	0	0
912	0	0	0	0	0	0	0	0	0	0	0	0	0	0	0
913	0	0	0	0	0	0	0	0	0	0	0	0	0	0	0
914	0	0	0	0	0	0	0	0	0	0	0	0	0	0	0
915	0	0	0	0	0	0	0	0	0	0	0	0	0	0	0
916	0	0	0	0	0	0	0	0	0	0	0	0	0	0	0
917	0	0	0	0	0	0	0	0	0	0	0	0	0	0	0
918	0	0	0	0	0	0	0	0	0	0	0	0	0	0	0
919	0	0	0	0	0	0	0	0	0	0	0	0	0	0	0
920	0	0	0	0	0	0	0	0	0	0	0	0	0	0	0
921	0	0	0	0	0	0	0	0	0	0	0	0	0	0	0
922	0	0	0	0	0	0	0	0	0	0	0	0	0	0	0
923	0	0	0	0	0	0	0	0	0	0	0	0	0	0	0
924	0	0	0	0	0	0	0	0	0	0	0	0	0	0	0
925	0	0	0	0	0	0	0	0	0	0	0	0	0	0	0
926	0	0	0	0	0	0	0	0	0	0	0	0	0	0	0
927	0	0	0	0	0	0	0	0	0	0	0	0	0	0	0
928	0	0	0	0	0	0	0	0	0	0	0	0	0	0	0
929	0	0	0	0	0	0	0	0	0	0	0	0	0	0	0
930	0	0	0	0	0	0	0	0	0	0	0	0	0	0	0
931	0	0	0	0	0	0	0	0	0	0	0	0	0	0	0
932	0	0	0	0	0	0	0	0	0	0	0	0	0	0	0
933	0	0	0	0	0	0	0	0	0	0	0	0	0	0	0
934	0	0	0	0	0	0	0	0	0	0	0	0	0	0	0
935	0	0	0	0	0	0	0	0	0	0	0	0	0	0	0
936	0	0	0	0	0	0	0	0	0	0	0	0	0	0	0
937	0	0	0	0	0	0	0	0	0	0	0	0	0	0	0
938	0	0	0	0	0	0	0	0	0	0	0	0	0	0	0
939	0	0	0	0	0	0	0	0	0	0	0	0	0	0	0
940	0	0	0	0	0	0	0	0	0	0	0	0	0	0	0
941	0	0	0	0	0	0	0	0	0	0	0	0	0	0	0
942	0	0	0	0	0	0	0	0	0	0	0	0	0	0	0
943	0	0	0	0	0	0	0	0	0	0	0	0	0	0	0
944	0	0	0	0	0	0	0	0	0	0	0	0	0	0	0
945	0	0	0	0	0	0	0	0	0	0	0	0	0	0	0
946	0	0	0	0	0	0	0	0	0	0	0	0	0	0	0
947	0	0	0	0	0	0	0	0	0	0	0	0	0	0	0
948	0	0	0	0	0	0	0	0	0	0	0	0	0	0	0
949	0	0	0	0	0	0	0	0	0	0	0	0	0	0	0
950	0	0	0	0	0	0	0	0	0	0	0	0	0	0	0
951	0	0	0	0	0	0	0	0	0	0	0	0	0	0	0
952	0	0	0	0	0	0	0	0	0	0	0	0	0	0	0
953	0	0	0	0	0	0	0	0	0	0	0	0	0	0	0
954	0	0	0	0	0	0	0	0	0	0	0	0	0	0	0
955	0	0	0	0	0	0	0	0	0	0	0	0	0	0	0
956	0	0	0	0	0	0	0	0	0	0	0	0	0	0	0
957	0	0	0	0	0	0	0	0	0	0	0	0	0	0	0
958	0	0	0	0	0	0	0	0	0	0	0	0	0	0	0
959	0	0	0	0	0	0	0	0	0	0	0	0	0	0	0
960	0	0	0	0	0	0	0	0	0	0	0	0	0	0	0
961	0	0	0	0	0	0	0	0	0	0	0	0	0	0	0
962	0	0	0	0	0	0	0	0	0	0	0	0	0	0	0
963	0	0	0	0	0	0	0	0	0	0	0	0	0	0	0
964	0	0	0	0	0	0	0	0	0	0	0	0	0	0	0
965	0	0	0	0	0	0	0	0	0	0	0	0	0	0	0
966	0	0	0	0	0	0	0	0	0	0	0	0	0	0	0
967	0	0	0	0	0	0	0	0	0	0	0	0	0	0	0
968	0	0	0	0	0	0	0	0	0	0	0	0	0	0	0
969	0	0	0	0	0	0	0	0	0	0	0	0	0	0	0
970	0	0	0	0	0	0	0	0	0	0	0	0	0	0	0
971	0	0	0	0	0	0	0	0	0	0	0	0	0	0	0
972	0	0	0	0	0	0	0	0	0	0	0	0	0	0	0
973	0	0	0	0	0	0	0	0	0	0	0	0	0	0	0
974	0	0	0	0	0	0	0	0	0	0	0	0	0	0	0
975	0	0	0	0	0	0	0	0	0	0	0	0	0	0	0
976	0	0	0	0	0	0	0	0	0	0	0	0	0	0	0
977	0	0	0	0	0	0	0	0	0	0	0	0	0	0	0
978	0	0	0	0	0	0	0	0	0	0	0	0	0	0	0
979	0	0	0	0	0	0	0	0	0	0	0	0	0	0	0
980	0	0	0	0	0	0	0	0	0	0	0	0	0	0	0
981	0	0	0	0	0	0	0	0	0	0	0	0	0	0	0
982	0	0	0	0	0	0	0	0	0	0	0	0	0	0	0
983	0	0	0	0	0	0	0	0	0	0	0	0	0	0	0
984	0	0	0	0	0	0	0	0	0	0	0	0	0	0	0
985	0	0	0	0	0	0	0	0	0	0	0	0	0	0	0
986	0	0	0	0	0	0	0	0	0	0	0	0	0	0	0
987	0	0	0	0	0	0	0	0	0	0	0	0	0	0	0
988	0	0	0	0	0	0	0	0	0	0	0	0	0	0	0
989	0	0	0	0	0	0	0	0	0	0	0	0	0	0	0
990	0	0	0	0	0	0	0	0	0	0	0	0	0	0	0
991	0	0	0	0	0	0	0	0	0	0	0	0	0	0	0
992	0	0	0	0	0	0	0	0	0	0	0	0	0	0	0
993	0	0	0	0	0	0	0	0	0	0	0	0	0	0	0
994	0	0	0	0	0	0	0	0	0	0	0	0	0	0	0
995	0	0	0	0	0	0	0	0	0	0	0	0	0	0	0
996	0	0	0	0	0	0	0	0	0	0	0	0	0	0	0
997	0	0	0	0	0	0	0	0	0	0	0	0	0	0	0
998	0	0	0	0	0	0	0	0	0	0	0	0	0	0	0
999	0	0	0	0	0	0	0	0	0	0	0	0	0	0	0
1000	0	0	0	0	0	0	0	0	0	0	0	0	0	0	0
1001	0	0	0	0	0	0	0	0	0	0	0	0	0	0	0
1002	0	0	0	0	0	0	0	0	0	0	0	0	0	0	0
1003	0	0	0	0	0	0	0	0	0	0	0	0	0	0	0
1004	0	0	0	0	0	0	0	0	0	0	0	0	0	0	0
1005	0	0	0	0	0	0	0	0	0	0	0	0	0	0	0
1006	0	0	0	0	0	0	0	0	0	0	0	0	0	0	0
1007	0	0	0	0	0	0	0	0	0	0	0	0	0	0	0
1008	0	0	0	0	0	0	0	0	0	0	0	0	0	0	0
1009	0	0	0	0	0	0	0	0	0	0	0	0	0	0	0
1010	0	0	0	0	0	0	0	0	0	0	0	0	0	0	0
1011	0	0	0	0	0	0	0	0	0	0	0	0	0	0	0
1012	0	0	0	0	0	0	0	0	0	0	0	0	0	0	0
1013	0	0	0	0	0	0	0	0	0	0	0	0	0	0	0
1014	0	0	0	0	0	0	0	0	0	0	0	0	0	0	0
1015	0	0	0	0	0	0	0	0	0	0	0	0	0	0	0
1016	0	0	0	0	0	0	0	0	0	0	0	0	0	0	0
1017	0	0	0	0	0	0	0	0	0	0	0	0	0	0	0
1018	0	0	0	0	0	0	0	0	0	0	0	0	0	0	0
1019	0	0	0	0	0	0	0	0	0	0	0	0	0	0	0
1020	0	0	0	0	0	0	0	0	0	0	0	0	0	0	0
1021	0	0	0	0	0	0	0	0	0	0	0	0	0	0	0
1022	0	0	0	0	0	0	0	0	0	0	0	0	0	0	0
1023	0	0	0	0	0	0	0	0	0	0	0	0	0	0	0
1024	0	0	0	0	0	0	0	0	0	0	0	0	0	0	0
1025	0	0	0	0	0	0	0	0	0	0	0	0	0	0	0
1026	0	0	0	0	0	0	0	0	0	0	0	0	0	0	0
1027	0	0	0	0	0	0	0	0	0	0	0	0	0	0	0
1028	0	0	0	0	0	0	0	0	0	0	0	0	0	0	0
1029	0	0	0	0	0	0	0	0	0	0	0	0	0	0	0
1030	0	0	0	0	0	0	0	0	0	0	0	0	0	0	0
1031	0	0	0	0	0	0	0	0	0	0	0	0	0	0	0
1032	0	0	0	0	0	0	0	0	0	0	0	0	0	0	0
1033	0	0	0	0	0	0	0	0	0	0	0	0	0	0	0
1034	0	0	0	0	0	0	0	0	0	0	0	0	0	0	0
1035	0	0	0	0	0	0	0	0	0	0	0	0	0	0	0
1036	0	0	0	0	0	0	0	0	0	0	0	0	0	0	0
1037	0	0	0	0	0	0	0	0	0	0	0	0	0	0	0
1038	0	0	0	0	0	0	0	0	0	0	0	0	0	0	0
1039	0	0	0	0	0	0	0	0	0	0	0	0	0	0	0
1040	0	0	0	0	0	0	0	0	0	0	0	0	0	0	0
1041	0	0	0	0	0	0	0	0	0	0	0	0	0	0	0
1042	0	0	0	0	0	0	0	0	0	0	0	0	0	0	0
1043	0	0	0	0	0	0	0	0	0	0	0	0	0	0	0
1044	0	0	0	0	0	0	0	0	0	0	0	0	0	0	0
1045	0	0	0	0	0	0	0	0	0	0	0	0	0	0	0
1046	0	0	0	0	0	0	0	0	0	0	0	0	0	0	0
1047	0	0	0	0	0	0	0	0	0	0	0	0	0	0	0
1048	0	0	0	0	0	0	0	0	0	0	0	0	0	0	0
1049	0	0	0	0	0	0	0	0	0	0	0	0	0	0	0
1050	0	0	0	0	0	0	0	0	0	0	0	0	0	0	0
1051	0	0	0	0	0	0	0	0	0	0	0	0	0	0	0
1052	0	0	0	0	0	0	0	0	0	0	0	0	0	0	0
1053	0	0	0	0	0	0	0	0	0	0	0	0	0	0	0
1054	0	0	0	0	0	0	0	0	0	0	0	0	0	0	0
1055	0	0	0	0	0	0	0	0	0	0	0	0	0	0	0
1056	0	0	0	0	0	0	0	0	0	0	0	0	0	0	0
1057	0	0	0	0	0	0	0	0	0	0	0	0	0	0	0
1058	0	0	0	0	0	0	0	0	0	0	0	0	0	0	0
1059	0	0	0	0	0	0	0	0	0	0	0	0	0	0	0
1060	0	0	0	0	0	0	0	0	0	0	0	0	0	0	0
1061	0	0	0	0	0	0	0	0	0	0	0	0	0	0	0
1062	0	0	0	0	0	0	0	0	0	0	0	0	0	0	0
1063	0	0	0	0	0	0	0	0	0	0	0	0	0	0	0
1064	0	0	0	0	0	0	0	0	0	0	0	0	0	0	0
1065	0	0	0	0	0	0	0	0	0	0	0	0	0	0	0
1066	0	0	0	0	0	0	0	0	0	0	0	0	0	0	0
1067	0	0	0	0	0	0	0	0	0	0	0	0	0	0	0
1068	0	0	0	0	0	0	0	0	0	0	0	0	0	0	0
1069	0	0	0	0	0	0	0	0	0	0	0	0	0	0	0
1070	0	0	0	0	0	0	0	0	0	0	0	0	0	0	0
1071	0	0	0	0	0	0	0	0	0	0	0	0	0	0	0
1072	0	0	0	0	0	0	0	0	0	0	0	0	0	0	0
1073	0	0	0	0	0	0	0	0	0	0	0	0	0	0	0
1074	0	0	0	0	0	0	0	0	0	0	0	0	0	0	0
1075	0	0	0	0	0	0	0	0	0	0	0	0	0	0	0
1076	0	0	0	0	0	0	0	0	0	0	0	0	0	0	0
1077	0	0	0	0	0	0	0	0	0	0	0	0	0	0	0
1078	0	0	0	0	0	0	0	0	0	0	0	0	0	0	0
1079	0	0	0	0	0	0	0	0	0	0	0	0	0	0	0
1080	0	0	0	0	0	0	0	0	0	0	0	0	0	0	0
1081	0	0	0	0	0	0	0	0	0	0	0	0	0	0	0
1082	0	0	0	0	0	0	0	0	0	0	0	0	0	0	0
1083	0	0	0	0	0	0	0	0	0	0	0	0	0	0	0
1084	0	0	0	0	0	0	0	0	0	0	0	0	0	0	0
1085	0	0	0	0	0	0	0	0	0	0	0	0	0	0	0
1086	0	0	0	0	0	0	0	0	0	0	0	0	0	0	0
1087	0	0	0	0	0	0	0	0	0	0	0	0	0	0	0
1088	0	0	0	0	0	0	0	0	0	0	0	0	0	0	0
1089	0	0	0	0	0	0	0	0	0	0	0	0	0	0	0
1090	0	0	0	0	0	0	0	0	0	0	0	0	0	0	0
1091	0	0	0	0	0	0	0	0	0	0	0	0	0	0	0
1092	0	0	0	0	0	0	0	0	0	0	0	0	0	0	0
1093	0	0	0	0	0	0	0	0	0	0	0	0	0	0	0
1094	0	0	0	0	0	0	0	0	0	0	0	0	0	0	0
1095	0	0	0	0	0	0	0	0	0	0	0	0	0	0	0
1096	0	0	0	0	0	0	0	0	0	0	0	0	0	0	0
1097	0	0	0	0	0	0	0	0	0	0	0	0	0	0	0
1098	0	0	0	0	0	0	0	0	0	0	0	0	0	0	0
1099	0	0	0	0	0	0	0	0	0	0	0	0	0	0	0
1100	0	0	0	0	0	0	0	0	0	0	0	0	0	0	0
1101	0	0	0	0	0	0	0	0	0	0	0	0	0	0	0
1102	0	0	0	0	0	0	0	0	0	0	0	0	0	0	0
1103	0	0	0	0	0	0	0	0	0	0	0	0	0	0	0
1104	0	0	0	0	0	0	0	0	0	0	0	0	0	0	0
1105	0	0	0	0	0	0	0	0	0	0	0	0	0	0	0
1106	0	0	0	0	0	0	0	0	0	0	0	0	0	0	0
1107	0	0	0	0	0	0	0	0	0	0	0	0	0	0	0
1108	0	0	0	0	0	0	0	0	0	0	0	0	0	0	0
1109	0	0	0	0	0	0	0	0	0	0	0	0	0	0	0
1110	0	0	0	0	0	0	0	0	0	0	0	0	0	0	0
1111	0	0	0	0	0	0	0	0	0	0	0	0	0	0	0
1112	0	0	0	0	0	0	0	0	0	0	0	0	0	0	0
1113	0	0	0	0	0	0	0	0	0	0	0	0	0	0	0
1114	0	0	0	0	0	0	0	0	0	0	0	0	0	0	0
1115	0	0	0	0	0	0	0	0	0	0	0	0	0	0	0
1116	0	0	0	0	0	0	0	0	0	0	0	0	0	0	0
1117	0	0	0	0	0	0	0	0	0	0	0	0	0	0	0
1118	0	0	0	0	0	0	0	0	0	0	0	0	0	0	0
1119	0	0	0	0	0	0	0	0	0	0	0	0	0	0	0
1120	0	0	0	0	0	0	0	0	0	0	0	0	0	0	0
1121	0	0	0	0	0	0	0	0	0	0	0	0	0	0	0
1122	0	0	0	0	0	0	0	0	0	0	0	0	0	0	0
1123	0	0	0	0	0	0	0	0	0	0	0	0	0	0	0
1124	0	0	0	0	0	0	0	0	0	0	0	0	0	0	0
1125	0	0	0	0	0	0	0	0	0	0	0	0	0	0	0
1126	0	0	0	0	0	0	0	0	0	0	0	0	0	0	0
1127	0	0	0	0	0	0	0	0	0	0	0	0	0	0	0
1128	0	0	0	0	0	0	0	0	0	0	0	0	0	0	0
1129	0	0	0	0	0	0	0	0	0	0	0	0	0	0	0
1130	0	0	0	0	0	0	0	0	0	0	0	0	0	0	0
1131	0	0	0	0	0	0	0	0	0	0	0	0	0	0	0
1132	0	0	0	0	0	0	0	0	0	0	0	0	0	0	0
1133	0	0	0	0	0	0	0	0	0	0	0	0	0	0	0
1134	0	0	0	0	0	0	0	0	0	0	0	0	0	0	0
1135	0	0	0	0	0	0	0	0	0	0	0	0	0	0	0
1136	0	0	0	0	0	0	0	0	0	0	0	0	0	0	0
1137	0	0	0	0	0	0	0	0	0	0	0	0	0	0	0
1138	0	0	0	0	0	0	0	0	0	0	0	0	0	0	0
1139	0	0	0	0	0	0	0	0	0	0	0	0	0	0	0
1140	0	0	0	0	0	0	0	0	0	0	0	0	0	0	0
1141	0	0	0	0	0	0	0	0	0	0	0	0	0	0	0
1142	0	0	0	0	0	0	0	0	0	0	0	0	0	0	0
1143	0	0	0	0	0	0	0	0	0	0	0	0	0	0	0
1144	0	0	0	0	0	0	0	0	0	0	0	0	0	0	0
1145	0	0	0	0	0	0	0	0	0	0	0	0	0	0	0
1146	0	0	0	0	0	0	0	0	0	0	0	0	0	0	0
1147	0	0	0	0	0	0	0	0	0	0	0	0	0	0	0
1148	0	0	0	0	0	0	0	0	0	0	0	0	0	0	0
1149	0	0	0	0	0	0	0	0	0	0	0	0	0	0	0
1150	0	0	0	0	0	0	0	0	0	0	0	0	0	0	0
1151	0	0	0	0	0	0	0	0	0	0	0	0	0	0	0
1152	0	0	0	0	0	0	0	0	0	0	0	0	0	0	0
1153	0	0	0	0	0	0	0	0	0	0	0	0	0	0	0
1154	0	0	0	0	0	0	0	0	0	0	0	0	0	0	0
1155	0	0	0	0	0	0	0	0	0	0	0	0	0	0	0
1156	0	0	0	0	0	0	0	0	0	0	0	0	0	0	0
1157	0	0	0	0	0	0	0	0	0	0	0	0	0	0	0
1158	0	0	0	0	0	0	0	0	0	0	0	0	0	0	0
1159	0	0	0	0	0	0	0	0	0	0	0	0	0	0	0
1160	0	0	0	0	0	0	0	0	0	0	0	0	0	0	0
1161	0	0	0	0	0	0	0	0	0	0	0	0	0	0	0
1162	0	0	0	0	0	0	0	0	0	0	0	0	0	0	0
1163	0	0	0	0	0	0	0	0	0	0	0	0	0	0	0
1164	0	0	0	0	0	0	0	0	0	0	0	0	0	0	0
1165	0	0	0	0	0	0	0	0	0	0	0	0	0	0	0
1166	0	0	0	0	0	0	0	0	0	0	0	0	0	0	0
1167	0	0	0	0	0	0	0	0	0	0	0	0	0	0	0
1168	0	0	0	0	0	0	0	0	0	0	0	0	0	0	0
1169	0	0	0	0	0	0	0	0	0	0	0	0	0	0	0
1170	0	0	0	0	0	0	0	0	0	0	0	0	0	0	0
1171	0	0	0	0	0	0	0	0	0	0	0	0	0	0	0
1172	0	0	0	0	0	0	0	0	0	0	0	0	0	0	0
1173	0	0	0	0	0	0	0	0	0	0	0	0	0	0	0
1174	0	0	0	0	0	0	0	0	0	0	0	0	0	0	0
1175	0	0	0	0	0	0	0	0	0	0	0	0	0	0	0
1176	0	0	0	0	0	0	0	0	0	0	0	0	0	0	0
1177	0	0	0	0	0	0	0	0	0	0	0	0	0	0	0
1178	0	0	0	0	0	0	0	0	0	0	0	0	0	0	0
1179	0	0	0	0	0	0	0	0	0	0	0	0	0	0	0
1180	0	0	0	0	0	0	0	0	0	0	0	0	0	0	0
1181	0	0	0	0	0	0	0	0	0	0	0	0	0	0	0
1182	0	0	0	0	0	0	0	0	0	0	0	0	0	0	0
1183	0	0	0	0	0	0	0	0	0	0	0	0	0	0	0
1184	0	0	0	0	0	0	0	0	0	0	0	0	0	0	0
1185	0	0	0	0	0	0	0	0	0	0	0	0	0	0	0
1186	0	0	0	0	0	0	0	0	0	0	0	0	0	0	0
1187	0	0	0	0	0	0	0	0	0	0	0	0	0	0	0
1188	0	0	0	0	0	0	0	0	0	0	0	0	0	0	0
1189	0	0	0	0	0	0	0	0	0	0	0	0	0	0	0
1190	0	0	0	0	0	0	0	0	0	0	0	0	0	0	0
1191	0	0	0	0	0	0	0	0	0	0	0	0	0	0	0
1192	0	0	0	0	0	0	0	0	0	0	0	0	0	0	0
1193	0	0	0	0	0	0	0	0	0	0	0	0	0	0	0
1194	0	0	0	0	0	0	0	0	0	0	0	0	0	0	0
1195	0	0	0	0	0	0	0	0	0	0	0	0	0	0	0
1196	0	0	0	0	0	0	0	0	0	0	0	0	0	0	0
1197	0	0	0	0	0	0	0	0	0	0	0	0	0	0	0
1198	0	0	0	0	0	0	0	0	0	0	0	0	0	0	0
1199	0	0	0	0	0	0	0	0	0	0	0	0	0	0	0
1200	0	0	0	0	0	0	0	0	0	0	0	0	0	0	0
1201	0	0	0	0	0	0	0	0	0	0	0	0	0	0	0
1202	0	0	0	0	0	0	0	0	0	0	0	0	0	0	0
1203	0	0	0	0	0	0	0	0	0	0	0	0	0	0	0
1204	0	0	0	0	0	0	0	0	0	0	0	0	0	0	0
1205	0	0	0	0	0	0	0	0	0	0	0	0	0	0	0
1206	0	0	0	0	0	0	0	0	0	0	0	0	0	0	0
1207	0	0	0	0	0	0	0	0	0	0	0	0	0	0	0
1208	0	0	0	0	0	0	0	0	0	0	0	0	0	0	0
1209	0	0	0	0	0	0	0	0	0	0	0	0	0	0	0
1210	0	0	0	0	0	0	0	0	0	0	0	0	0	0	0
1211	0	0	0	0	0	0	0	0	0	0	0	0	0	0	0
1212	0	0	0	0	0	0	0	0	0	0	0	0	0	0	0
1213	0	0	0	0	0	0	0	0	0	0	0	0	0	0	0
1214	0	0	0	0	0	0	0	0	0	0	0	0	0	0	0
1215	0	0	0	0	0	0	0	0	0	0	0	0	0	0	0
1216	0	0	0	0	0	0	0	0	0	0	0	0	0	0	0
1217	0	0	0	0	0	0	0	0	0	0	0	0	0	0	0
1218	0	0	0	0	0	0	0	0	0	0	0	0	0	0	0
1219	0	0	0	0	0	0	0	0	0	0	0	0	0	0	0
1220	0	0	0	0	0	0	0	0	0	0	0	0	0	0	0
1221	0	0	0	0	1	0	0	0	0	0	0	0	1	0	1
1222	0	0	0	0	0	0	0	0	0	0	0	0	0	0	0
1223	0	0	0	0	0	0	0	0	0	0	0	0	0	0	0
1224	0	0	2	0	0	0	0	0	0	0	0	0	2	0	2
1225	0	0	0	0	0	0	0	0	0	0	0	0	0	0	0
1226	0	0	0	0	0	0	0	0	0	0	0	0	0	0	0
1227	0	0	0	0	0	0	0	0	0	0	0	0	0	0	0
1228	0	0	0	0	0	0	0	0	0	0	0	0	0	0	0
1229	0	0	0	0	0	0	0	0	0	0	0	0	0	0	0
1230	0	0	0	0	0	0	0	0	0	0	0	0	0	0	0
1231	0	0	0	0	0	0	0	0	0	0	0	0	0	0	0
1232	0	0	0	0	0	0	0	0	0	0	0	0	0	0	0
1233	0	0	0	0	0	0	0	0	0	0	0	0	0	0	0
1234	0	0	0	0	0	0	0	0	0	0	0	0	0	0	0
1235	0	0	0	0	0	0	0	0	0	0	0	0	0	0	0
1236	0	0	0	0	0	0	0	0	0	0	0	0	0	0	0
1237	0	0	0	0	0	0	0	0	0	0	0	0	0	0	0
1238	0	0	0	0	0	0	0	0	0	0	0	0	0	0	0
1239	0	0	0	0	0	0	0	0	0	0	0	0	0	0	0
1240	0	0	0	0	0	0	0	0	0	0	0	0	0	0	0
1241	0	0	0	0	0	0	0	0	0	0	0	0	0	0	0
1242	0	0	0	0	0	0	0	0	0	0	0	0	0	0	0
1243	0	0	0	0	0	0	0	0	0	0	0	0	0	0	0
1244	0	0	0	0	0	0	0	0	0	0	0	0	0	0	0
1245	0	0	0	0	0	0	0	0	0	0	0	0	0	0	0
1246	0	0	0	0	0	0	0	0	0	0	0	0	0	0	0
1247	0	0	0	0	0	0	0	0	0	0	0	0	0	0	0
1248	0	0	0	0	0	0	0	1	0	0	0	0	0	1	1
1249	0	0	0	0	0	0	0	1	0	0	0	0	0	1	1
1250	0	0	0	0	0	0	0	0	1	0	0	0	0	1	1
1251	0	0	0	0	0	0	0	0	0	0	0	0	0	0	0
1252	0	0	0	0	0	0	0	0	0	0	0	0	0	0	0
1253	0	0	0	0	0	0	0	0	0	0	0	0	0	0	0
1254	0	0	0	0	0	0	0	0	0	0	0	0	0	0	0
1255	0	0	0	0	0	0	0	0	0	0	0	0	0	0	0
1256	0	0	0	0	0	0	0	0	0	0	0	0	0	0	0
1257	0	0	0	0	0	0	0	0	0	0	0	0	0	0	0
1258	0	0	0	0	0	0	0	0	0	0	0	0	0	0	0
1259	0	0	0	0	0	0	0	0	0	0	0	0	0	0	0
1260	0	0	0	0	0	0	0	0	0	0	0	0	0	0	0
1261	0	0	0	0	0	0	0	0	0	0	0	0	0	0	0
1262	0	0	0	0	0	0	0	0	0	0	0	0	0	0	0
1263	0	0	0	0	0	0	0	0	0	0	0	0	0	0	0
1264	0	0	0	0	0	0	0	0	0	0	0	0	0	0	0
1265	0	0	0	0	0	0	0	0	0	0	0	0	0	0	0
1266	0	0	0	0	0	0	0	0	0	0	0	0	0	0	0
1267	0	0	0	0	0	0	0	0	0	0	0	0	0	0	0
1268	0	0	0	0	0	0	0	0	0	0	0	0	0	0	0
1269	0	0	0	0	0	0	0	0	0	0	0	0	0	0	0
1270	0	0	0	0	0	0	0	0	0	0	0	0	0	0	0
1271	0	0	0	0	0	0	0	0	0	0	0	0	0	0	0
1272	0	0	0	0	0	0	0	0	0	0	0	0	0	0	0
1273	0	0	0	0	0	0	0	0	0	0	0	0	0	0	0
1274	0	0	0	0	0	0	0	0	0	0	0	0	0	0	0
1275	0	0	0	0	0	0	0	0	0	0	0	0	0	0	0
1276	0	0	0	0	0	0	0	0	0	0	0	0	0	0	0
1277	0	0	0	0	0	0	0	0	0	0	0	0	0	0	0
1278	0	0	0	0	0	0	0	0	0	0	0	0	0	0	0
1279	0	0	0	0	0	0	0	0	0	0	0	0	0	0	0
1280	0	0	0	0	0	0	0	0	0	0	0	0	0	0	0
1281	0	0	0	0	0	0	0	0	0	0	0	0	0	0	0
1282	0	0	0	0	0	0	0	0	0	0	0	0	0	0	0
1283	0	0	0	0	0	0	0	0	0	0	0	0	0	0	0
1284	0	0	0	0	0	0	0	0	0	0	0	0	0	0	0
1285	0	0	0	0	0	0	0	0	0	0	0	0	0	0	0
1286	0	0	0	0	0	0	0	0	0	0	0	0	0	0	0
1287	0	0	0	0	0	0	0	0	0	0	0	0	0	0	0
1288	0	0	0	0	0	0	0	0	0	0	0	0	0	0	0
1289	0	0	0	0	0	0	0	0	0	0	0	0	0	0	0
1290	0	0	0	0	0	0	0	0	0	0	0	0	0	0	0
1291	0	0	0	0	0	0	0	0	0	0	0	0	0	0	0
1292	0	0	0	0	0	0	0	0	0	0	0	0	0	0	0
1293	0	0	0	0	0	0	0	0	0	0	0	0	0	0	0
1294	0	0	0	0	0	0	0	0	0	0	0	0	0	0	0
1295	0	0	0	0	0	0	0	0	0	0	0	0	0	0	0
1296	0	0	0	0	0	0	0	0	0	0	0	0	0	0	0
1297	0	0	0	0	0	0	0	0	0	0	0	0	0	0	0
1298	0	0	0	0	0	0	0	0	0	0	0	0	0	0	0
1299	0	0	0	0	0	0	0	0	0	0	0	0	0	0	0
1300	0	0	0	0	0	0	0	0	0	0	0	0	0	0	0
1301	0	0	0	0	0	0	0	0	0	0	0	0	0	0	0
1302	0	0	0	0	0	0	0	0	0	0	0	0	0	0	0
1303	0	0	0	0	0	0	0	0	0	0	0	0	0	0	0
1304	0	0	0	0	0	0	0	0	0	0	0	0	0	0	0
1305	0	0	0	0	0	0	0	0	0	0	0	0	0	0	0
1306	0	0	0	0	0	0	0	0	0	0	0	0	0	0	0
1307	0	0	0	0	0	0	0	0	0	0	0	0	0	0	0
1308	0	0	0	0	0	0	0	0	0	0	0	0	0	0	0
1309	0	0	0	0	0	0	0	0	0	0	0	0	0	0	0
1310	0	0	0	0	0	0	0	0	0	0	0	0	0	0	0
1311	0	0	0	0	0	0	0	0	0	0	0	0	0	0	0
1312	0	0	0	0	0	0	0	0	0	0	0	0	0	0	0
1313	0	0	0	0	0	0	0	0	0	0	0	0	0	0	0
1314	0	0	0	0	0	0	0	0	0	0	0	0	0	0	0
1315	0	0	0	0	0	0	0	0	0	0	0	0	0	0	0
1316	0	0	0	0	0	0	0	0	0	0	0	0	0	0	0
1317	0	0	0	0	0	0	0	0	0	0	0	0	0	0	0
1318	0	0	0	0	0	0	0	0	0	0	0	0	0	0	0
1319	0	0	0	0	0	0	0	0	0	0	0	0	0	0	0
1320	0	0	0	0	0	0	0	0	0	0	0	0	0	0	0
1321	0	0	0	0	0	0	0	0	0	0	0	0	0	0	0
1322	0	0	0	0	0	0	0	0	0	0	0	0	0	0	0
1323	0	0	0	0	0	0	0	0	0	0	0	0	0	0	0
1324	0	0	0	0	0	0	0	0	0	0	0	0	0	0	0
1325	0	0	0	0	0	0	0	0	0	0	0	0	0	0	0
1326	0	0	0	0	0	0	0	0	0	0	0	0	0	0	0
1327	0	0	0	0	0	0	0	0	0	0	0	0	0	0	0
1328	0	0	0	0	0	0	0	0	0	0	0	0	0	0	0
1329	0	0	0	0	0	0	0	0	0	0	0	0	0	0	0
1330	0	0	0	0	0	0	0	0	0	0	0	0	0	0	0
1331	0	0	0	0	0	0	0	0	0	0	0	0	0	0	0
1332	0	0	0	0	0	0	0	0	0	0	0	0	0	0	0
1333	0	0	0	0	0	0	0	0	0	0	0	0	0	0	0
1334	0	0	0	0	0	0	0	0	0	0	0	0	0	0	0
1335	0	0	0	0	0	0	0	0	0	0	0	0	0	0	0
1336	0	0	0	0	0	0	0	0	0	0	0	0	0	0	0
1337	0	0	0	0	0	0	0	0	0	0	0	0	0	0	0
1338	0	0	0	0	0	0	0	0	0	0	0	0	0	0	0
1339	0	0	0	0	0	0	0	0	0	0	0	0	0	0	0
1340	0	0	0	0	0	0	0	0	0	0	0	0	0	0	0
1341	0	0	0	0	0	0	0	0	0	0	0	0	0	0	0
1342	0	0	0	0	0	0	0	0	0	0	0	0	0	0	0
1343	0	0	0	0	0	0	0	0	0	0	0	0	0	0	0
1344	0	0	0	0	0	0	0	0	0	0	0	0	0	0	0
1345	0	0	0	0	0	0	0	0	0	0	0	0	0	0	0
1346	0	0	0	0	0	0	0	0	0	0	0	0	0	0	0
1347	0	0	0	0	0	0	0	0	0	0	0	0	0	0	0
1348	0	0	0	0	0	0	0	0	0	0	0	0	0	0	0
1349	0	0	0	0	0	0	0	0	0	0	0	0	0	0	0
1350	0	0	0	0	0	0	0	0	0	0	0	0	0	0	0
1351	0	0	0	0	0	0	0	0	0	0	0	0	0	0	0
1352	0	0	0	0	0	0	0	0	0	0	0	0	0	0	0
1353	0	0	0	0	0	0	0	0	0	0	0	0	0	0	0
1354	0	0	0	0	0	0	0	0	0	0	0	0	0	0	0
1355	0	0	0	0	0	0	0	0	0	0	0	0	0	0	0
1356	0	0	0	0	0	0	0	0	0	0	0	0	0	0	0
1357	0	0	0	0	0	0	0	0	0	0	0	0	0	0	0
1358	0	0	0	0	0	0	0	0	0	0	0	0	0	0	0
1359	0	0	0	0	0	0	0	0	0	0	0	0	0	0	0
1360	0	0	0	0	0	0	0	0	0	0	0	0	0	0	0
1361	0	0	0	0	0	0	0	0	0	0	0	0	0	0	0
1362	0	0	0	0	0	0	0	0	0	0	0	0	0	0	0
1363	0	0	0	0	0	0	0	0	0	0	0	0	0	0	0
1364	0	0	0	0	0	0	0	0	0	0	0	0	0	0	0
1365	0	0	0	0	0	0	0	0	0	0	0	0	0	0	0
1366	0	0	0	0	0	0	0	0	0	0	0	0	0	0	0
1367	0	0	0	0	0	0	0	0	0	0	0	0	0	0	0
1368	0	0	0	0	0	0	0	0	0	0	0	0	0	0	0
1369	0	0	0	0	0	0	0	0	0	0	0	0	0	0	0
1370	0	0	0	0	0	0	0	0	0	0	0	0	0	0	0
1371	0	0	0	0	0	0	0	0	0	0	0	0	0	0	0
1372	0	0	0	0	0	0	0	0	0	0	0	0	0	0	0
1373	0	0	0	0	0	0	0	0	0	0	0	0	0	0	0
1374	0	0	0	0	0	0	0	0	0	0	0	0	0	0	0
1375	0	0	0	0	0	0	0	0	0	0	0	0	0	0	0
1376	0	0	0	0	0	0	0	0	0	0	0	0	0	0	0
1377	0	0	0	0	0	0	0	0	0	0	0	0	0	0	0
1378	0	0	0	0	0	0	0	0	0	0	0	0	0	0	0
1379	0	0	2	0	0	0	0	0	0	0	0	0	2	0	2
1380	0	0	0	0	0	0	0	0	0	0	0	0	0	0	0
1381	0	0	0	0	0	0	0	0	0	0	0	0	0	0	0
1382	0	0	0	0	0	0	0	0	0	0	0	0	0	0	0
1383	0	0	0	0	0	0	0	0	0	0	0	0	0	0	0
1384	0	0	0	0	0	0	0	0	0	0	0	0	0	0	0
1385	0	0	0	0	0	0	0	0	0	0	0	0	0	0	0
1386	0	0	0	0	0	0	0	0	0	0	0	0	0	0	0
1387	0	0	0	0	0	0	0	0	0	0	0	0	0	0	0
1388	1	0	0	0	0	0	0	0	0	0	0	0	1	0	1
1389	0	0	0	0	0	0	0	0	0	0	0	0	0	0	0
1390	0	0	0	0	0	0	0	0	0	0	0	0	0	0	0
1391	0	0	0	0	0	0	0	0	0	0	0	0	0	0	0
1392	0	0	0	0	0	0	0	0	0	0	0	0	0	0	0
1393	0	0	0	0	0	0	0	0	0	0	0	0	0	0	0
1394	0	0	0	0	0	0	0	0	0	0	0	0	0	0	0
1395	0	0	0	0	0	0	0	0	0	0	0	0	0	0	0
1396	0	0	0	0	0	0	0	0	0	0	0	0	0	0	0
1397	0	0	0	0	0	0	0	0	0	0	0	0	0	0	0
1398	0	0	0	0	0	0	0	0	0	0	0	0	0	0	0
1399	0	0	0	0	0	0	0	0	0	0	0	0	0	0	0
1400	0	0	0	0	0	0	0	0	0	0	0	0	0	0	0
1401	0	0	0	0	0	0	0	0	0	0	0	0	0	0	0
1402	0	0	0	0	0	0	0	0	0	0	0	0	0	0	0
1403	0	0	0	0	0	0	0	0	0	0	0	0	0	0	0
1404	0	0	0	0	0	0	0	0	0	0	0	0	0	0	0
1405	0	0	0	0	0	0	0	0	0	0	0	0	0	0	0
1406	0	0	0	0	0	0	0	0	0	0	0	0	0	0	0
1407	0	0	0	0	0	0	0	0	0	0	0	0	0	0	0
1408	0	0	0	0	0	0	0	0	0	0	0	0	0	0	0
1409	0	0	0	0	0	0	0	0	0	0	0	0	0	0	0
1410	0	0	0	0	0	0	0	0	0	0	0	0	0	0	0
1411	0	0	0	0	0	0	0	0	0	0	0	0	0	0	0
1412	0	0	0	0	0	0	0	0	0	0	0	0	0	0	0
1413	0	0	0	0	0	0	0	0	0	0	0	0	0	0	0
1414	0	0	0	0	0	0	0	0	0	0	0	0	0	0	0
1415	0	0	0	0	0	0	0	0	0	0	0	0	0	0	0
1416	0	0	0	0	0	0	0	0	0	0	0	0	0	0	0
1417	0	0	0	0	0	0	0	0	0	0	0	0	0	0	0
1418	0	0	0	0	0	0	0	0	0	0	0	0	0	0	0
1419	0	0	0	0	0	0	0	0	0	0	0	0	0	0	0
1420	0	0	0	0	0	0	0	0	0	0	0	0	0	0	0
1421	0	0	0	0	0	0	0	0	0	0	0	0	0	0	0
1422	0	0	0	0	0	0	0	0	0	0	0	0	0	0	0
1423	0	0	0	0	0	0	0	0	0	0	0	0	0	0	0
1424	0	0	0	0	0	0	0	0	0	0	0	0	0	0	0
1425	0	0	0	0	0	0	0	0	0	0	0	0	0	0	0
1426	0	0	0	0	0	0	0	0	0	0	0	0	0	0	0
1427	0	0	0	0	0	0	0	0	0	0	0	0	0	0	0
1428	0	0	0	0	0	0	0	0	0	0	0	0	0	0	0
1429	0	0	0	0	0	0	0	0	0	0	0	0	0	0	0
1430	0	0	0	0	0	0	0	0	0	0	0	0	0	0	0
1431	0	0	0	0	0	0	0	0	0	0	0	0	0	0	0
1432	0	0	0	0	0	0	0	0	0	0	0	0	0	0	0
1433	0	0	0	0	0	0	0	0	0	0	0	0	0	0	0
1434	0	0	0	0	0	0	0	0	0	0	0	0	0	0	0
1435	0	0	0	0	0	0	0	0	0	0	0	0	0	0	0
1436	0	0	0	0	0	0	0	0	0	0	0	0	0	0	0
1437	0	0	0	0	0	0	0	0	0	0	0	0	0	0	0
1438	0	0	0	0	0	0	0	0	0	0	0	0	0	0	0
1439	0	0	0	0	0	0	0	0	0	0	0	0	0	0	0
1440	0	0	0	0	0	0	0	0	0	0	0	0	0	0	0
1441	0	0	0	0	0	0	0	0	0	0	0	0	0	0	0
1442	0	0	0	0	0	0	0	0	0	0	0	0	0	0	0
1443	0	0	0	0	0	0	0	0	0	0	0	0	0	0	0
1444	0	0	0	0	0	0	0	0	0	0	0	0	0	0	0
1445	0	0	0	0	0	0	0	0	0	0	0	0	0	0	0
1446	0	0	0	0	0	0	0	0	0	0	0	0	0	0	0
1447	0	0	0	0	0	0	0	0	0	0	0	0	0	0	0
1448	0	0	0	0	0	0	0	0	0	0	0	0	0	0	0
1449	0	0	0	0	0	0	0	0	0	0	0	0	0	0	0
1450	0	0	0	0	0	0	0	0	0	0	0	0	0	0	0
1451	0	0	0	0	0	0	0	0	0	0	0	0	0	0	0
1452	0	0	0	0	0	0	0	0	0	0	0	0	0	0	0
1453	0	0	0	0	0	0	0	0	0	0	0	0	0	0	0
1454	0	0	0	0	0	0	0	0	0	0	0	0	0	0	0
1455	0	0	0	0	0	0	0	0	0	0	0	0	0	0	0
1456	0	0	0	0	0	0	0	0	0	0	0	0	0	0	0
1457	0	0	0	0	0	0	0	0	0	0	0	0	0	0	0
1458	0	0	0	0	0	0	0	0	0	0	0	0	0	0	0
1459	0	0	0	0	0	0	0	0	0	0	0	0	0	0	0
1460	0	0	0	0	0	0	0	0	0	0	0	0	0	0	0
1461	0	0	0	0	0	0	0	0	0	0	0	0	0	0	0
1462	0	0	0	0	0	0	0	0	0	0	0	0	0	0	0
1463	0	0	0	0	0	0	0	0	0	0	0	0	0	0	0
1464	0	0	0	0	0	0	0	0	0	0	0	0	0	0	0
1465	0	0	0	0	0	0	0	0	0	0	0	0	0	0	0
1466	0	0	0	0	0	0	0	0	0	0	0	0	0	0	0
1467	0	0	0	0	0	0	0	0	0	0	0	0	0	0	0
1468	0	0	0	0	0	0	0	0	0	0	0	0	0	0	0
1469	0	0	0	0	0	0	0	0	0	0	0	0	0	0	0
1470	0	0	0	0	0	0	0	0	0	0	0	0	0	0	0
1471	0	0	0	0	0	0	0	0	0	0	0	0	0	0	0
1472	0	0	0	0	0	0	0	0	0	0	0	0	0	0	0
1473	0	0	0	0	0	0	0	0	0	0	0	0	0	0	0
1474	0	0	0	0	0	0	0	0	0	0	0	0	0	0	0
1475	0	0	0	0	0	0	0	0	0	0	0	0	0	0	0
1476	0	0	0	0	0	0	0	0	0	0	0	0	0	0	0
1477	0	0	0	0	0	0	0	0	0	0	0	0	0	0	0
1478	0	0	0	0	0	0	0	0	0	0	0	0	0	0	0
1479	0	0	0	0	0	0	0	0	0	0	0	0	0	0	0
1480	0	0	0	0	0	0	0	0	0	0	0	0	0	0	0
1481	0	0	0	0	0	0	0	0	0	0	0	0	0	0	0
1482	0	0	0	0	0	0	0	0	0	0	0	0	0	0	0
1483	0	0	0	0	0	0	0	0	0	0	0	0	0	0	0
1484	0	0	0	0	0	0	0	0	0	0	0	0	0	0	0
1485	0	0	0	0	0	0	0	0	0	0	0	0	0	0	0
1486	0	0	0	0	0	0	0	0	0	0	0	0	0	0	0
1487	0	0	0	0	0	0	0	0	0	0	0	0	0	0	0
1488	0	0	0	0	0	0	0	0	0	0	0	0	0	0	0
1489	0	0	0	0	0	0	0	0	0	0	0	0	0	0	0
1490	0	0	0	0	0	0	0	0	0	0	0	0	0	0	0
1491	0	0	0	0	0	0	0	0	0	0	0	0	0	0	0
1492	0	0	0	0	0	0	0	0	0	0	0	0	0	0	0
1493	0	0	0	0	0	0	0	0	0	0	0	0	0	0	0
1494	0	0	0	0	0	0	0	0	0	0	0	0	0	0	0
1495	0	0	0	0	0	0	0	0	0	0	0	0	0	0	0
1496	0	0	0	0	0	0	0	0	0	0	0	0	0	0	0
1497	0	0	0	0	0	0	0	0	0	0	0	0	0	0	0
1498	0	0	0	0	0	0	0	0	0	0	0	0	0	0	0
1499	0	0	0	0	0	0	0	0	0	0	0	0	0	0	0
1500	0	0	0	0	0	0	0	0	0	0	0	0	0	0	0
1501	0	0	0	0	0	0	0	0	0	0	0	0	0	0	0
1502	0	0	1	0	0	0	0	0	0	0	0	0	1	0	1
1503	0	0	0	0	0	0	0	0	0	0	0	0	0	0	0
1504	0	0	0	0	0	0	0	0	0	0	0	0	0	0	0
1505	0	0	0	0	0	0	0	0	0	0	0	0	0	0	0
1506	0	0	0	0	0	0	0	0	0	0	0	0	0	0	0
1507	0	0	0	0	0	0	0	0	0	0	0	0	0	0	0
1508	0	0	0	0	0	0	0	0	0	0	0	0	0	0	0
1509	0	0	0	0	0	0	0	0	0	0	0	0	0	0	0
1510	0	0	0	0	0	0	0	0	0	0	0	0	0	0	0
1511	0	0	0	0	0	0	0	0	0	0	0	0	0	0	0
1512	0	0	0	0	0	0	0	0	0	0	0	0	0	0	0
1513	0	0	0	0	0	0	0	0	0	0	0	0	0	0	0
1514	0	0	0	0	0	0	0	0	0	0	0	0	0	0	0
1515	0	0	0	0	0	0	0	0	0	0	0	0	0	0	0
1516	0	0	0	0	0	0	0	0	0	0	0	0	0	0	0
1517	0	0	0	0	0	0	0	0	0	0	0	0	0	0	0
1518	0	0	0	0	0	0	0	0	0	0	0	0	0	0	0
1519	0	0	0	0	0	0	0	0	0	0	0	0	0	0	0
1520	0	0	0	0	0	0	0	0	0	0	0	0	0	0	0
1521	0	0	0	0	0	0	0	0	0	0	0	0	0	0	0
1522	0	0	0	0	0	0	0	0	0	0	0	0	0	0	0
1523	0	0	0	0	0	0	0	0	0	0	0	0	0	0	0
1524	0	0	0	0	0	0	0	0	0	0	0	0	0	0	0
1525	0	0	0	0	0	0	0	0	0	0	0	0	0	0	0
1526	0	0	0	0	0	0	0	0	0	0	0	0	0	0	0
1527	0	0	0	0	0	0	0	0	0	0	0	0	0	0	0
1528	0	0	0	0	0	0	0	0	0	0	0	0	0	0	0
1529	0	0	0	0	0	0	0	0	0	0	0	0	0	0	0
1530	0	0	0	0	0	0	0	0	0	0	0	0	0	0	0
1531	0	0	0	0	0	0	0	0	0	0	0	0	0	0	0
1532	0	0	0	0	0	0	0	0	0	0	0	0	0	0	0
1533	0	0	0	0	0	0	0	0	0	0	0	0	0	0	0
1534	0	0	0	0	0	0	0	0	0	0	0	0	0	0	0
1535	0	0	0	0	0	0	0	0	0	0	0	0	0	0	0
1536	0	0	0	0	0	0	0	0	0	0	0	0	0	0	0
1537	0	0	0	0	0	0	0	0	0	0	0	0	0	0	0
1538	0	0	0	0	0	0	0	0	0	0	0	0	0	0	0
1539	0	0	0	0	0	0	0	0	0	0	0	0	0	0	0
1540	0	0	0	0	0	0	0	0	0	0	0	0	0	0	0
1541	0	0	0	0	0	0	0	0	0	0	0	0	0	0	0
1542	0	0	0	0	0	0	0	0	0	0	0	0	0	0	0
1543	0	0	0	0	0	0	0	0	0	0	0	0	0	0	0
1544	0	0	0	0	0	0	0	0	0	0	0	0	0	0	0
1545	0	0	0	0	0	0	0	0	0	0	0	0	0	0	0
1546	0	0	0	0	0	0	0	0	0	0	0	0	0	0	0
1547	0	0	0	0	0	0	0	0	0	0	0	0	0	0	0
1548	0	0	0	0	0	0	0	0	0	0	0	0	0	0	0
1549	0	0	0	0	0	0	0	0	0	0	0	0	0	0	0
1550	0	0	0	0	0	0	0	0	0	0	0	0	0	0	0
1551	0	0	0	0	0	0	0	0	0	0	0	0	0	0	0
1552	0	0	0	0	0	0	0	0	0	0	0	0	0	0	0
1553	0	0	0	0	0	0	0	0	0	0	0	0	0	0	0
1554	0	0	0	0	0	0	0	0	0	0	0	0	0	0	0
1555	0	0	0	0	0	0	0	0	0	0	0	0	0	0	0
1556	0	0	0	0	0	0	0	0	0	0	0	0	0	0	0
1557	0	0	0	0	0	0	0	0	0	0	0	0	0	0	0
1558	0	0	0	0	0	0	0	0	0	0	0	0	0	0	0
1559	0	0	0	0	0	0	0	0	0	0	0	0	0	0	0
1560	0	0	0	0	0	0	0	0	0	0	0	0	0	0	0
1561	0	0	0	0	0	0	0	0	0	0	0	0	0	0	0
1562	0	0	0	0	0	0	0	0	0	0	0	0	0	0	0
1563	0	0	0	0	0	0	0	0	0	0	0	0	0	0	0
1564	0	0	0	0	0	0	0	0	0	0	0	0	0	0	0
1565	0	0	0	0	0	0	0	0	0	0	0	0	0	0	0
1566	0	0	0	0	0	0	0	0	0	0	0	0	0	0	0
1567	0	0	0	0	0	0	0	0	0	0	0	0	0	0	0
1568	0	0	0	0	0	0	0	0	0	0	0	0	0	0	0
1569	0	0	0	0	0	0	0	0	0	0	0	0	0	0	0
1570	0	0	0	0	0	0	0	0	0	0	0	0	0	0	0
1571	0	0	0	0	0	0	0	0	0	0	0	0	0	0	0
1572	0	0	0	0	0	0	0	0	0	0	0	0	0	0	0
1573	0	0	0	0	0	0	0	0	0	0	0	0	0	0	0
1574	0	0	0	0	0	0	0	0	0	0	0	0	0	0	0
1575	0	0	0	0	0	0	0	0	0	0	0	0	0	0	0
1576	0	0	0	0	0	0	0	0	0	0	0	0	0	0	0
1577	0	0	0	0	0	0	0	0	0	0	0	0	0	0	0
1578	0	0	0	0	0	0	0	0	0	0	0	0	0	0	0
1579	0	0	0	0	0	0	0	0	0	0	0	0	0	0	0
1580	0	0	0	0	0	0	0	0	0	0	0	0	0	0	0
1581	0	0	0	0	0	0	0	0	0	0	0	0	0	0	0
1582	0	0	0	0	0	0	0	0	0	0	0	0	0	0	0
1583	0	0	0	0	0	0	0	0	0	0	0	0	0	0	0
1584	0	0	0	0	0	0	0	0	0	0	0	0	0	0	0
1585	0	0	0	0	0	0	0	0	0	0	0	0	0	0	0
1586	0	0	0	0	0	0	0	0	0	0	0	0	0	0	0
1587	0	0	0	0	0	0	0	0	0	0	0	0	0	0	0
1588	0	0	0	0	0	0	0	0	0	0	0	0	0	0	0
1589	0	0	0	0	0	0	0	0	0	0	0	0	0	0	0
1590	0	0	0	0	0	0	0	0	0	0	0	0	0	0	0
1591	0	0	0	0	0	0	0	0	0	0	0	0	0	0	0
1592	0	0	0	0	0	0	0	0	0	0	0	0	0	0	0
1593	0	0	0	0	0	0	0	0	0	0	0	0	0	0	0
1594	0	0	0	0	0	0	0	0	0	0	0	0	0	0	0
1595	0	0	0	0	0	0	0	0	0	0	0	0	0	0	0
1596	0	0	0	0	0	0	0	0	0	0	0	0	0	0	0
1597	0	0	0	0	0	0	0	0	0	0	0	0	0	0	0
1598	0	0	0	0	0	0	0	0	0	0	0	0	0	0	0
1599	0	0	0	0	0	0	0	0	0	0	0	0	0	0	0
1600	0	0	0	0	0	0	0	0	0	0	0	0	0	0	0
1601	0	0	0	0	0	0	0	0	0	0	0	0	0	0	0
1602	0	0	0	0	0	0	0	0	0	0	0	0	0	0	0
1603	0	0	0	0	0	0	0	0	0	0	0	0	0	0	0
1604	0	0	0	0	0	0	0	0	0	0	0	0	0	0	0
1605	0	0	0	0	0	0	0	0	0	0	0	0	0	0	0
1606	0	0	0	0	0	0	0	0	0	0	0	0	0	0	0
1607	0	0	0	0	0	0	0	0	0	0	0	0	0	0	0
1608	0	0	0	0	0	0	0	0	0	0	0	0	0	0	0
1609	0	0	0	0	0	0	0	0	0	0	0	0	0	0	0
1610	0	0	0	0	0	0	0	0	0	0	0	0	0	0	0
1611	0	0	0	0	0	0	0	0	0	0	0	0	0	0	0
1612	0	0	0	0	0	0	0	0	0	0	0	0	0	0	0
1613	0	0	0	0	0	0	0	0	0	0	0	0	0	0	0
1614	0	0	0	0	0	0	0	0	0	0	0	0	0	0	0
1615	0	0	0	0	0	0	0	0	0	0	0	0	0	0	0
1616	0	0	0	0	0	0	0	0	0	0	0	0	0	0	0
1617	0	0	0	0	0	0	0	0	0	0	0	0	0	0	0
1618	0	0	0	0	0	0	0	0	0	0	0	0	0	0	0
1619	0	0	0	0	0	0	0	0	0	0	0	0	0	0	0
1620	0	0	0	0	0	0	0	0	0	0	0	0	0	0	0
1621	0	0	0	0	0	0	0	0	0	0	0	0	0	0	0
1622	0	0	0	0	0	0	0	0	0	0	0	0	0	0	0
1623	0	0	0	0	0	0	0	0	0	0	0	0	0	0	0
1624	0	0	0	0	0	0	0	0	0	0	0	0	0	0	0
1625	0	0	0	0	0	0	0	0	0	0	0	0	0	0	0
1626	0	0	0	0	0	0	0	0	0	0	0	0	0	0	0
1627	0	0	0	0	0	0	0	0	0	0	0	0	0	0	0
1628	0	0	0	0	0	0	0	0	0	0	0	0	0	0	0
1629	0	0	0	0	0	0	0	0	0	0	0	0	0	0	0
1630	0	0	0	0	0	0	0	0	0	0	0	0	0	0	0
1631	0	0	0	0	0	0	0	0	0	0	0	0	0	0	0
1632	0	0	0	0	0	0	0	0	0	0	0	0	0	0	0
1633	0	0	0	0	0	0	0	0	0	0	0	0	0	0	0
1634	0	0	0	0	0	0	0	0	0	0	0	0	0	0	0
1635	0	0	0	0	0	0	0	0	0	0	0	0	0	0	0
1636	0	0	0	0	0	0	0	0	0	0	0	0	0	0	0
1637	0	0	0	0	0	0	0	0	0	0	0	0	0	0	0
1638	0	0	0	0	0	0	0	0	0	0	0	0	0	0	0
1639	0	0	0	0	0	0	0	0	0	0	0	0	0	0	0
1640	0	0	0	0	0	0	0	0	0	0	0	0	0	0	0
1641	0	0	0	0	0	0	0	0	0	0	0	0	0	0	0
1642	0	0	0	0	0	0	0	0	0	0	0	0	0	0	0
1643	0	0	0	0	0	0	0	0	0	0	0	0	0	0	0
1644	0	0	0	0	0	0	0	0	0	0	0	0	0	0	0
1645	0	0	0	0	0	0	0	0	0	0	0	0	0	0	0
1646	0	0	0	0	0	0	0	0	0	0	0	0	0	0	0
1647	0	0	0	0	0	0	0	0	0	0	0	0	0	0	0
1648	0	0	0	0	0	0	0	0	0	0	0	0	0	0	0
1649	0	0	0	0	0	0	0	0	0	0	0	0	0	0	0
1650	0	0	0	0	0	0	0	0	0	0	0	0	0	0	0
1651	0	0	0	0	0	0	0	0	0	0	0	0	0	0	0
1652	0	0	0	0	0	0	0	0	0	0	0	0	0	0	0
1653	0	0	0	0	0	0	0	0	0	0	0	0	0	0	0
1654	0	0	0	0	0	0	0	0	0	0	0	0	0	0	0
1655	0	0	0	0	0	0	0	0	0	0	0	0	0	0	0
1656	0	0	0	0	0	0	0	0	0	0	0	0	0	0	0
1657	0	0	0	0	0	0	0	0	0	0	0	0	0	0	0
1658	0	0	0	0	0	0	0	0	0	0	0	0	0	0	0
1659	0	0	0	0	0	0	0	0	0	0	0	0	0	0	0
1660	0	0	0	0	0	0	0	0	0	0	0	0	0	0	0
1661	0	0	0	0	0	0	0	0	0	0	0	0	0	0	0
1662	0	0	0	0	0	0	0	0	0	0	0	0	0	0	0
1663	0	0	0	0	0	0	0	0	0	0	0	0	0	0	0
1664	0	0	0	0	0	0	0	0	0	0	0	0	0	0	0
1665	0	0	0	0	0	0	0	0	0	0	0	0	0	0	0
1666	0	0	0	0	0	0	0	0	0	0	0	0	0	0	0
1667	0	0	0	0	0	0	0	0	0	0	0	0	0	0	0
1668	0	0	0	0	0	0	0	0	0	0	0	0	0	0	0
1669	0	0	0	0	0	0	0	0	0	0	0	0	0	0	0
1670	0	0	0	0	0	0	0	0	0	0	0	0	0	0	0
1671	0	0	0	0	0	0	0	0	0	0	0	0	0	0	0
1672	0	0	0	0	0	0	0	0	0	0	0	0	0	0	0
1673	0	0	0	0	0	0	0	0	0	0	0	0	0	0	0
1674	0	0	0	0	0	0	0	0	0	0	0	0	0	0	0
1675	0	0	0	0	0	0	0	0	0	0	0	0	0	0	0
1676	0	0	0	0	0	0	0	0	0	0	0	0	0	0	0
1677	0	0	0	0	0	0	0	0	0	0	0	0	0	0	0
1678	0	0	0	0	0	0	0	0	0	0	0	0	0	0	0
1679	0	0	0	0	0	0	0	0	0	0	0	0	0	0	0
1680	0	0	0	0	0	0	0	0	0	0	0	0	0	0	0
1681	0	0	0	0	0	0	0	0	0	0	0	0	0	0	0
1682	0	0	0	0	0	0	0	0	0	0	0	0	0	0	0
1683	0	0	0	0	0	0	0	0	0	0	0	0	0	0	0
1684	0	0	0	0	0	0	0	0	0	0	0	0	0	0	0
1685	0	0	0	0	0	0	0	0	0	0	0	0	0	0	0
1686	0	0	0	0	0	0	0	0	0	0	0	0	0	0	0
1687	0	0	0	0	0	0	0	0	0	0	0	0	0	0	0
1688	0	0	0	0	0	0	0	0	0	0	0	0	0	0	0
1689	0	0	0	0	0	0	0	0	0	0	0	0	0	0	0
1690	0	0	0	0	0	0	0	0	0	0	0	0	0	0	0
1691	0	0	0	0	0	0	0	0	0	0	0	0	0	0	0
1692	0	0	0	0	0	0	0	0	0	0	0	0	0	0	0
1693	0	0	0	0	0	0	0	0	0	0	0	0	0	0	0
1694	0	0	0	0	0	0	0	0	0	0	0	0	0	0	0
1695	0	0	0	0	0	0	0	0	0	0	0	0	0	0	0
1696	0	0	0	0	0	0	0	0	0	0	0	0	0	0	0
1697	0	0	0	0	0	0	0	0	0	0	0	0	0	0	0
1698	0	0	0	0	0	0	0	0	0	0	0	0	0	0	0
1699	0	0	0	0	0	0	0	0	0	0	0	0	0	0	0
1700	0	0	0	0	0	0	0	0	0	0	0	0	0	0	0
1701	0	0	0	0	0	0	0	0	0	0	0	0	0	0	0
1702	0	0	0	0	0	0	0	0	0	0	0	0	0	0	0
1703	0	0	0	0	0	0	0	0	0	0	0	0	0	0	0
1704	0	0	0	0	0	0	0	0	0	0	0	0	0	0	0
1705	0	0	0	0	0	0	0	0	0	0	0	0	0	0	0
1706	0	0	0	0	0	0	0	0	0	0	0	0	0	0	0
1707	0	0	0	0	0	0	0	0	0	0	0	0	0	0	0
1708	0	0	0	0	0	0	0	0	0	0	0	0	0	0	0
1709	0	0	0	0	0	0	0	0	0	0	0	0	0	0	0
1710	0	0	0	0	0	0	0	0	0	0	0	0	0	0	0
1711	0	0	0	0	0	0	0	0	0	0	0	0	0	0	0
1712	0	0	0	0	0	0	0	0	0	0	0	0	0	0	0
1713	0	0	0	0	0	0	0	0	0	0	0	0	0	0	0
1714	0	0	0	0	0	0	0	0	0	0	0	0	0	0	0
1715	0	0	0	0	0	0	0	0	0	0	0	0	0	0	0
1716	0	0	0	0	0	0	0	0	0	0	0	0	0	0	0
1717	0	0	0	0	0	0	0	0	0	0	0	0	0	0	0
1718	0	0	0	0	0	0	0	0	0	0	0	0	0	0	0
1719	0	0	0	0	0	0	0	0	0	0	0	0	0	0	0
1720	0	0	0	0	0	0	0	0	0	0	0	0	0	0	0
1721	0	0	0	0	0	0	0	0	0	0	0	0	0	0	0
1722	0	0	0	0	0	0	0	0	0	0	0	0	0	0	0
1723	0	0	0	0	0	0	0	0	0	0	0	0	0	0	0
1724	0	0	0	0	0	0	0	0	0	0	0	0	0	0	0
1725	0	0	0	0	0	0	0	0	0	0	0	0	0	0	0
1726	0	0	0	0	0	0	0	0	0	0	0	0	0	0	0
1727	0	0	0	0	0	0	0	0	0	0	0	0	0	0	0
1728	0	0	0	0	0	0	0	0	0	0	0	0	0	0	0
1729	0	0	0	0	0	0	0	0	0	0	0	0	0	0	0
1730	0	0	0	0	0	0	0	0	0	0	0	0	0	0	0
1731	0	0	0	0	0	0	0	0	0	0	0	0	0	0	0
1732	0	0	0	0	0	0	0	0	0	0	0	0	0	0	0
1733	0	0	0	0	0	0	0	0	0	0	0	0	0	0	0
1734	0	0	0	0	0	0	0	0	0	0	0	0	0	0	0
1735	0	0	0	0	0	0	0	0	0	0	0	0	0	0	0
1736	0	0	0	0	0	0	0	0	0	0	0	0	0	0	0
1737	0	0	0	0	0	0	0	0	0	0	0	0	0	0	0
1738	0	0	0	0	0	0	0	0	0	0	0	0	0	0	0
1739	0	0	0	0	0	0	0	0	0	0	0	0	0	0	0
1740	0	0	0	0	0	0	0	0	0	0	0	0	0	0	0
1741	0	0	0	0	0	0	0	0	0	0	0	0	0	0	0
1742	0	0	0	0	0	0	0	0	0	0	0	0	0	0	0
1743	0	0	0	0	0	0	0	0	0	0	0	0	0	0	0
1744	0	0	0	0	0	0	0	0	0	0	0	0	0	0	0
1745	0	0	0	0	0	0	0	0	0	0	0	0	0	0	0
1746	0	0	0	0	0	0	0	0	0	0	0	0	0	0	0
1747	0	0	0	0	0	0	0	0	0	0	0	0	0	0	0
1748	0	0	0	0	0	0	0	0	0	0	0	0	0	0	0
1749	0	0	0	0	0	0	0	0	0	0	0	0	0	0	0
1750	0	0	0	0	0	0	0	0	0	0	0	0	0	0	0
1751	0	0	0	0	0	0	0	0	0	0	0	0	0	0	0
1752	0	0	0	0	0	0	0	0	0	0	0	0	0	0	0
1753	0	0	0	0	0	0	0	0	0	0	0	0	0	0	0
1754	0	0	0	0	0	0	0	0	0	0	0	0	0	0	0
1755	0	0	0	0	0	0	0	0	0	0	0	0	0	0	0
1756	0	0	0	0	0	0	0	0	0	0	0	0	0	0	0
1757	0	0	0	0	0	0	0	0	0	0	0	0	0	0	0
1758	0	0	0	0	0	0	0	0	0	0	0	0	0	0	0
1759	0	0	0	0	0	0	0	0	0	0	0	0	0	0	0
1760	0	0	0	0	0	0	0	0	0	0	0	0	0	0	0
1761	0	0	0	0	0	0	0	0	0	0	0	0	0	0	0
1762	0	0	0	0	0	0	0	0	0	0	0	0	0	0	0
1763	0	0	0	0	0	0	0	0	0	0	0	0	0	0	0
1764	0	0	0	0	0	0	0	0	0	0	0	0	0	0	0
1765	0	0	0	0	0	0	0	0	0	0	0	0	0	0	0
1766	0	0	0	0	0	0	0	0	0	0	0	0	0	0	0
1767	0	0	0	0	0	0	0	0	0	0	0	0	0	0	0
1768	0	0	0	0	0	0	0	0	0	0	0	0	0	0	0
1769	0	0	0	0	0	0	0	0	0	0	0	0	0	0	0
1770	0	0	0	0	0	0	0	0	0	0	0	0	0	0	0
1771	0	0	0	0	0	0	0	0	0	0	0	0	0	0	0
1772	0	0	0	0	0	0	0	0	0	0	0	0	0	0	0
1773	0	0	0	0	0	0	0	0	0	0	0	0	0	0	0
1774	0	0	0	0	0	0	0	0	0	0	0	0	0	0	0
1775	0	0	0	0	0	0	0	0	0	0	0	0	0	0	0
1776	0	0	0	0	0	0	0	0	0	0	0	0	0	0	0
1777	0	0	0	0	0	0	0	0	0	0	0	0	0	0	0
1778	0	0	0	0	0	0	0	0	0	0	0	0	0	0	0
1779	0	0	0	0	0	0	0	0	0	0	0	0	0	0	0
1780	0	0	0	0	0	0	0	0	0	0	0	0	0	0	0
1781	0	0	0	0	0	0	0	0	0	0	0	0	0	0	0
1782	0	0	0	0	0	0	0	0	0	0	0	0	0	0	0
1783	0	0	0	0	0	0	0	0	0	0	0	0	0	0	0
1784	0	0	0	0	0	0	0	0	0	0	0	0	0	0	0
1785	0	0	0	0	0	0	0	0	0	0	0	0	0	0	0
1786	0	0	0	0	0	0	0	0	0	0	0	0	0	0	0
1787	0	0	0	0	0	0	0	0	0	0	0	0	0	0	0
1788	0	0	0	0	0	0	0	0	0	0	0	0	0	0	0
1789	0	0	0	0	0	0	0	0	0	0	0	0	0	0	0
1790	0	0	0	0	0	0	0	0	0	0	0	0	0	0	0
1791	0	0	0	0	0	0	0	0	0	0	0	0	0	0	0
1792	0	0	0	0	0	0	0	0	0	0	0	0	0	0	0
1793	0	0	0	0	0	0	0	0	0	0	0	0	0	0	0
1794	0	0	0	0	0	0	0	0	0	0	0	0	0	0	0
1795	0	0	0	0	0	0	0	0	0	0	0	0	0	0	0
1796	0	0	0	0	0	0	0	0	0	0	0	0	0	0	0
1797	0	0	0	0	0	0	0	0	0	0	0	0	0	0	0
1798	0	0	0	0	0	0	0	0	0	0	0	0	0	0	0
1799	0	0	0	0	0	0	0	0	0	0	0	0	0	0	0
1800	0	0	0	0	0	0	0	0	0	0	0	0	0	0	0
1801	0	0	0	0	0	0	0	0	0	0	0	0	0	0	0
1802	0	0	0	0	0	0	0	0	0	0	0	0	0	0	0
1803	0	0	0	0	0	0	0	0	0	0	0	0	0	0	0
1804	0	0	0	0	0	0	0	0	0	0	0	0	0	0	0
1805	0	0	0	0	0	0	0	0	0	0	0	0	0	0	0
1806	0	0	0	0	0	0	0	0	0	0	0	0	0	0	0
1807	0	0	0	0	0	0	0	0	0	0	0	0	0	0	0
1808	0	0	0	0	0	0	0	0	0	0	0	0	0	0	0
1809	0	0	0	0	0	0	0	0	0	0	0	0	0	0	0
1810	0	0	1	0	0	0	0	0	0	0	0	0	1	0	1
1811	0	0	0	0	0	0	0	0	0	0	0	0	0	0	0
1812	0	0	0	0	0	0	0	0	0	0	0	0	0	0	0
1813	0	0	0	0	0	0	0	0	0	0	0	0	0	0	0
1814	0	0	0	0	0	0	0	0	0	0	0	0	0	0	0
1815	0	0	0	0	0	0	0	0	0	0	0	0	0	0	0
1816	0	0	0	0	0	0	0	0	0	0	0	0	0	0	0
1817	0	0	0	0	0	0	0	0	0	0	0	0	0	0	0
1818	0	0	0	0	0	0	0	0	0	0	0	0	0	0	0
1819	0	0	0	0	0	0	0	0	0	0	0	0	0	0	0
1820	0	0	0	0	0	0	0	0	0	0	0	0	0	0	0
1821	0	0	0	0	0	0	0	0	0	0	0	0	0	0	0
1822	0	0	0	0	0	0	0	0	0	0	0	0	0	0	0
1823	0	0	0	0	0	0	0	0	0	0	0	0	0	0	0
1824	0	0	0	0	0	0	0	0	0	0	0	0	0	0	0
1825	0	0	0	0	0	0	0	0	0	0	0	0	0	0	0
1826	0	0	0	0	0	0	0	0	0	0	0	0	0	0	0
1827	0	0	0	0	0	0	0	0	0	0	0	0	0	0	0
1828	0	0	0	0	0	0	0	0	0	0	0	0	0	0	0
1829	0	0	0	0	0	0	0	0	0	0	0	0	0	0	0
1830	0	0	0	0	0	0	0	0	0	0	0	0	0	0	0
1831	0	0	0	0	0	0	0	0	0	0	0	0	0	0	0
1832	0	0	0	0	0	0	0	0	0	0	0	0	0	0	0
1833	0	0	0	0	0	0	0	0	0	0	0	0	0	0	0
1834	0	0	0	0	0	0	0	0	0	0	0	0	0	0	0
1835	0	0	0	0	0	0	0	0	0	0	0	0	0	0	0
1836	0	0	0	0	0	0	0	0	0	0	0	0	0	0	0
1837	0	0	0	0	0	0	0	0	0	0	0	0	0	0	0
1838	0	0	0	0	0	0	0	0	0	0	0	0	0	0	0
1839	0	0	0	0	0	0	0	0	0	0	0	0	0	0	0
1840	0	0	0	0	0	0	0	0	0	0	0	0	0	0	0
1841	0	0	0	0	0	0	0	0	0	0	0	0	0	0	0
1842	0	0	0	0	0	0	0	0	0	0	0	0	0	0	0
1843	0	0	0	0	0	0	0	0	0	0	0	0	0	0	0
1844	0	0	0	0	0	0	0	0	0	0	0	0	0	0	0
1845	0	0	0	0	0	0	0	0	0	0	0	0	0	0	0
1846	0	0	0	0	0	0	0	0	0	0	0	0	0	0	0
1847	0	0	0	0	0	0	0	0	0	0	0	0	0	0	0
1848	0	0	0	0	0	0	0	0	0	0	0	0	0	0	0
1849	0	0	0	0	0	0	0	0	0	0	0	0	0	0	0
1850	0	0	0	0	0	0	0	0	0	0	0	0	0	0	0
1851	0	0	0	0	0	0	0	0	0	0	0	0	0	0	0
1852	0	0	0	0	0	0	0	0	0	0	0	0	0	0	0
1853	0	0	0	0	0	0	0	0	0	0	0	0	0	0	0
1854	0	0	0	0	0	0	0	0	0	0	0	0	0	0	0
1855	0	0	0	0	0	0	0	0	0	0	0	0	0	0	0
1856	0	0	0	0	0	0	0	0	0	0	0	0	0	0	0
1857	0	0	0	0	0	0	0	0	0	0	0	0	0	0	0
1858	0	0	0	0	0	0	0	0	0	0	0	0	0	0	0
1859	0	0	0	0	0	0	0	0	0	0	0	0	0	0	0
1860	0	0	0	0	0	0	0	0	0	0	0	0	0	0	0
1861	0	0	0	0	0	0	0	0	0	0	0	0	0	0	0
1862	0	0	0	0	0	0	0	0	0	0	0	0	0	0	0
1863	0	0	0	0	0	0	0	0	0	0	0	0	0	0	0
1864	0	0	0	0	0	0	0	0	0	0	0	0	0	0	0
1865	0	0	0	0	0	0	0	0	0	0	0	0	0	0	0
1866	0	0	0	0	0	0	0	0	0	0	0	0	0	0	0
1867	0	0	0	0	0	0	0	0	0	0	0	0	0	0	0
1868	0	0	0	0	0	0	0	0	0	0	0	0	0	0	0
1869	0	0	0	0	0	0	0	0	0	0	0	0	0	0	0
1870	0	0	0	0	0	0	0	0	0	0	0	0	0	0	0
1871	0	0	0	0	0	0	0	0	0	0	0	0	0	0	0
1872	0	0	0	0	0	0	0	0	0	0	0	0	0	0	0
1873	0	0	0	0	0	0	0	0	0	0	0	0	0	0	0
1874	0	0	0	0	0	0	0	0	0	0	0	0	0	0	0
1875	0	0	0	0	0	0	0	0	0	0	0	0	0	0	0
1876	0	0	0	0	0	0	0	0	0	0	0	0	0	0	0
1877	0	0	0	0	0	0	0	0	0	0	0	0	0	0	0
1878	0	0	0	0	0	0	0	0	0	0	0	0	0	0	0
1879	0	0	0	0	0	0	0	0	0	0	0	0	0	0	0
1880	0	0	0	0	0	0	0	0	0	0	0	0	0	0	0
1881	0	0	0	0	0	0	0	0	0	0	0	0	0	0	0
1882	0	0	0	0	0	0	0	0	0	0	0	0	0	0	0
1883	0	0	0	0	0	0	0	0	0	0	0	0	0	0	0
1884	0	0	0	0	0	0	0	0	0	0	0	0	0	0	0
1885	0	0	0	0	0	0	0	0	0	0	0	0	0	0	0
1886	0	0	0	0	0	0	0	0	0	0	0	0	0	0	0
1887	0	0	0	0	0	0	0	0	0	0	0	0	0	0	0
1888	0	0	0	0	0	0	0	0	0	0	0	0	0	0	0
1889	0	0	0	0	0	0	0	0	0	0	0	0	0	0	0
1890	0	0	0	0	0	0	0	0	0	0	0	0	0	0	0
1891	0	0	0	0	0	0	0	0	0	0	0	0	0	0	0
1892	0	0	0	0	0	0	0	0	0	0	0	0	0	0	0
1893	0	0	0	0	0	0	0	0	0	0	0	0	0	0	0
1894	0	0	0	0	0	0	0	0	0	0	0	0	0	0	0
1895	0	0	0	0	0	0	0	0	0	0	0	0	0	0	0
1896	0	0	0	0	0	0	0	0	0	0	0	0	0	0	0
1897	0	0	0	0	0	0	0	0	0	0	0	0	0	0	0
1898	0	0	0	0	0	0	0	0	0	0	0	0	0	0	0
1899	0	0	0	0	0	0	0	0	0	0	0	0	0	0	0
1900	0	0	0	0	0	0	0	0	0	0	0	0	0	0	0
1901	0	0	0	0	0	0	0	0	0	0	0	0	0	0	0
1902	0	0	0	0	0	0	0	0	0	0	0	0	0	0	0
1903	0	0	0	0	0	0	0	0	0	0	0	0	0	0	0
1904	0	0	0	0	0	0	0	0	0	0	0	0	0	0	0
1905	0	0	0	0	0	0	0	0	0	0	0	0	0	0	0
1906	0	0	0	0	0	0	0	0	0	0	0	0	0	0	0
1907	0	0	0	0	0	0	0	0	0	0	0	0	0	0	0
1908	0	0	0	0	0	0	0	0	0	0	0	0	0	0	0
1909	0	0	0	0	0	0	0	0	0	0	0	0	0	0	0
1910	0	0	0	0	0	0	0	0	0	0	0	0	0	0	0
1911	0	0	0	0	0	0	0	0	0	0	0	0	0	0	0
1912	0	0	0	0	0	0	0	0	0	0	0	0	0	0	0
1913	0	0	0	0	0	0	0	0	0	0	0	0	0	0	0
1914	0	0	0	0	0	0	0	0	0	0	0	0	0	0	0
1915	0	0	0	0	0	0	0	0	0	0	0	0	0	0	0
1916	0	0	0	0	0	0	0	0	0	0	0	0	0	0	0
1917	0	0	0	0	0	0	0	0	0	0	0	0	0	0	0
1918	0	0	0	0	0	0	0	0	0	0	0	0	0	0	0
1919	0	0	0	0	0	0	0	0	0	0	0	0	0	0	0
1920	0	0	0	0	0	0	0	0	0	0	0	0	0	0	0
1921	0	0	0	0	0	0	0	0	0	0	0	0	0	0	0
1922	0	0	0	0	0	0	0	0	0	0	0	0	0	0	0
1923	0	0	0	0	0	0	0	0	0	0	0	0	0	0	0
1924	0	0	0	0	0	0	0	0	0	0	0	0	0	0	0
1925	0	0	0	0	0	0	0	0	0	0	0	0	0	0	0
1926	0	0	0	0	0	0	0	0	0	0	0	0	0	0	0
1927	0	0	0	0	0	0	0	0	0	0	0	0	0	0	0
1928	0	0	0	0	0	0	0	0	0	0	0	0	0	0	0
1929	0	0	0	0	0	0	0	0	0	0	0	0	0	0	0
1930	0	0	0	0	0	0	0	0	0	0	0	0	0	0	0
1931	0	0	0	0	0	0	0	0	0	0	0	0	0	0	0
1932	0	0	0	0	0	0	0	0	0	0	0	0	0	0	0
1933	0	0	0	0	0	0	0	0	0	0	0	0	0	0	0
1934	0	0	0	0	0	0	0	0	0	0	0	0	0	0	0
1935	0	0	0	0	0	0	0	0	0	0	0	0	0	0	0
1936	0	0	0	0	0	0	0	0	0	0	0	0	0	0	0
1937	0	0	0	0	0	0	0	0	0	0	0	0	0	0	0
1938	0	0	0	0	0	0	0	0	0	0	0	0	0	0	0
1939	0	0	0	0	0	0	0	0	0	0	0	0	0	0	0
1940	0	0	0	0	0	0	0	0	0	0	0	0	0	0	0
1941	0	0	0	0	0	0	0	0	0	0	0	0	0	0	0
1942	0	0	0	0	0	0	0	0	0	0	0	0	0	0	0
1943	0	0	0	0	0	0	0	0	0	0	0	0	0	0	0
1944	0	0	0	0	0	0	0	0	0	0	0	0	0	0	0
1945	0	0	0	0	0	0	0	0	0	0	0	0	0	0	0
1946	0	0	0	0	0	0	0	0	0	0	0	0	0	0	0
1947	0	0	0	0	0	0	0	0	0	0	0	0	0	0	0
1948	0	0	0	0	0	0	0	0	0	0	0	0	0	0	0
1949	0	0	0	0	0	0	0	0	0	0	0	0	0	0	0
1950	0	0	0	0	0	0	0	0	0	0	0	0	0	0	0
1951	0	0	0	0	0	0	0	0	0	0	0	0	0	0	0
1952	0	0	0	0	0	0	0	0	0	0	0	0	0	0	0
1953	0	0	0	0	0	0	0	0	0	0	0	0	0	0	0
1954	0	0	0	0	0	0	0	0	0	0	0	0	0	0	0
1955	0	0	0	0	0	0	0	0	0	0	0	0	0	0	0
1956	0	0	0	0	0	0	0	0	0	0	0	0	0	0	0
1957	0	0	0	0	0	0	0	0	0	0	0	0	0	0	0
1958	0	0	0	0	0	0	0	0	0	0	0	0	0	0	0
1959	0	0	0	0	0	0	0	0	0	0	0	0	0	0	0
1960	0	0	0	0	0	0	0	0	0	0	0	0	0	0	0
1961	0	0	0	0	0	0	0	0	0	0	0	0	0	0	0
1962	0	0	0	0	0	0	0	0	0	0	0	0	0	0	0
1963	0	0	0	0	0	0	0	0	0	0	0	0	0	0	0
1964	0	0	0	0	0	0	0	0	0	0	0	0	0	0	0
1965	0	0	0	0	0	0	0	0	0	0	0	0	0	0	0
1966	0	0	0	0	0	0	0	0	0	0	0	0	0	0	0
1967	0	0	0	0	0	0	0	0	0	0	0	0	0	0	0
1968	0	0	0	0	0	0	0	0	0	0	0	0	0	0	0
1969	0	0	0	0	0	0	0	0	0	0	0	0	0	0	0
1970	0	0	0	0	0	0	0	0	0	0	0	0	0	0	0
1971	0	0	0	0	0	0	0	0	0	0	0	0	0	0	0
1972	0	0	0	0	0	0	0	0	0	0	0	0	0	0	0
1973	0	0	0	0	0	0	0	0	0	0	0	0	0	0	0
1974	0	0	0	0	0	0	0	0	0	0	0	0	0	0	0
1975	0	0	0	0	0	0	0	0	0	0	0	0	0	0	0
1976	0	0	0	0	0	0	0	0	0	0	0	0	0	0	0
1977	0	0	0	0	0	0	0	0	0	0	0	0	0	0	0
1978	0	0	0	0	0	0	0	0	0	0	0	0	0	0	0
1979	0	0	0	0	0	0	0	0	0	0	0	0	0	0	0
1980	0	0	0	0	0	0	0	0	0	0	0	0	0	0	0
1981	0	0	0	0	0	0	0	0	0	0	0	0	0	0	0
1982	0	0	0	0	0	0	0	0	0	0	0	0	0	0	0
1983	0	0	0	0	0	0	0	0	0	0	0	0	0	0	0
1984	0	0	0	0	0	0	0	0	0	0	0	0	0	0	0
1985	0	0	0	0	0	0	0	0	0	0	0	0	0	0	0
1986	0	0	0	0	0	0	0	0	0	0	0	0	0	0	0
1987	0	0	0	0	0	0	0	0	0	0	0	0	0	0	0
1988	0	0	0	0	0	0	0	0	0	0	0	0	0	0	0
1989	0	0	0	0	0	0	0	0	0	0	0	0	0	0	0
1990	0	0	0	0	0	0	0	0	0	0	0	0	0	0	0
1991	0	0	0	0	0	0	0	0	0	0	0	0	0	0	0
1992	0	0	0	0	0	0	0	0	0	0	0	0	0	0	0
1993	0	0	0	0	0	0	0	0	0	0	0	0	0	0	0
1994	0	0	0	0	0	0	0	0	0	0	0	0	0	0	0
1995	0	0	0	0	0	0	0	0	0	0	0	0	0	0	0
1996	0	0	0	0	0	0	0	0	0	0	0	0	0	0	0
1997	0	0	0	0	0	0	0	0	0	0	0	0	0	0	0
1998	0	0	0	0	0	0	0	0	0	0	0	0	0	0	0
1999	0	0	0	0	0	0	0	0	0	0	0	0	0	0	0
[truncated: 1,299 more rows]

## Sheet: CH42 insert BPO-17
position	20nt_fwd	21nt_fwd	22nt_fwd	23nt_fwd	24nt_fwd	25nt_fwd	20nt_rev	21nt_rev	22nt_rev	23nt_rev	24nt_rev	25nt_rev	total_forward	total_reverse	total reads	Position
1192	1	802	25	9	257	0	0	0	-1	0	-1	0	1094	-2	1096	1
1193	14	29	70	101	615	0	0	-1	-3	0	0	0	829	-4	833	2
1194	3	56	37	52	0	0	-1	0	0	0	-1	0	148	-2	150	3
1195	0	2	10	0	0	0	0	0	0	0	-1	0	12	-1	13	4
1196	5	84	1	0	8	0	0	0	-1	0	0	0	98	-1	99	5
1197	8	0	0	0	0	0	0	0	0	0	0	0	8	0	8	6
1198	0	0	0	3	4	0	-1	-3	-6	-4	-18	0	7	-32	39	7
1199	0	4	0	1	427	3	0	-1	0	0	-4	0	435	-5	440	8
1200	1	8	8	59	845	1	-1	-3	-8	0	-7	0	922	-19	941	9
1201	3	21	121	161	147	0	-1	-5	-1	-1	-6	0	453	-14	467	10
1202	1	1325	929	66	46	5	0	0	0	0	0	0	2372	0	2372	11
1203	370	433	106	17	1652	1	0	0	0	0	0	0	2579	0	2579	12
1204	100	494	45	76	200	3	0	0	0	0	-1	0	918	-1	919	13
1205	33	114	467	17	362	1	-1	-1	-3	-5	-4	0	994	-14	1008	14
1206	5	718	30	17	51	0	0	-1	-2	0	-1	0	821	-4	825	15
1207	72	175	24	7	1	0	-9	-18	-4	-1	-1	0	279	-33	312	16
1208	5	50	85	0	20	0	-1	-2	-3	-1	-6	0	160	-13	173	17
1209	2	38	2	9	129	1	0	-1	-2	-1	-1	0	181	-5	186	18
1210	10	2	5	73	128	1	-3	-4	0	0	0	0	219	-7	226	19
1211	1	49	21	53	164	0	0	0	-1	0	-1	0	288	-2	290	20
1212	10	252	79	40	485	0	0	-2	0	0	-1	0	866	-3	869	21
1213	3	439	69	12	89	1	0	0	0	0	0	0	613	0	613	22
1214	11	284	130	0	89	0	0	0	0	0	0	0	514	0	514	23
1215	12	98	21	10	134	0	0	0	0	-1	-1	0	275	-2	277	24
1216	2	15	9	6	14	0	0	0	0	0	-7	0	46	-7	53	25
1217	2	14	32	5	25	0	0	0	-1	-2	-2	0	78	-5	83	26
1218	1	15	0	8	0	0	0	-4	-3	0	-7	0	24	-14	38	27
1219	2	3	4	0	8	0	-1	0	-2	-2	0	0	17	-5	22	28
1220	0	1	0	1	2	0	-1	-30	-27	0	0	0	4	-58	62	29
1221	0	0	0	0	23	2	-4	-14	-1	0	-2	0	25	-21	46	30
1222	0	1	1	2	256	0	0	-6	-6	-5	-26	0	260	-43	303	31
1223	0	5	101	34	247	1	-1	-3	-1	0	-2	0	388	-7	395	32
1224	0	180	597	46	1108	0	-2	-7	-6	0	-1	0	1931	-16	1947	33
1225	8	116	14	22	36	0	-4	-21	-1	0	-4	0	196	-30	226	34
1226	22	304	325	7	7	0	0	0	0	0	0	0	665	0	665	35
1227	41	136	25	1	11	0	0	0	0	0	0	0	214	0	214	36
1228	4	10	0	0	0	0	0	0	0	0	-1	0	14	-1	15	37
1229	2	0	0	0	0	0	0	0	0	0	0	0	2	0	2	38
1230	1	3	2	0	13	0	0	0	0	0	0	0	19	0	19	39
1231	0	1	0	0	0	0	0	0	0	0	-15	0	1	-15	16	40
1232	0	6	3	1	7	0	0	-9	-6	-5	-9	0	17	-29	46	41
1233	0	4	4	2	7	0	-3	-64	-243	-18	-223	-10	17	-561	578	42
1234	0	2	0	2	0	0	0	-6	0	0	-2	0	4	-8	12	43
1235	0	128	131	3	0	0	0	-14	-72	-9	0	0	262	-95	357	44
1236	13	22	9	17	0	0	0	-22	-20	0	0	0	61	-42	103	45
1237	11	38	119	0	0	0	0	-77	0	0	0	0	168	-77	245	46
1238	2	74	6	0	1	0	-1	-2	0	0	-1	0	83	-4	87	47
1239	6	16	0	0	2	0	0	0	0	0	0	0	24	0	24	48
1240	1	0	0	0	0	0	0	0	-1	0	-1	0	1	-2	3	49
1241	0	1	2	0	0	0	0	0	0	0	0	0	3	0	3	50
1242	0	1	4	0	1	0	0	-2	-1	0	0	0	6	-3	9	51
1243	0	1	1	0	0	0	0	0	0	0	0	0	2	0	2	52
1244	0	1	0	0	0	0	0	-3	-2	0	0	0	1	-5	6	53
1245	2	15	2	0	1	0	0	-1	-1	0	-23	0	20	-25	45	54
1246	0	1	0	1	1	0	-1	-32	-72	-10	-50	0	3	-165	168	55
1247	1	8	2	0	1	0	-2	-139	-69	-9	-8	0	12	-227	239	56
1248	0	2	0	2	11	0	-51	-2684	-494	-20	-213	-5	15	-3467	3482	57
1249	0	1	0	2	8	0	-44	-1540	-145	-95	-1552	-9	11	-3385	3396	58
1250	0	2	1	1	7	0	-1	-5	-8	0	-1	0	11	-15	26	59
1251	1	29	8	1	4	0	-1	-4	-2	-1	-3	0	43	-11	54	60
1252	2	3	3	0	0	0	0	-1	-1	0	-4	0	8	-6	14	61
1253	2	20	0	0	7	0	0	-4	-2	-1	-3	0	29	-10	39	62
1254	0	0	0	4	8	0	0	-1	0	0	-1	0	12	-2	14	63
1255	0	0	3	2	2	0	-1	-7	-3	-3	-28	-2	7	-44	51	64
1256	0	0	2	0	11	0	0	-2	0	0	-12	0	13	-14	27	65
1257	0	4	1	1	41	0	-2	-11	-3	-1	-22	0	47	-39	86	66
1258	0	0	6	5	5	0	0	-9	-8	-5	-21	0	16	-43	59	67
1259	1	13	15	65	38	1	0	-3	-1	0	-4	0	133	-8	141	68
1260	6	78	82	18	136	0	0	-1	-2	0	-1	0	320	-4	324	69
1261	71	98	24	52	63	0	0	-4	0	0	0	0	308	-4	312	70
1262	11	31	25	41	276	3	0	-1	0	0	-1	0	387	-2	389	71
1263	0	15	38	27	185	0	0	0	-1	0	0	0	265	-1	266	72
1264	2	49	208	24	92	1	0	-1	0	0	-4	0	376	-5	381	73
1265	5	343	74	10	182	0	0	-1	0	-1	0	0	614	-2	616	74
1266	5	46	24	17	142	0	-1	-4	-3	0	-2	0	234	-10	244	75
1267	1	76	17	8	101	0	0	-2	-1	0	-3	0	203	-6	209	76
1268	3	10	9	5	9	1	0	-3	-1	0	0	0	37	-4	41	77
1269	0	2	5	2	22	0	0	-2	0	0	0	0	31	-2	33	78
1270	1	8	4	21	5	0	-1	-7	0	0	-2	0	39	-10	49	79
1271	1	10	3	3	7	0	0	0	0	-1	-2	0	24	-3	27	80
1272	0	8	1	3	27	2	0	-2	0	0	-5	0	41	-7	48	81
1273	1	3	0	11	90	1	0	0	0	0	-6	0	106	-6	112	82
1274	0	10	4	16	195	0	0	-1	-2	-1	0	0	225	-4	229	83
1275	3	9	57	43	37	0	0	-2	0	0	-2	0	149	-4	153	84
1276	6	58	24	25	31	0	0	0	0	0	-2	0	144	-2	146	85
1277	4	47	10	0	97	19	-1	-1	-2	0	-2	0	177	-6	183	86
1278	5	38	3	7	1549	3	0	-4	-5	0	-3	0	1605	-12	1617	87
1279	0	2	16	44	512	1	0	0	0	0	0	0	575	0	575	88
1280	0	24	103	16	213	4	0	-1	0	0	0	0	360	-1	361	89
1281	1	40	29	20	450	0	0	-2	0	-1	-2	0	540	-5	545	90
1282	0	9	5	5	12	1	0	0	0	0	0	0	32	0	32	91
1283	0	8	5	2	29	0	0	0	0	-1	0	0	44	-1	45	92
1284	0	6	1	3	1	0	0	0	0	0	0	0	11	0	11	93
1285	0	10	32	3	20	0	0	-1	0	0	0	0	65	-1	66	94
1286	1	16	1	1	4	0	0	0	-1	0	-2	0	23	-3	26	95
1287	3	13	2	1	4	0	0	0	-1	0	-1	0	23	-2	25	96
1288	0	3	1	2	5	0	0	0	0	0	-3	0	11	-3	14	97
1289	0	9	5	2	18	0	0	0	-1	0	-39	0	34	-40	74	98
1290	0	0	0	7	202	0	0	-1	0	-6	-1	0	209	-8	217	99
1291	0	1	0	6	1	0	-1	-2	-15	0	-1	0	8	-19	27	100
1292	2	8	4	0	1	0	0	-13	0	0	-3	0	15	-16	31	101
1293	0	16	0	0	0	0	-4	-1	-2	-1	-9	0	16	-17	33	102
1294	1	0	0	1	0	0	0	0	0	-1	-8	0	2	-9	11	103
1295	0	1	0	2	0	0	0	-1	-1	0	-3	0	3	-5	8	104
1296	0	0	0	0	0	0	0	-1	-1	-1	-7	-1	0	-11	11	105
1297	0	0	0	0	0	0	0	-1	-3	-2	-13	0	0	-19	19	106
1298	0	0	0	0	1	0	0	-2	-2	0	-1	0	1	-5	6	107
1299	0	0	0	0	1	0	0	-8	-2	0	0	0	1	-10	11	108
1300	0	0	12	1	0	0	-2	-16	-11	-3	-17	0	13	-49	62	109
1301	1	4	0	0	1	0	0	-6	-1	0	-2	0	6	-9	15	110
1302	1	5	0	0	1	1	0	0	0	0	0	-2	8	-2	10	111
1303	1	0	0	0	4	0	0	0	-1	-1	-29	0	5	-31	36	112
1304	0	0	0	0	0	0	0	-1	-1	-2	-31	-2	0	-37	37	113
1305	0	0	0	0	0	0	-4	-58	-395	-61	-1835	0	0	-2353	2353	114
1306	0	1	0	0	39	0	0	-27	-16	-3	-44	0	40	-90	130	115
1307	0	0	0	5	63	0	0	-46	-22	-4	-4	0	68	-76	144	116
1308	0	0	2	0	1	0	-15	-809	-18	-1	-15	0	3	-858	861	117
1309	0	18	26	0	53	0	-63	-191	-41	-20	-121	0	97	-436	533	118
1310	0	76	8	4	0	0	0	0	0	0	0	0	88	0	88	119
1311	6	4	26	0	0	0	-8	-12	-2	0	-1	0	36	-23	59	120
1312	1	51	0	0	3	0	-5	-56	-24	-12	-94	0	55	-191	246	121
1313	13	0	0	0	4	0	-2	-56	-89	-8	-58	-1	17	-214	231	122
1314	0	0	0	1	2	1	0	-3	0	0	-2	0	4	-5	9	123
1315	0	0	0	0	2	0	0	-1	0	0	0	0	2	-1	3	124
1316	1	6	0	5	19	1	0	0	0	0	0	0	32	0	32	125
1317	0	0	14	4	59	0	0	-1	0	-1	-1	0	77	-3	80	126
1318	0	24	8	3	6	0	0	0	0	0	-6	0	41	-6	47	127
1319	2	40	25	1	0	0	0	-1	-1	0	-1	0	68	-3	71	128
1320	1	23	1	0	0	0	0	-1	-1	0	-6	0	25	-8	33	129
1321	4	1	0	0	0	0	-1	-9	-7	-2	-26	0	5	-45	50	130
1322	0	1	1	0	0	0	-1	-2	-2	0	-21	0	2	-26	28	131
1323	0	0	0	2	3	0	0	-2	-1	0	0	0	5	-3	8	132
1324	0	10	5	1	0	0	0	0	-5	0	0	0	16	-5	21	133
1325	0	0	0	0	0	0	0	-1	0	0	-1	0	0	-2	2	134
1326	0	0	0	0	3	0	0	0	0	0	0	0	3	0	3	135
1327	0	0	0	0	1	0	0	0	0	-1	-1	0	1	-2	3	136
1328	0	0	0	0	1	0	0	0	0	0	0	0	1	0	1	137
1329	1	13	2	1	4	0	0	0	0	0	0	0	21	0	21	138
1330	3	15	16	0	10	0	0	-1	0	0	-1	0	44	-2	46	139
1331	2	104	3	2	90	4	0	0	0	0	0	0	205	0	205	140
1332	2	8	7	7	467	1	0	0	0	0	-1	0	492	-1	493	141
1333	1	16	23	8	57	0	0	-4	-4	-3	-11	0	105	-22	127	142
1334	1	143	148	4	17	0	-1	0	0	0	-1	0	313	-2	315	143
1335	1	355	16	2	152	0	-1	0	0	0	-5	0	526	-6	532	144
1336	20	15	28	23	14	0	0	-1	0	-6	-9	0	100	-16	116	145
1337	1	93	122	1	0	0	0	-2	-3	0	-2	0	217	-7	224	146
1338	5	12	1	1	0	0	-1	-22	-19	-2	-9	0	19	-53	72	147
1339	6	4	0	0	0	0	-6	-26	-20	-8	-49	0	10	-109	119	148
1340	1	1	2	0	74	0	-1	-7	-1	0	-5	0	78	-14	92	149
1341	0	0	0	7	70	0	-1	-3	-3	-4	-10	-1	77	-22	99	150
1342	0	1	62	39	98	0	-15	-168	-47	-67	-1258	0	200	-1555	1755	151
1343	0	59	36	8	69	0	0	-20	-9	0	-4	0	172	-33	205	152
1344	1	93	19	12	86	1	0	-9	-102	-3	-8	-1	212	-123	335	153
1345	4	39	11	5	30	0	-1	-23	-4	-6	-27	0	89	-61	150	154
1346	0	7	6	4	13	0	0	-8	-1	-1	-2	0	30	-12	42	155
1347	1	1	8	0	14	0	-11	-213	-21	-3	-33	0	24	-281	305	156
1348	0	16	2	5	20	0	0	-22	-21	-8	-71	0	43	-122	165	157
1349	5	92	111	4	137	3	0	-20	-16	-11	-37	0	352	-84	436	158
1350	6	96	28	3	47	0	-1	0	-1	-2	-1	0	180	-5	185	159
1351	9	22	45	4	29	0	0	-1	-1	0	-4	0	109	-6	115	160
1352	1	21	3	5	7	0	0	-8	0	0	-1	0	37	-9	46	161
1353	12	8	11	42	28	1	-1	-6	-4	0	-11	-1	102	-23	125	162
1354	12	152	39	16	98	0	-1	-9	-3	-1	-12	0	317	-26	343	163
1355	12	7	3	8	19	0	0	-1	-1	0	-3	0	49	-5	54	164
1356	1	1	0	0	8	0	-1	-7	-1	0	-8	0	10	-17	27	165
1357	0	0	0	2	0	0	0	-22	-5	-3	-19	0	2	-49	51	166
1358	0	2	8	0	2	1	-1	-8	-2	-2	-6	0	13	-19	32	167
1359	0	1342	10	2	196	0	0	-11	0	0	-4	0	1550	-15	1565	168
1360	0	19	0	4	9	0	0	-3	-5	-3	-6	0	32	-17	49	169
1361	1	2	7	3	1	0	0	-11	-3	0	0	0	14	-14	28	170
1362	0	15	11	0	6	1	0	0	0	0	-2	0	33	-2	35	171
1363	3	34	101	6	138	0	0	-5	-3	-1	0	0	282	-9	291	172
1364	6	267	84	12	39	0	0	-3	0	0	0	0	408	-3	411	173
1365	11	86	52	17	38	1	0	-1	0	0	-2	0	205	-3	208	174
1366	5	76	2	3	3	0	0	-3	-5	-8	-207	0	89	-223	312	175
1367	22	248	316	8	1029	1	0	0	-1	-2	-7	0	1624	-10	1634	176
1368	21	308	24	161	47	0	0	-22	-6	-1	-26	0	561	-55	616	177
1369	6	8	57	2	32	1	-2	-49	-37	-10	-127	0	106	-225	331	178
1370	4	200	4	14	176	1	-4	-139	-44	-24	-150	0	399	-361	760	179
1371	9	8	10	7	37	0	-1	-48	-17	-2	-51	0	71	-119	190	180
1372	1	2	2	5	24	0	-2	-16	-7	-8	-21	0	34	-54	88	181
1373	3	71	17	1	59	0	0	-7	-2	-1	-13	0	151	-23	174	182
1374	15	6	9	11	60	0	0	-6	-1	-2	-1	0	101	-10	111	183
1375	0	4	2	0	6	0	0	-10	-7	-4	-42	0	12	-63	75	184
1376	0	1	0	1	12	1	0	-2	-7	-2	0	0	15	-11	26	185
1377	2	7	12	6	2352	2	0	-9	-7	0	-1	0	2381	-17	2398	186
1378	0	1	1	117	27	0	-1	-4	0	0	0	0	146	-5	151	187
1379	8	242	11668	73	118	1	0	0	0	0	0	0	12110	0	12110	188
1380	0	26	0	0	2	0	0	0	0	0	0	0	28	0	28	189
1381	21	2	0	0	8	0	0	-2	0	0	-3	0	31	-5	36	190
1382	0	1	1	4	6	0	-3	-41	-62	-1	-20	0	12	-127	139	191
1383	0	6	65	15	147	0	-1	-1	-1	0	-2	-2	233	-7	240	192
1384	0	237	100	11	148	1	0	-1	-1	0	-3	0	497	-5	502	193
1385	7	163	45	4	16	2	0	-9	-2	0	-6	0	237	-17	254	194
1386	8	92	10	22	547	0	0	-1	-2	0	0	0	679	-3	682	195
1387	7	13	25	26	20	3	0	-8	0	0	-3	0	94	-11	105	196
1388	0	71	153	1	1071	7	0	0	-1	0	-1	0	1303	-2	1305	197
1389	3	195	29	50	1920	6	0	-8	-6	-1	-8	0	2203	-23	2226	198
1390	11	27	178	61	734	2	-1	-10	-5	0	-8	0	1013	-24	1037	199
1391	1	71	120	30	436	2	0	-6	-8	0	-4	0	660	-18	678	200
1392	3	82	102	52	502	0	0	-3	0	0	-2	0	741	-5	746	201
1393	11	149	263	55	113	0	0	-4	-2	-2	-6	0	591	-14	605	202
1394	8	260	45	22	9	1	0	-3	-1	0	-1	0	345	-5	350	203
1395	16	241	65	1	32	0	0	-2	0	0	-1	0	355	-3	358	204
1396	6	74	2	1	4	0	0	-3	-1	-1	-4	0	87	-9	96	205
1397	3	1	1	1	4	0	0	0	-1	0	-1	0	10	-2	12	206
1398	0	6	0	2	158	0	0	-11	-2	0	0	0	166	-13	179	207
1399	4	3	0	78	0	0	-2	-56	-5	-2	-11	0	85	-76	161	208
1400	0	4	1	1	1	0	0	0	0	0	0	0	7	0	7	209
1401	0	1	1	0	0	0	0	0	0	-1	-2	0	2	-3	5	210
1402	1	0	1	0	0	0	-1	-4	0	-1	0	0	2	-6	8	211
1403	0	3	0	0	1	0	-2	0	0	0	-1	0	4	-3	7	212
1404	0	1	0	0	0	0	0	-3	0	0	0	0	1	-3	4	213
1405	0	0	0	0	0	0	0	0	0	0	0	0	0	0	0	214
1406	0	0	0	0	0	0	0	0	0	0	-3	0	0	-3	3	215
1407	0	0	0	0	0	0	0	0	0	0	-2	0	0	-2	2	216
1408	0	2	1	0	0	0	0	-1	0	0	0	0	3	-1	4	217
1409	0	187	18	1	41	5	0	0	-1	0	-1	0	252	-2	254	218
1410	10	12	0	2	487	0	0	-1	-2	0	-1	0	511	-4	515	219
1411	4	1	2	4	18	0	0	-1	-3	0	-4	0	29	-8	37	220
1412	0	1	3	2	8	0	0	0	0	0	0	0	14	0	14	221
1413	0	8	2	0	1	0	0	0	-1	0	0	0	11	-1	12	222
1414	0	2	0	0	0	0	0	0	0	0	0	0	2	0	2	223
1415	0	3	1	1	0	0	0	0	0	0	0	0	5	0	5	224
1416	0	0	0	0	1	0	0	-1	0	0	-1	0	1	-2	3	225
1417	0	1	1	0	7	0	0	0	0	0	-1	0	9	-1	10	226
1418	0	0	0	0	61	1	0	-2	-1	0	-1	0	62	-4	66	227
1419	0	15	1	2	199	0	-2	-14	-5	-1	-4	-1	217	-27	244	228
1420	0	1	3	4	4	0	-4	-125	-45	-4	-96	0	12	-274	286	229
1421	0	39	51	0	3	0	-3	-7	-18	-1	-54	0	93	-83	176	230
1422	3	149	1	1	20	0	0	0	0	0	0	0	174	0	174	231
1423	4	22	0	0	1	0	0	0	0	0	-1	0	27	-1	28	232
1424	2	2	0	1	1	0	0	0	0	0	0	0	6	0	6	233
1425	0	3	0	3	99	0	0	0	0	0	-1	0	105	-1	106	234
1426	1	0	0	24	0	0	-1	0	0	-2	-2	0	25	-5	30	235
1427	0	1	11	0	1	0	-1	-2	0	-3	-1	0	13	-7	20	236
1428	0	32	0	0	5	0	-1	-4	-17	-3	-21	0	37	-46	83	237
1429	35	19	33	17	110	0	-1	-9	-8	-1	-24	0	214	-43	257	238
1430	2	129	9	37	87	0	0	-6	-1	-1	-3	0	264	-11	275	239
1431	0	5	0	0	0	0	0	0	0	0	0	0	5	0	5	240
1432	1	0	0	0	4	0	-1	0	0	0	0	0	5	-1	6	241
1433	1	1	0	1	3	0	0	0	-2	0	-1	0	6	-3	9	242
1434	5	7	43	0	789	2	0	-1	0	0	0	0	846	-1	847	243
1435	0	43	3	140	265	1	0	0	-1	-1	-1	0	452	-3	455	244
1436	1	2	185	9	33	0	0	-2	-2	-3	-1	0	230	-8	238	245
1437	5	393	103	7	29	2	0	-4	-4	0	-1	0	539	-9	548	246
1438	69	486	262	8	118	0	0	-1	-2	0	0	0	943	-3	946	247
1439	8	65	6	10	16	0	-2	-1	-1	0	-32	0	105	-36	141	248
1440	105	84	22	19	44	0	0	-4	0	-7	-4	0	274	-15	289	249
1441	29	11	6	20	1	0	0	-12	-66	-4	-48	-1	67	-131	198	250
1442	0	29	1	0	14	0	0	-27	0	0	-1	0	44	-28	72	251
1443	0	4	0	2	0	0	-2	-3	-1	0	-1	0	6	-7	13	252
1444	1	5	0	0	1	0	0	-5	0	0	-8	0	7	-13	20	253
1445	0	0	0	0	2	0	0	-1	-1	-2	-2	0	2	-6	8	254
1446	0	3	0	1	15	0	0	-2	-1	0	-2	0	19	-5	24	255
1447	0	0	1	1	9	0	-2	-22	-3	0	-20	0	11	-47	58	256
1448	0	3	2	0	25	1	0	0	0	0	-1	-1	31	-2	33	257
1449	1	5	4	15	129	0	0	0	0	0	-1	0	154	-1	155	258
1450	0	2	8	5	27	0	0	-3	-2	-1	-1	0	42	-7	49	259
1451	0	57	42	10	266	0	0	-2	-1	0	0	0	375	-3	378	260
1452	29	58	95	79	76	0	-1	-7	-7	-1	-3	0	337	-19	356	261
1453	18	26	31	12	15	0	0	0	-6	0	-4	0	102	-10	112	262
1454	8	7	3	0	8	0	0	-1	0	0	-3	0	26	-4	30	263
1455	1	3	3	0	0	0	0	0	-2	0	-1	0	7	-3	10	264
1456	0	0	3	0	0	0	0	0	-1	0	-2	0	3	-3	6	265
1457	0	1	0	0	0	0	0	0	0	-1	-1	0	1	-2	3	266
1458	2	1	0	0	1	0	0	-1	-1	0	-2	0	4	-4	8	267
1459	0	1	0	0	0	0	0	-1	0	-2	-8	0	1	-11	12	268
1460	0	2	0	0	0	0	0	-1	-1	-1	0	0	2	-3	5	269
1461	0	0	0	0	0	0	0	-3	-3	0	-1	0	0	-7	7	270
1462	0	0	3	0	11	0	0	-3	0	-2	-1	0	14	-6	20	271
1463	0	56	1	1	5	0	0	0	0	0	-3	0	63	-3	66	272
1464	1	3	12	0	24	0	0	0	0	0	-1	0	40	-1	41	273
1465	0	142	3	0	200	0	-2	-3	0	-10	-11	0	345	-26	371	274
1466	0	14	2	13	95	0	0	-2	-2	0	-1	0	124	-5	129	275
1467	1	6	60	11	54	0	0	-2	-3	0	-1	0	132	-6	138	276
1468	0	2	13	1	7	0	0	0	0	0	-5	0	23	-5	28	277
1469	1	132	27	2	184	0	0	-1	-2	0	-4	0	346	-7	353	278
1470	8	23	1	44	20	0	-1	-3	-1	-1	-3	-1	96	-10	106	279
1471	1	1	54	2	16	0	0	-2	-3	-1	-15	-1	74	-22	96	280
1472	0	31	1	2	36	0	0	-3	-1	0	-5	0	70	-9	79	281
1473	3	4	2	62	4	0	-1	-10	-1	-2	-1	0	75	-15	90	282
1474	1	4	47	1	0	2	0	-5	-2	0	-1	0	55	-8	63	283
1475	0	41	1	0	64	2	0	-1	0	0	0	0	108	-1	109	284
1476	2	0	1	8	4	0	0	0	0	0	0	0	15	0	15	285
1477	0	0	1	0	8	1	0	-1	-1	0	-4	0	10	-6	16	286
1478	0	13	0	0	29	1	0	0	0	0	0	0	43	0	43	287
1479	1	1	33	4	28	0	0	-1	-1	0	-2	0	67	-4	71	288
1480	0	66	102	2	42	0	0	-4	-1	-2	-15	-1	212	-23	235	289
1481	1	122	50	4	2	0	-1	-1	0	0	0	0	179	-2	181	290
1482	12	237	105	110	2	0	-3	-11	-38	0	-2	-1	466	-55	521	291
1483	6	76	189	3	7	2	-5	-75	-11	-3	-4	0	283	-98	381	292
1484	7	776	5	10	326	0	-1	-5	0	0	-2	0	1124	-8	1132	293
1485	33	99	3	28	12	1	-1	-65	0	-2	-2	0	176	-70	246	294
1486	5	107	233	0	152	0	0	0	0	0	0	0	497	0	497	295
1487	24	103	1	54	19	0	0	0	0	0	-35	0	201	-35	236	296
1488	13	3	0	1	0	0	0	0	0	-10	-3	0	17	-13	30	297
1489	1	2	0	0	1	0	0	0	-14	-2	-5	0	4	-21	25	298
1490	0	13	0	0	1	0	0	-5	0	0	0	0	14	-5	19	299
1491	0	1	0	0	0	0	-6	0	-2	0	0	0	1	-8	9	300
1492	0	0	1	1	1	0	0	-4	0	0	-16	0	3	-20	23	301
1493	0	4	0	2	30	2	-1	-5	0	0	0	0	38	-6	44	302
1494	0	7	8	6	23	0	0	-1	-3	0	0	0	44	-4	48	303
1495	0	13	41	0	84	3	0	-24	-15	-5	-18	0	141	-62	203	304
1496	1	265	418	24	306	1	0	-2	0	0	0	0	1015	-2	1017	305
1497	31	1610	319	58	781	0	0	-1	0	0	-5	0	2799	-6	2805	306
1498	45	298	361	83	25	0	0	-1	0	-4	-2	0	812	-7	819	307
1499	16	533	242	7	145	7	-1	-4	-5	0	-23	0	950	-33	983	308
1500	27	73	3	11	305	0	0	-13	-2	-6	-2	0	419	-23	442	309
1501	7	2	11	12	0	0	-39	-7	-45	-1	-10	-1	32	-103	135	310
1502	4	43	525	0	17	0	0	-1	0	0	-2	0	589	-3	592	311
1503	20	318	1	12	84	0	-1	0	0	0	0	-2	435	-3	438	312
1504	60	0	8	35	3	0	0	-22	-3	-2	-40	0	106	-67	173	313
1505	1	192	439	1	15	0	0	-1	0	-1	0	0	648	-2	650	314
1506	6	1559	18	4	51	0	-1	-2	0	0	-27	0	1638	-30	1668	315
1507	109	36	3	14	27	0	0	-5	-1	-17	-11	0	189	-34	223	316
1508	5	53	187	5	222	1	0	-1	-8	0	-2	0	473	-11	484	317
1509	0	87	17	20	205	1	0	-5	0	-1	0	0	330	-6	336	318
1510	2	17	89	10	33	1	0	0	0	-1	-10	0	152	-11	163	319
1511	1	334	82	10	116	2	0	0	0	0	-5	0	545	-5	550	320
1512	9	125	46	17	661	0	0	0	-1	0	-7	0	858	-8	866	321
1513	5	17	14	10	4	0	0	-4	-2	-4	-7	0	50	-17	67	322
1514	1	13	0	0	3	0	0	-3	0	-5	-2	0	17	-10	27	323
1515	1	4	0	2	1	0	-2	-8	-7	-6	-103	0	8	-126	134	324
1516	2	12	3	1	0	0	-6	-37	-59	-48	-459	-3	18	-612	630	325
1517	0	5	0	0	0	0	-1	-1	-25	-6	-18	0	5	-51	56	326
1518	0	0	0	0	0	0	0	-93	-11	-1	-24	0	0	-129	129	327
1519	0	0	0	0	4	0	-6	-42	-84	-12	-209	-1	4	-354	358	328
1520	0	0	0	2	34	0	-2	-8	-4	-14	-12	-1	36	-41	77	329
1521	0	5	36	11	559	1	-3	-8	-8	-2	-35	-1	612	-57	669	330
1522	0	10	92	12	10	0	-8	-58	-85	-22	-116	0	124	-289	413	331
1523	3	211	124	22	0	0	-2	-29	-23	-2	0	0	360	-56	416	332
1524	7	388	189	0	0	0	-2	-20	-8	0	0	0	584	-30	614	333
1525	38	93	0	0	0	0	-2	-38	0	0	0	0	131	-40	171	334
1526	21	0	0	0	0	0	0	0	0	0	0	0	21	0	21	335
1527	0	0	0	0	0	0	0	0	0	0	0	0	0	0	0	336
1528	0	0	0	0	0	0	0	0	0	0	0	0	0	0	0	337
1529	0	0	0	0	0	0	0	0	0	0	0	0	0	0	0	338
1530	0	0	0	0	0	0	0	0	0	0	0	0	0	0	0	339
1531	0	0	0	0	0	0	0	0	0	0	0	0	0	0	0	340
1532	0	0	0	0	0	0	0	0	0	0	0	0	0	0	0	341
1533	0	0	0	0	0	0	0	0	0	0	0	0	0	0	0	342
1534	0	0	0	0	0	0	0	0	0	0	0	0	0	0	0	343
1535	0	0	0	0	0	0	0	0	0	0	0	0	0	0	0	344
1536	0	0	0	0	0	0	0	0	0	0	0	0	0	0	0	345
1537	0	0	0	0	0	0	0	0	0	0	0	0	0	0	0	346
1538	0	0	0	0	0	0	0	0	0	0	0	0	0	0	0	347
1539	0	0	0	0	0	0	0	0	0	0	0	0	0	0	0	348
1540	0	0	0	0	0	0	0	0	0	0	0	0	0	0	0	349
1541	0	0	0	0	0	0	0	0	0	0	0	0	0	0	0	350
1542	0	0	0	0	0	0	0	0	0	0	0	0	0	0	0	351
1543	0	0	0	0	0	0	0	0	0	0	0	0	0	0	0	352
1544	0	0	0	0	0	0	0	0	0	0	0	0	0	0	0	353
1545	0	0	0	0	0	0	0	0	0	0	0	0	0	0	0	354

## Sheet: CH42 insert mock BPO-13
position	20nt_fwd	21nt_fwd	22nt_fwd	23nt_fwd	24nt_fwd	25nt_fwd	20nt_rev	21nt_rev	22nt_rev	23nt_rev	24nt_rev	25nt_rev	total_forward	total_reverse	total reads	Position
1192	0	0	0	0	0	0	0	0	0	0	0	0	0	0	0	1
1193	0	0	0	0	0	0	0	0	0	0	0	0	0	0	0	2
1194	0	0	0	0	0	0	0	0	0	0	0	0	0	0	0	3
1195	0	0	0	0	0	0	0	0	0	0	0	0	0	0	0	4
1196	0	0	0	0	0	0	0	0	0	0	0	0	0	0	0	5
1197	0	0	0	0	0	0	0	0	0	0	0	0	0	0	0	6
1198	0	0	0	0	0	0	0	0	0	0	0	0	0	0	0	7
1199	0	0	0	0	0	0	0	0	0	0	0	0	0	0	0	8
1200	0	0	0	0	0	0	0	0	0	0	0	0	0	0	0	9
1201	0	0	0	0	0	0	0	0	0	0	0	0	0	0	0	10
1202	0	0	0	0	0	0	0	0	0	0	0	0	0	0	0	11
1203	0	0	0	0	0	0	0	0	0	0	0	0	0	0	0	12
1204	0	0	0	0	0	0	0	0	0	0	0	0	0	0	0	13
1205	0	0	0	0	0	0	0	0	0	0	0	0	0	0	0	14
1206	0	0	0	0	0	0	0	0	0	0	0	0	0	0	0	15
1207	0	0	0	0	0	0	0	0	0	0	0	0	0	0	0	16
1208	0	0	0	0	0	0	0	0	0	0	0	0	0	0	0	17
1209	0	0	0	0	0	0	0	0	0	0	0	0	0	0	0	18
1210	0	0	0	0	0	0	0	0	0	0	0	0	0	0	0	19
1211	0	0	0	0	0	0	0	0	0	0	0	0	0	0	0	20
1212	0	0	0	0	0	0	0	0	0	0	0	0	0	0	0	21
1213	0	0	0	0	0	0	0	0	0	0	0	0	0	0	0	22
1214	0	0	0	0	0	0	0	0	0	0	0	0	0	0	0	23
1215	0	0	0	0	0	0	0	0	0	0	0	0	0	0	0	24
1216	0	0	0	0	0	0	0	0	0	0	0	0	0	0	0	25
1217	0	0	0	0	0	0	0	0	0	0	0	0	0	0	0	26
1218	0	0	0	0	0	0	0	0	0	0	0	0	0	0	0	27
1219	0	0	0	0	0	0	0	0	0	0	0	0	0	0	0	28
1220	0	0	0	0	0	0	0	0	0	0	0	0	0	0	0	29
1221	0	0	0	0	1	0	0	0	0	0	0	0	1	0	1	30
1222	0	0	0	0	0	0	0	0	0	0	0	0	0	0	0	31
1223	0	0	0	0	0	0	0	0	0	0	0	0	0	0	0	32
1224	0	0	2	0	0	0	0	0	0	0	0	0	2	0	2	33
1225	0	0	0	0	0	0	0	0	0	0	0	0	0	0	0	34
1226	0	0	0	0	0	0	0	0	0	0	0	0	0	0	0	35
1227	0	0	0	0	0	0	0	0	0	0	0	0	0	0	0	36
1228	0	0	0	0	0	0	0	0	0	0	0	0	0	0	0	37
1229	0	0	0	0	0	0	0	0	0	0	0	0	0	0	0	38
1230	0	0	0	0	0	0	0	0	0	0	0	0	0	0	0	39
1231	0	0	0	0	0	0	0	0	0	0	0	0	0	0	0	40
1232	0	0	0	0	0	0	0	0	0	0	0	0	0	0	0	41
1233	0	0	0	0	0	0	0	0	0	0	0	0	0	0	0	42
1234	0	0	0	0	0	0	0	0	0	0	0	0	0	0	0	43
1235	0	0	0	0	0	0	0	0	0	0	0	0	0	0	0	44
1236	0	0	0	0	0	0	0	0	0	0	0	0	0	0	0	45
1237	0	0	0	0	0	0	0	0	0	0	0	0	0	0	0	46
1238	0	0	0	0	0	0	0	0	0	0	0	0	0	0	0	47
1239	0	0	0	0	0	0	0	0	0	0	0	0	0	0	0	48
1240	0	0	0	0	0	0	0	0	0	0	0	0	0	0	0	49
1241	0	0	0	0	0	0	0	0	0	0	0	0	0	0	0	50
1242	0	0	0	0	0	0	0	0	0	0	0	0	0	0	0	51
1243	0	0	0	0	0	0	0	0	0	0	0	0	0	0	0	52
1244	0	0	0	0	0	0	0	0	0	0	0	0	0	0	0	53
1245	0	0	0	0	0	0	0	0	0	0	0	0	0	0	0	54
1246	0	0	0	0	0	0	0	0	0	0	0	0	0	0	0	55
1247	0	0	0	0	0	0	0	0	0	0	0	0	0	0	0	56
1248	0	0	0	0	0	0	0	1	0	0	0	0	0	1	1	57
1249	0	0	0	0	0	0	0	1	0	0	0	0	0	1	1	58
1250	0	0	0	0	0	0	0	0	1	0	0	0	0	1	1	59
1251	0	0	0	0	0	0	0	0	0	0	0	0	0	0	0	60
1252	0	0	0	0	0	0	0	0	0	0	0	0	0	0	0	61
1253	0	0	0	0	0	0	0	0	0	0	0	0	0	0	0	62
1254	0	0	0	0	0	0	0	0	0	0	0	0	0	0	0	63
1255	0	0	0	0	0	0	0	0	0	0	0	0	0	0	0	64
1256	0	0	0	0	0	0	0	0	0	0	0	0	0	0	0	65
1257	0	0	0	0	0	0	0	0	0	0	0	0	0	0	0	66
1258	0	0	0	0	0	0	0	0	0	0	0	0	0	0	0	67
1259	0	0	0	0	0	0	0	0	0	0	0	0	0	0	0	68
1260	0	0	0	0	0	0	0	0	0	0	0	0	0	0	0	69
1261	0	0	0	0	0	0	0	0	0	0	0	0	0	0	0	70
1262	0	0	0	0	0	0	0	0	0	0	0	0	0	0	0	71
1263	0	0	0	0	0	0	0	0	0	0	0	0	0	0	0	72
1264	0	0	0	0	0	0	0	0	0	0	0	0	0	0	0	73
1265	0	0	0	0	0	0	0	0	0	0	0	0	0	0	0	74
1266	0	0	0	0	0	0	0	0	0	0	0	0	0	0	0	75
1267	0	0	0	0	0	0	0	0	0	0	0	0	0	0	0	76
1268	0	0	0	0	0	0	0	0	0	0	0	0	0	0	0	77
1269	0	0	0	0	0	0	0	0	0	0	0	0	0	0	0	78
1270	0	0	0	0	0	0	0	0	0	0	0	0	0	0	0	79
1271	0	0	0	0	0	0	0	0	0	0	0	0	0	0	0	80
1272	0	0	0	0	0	0	0	0	0	0	0	0	0	0	0	81
1273	0	0	0	0	0	0	0	0	0	0	0	0	0	0	0	82
1274	0	0	0	0	0	0	0	0	0	0	0	0	0	0	0	83
1275	0	0	0	0	0	0	0	0	0	0	0	0	0	0	0	84
1276	0	0	0	0	0	0	0	0	0	0	0	0	0	0	0	85
1277	0	0	0	0	0	0	0	0	0	0	0	0	0	0	0	86
1278	0	0	0	0	0	0	0	0	0	0	0	0	0	0	0	87
1279	0	0	0	0	0	0	0	0	0	0	0	0	0	0	0	88
1280	0	0	0	0	0	0	0	0	0	0	0	0	0	0	0	89
1281	0	0	0	0	0	0	0	0	0	0	0	0	0	0	0	90
1282	0	0	0	0	0	0	0	0	0	0	0	0	0	0	0	91
1283	0	0	0	0	0	0	0	0	0	0	0	0	0	0	0	92
1284	0	0	0	0	0	0	0	0	0	0	0	0	0	0	0	93
1285	0	0	0	0	0	0	0	0	0	0	0	0	0	0	0	94
1286	0	0	0	0	0	0	0	0	0	0	0	0	0	0	0	95
1287	0	0	0	0	0	0	0	0	0	0	0	0	0	0	0	96
1288	0	0	0	0	0	0	0	0	0	0	0	0	0	0	0	97
1289	0	0	0	0	0	0	0	0	0	0	0	0	0	0	0	98
1290	0	0	0	0	0	0	0	0	0	0	0	0	0	0	0	99
1291	0	0	0	0	0	0	0	0	0	0	0	0	0	0	0	100
1292	0	0	0	0	0	0	0	0	0	0	0	0	0	0	0	101
1293	0	0	0	0	0	0	0	0	0	0	0	0	0	0	0	102
1294	0	0	0	0	0	0	0	0	0	0	0	0	0	0	0	103
1295	0	0	0	0	0	0	0	0	0	0	0	0	0	0	0	104
1296	0	0	0	0	0	0	0	0	0	0	0	0	0	0	0	105
1297	0	0	0	0	0	0	0	0	0	0	0	0	0	0	0	106
1298	0	0	0	0	0	0	0	0	0	0	0	0	0	0	0	107
1299	0	0	0	0	0	0	0	0	0	0	0	0	0	0	0	108
1300	0	0	0	0	0	0	0	0	0	0	0	0	0	0	0	109
1301	0	0	0	0	0	0	0	0	0	0	0	0	0	0	0	110
1302	0	0	0	0	0	0	0	0	0	0	0	0	0	0	0	111
1303	0	0	0	0	0	0	0	0	0	0	0	0	0	0	0	112
1304	0	0	0	0	0	0	0	0	0	0	0	0	0	0	0	113
1305	0	0	0	0	0	0	0	0	0	0	0	0	0	0	0	114
1306	0	0	0	0	0	0	0	0	0	0	0	0	0	0	0	115
1307	0	0	0	0	0	0	0	0	0	0	0	0	0	0	0	116
1308	0	0	0	0	0	0	0	0	0	0	0	0	0	0	0	117
1309	0	0	0	0	0	0	0	0	0	0	0	0	0	0	0	118
1310	0	0	0	0	0	0	0	0	0	0	0	0	0	0	0	119
1311	0	0	0	0	0	0	0	0	0	0	0	0	0	0	0	120
1312	0	0	0	0	0	0	0	0	0	0	0	0	0	0	0	121
1313	0	0	0	0	0	0	0	0	0	0	0	0	0	0	0	122
1314	0	0	0	0	0	0	0	0	0	0	0	0	0	0	0	123
1315	0	0	0	0	0	0	0	0	0	0	0	0	0	0	0	124
1316	0	0	0	0	0	0	0	0	0	0	0	0	0	0	0	125
1317	0	0	0	0	0	0	0	0	0	0	0	0	0	0	0	126
1318	0	0	0	0	0	0	0	0	0	0	0	0	0	0	0	127
1319	0	0	0	0	0	0	0	0	0	0	0	0	0	0	0	128
1320	0	0	0	0	0	0	0	0	0	0	0	0	0	0	0	129
1321	0	0	0	0	0	0	0	0	0	0	0	0	0	0	0	130
1322	0	0	0	0	0	0	0	0	0	0	0	0	0	0	0	131
1323	0	0	0	0	0	0	0	0	0	0	0	0	0	0	0	132
1324	0	0	0	0	0	0	0	0	0	0	0	0	0	0	0	133
1325	0	0	0	0	0	0	0	0	0	0	0	0	0	0	0	134
1326	0	0	0	0	0	0	0	0	0	0	0	0	0	0	0	135
1327	0	0	0	0	0	0	0	0	0	0	0	0	0	0	0	136
1328	0	0	0	0	0	0	0	0	0	0	0	0	0	0	0	137
1329	0	0	0	0	0	0	0	0	0	0	0	0	0	0	0	138
1330	0	0	0	0	0	0	0	0	0	0	0	0	0	0	0	139
1331	0	0	0	0	0	0	0	0	0	0	0	0	0	0	0	140
1332	0	0	0	0	0	0	0	0	0	0	0	0	0	0	0	141
1333	0	0	0	0	0	0	0	0	0	0	0	0	0	0	0	142
1334	0	0	0	0	0	0	0	0	0	0	0	0	0	0	0	143
1335	0	0	0	0	0	0	0	0	0	0	0	0	0	0	0	144
1336	0	0	0	0	0	0	0	0	0	0	0	0	0	0	0	145
1337	0	0	0	0	0	0	0	0	0	0	0	0	0	0	0	146
1338	0	0	0	0	0	0	0	0	0	0	0	0	0	0	0	147
1339	0	0	0	0	0	0	0	0	0	0	0	0	0	0	0	148
1340	0	0	0	0	0	0	0	0	0	0	0	0	0	0	0	149
1341	0	0	0	0	0	0	0	0	0	0	0	0	0	0	0	150
1342	0	0	0	0	0	0	0	0	0	0	0	0	0	0	0	151
1343	0	0	0	0	0	0	0	0	0	0	0	0	0	0	0	152
1344	0	0	0	0	0	0	0	0	0	0	0	0	0	0	0	153
1345	0	0	0	0	0	0	0	0	0	0	0	0	0	0	0	154
1346	0	0	0	0	0	0	0	0	0	0	0	0	0	0	0	155
1347	0	0	0	0	0	0	0	0	0	0	0	0	0	0	0	156
1348	0	0	0	0	0	0	0	0	0	0	0	0	0	0	0	157
1349	0	0	0	0	0	0	0	0	0	0	0	0	0	0	0	158
1350	0	0	0	0	0	0	0	0	0	0	0	0	0	0	0	159
1351	0	0	0	0	0	0	0	0	0	0	0	0	0	0	0	160
1352	0	0	0	0	0	0	0	0	0	0	0	0	0	0	0	161
1353	0	0	0	0	0	0	0	0	0	0	0	0	0	0	0	162
1354	0	0	0	0	0	0	0	0	0	0	0	0	0	0	0	163
1355	0	0	0	0	0	0	0	0	0	0	0	0	0	0	0	164
1356	0	0	0	0	0	0	0	0	0	0	0	0	0	0	0	165
1357	0	0	0	0	0	0	0	0	0	0	0	0	0	0	0	166
1358	0	0	0	0	0	0	0	0	0	0	0	0	0	0	0	167
1359	0	0	0	0	0	0	0	0	0	0	0	0	0	0	0	168
1360	0	0	0	0	0	0	0	0	0	0	0	0	0	0	0	169
1361	0	0	0	0	0	0	0	0	0	0	0	0	0	0	0	170
1362	0	0	0	0	0	0	0	0	0	0	0	0	0	0	0	171
1363	0	0	0	0	0	0	0	0	0	0	0	0	0	0	0	172
1364	0	0	0	0	0	0	0	0	0	0	0	0	0	0	0	173
1365	0	0	0	0	0	0	0	0	0	0	0	0	0	0	0	174
1366	0	0	0	0	0	0	0	0	0	0	0	0	0	0	0	175
1367	0	0	0	0	0	0	0	0	0	0	0	0	0	0	0	176
1368	0	0	0	0	0	0	0	0	0	0	0	0	0	0	0	177
1369	0	0	0	0	0	0	0	0	0	0	0	0	0	0	0	178
1370	0	0	0	0	0	0	0	0	0	0	0	0	0	0	0	179
1371	0	0	0	0	0	0	0	0	0	0	0	0	0	0	0	180
1372	0	0	0	0	0	0	0	0	0	0	0	0	0	0	0	181
1373	0	0	0	0	0	0	0	0	0	0	0	0	0	0	0	182
1374	0	0	0	0	0	0	0	0	0	0	0	0	0	0	0	183
1375	0	0	0	0	0	0	0	0	0	0	0	0	0	0	0	184
1376	0	0	0	0	0	0	0	0	0	0	0	0	0	0	0	185
1377	0	0	0	0	0	0	0	0	0	0	0	0	0	0	0	186
1378	0	0	0	0	0	0	0	0	0	0	0	0	0	0	0	187
1379	0	0	2	0	0	0	0	0	0	0	0	0	2	0	2	188
1380	0	0	0	0	0	0	0	0	0	0	0	0	0	0	0	189
1381	0	0	0	0	0	0	0	0	0	0	0	0	0	0	0	190
1382	0	0	0	0	0	0	0	0	0	0	0	0	0	0	0	191
1383	0	0	0	0	0	0	0	0	0	0	0	0	0	0	0	192
1384	0	0	0	0	0	0	0	0	0	0	0	0	0	0	0	193
1385	0	0	0	0	0	0	0	0	0	0	0	0	0	0	0	194
1386	0	0	0	0	0	0	0	0	0	0	0	0	0	0	0	195
1387	0	0	0	0	0	0	0	0	0	0	0	0	0	0	0	196
1388	1	0	0	0	0	0	0	0	0	0	0	0	1	0	1	197
1389	0	0	0	0	0	0	0	0	0	0	0	0	0	0	0	198
1390	0	0	0	0	0	0	0	0	0	0	0	0	0	0	0	199
1391	0	0	0	0	0	0	0	0	0	0	0	0	0	0	0	200
1392	0	0	0	0	0	0	0	0	0	0	0	0	0	0	0	201
1393	0	0	0	0	0	0	0	0	0	0	0	0	0	0	0	202
1394	0	0	0	0	0	0	0	0	0	0	0	0	0	0	0	203
1395	0	0	0	0	0	0	0	0	0	0	0	0	0	0	0	204
1396	0	0	0	0	0	0	0	0	0	0	0	0	0	0	0	205
1397	0	0	0	0	0	0	0	0	0	0	0	0	0	0	0	206
1398	0	0	0	0	0	0	0	0	0	0	0	0	0	0	0	207
1399	0	0	0	0	0	0	0	0	0	0	0	0	0	0	0	208
1400	0	0	0	0	0	0	0	0	0	0	0	0	0	0	0	209
1401	0	0	0	0	0	0	0	0	0	0	0	0	0	0	0	210
1402	0	0	0	0	0	0	0	0	0	0	0	0	0	0	0	211
1403	0	0	0	0	0	0	0	0	0	0	0	0	0	0	0	212
1404	0	0	0	0	0	0	0	0	0	0	0	0	0	0	0	213
1405	0	0	0	0	0	0	0	0	0	0	0	0	0	0	0	214
1406	0	0	0	0	0	0	0	0	0	0	0	0	0	0	0	215
1407	0	0	0	0	0	0	0	0	0	0	0	0	0	0	0	216
1408	0	0	0	0	0	0	0	0	0	0	0	0	0	0	0	217
1409	0	0	0	0	0	0	0	0	0	0	0	0	0	0	0	218
1410	0	0	0	0	0	0	0	0	0	0	0	0	0	0	0	219
1411	0	0	0	0	0	0	0	0	0	0	0	0	0	0	0	220
1412	0	0	0	0	0	0	0	0	0	0	0	0	0	0	0	221
1413	0	0	0	0	0	0	0	0	0	0	0	0	0	0	0	222
1414	0	0	0	0	0	0	0	0	0	0	0	0	0	0	0	223
1415	0	0	0	0	0	0	0	0	0	0	0	0	0	0	0	224
1416	0	0	0	0	0	0	0	0	0	0	0	0	0	0	0	225
1417	0	0	0	0	0	0	0	0	0	0	0	0	0	0	0	226
1418	0	0	0	0	0	0	0	0	0	0	0	0	0	0	0	227
1419	0	0	0	0	0	0	0	0	0	0	0	0	0	0	0	228
1420	0	0	0	0	0	0	0	0	0	0	0	0	0	0	0	229
1421	0	0	0	0	0	0	0	0	0	0	0	0	0	0	0	230
1422	0	0	0	0	0	0	0	0	0	0	0	0	0	0	0	231
1423	0	0	0	0	0	0	0	0	0	0	0	0	0	0	0	232
1424	0	0	0	0	0	0	0	0	0	0	0	0	0	0	0	233
1425	0	0	0	0	0	0	0	0	0	0	0	0	0	0	0	234
1426	0	0	0	0	0	0	0	0	0	0	0	0	0	0	0	235
1427	0	0	0	0	0	0	0	0	0	0	0	0	0	0	0	236
1428	0	0	0	0	0	0	0	0	0	0	0	0	0	0	0	237
1429	0	0	0	0	0	0	0	0	0	0	0	0	0	0	0	238
1430	0	0	0	0	0	0	0	0	0	0	0	0	0	0	0	239
1431	0	0	0	0	0	0	0	0	0	0	0	0	0	0	0	240
1432	0	0	0	0	0	0	0	0	0	0	0	0	0	0	0	241
1433	0	0	0	0	0	0	0	0	0	0	0	0	0	0	0	242
1434	0	0	0	0	0	0	0	0	0	0	0	0	0	0	0	243
1435	0	0	0	0	0	0	0	0	0	0	0	0	0	0	0	244
1436	0	0	0	0	0	0	0	0	0	0	0	0	0	0	0	245
1437	0	0	0	0	0	0	0	0	0	0	0	0	0	0	0	246
1438	0	0	0	0	0	0	0	0	0	0	0	0	0	0	0	247
1439	0	0	0	0	0	0	0	0	0	0	0	0	0	0	0	248
1440	0	0	0	0	0	0	0	0	0	0	0	0	0	0	0	249
1441	0	0	0	0	0	0	0	0	0	0	0	0	0	0	0	250
1442	0	0	0	0	0	0	0	0	0	0	0	0	0	0	0	251
1443	0	0	0	0	0	0	0	0	0	0	0	0	0	0	0	252
1444	0	0	0	0	0	0	0	0	0	0	0	0	0	0	0	253
1445	0	0	0	0	0	0	0	0	0	0	0	0	0	0	0	254
1446	0	0	0	0	0	0	0	0	0	0	0	0	0	0	0	255
1447	0	0	0	0	0	0	0	0	0	0	0	0	0	0	0	256
1448	0	0	0	0	0	0	0	0	0	0	0	0	0	0	0	257
1449	0	0	0	0	0	0	0	0	0	0	0	0	0	0	0	258
1450	0	0	0	0	0	0	0	0	0	0	0	0	0	0	0	259
1451	0	0	0	0	0	0	0	0	0	0	0	0	0	0	0	260
1452	0	0	0	0	0	0	0	0	0	0	0	0	0	0	0	261
1453	0	0	0	0	0	0	0	0	0	0	0	0	0	0	0	262
1454	0	0	0	0	0	0	0	0	0	0	0	0	0	0	0	263
1455	0	0	0	0	0	0	0	0	0	0	0	0	0	0	0	264
1456	0	0	0	0	0	0	0	0	0	0	0	0	0	0	0	265
1457	0	0	0	0	0	0	0	0	0	0	0	0	0	0	0	266
1458	0	0	0	0	0	0	0	0	0	0	0	0	0	0	0	267
1459	0	0	0	0	0	0	0	0	0	0	0	0	0	0	0	268
1460	0	0	0	0	0	0	0	0	0	0	0	0	0	0	0	269
1461	0	0	0	0	0	0	0	0	0	0	0	0	0	0	0	270
1462	0	0	0	0	0	0	0	0	0	0	0	0	0	0	0	271
1463	0	0	0	0	0	0	0	0	0	0	0	0	0	0	0	272
1464	0	0	0	0	0	0	0	0	0	0	0	0	0	0	0	273
1465	0	0	0	0	0	0	0	0	0	0	0	0	0	0	0	274
1466	0	0	0	0	0	0	0	0	0	0	0	0	0	0	0	275
1467	0	0	0	0	0	0	0	0	0	0	0	0	0	0	0	276
1468	0	0	0	0	0	0	0	0	0	0	0	0	0	0	0	277
1469	0	0	0	0	0	0	0	0	0	0	0	0	0	0	0	278
1470	0	0	0	0	0	0	0	0	0	0	0	0	0	0	0	279
1471	0	0	0	0	0	0	0	0	0	0	0	0	0	0	0	280
1472	0	0	0	0	0	0	0	0	0	0	0	0	0	0	0	281
1473	0	0	0	0	0	0	0	0	0	0	0	0	0	0	0	282
1474	0	0	0	0	0	0	0	0	0	0	0	0	0	0	0	283
1475	0	0	0	0	0	0	0	0	0	0	0	0	0	0	0	284
1476	0	0	0	0	0	0	0	0	0	0	0	0	0	0	0	285
1477	0	0	0	0	0	0	0	0	0	0	0	0	0	0	0	286
1478	0	0	0	0	0	0	0	0	0	0	0	0	0	0	0	287
1479	0	0	0	0	0	0	0	0	0	0	0	0	0	0	0	288
1480	0	0	0	0	0	0	0	0	0	0	0	0	0	0	0	289
1481	0	0	0	0	0	0	0	0	0	0	0	0	0	0	0	290
1482	0	0	0	0	0	0	0	0	0	0	0	0	0	0	0	291
1483	0	0	0	0	0	0	0	0	0	0	0	0	0	0	0	292
1484	0	0	0	0	0	0	0	0	0	0	0	0	0	0	0	293
1485	0	0	0	0	0	0	0	0	0	0	0	0	0	0	0	294
1486	0	0	0	0	0	0	0	0	0	0	0	0	0	0	0	295
1487	0	0	0	0	0	0	0	0	0	0	0	0	0	0	0	296
1488	0	0	0	0	0	0	0	0	0	0	0	0	0	0	0	297
1489	0	0	0	0	0	0	0	0	0	0	0	0	0	0	0	298
1490	0	0	0	0	0	0	0	0	0	0	0	0	0	0	0	299
1491	0	0	0	0	0	0	0	0	0	0	0	0	0	0	0	300
1492	0	0	0	0	0	0	0	0	0	0	0	0	0	0	0	301
1493	0	0	0	0	0	0	0	0	0	0	0	0	0	0	0	302
1494	0	0	0	0	0	0	0	0	0	0	0	0	0	0	0	303
1495	0	0	0	0	0	0	0	0	0	0	0	0	0	0	0	304
1496	0	0	0	0	0	0	0	0	0	0	0	0	0	0	0	305
1497	0	0	0	0	0	0	0	0	0	0	0	0	0	0	0	306
1498	0	0	0	0	0	0	0	0	0	0	0	0	0	0	0	307
1499	0	0	0	0	0	0	0	0	0	0	0	0	0	0	0	308
1500	0	0	0	0	0	0	0	0	0	0	0	0	0	0	0	309
1501	0	0	0	0	0	0	0	0	0	0	0	0	0	0	0	310
1502	0	0	1	0	0	0	0	0	0	0	0	0	1	0	1	311
1503	0	0	0	0	0	0	0	0	0	0	0	0	0	0	0	312
1504	0	0	0	0	0	0	0	0	0	0	0	0	0	0	0	313
1505	0	0	0	0	0	0	0	0	0	0	0	0	0	0	0	314
1506	0	0	0	0	0	0	0	0	0	0	0	0	0	0	0	315
1507	0	0	0	0	0	0	0	0	0	0	0	0	0	0	0	316
1508	0	0	0	0	0	0	0	0	0	0	0	0	0	0	0	317
1509	0	0	0	0	0	0	0	0	0	0	0	0	0	0	0	318
1510	0	0	0	0	0	0	0	0	0	0	0	0	0	0	0	319
1511	0	0	0	0	0	0	0	0	0	0	0	0	0	0	0	320
1512	0	0	0	0	0	0	0	0	0	0	0	0	0	0	0	321
1513	0	0	0	0	0	0	0	0	0	0	0	0	0	0	0	322
1514	0	0	0	0	0	0	0	0	0	0	0	0	0	0	0	323
1515	0	0	0	0	0	0	0	0	0	0	0	0	0	0	0	324
1516	0	0	0	0	0	0	0	0	0	0	0	0	0	0	0	325
1517	0	0	0	0	0	0	0	0	0	0	0	0	0	0	0	326
1518	0	0	0	0	0	0	0	0	0	0	0	0	0	0	0	327
1519	0	0	0	0	0	0	0	0	0	0	0	0	0	0	0	328
1520	0	0	0	0	0	0	0	0	0	0	0	0	0	0	0	329
1521	0	0	0	0	0	0	0	0	0	0	0	0	0	0	0	330
1522	0	0	0	0	0	0	0	0	0	0	0	0	0	0	0	331
1523	0	0	0	0	0	0	0	0	0	0	0	0	0	0	0	332
1524	0	0	0	0	0	0	0	0	0	0	0	0	0	0	0	333
1525	0	0	0	0	0	0	0	0	0	0	0	0	0	0	0	334
1526	0	0	0	0	0	0	0	0	0	0	0	0	0	0	0	335
1527	0	0	0	0	0	0	0	0	0	0	0	0	0	0	0	336
1528	0	0	0	0	0	0	0	0	0	0	0	0	0	0	0	337
1529	0	0	0	0	0	0	0	0	0	0	0	0	0	0	0	338
1530	0	0	0	0	0	0	0	0	0	0	0	0	0	0	0	339
1531	0	0	0	0	0	0	0	0	0	0	0	0	0	0	0	340
1532	0	0	0	0	0	0	0	0	0	0	0	0	0	0	0	341
1533	0	0	0	0	0	0	0	0	0	0	0	0	0	0	0	342
1534	0	0	0	0	0	0	0	0	0	0	0	0	0	0	0	343
1535	0	0	0	0	0	0	0	0	0	0	0	0	0	0	0	344
1536	0	0	0	0	0	0	0	0	0	0	0	0	0	0	0	345
1537	0	0	0	0	0	0	0	0	0	0	0	0	0	0	0	346
1538	0	0	0	0	0	0	0	0	0	0	0	0	0	0	0	347
1539	0	0	0	0	0	0	0	0	0	0	0	0	0	0	0	348
1540	0	0	0	0	0	0	0	0	0	0	0	0	0	0	0	349
1541	0	0	0	0	0	0	0	0	0	0	0	0	0	0	0	350
1542	0	0	0	0	0	0	0	0	0	0	0	0	0	0	0	351
1543	0	0	0	0	0	0	0	0	0	0	0	0	0	0	0	352
1544	0	0	0	0	0	0	0	0	0	0	0	0	0	0	0	353
1545	0	0	0	0	0	0	0	0	0	0	0	0	0	0	0	354

## Sheet: ChlI-2 genomic BPO-17
position	20nt_fwd	21nt_fwd	22nt_fwd	23nt_fwd	24nt_fwd	25nt_fwd	20nt_rev	21nt_rev	22nt_rev	23nt_rev	24nt_rev	25nt_rev	total_forward	total_reverse	total reads
1	0	0	0	0	0	0	0	0	0	0	0	0	0	0	0
2	0	0	0	0	0	0	0	0	0	0	0	0	0	0	0
3	0	0	0	0	0	0	0	0	0	0	0	0	0	0	0
4	0	0	0	0	0	0	0	0	0	0	0	0	0	0	0
5	0	0	0	0	0	0	0	0	0	0	0	0	0	0	0
6	0	0	0	0	0	0	0	0	0	0	0	0	0	0	0
7	0	0	0	0	0	0	0	0	0	0	0	0	0	0	0
8	0	0	0	0	0	0	0	0	0	0	0	0	0	0	0
9	0	0	0	0	0	0	0	0	0	0	0	0	0	0	0
10	0	0	0	0	0	0	0	0	0	0	0	0	0	0	0
11	0	0	0	0	0	0	0	0	0	0	0	0	0	0	0
12	0	0	0	0	0	0	0	0	0	0	0	0	0	0	0
13	0	0	0	0	0	0	0	0	0	0	0	0	0	0	0
14	0	0	0	0	0	0	0	0	0	0	0	0	0	0	0
15	0	0	0	0	0	0	0	0	0	0	0	0	0	0	0
16	0	0	0	0	0	0	0	0	0	0	0	0	0	0	0
17	0	0	0	0	0	0	0	0	0	0	0	0	0	0	0
18	0	0	0	0	0	0	0	0	0	0	0	0	0	0	0
19	0	0	0	0	0	0	0	0	0	0	0	0	0	0	0
20	0	0	0	0	0	0	0	0	0	0	0	0	0	0	0
21	0	0	0	0	0	0	0	0	0	0	0	0	0	0	0
22	0	0	0	0	0	0	0	0	0	0	0	0	0	0	0
23	0	0	0	0	0	0	0	0	0	0	0	0	0	0	0
24	0	0	0	0	0	0	0	0	0	0	0	0	0	0	0
25	0	0	0	0	0	0	0	0	0	0	0	0	0	0	0
26	0	0	0	0	0	0	0	0	0	0	0	0	0	0	0
27	0	0	0	0	0	0	0	0	0	0	0	0	0	0	0
28	0	0	0	0	0	0	0	0	0	0	0	0	0	0	0
29	0	0	0	0	0	0	0	0	0	0	0	0	0	0	0
30	0	0	0	0	0	0	0	0	0	0	0	0	0	0	0
31	0	0	0	0	0	0	0	0	0	0	0	0	0	0	0
32	0	0	0	0	0	0	0	0	0	0	0	0	0	0	0
33	0	0	0	0	0	0	0	0	0	0	0	0	0	0	0
34	0	0	0	0	0	0	0	0	0	0	0	0	0	0	0
35	0	0	0	0	0	0	0	0	0	0	0	0	0	0	0
36	0	0	0	0	0	0	0	0	0	0	0	0	0	0	0
37	0	0	0	0	0	0	0	0	0	0	0	0	0	0	0
38	0	0	0	0	0	0	0	0	0	0	0	0	0	0	0
39	0	0	0	0	0	0	0	0	0	0	0	0	0	0	0
40	0	0	0	0	0	0	0	0	0	0	0	0	0	0	0
41	0	0	0	0	0	0	0	0	0	0	0	0	0	0	0
42	0	0	0	0	0	0	0	0	0	0	0	0	0	0	0
43	0	0	0	0	0	0	0	0	0	0	0	0	0	0	0
44	0	0	0	0	0	0	0	0	0	0	0	0	0	0	0
45	0	0	0	0	0	0	0	0	0	0	0	0	0	0	0
46	0	0	0	0	0	0	0	0	0	0	0	0	0	0	0
47	0	0	0	0	0	0	0	0	0	0	0	0	0	0	0
48	0	0	0	0	0	0	0	0	0	0	0	0	0	0	0
49	0	0	0	0	0	0	0	0	0	0	0	0	0	0	0
50	0	0	0	0	0	0	0	0	0	0	0	0	0	0	0
51	0	0	0	0	0	0	0	0	0	0	0	0	0	0	0
52	0	0	0	0	0	0	0	0	0	0	0	0	0	0	0
53	0	0	0	0	0	0	0	0	0	0	0	0	0	0	0
54	0	0	0	0	0	0	0	0	0	0	0	0	0	0	0
55	0	0	0	0	0	0	0	0	0	0	0	0	0	0	0
56	0	0	0	0	0	0	0	0	0	0	0	0	0	0	0
57	0	0	0	0	0	0	0	0	0	0	0	0	0	0	0
58	0	0	0	0	0	0	0	0	0	0	0	0	0	0	0
59	0	0	0	0	0	0	0	0	0	0	0	0	0	0	0
60	0	0	0	0	0	0	0	0	0	0	0	0	0	0	0
61	0	0	0	0	0	0	0	0	0	0	0	0	0	0	0
62	0	0	0	0	0	0	0	0	0	0	0	0	0	0	0
63	0	0	0	0	0	0	0	0	0	0	0	0	0	0	0
64	0	0	0	0	0	0	0	0	0	0	0	0	0	0	0
65	0	0	0	0	0	0	0	0	0	0	0	0	0	0	0
66	0	0	0	0	0	0	0	0	0	0	0	0	0	0	0
67	0	0	0	0	0	0	0	0	0	0	0	0	0	0	0
68	0	0	0	0	0	0	0	0	0	0	0	0	0	0	0
69	0	0	0	0	0	0	0	0	0	0	0	0	0	0	0
70	0	0	0	0	0	0	0	0	0	0	0	0	0	0	0
71	0	0	0	0	0	0	0	0	0	0	0	0	0	0	0
72	0	0	0	0	0	0	0	0	0	0	0	0	0	0	0
73	0	0	0	0	0	0	0	0	0	0	0	0	0	0	0
74	0	0	0	0	0	0	0	0	0	0	0	0	0	0	0
75	0	0	0	0	0	0	0	0	0	0	0	0	0	0	0
76	0	0	0	0	0	0	0	0	0	0	0	0	0	0	0
77	0	0	0	0	0	0	0	0	0	0	0	0	0	0	0
78	0	0	0	0	0	0	0	0	0	0	0	0	0	0	0
79	0	0	0	0	0	0	0	0	0	0	0	0	0	0	0
80	0	0	0	0	0	0	0	0	0	0	0	0	0	0	0
81	0	0	0	0	0	0	0	0	0	0	0	0	0	0	0
82	0	0	0	0	0	0	0	0	0	0	0	0	0	0	0
83	0	0	0	0	0	0	0	0	0	0	0	0	0	0	0
84	0	0	0	0	0	0	0	0	0	0	0	0	0	0	0
85	0	0	0	0	0	0	0	0	0	0	0	0	0	0	0
86	0	0	0	0	0	0	0	0	0	0	0	0	0	0	0
87	0	0	0	0	0	0	0	0	0	0	0	0	0	0	0
88	0	0	0	0	0	0	0	0	0	0	0	0	0	0	0
89	0	0	0	0	0	0	0	0	0	0	0	0	0	0	0
90	0	0	0	0	0	0	0	0	0	0	0	0	0	0	0
91	0	0	0	0	0	0	0	0	0	0	0	0	0	0	0
92	0	0	0	0	0	0	0	0	0	0	0	0	0	0	0
93	0	0	0	0	0	0	0	0	0	0	0	0	0	0	0
94	0	0	0	0	0	0	0	0	0	0	0	0	0	0	0
95	0	0	0	0	0	0	0	0	0	0	0	0	0	0	0
96	0	0	0	0	0	0	0	0	0	0	0	0	0	0	0
97	0	0	0	0	0	0	0	0	0	0	0	0	0	0	0
98	0	0	0	0	0	0	0	0	0	0	0	0	0	0	0
99	0	0	0	0	0	0	0	0	0	0	0	0	0	0	0
100	0	0	0	0	0	0	0	0	0	0	0	0	0	0	0
101	0	0	0	0	0	0	0	0	0	0	0	0	0	0	0
102	0	0	0	0	0	0	0	0	0	0	0	0	0	0	0
103	0	0	0	0	0	0	0	0	0	0	0	0	0	0	0
104	0	0	0	0	0	0	0	0	0	0	0	0	0	0	0
105	0	0	0	0	0	0	0	0	0	0	0	0	0	0	0
106	0	0	0	0	0	0	0	0	0	0	0	0	0	0	0
107	0	0	0	0	0	0	0	0	0	0	0	0	0	0	0
108	0	0	0	0	0	0	0	0	0	0	0	0	0	0	0
109	0	0	0	0	0	0	0	0	0	0	0	0	0	0	0
110	0	0	0	0	0	0	0	0	0	0	0	0	0	0	0
111	0	0	0	0	0	0	0	0	0	0	0	0	0	0	0
112	0	0	0	0	0	0	0	0	0	0	0	0	0	0	0
113	0	0	0	0	0	0	0	0	0	0	0	0	0	0	0
114	0	0	0	0	0	0	0	0	0	0	0	0	0	0	0
115	0	0	0	0	0	0	0	0	0	0	0	0	0	0	0
116	0	0	0	0	0	0	0	0	0	0	0	0	0	0	0
117	0	0	0	0	0	0	0	0	0	0	0	0	0	0	0
118	0	0	0	0	0	0	0	0	0	0	0	0	0	0	0
119	0	0	0	0	0	0	0	0	0	0	0	0	0	0	0
120	0	0	0	0	0	0	0	0	0	0	0	0	0	0	0
121	0	0	0	0	0	0	0	0	0	0	0	0	0	0	0
122	0	0	0	0	0	0	0	0	0	0	0	0	0	0	0
123	0	0	0	0	0	0	0	0	0	0	0	0	0	0	0
124	0	0	0	0	0	0	0	0	0	0	0	0	0	0	0
125	0	0	0	0	0	0	0	0	0	0	0	0	0	0	0
126	0	0	0	0	0	0	0	0	0	0	0	0	0	0	0
127	0	0	0	0	0	0	0	0	0	0	0	0	0	0	0
128	0	0	0	0	0	0	0	0	0	0	0	0	0	0	0
129	0	0	0	0	0	0	0	0	0	0	0	0	0	0	0
130	0	0	0	0	0	0	0	0	0	0	0	0	0	0	0
131	0	0	0	0	0	0	0	0	0	0	0	0	0	0	0
132	0	0	0	0	0	0	0	0	0	0	0	0	0	0	0
133	0	0	0	0	0	0	0	0	0	0	0	0	0	0	0
134	0	0	0	0	0	0	0	0	0	0	0	0	0	0	0
135	0	0	0	0	0	0	0	0	0	0	0	0	0	0	0
136	0	0	0	0	0	0	0	0	0	0	0	0	0	0	0
137	0	0	0	0	0	0	0	0	0	0	0	0	0	0	0
138	0	0	0	0	0	0	0	0	0	0	0	0	0	0	0
139	0	0	0	0	0	0	0	0	0	0	0	0	0	0	0
140	0	0	0	0	0	0	0	0	0	0	0	0	0	0	0
141	0	0	0	0	0	0	0	0	0	0	0	0	0	0	0
142	0	0	0	0	0	0	0	0	0	0	0	0	0	0	0
143	0	0	0	0	0	0	0	0	0	0	0	0	0	0	0
144	0	0	0	0	0	0	0	0	0	0	0	0	0	0	0
145	0	0	0	0	0	0	0	0	0	0	0	0	0	0	0
146	0	0	0	0	0	0	0	0	0	0	0	0	0	0	0
147	0	0	0	0	0	0	0	0	0	0	0	0	0	0	0
148	0	0	0	0	0	0	0	0	0	0	0	0	0	0	0
149	0	0	0	0	0	0	0	0	0	0	0	0	0	0	0
150	0	0	0	0	0	0	0	0	0	0	0	0	0	0	0
151	0	0	0	0	0	0	0	0	0	0	0	0	0	0	0
152	0	0	0	0	0	0	0	0	0	0	0	0	0	0	0
153	0	0	0	0	0	0	0	0	0	0	0	0	0	0	0
154	0	0	0	0	0	0	0	0	0	0	0	0	0	0	0
155	0	0	0	0	0	0	0	0	0	0	0	0	0	0	0
156	0	0	0	0	0	0	0	0	0	0	0	0	0	0	0
157	0	0	0	0	0	0	0	0	0	0	0	0	0	0	0
158	0	0	0	0	0	0	0	0	0	0	0	0	0	0	0
159	0	0	0	0	0	0	0	0	0	0	0	0	0	0	0
160	0	0	0	0	0	0	0	0	0	0	0	0	0	0	0
161	0	0	0	0	0	0	0	0	0	0	0	0	0	0	0
162	0	0	0	0	0	0	0	0	0	0	0	0	0	0	0
163	0	0	0	0	0	0	0	0	0	0	0	0	0	0	0
164	0	0	0	0	0	0	0	0	0	0	0	0	0	0	0
165	0	0	0	0	0	0	0	0	0	0	0	0	0	0	0
166	0	0	0	0	0	0	0	0	0	0	0	0	0	0	0
167	0	0	0	0	0	0	0	0	0	0	0	0	0	0	0
168	0	0	0	0	0	0	0	0	0	0	0	0	0	0	0
169	0	0	0	0	0	0	0	0	0	0	0	0	0	0	0
170	0	0	0	0	0	0	0	0	0	0	0	0	0	0	0
171	0	0	0	0	0	0	0	0	0	0	0	0	0	0	0
172	0	0	0	0	0	0	0	0	0	0	0	0	0	0	0
173	0	0	0	0	0	0	0	0	0	0	0	0	0	0	0
174	0	0	0	0	0	0	0	0	0	0	0	0	0	0	0
175	0	0	0	0	0	0	0	0	0	0	0	0	0	0	0
176	0	0	0	0	0	0	0	0	0	0	0	0	0	0	0
177	0	0	0	0	0	0	0	0	0	0	0	0	0	0	0
178	0	0	0	0	0	0	0	0	0	0	0	0	0	0	0
179	0	0	0	0	0	0	0	0	0	0	0	0	0	0	0
180	0	0	0	0	0	0	0	0	0	0	0	0	0	0	0
181	0	0	0	0	0	0	0	0	0	0	0	0	0	0	0
182	0	0	0	0	0	0	0	0	0	0	0	0	0	0	0
183	0	0	0	0	0	0	0	0	0	0	0	0	0	0	0
184	0	0	0	0	0	0	0	0	0	0	0	0	0	0	0
185	0	0	0	0	0	0	0	0	0	0	0	0	0	0	0
186	0	0	0	0	0	0	0	0	0	0	0	0	0	0	0
187	0	0	0	0	0	0	0	0	0	0	0	0	0	0	0
188	0	0	0	0	0	0	0	0	0	0	0	0	0	0	0
189	0	0	0	0	0	0	0	0	0	0	0	0	0	0	0
190	0	0	0	0	0	0	0	0	0	0	0	0	0	0	0
191	0	0	0	0	0	0	0	0	0	0	0	0	0	0	0
192	0	0	0	0	0	0	0	0	0	0	0	0	0	0	0
193	0	0	0	0	0	0	0	0	0	0	0	0	0	0	0
194	0	0	0	0	0	0	0	0	0	0	0	0	0	0	0
195	0	0	0	0	0	0	0	0	0	0	0	0	0	0	0
196	0	0	0	0	0	0	0	0	0	0	0	0	0	0	0
197	0	0	0	0	0	0	0	0	0	0	0	0	0	0	0
198	0	0	0	0	0	0	0	0	0	0	0	0	0	0	0
199	0	0	0	0	0	0	0	0	0	0	0	0	0	0	0
200	0	0	0	0	0	0	0	0	0	0	0	0	0	0	0
201	0	0	0	0	0	0	0	0	0	0	0	0	0	0	0
202	0	0	0	0	0	0	0	0	0	0	0	0	0	0	0
203	0	0	0	0	0	0	0	0	0	0	0	0	0	0	0
204	0	0	0	0	0	0	0	0	0	0	0	0	0	0	0
205	0	0	0	0	0	0	0	0	0	0	0	0	0	0	0
206	0	0	0	0	0	0	0	0	0	0	0	0	0	0	0
207	0	0	0	0	0	0	0	0	0	0	0	0	0	0	0
208	0	0	0	0	0	0	0	0	0	0	0	0	0	0	0
209	0	0	0	0	0	0	0	0	0	0	0	0	0	0	0
210	0	0	0	0	0	0	0	0	0	0	0	0	0	0	0
211	0	0	0	0	0	0	0	0	0	0	0	0	0	0	0
212	0	0	0	0	0	0	0	0	0	0	0	0	0	0	0
213	0	0	0	0	0	0	0	0	0	0	0	0	0	0	0
214	0	0	0	0	0	0	0	0	0	0	0	0	0	0	0
215	0	0	0	0	0	0	0	0	0	0	0	0	0	0	0
216	0	0	0	0	0	0	0	0	0	0	0	0	0	0	0
217	0	0	0	0	0	0	0	0	0	0	0	0	0	0	0
218	0	0	0	0	0	0	0	0	0	0	0	0	0	0	0
219	0	0	0	0	0	0	0	0	0	0	0	0	0	0	0
220	0	0	0	0	0	0	0	0	0	0	0	0	0	0	0
221	0	0	0	0	0	0	0	0	0	0	0	0	0	0	0
222	0	0	0	0	0	0	0	0	0	0	0	0	0	0	0
223	0	0	0	0	0	0	0	0	0	0	0	0	0	0	0
224	0	0	0	0	0	0	0	0	0	0	0	0	0	0	0
225	0	0	0	0	0	0	0	0	0	0	0	0	0	0	0
226	0	0	0	0	0	0	0	0	0	0	0	0	0	0	0
227	0	0	0	0	0	0	0	0	0	0	0	0	0	0	0
228	0	0	0	0	0	0	0	0	0	0	0	0	0	0	0
229	0	0	0	0	0	0	0	0	0	0	0	0	0	0	0
230	0	0	0	0	0	0	0	0	0	0	0	0	0	0	0
231	0	0	0	0	0	0	0	0	0	0	0	0	0	0	0
232	0	0	0	0	0	0	0	0	0	0	0	0	0	0	0
233	0	0	0	0	0	0	0	0	0	0	0	0	0	0	0
234	0	0	0	0	0	0	0	0	0	0	0	0	0	0	0
235	0	0	0	0	0	0	0	0	0	0	0	0	0	0	0
236	0	0	0	0	0	0	0	0	0	0	0	0	0	0	0
237	0	0	0	0	0	0	0	0	0	0	0	0	0	0	0
238	0	0	0	0	0	0	0	0	0	0	0	0	0	0	0
239	0	0	0	0	0	0	0	0	0	0	0	0	0	0	0
240	0	0	0	0	0	0	0	0	0	0	0	0	0	0	0
241	0	0	0	0	0	0	0	0	0	0	0	0	0	0	0
242	0	0	0	0	0	0	0	0	0	0	0	0	0	0	0
243	0	0	0	0	0	0	0	0	0	0	0	0	0	0	0
244	0	0	0	0	0	0	0	0	0	0	0	0	0	0	0
245	0	0	0	0	0	0	0	0	0	0	0	0	0	0	0
246	0	0	0	0	0	0	0	0	0	0	0	0	0	0	0
247	0	0	0	0	0	0	0	0	0	0	0	0	0	0	0
248	0	0	0	0	0	0	0	0	0	0	0	0	0	0	0
249	0	0	0	0	0	0	0	0	0	0	0	0	0	0	0
250	0	0	0	0	0	0	0	0	0	0	0	0	0	0	0
251	0	0	0	0	0	0	0	0	0	0	0	0	0	0	0
252	0	0	0	0	0	0	0	0	0	0	0	0	0	0	0
253	0	0	0	0	0	0	0	0	0	0	0	0	0	0	0
254	0	0	0	0	0	0	0	0	0	0	0	0	0	0	0
255	0	0	0	0	0	0	0	0	0	0	0	0	0	0	0
256	0	0	0	0	0	0	0	0	0	0	0	0	0	0	0
257	0	0	0	0	0	0	0	0	0	0	0	0	0	0	0
258	0	0	0	0	0	0	0	0	0	0	0	0	0	0	0
259	0	0	0	0	0	0	0	0	0	0	0	0	0	0	0
260	0	0	0	0	0	0	0	0	0	0	0	0	0	0	0
261	0	0	0	0	0	0	0	0	0	0	0	0	0	0	0
262	0	0	0	0	0	0	0	0	0	0	0	0	0	0	0
263	0	0	0	0	0	0	0	0	0	0	0	0	0	0	0
264	0	0	0	0	0	0	0	0	0	0	0	0	0	0	0
265	0	0	0	0	0	0	0	0	0	0	0	0	0	0	0
266	0	0	0	0	0	0	0	0	0	0	0	0	0	0	0
267	0	0	0	0	0	0	0	0	0	0	0	0	0	0	0
268	0	0	0	0	0	0	0	0	0	0	0	0	0	0	0
269	0	0	0	0	0	0	0	0	0	0	0	0	0	0	0
270	0	0	0	0	0	0	0	0	0	0	0	0	0	0	0
271	0	0	0	0	0	0	0	0	0	0	0	0	0	0	0
272	0	0	0	0	0	0	0	0	0	0	0	0	0	0	0
273	0	0	0	0	0	0	0	0	0	0	0	0	0	0	0
274	0	0	0	0	0	0	0	0	0	0	0	0	0	0	0
275	0	0	0	0	0	0	0	0	0	0	0	0	0	0	0
276	0	0	0	0	0	0	0	0	0	0	0	0	0	0	0
277	0	0	0	0	0	0	0	0	0	0	0	0	0	0	0
278	0	0	0	0	0	0	0	0	0	0	0	0	0	0	0
279	0	0	0	0	0	0	0	0	0	0	0	0	0	0	0
280	0	0	0	0	0	0	0	0	0	0	0	0	0	0	0
281	0	0	0	0	0	0	0	0	0	0	0	0	0	0	0
282	0	0	0	0	0	0	0	0	0	0	0	0	0	0	0
283	0	0	0	0	0	0	0	0	0	0	0	0	0	0	0
284	0	0	0	0	0	0	0	0	0	0	0	0	0	0	0
285	0	0	0	0	0	0	0	0	0	0	0	0	0	0	0
286	0	0	0	0	0	0	0	0	0	0	0	0	0	0	0
287	0	0	0	0	0	0	0	0	0	0	0	0	0	0	0
288	0	0	0	0	0	0	0	0	0	0	0	0	0	0	0
289	0	0	0	0	0	0	0	0	0	0	0	0	0	0	0
290	0	0	0	0	0	0	0	0	0	0	0	0	0	0	0
291	0	0	0	0	0	0	0	0	0	0	0	0	0	0	0
292	0	0	0	0	0	0	0	0	0	0	0	0	0	0	0
293	0	0	0	0	0	0	0	0	0	0	0	0	0	0	0
294	0	0	0	0	0	0	0	0	0	0	0	0	0	0	0
295	0	0	0	0	0	0	0	0	0	0	0	0	0	0	0
296	0	0	0	0	0	0	0	0	0	0	0	0	0	0	0
297	0	0	0	0	0	0	0	0	0	0	0	0	0	0	0
298	0	0	0	0	0	0	0	0	0	0	0	0	0	0	0
299	0	0	0	0	0	0	0	0	0	0	0	0	0	0	0
300	0	0	0	0	0	0	0	0	0	0	0	0	0	0	0
301	0	0	0	0	0	0	0	0	0	0	0	0	0	0	0
302	0	0	0	0	0	0	0	0	0	0	0	0	0	0	0
303	0	0	0	0	0	0	0	0	0	0	0	0	0	0	0
304	0	0	0	0	0	0	0	0	0	0	0	0	0	0	0
305	0	0	0	0	0	0	0	0	0	0	0	0	0	0	0
306	0	0	0	0	0	0	0	0	0	0	0	0	0	0	0
307	0	0	0	0	0	0	0	0	0	0	0	0	0	0	0
308	0	0	0	0	0	0	0	0	0	0	0	0	0	0	0
309	0	0	0	0	0	0	0	0	0	0	0	0	0	0	0
310	0	0	0	0	0	0	0	0	0	0	0	0	0	0	0
311	0	0	0	0	0	0	0	0	0	0	0	0	0	0	0
312	0	0	0	0	0	0	0	0	0	0	0	0	0	0	0
313	0	0	0	0	0	0	0	0	0	0	0	0	0	0	0
314	0	0	0	0	0	0	0	0	0	0	0	0	0	0	0
315	0	0	0	0	0	0	0	0	0	0	0	0	0	0	0
316	0	0	0	0	0	0	0	0	0	0	0	0	0	0	0
317	0	0	0	0	0	0	0	0	0	0	0	0	0	0	0
318	0	0	0	0	0	0	0	0	0	0	0	0	0	0	0
319	0	0	0	0	0	0	0	0	0	0	0	0	0	0	0
320	0	0	0	0	0	0	0	0	0	0	0	0	0	0	0
321	0	0	0	0	0	0	0	0	0	0	0	0	0	0	0
322	0	0	0	0	0	0	0	0	0	0	0	0	0	0	0
323	0	0	0	0	0	0	0	0	0	0	0	0	0	0	0
324	0	0	0	0	0	0	0	0	0	0	0	0	0	0	0
325	0	0	0	0	0	0	0	0	0	0	0	0	0	0	0
326	0	0	0	0	0	0	0	0	0	0	0	0	0	0	0
327	0	0	0	0	0	0	0	0	0	0	0	0	0	0	0
328	0	0	0	0	0	0	0	0	0	0	0	0	0	0	0
329	0	0	0	0	0	0	0	0	0	0	0	0	0	0	0
330	0	0	0	0	0	0	0	0	0	0	0	0	0	0	0
331	0	0	0	0	0	0	0	0	0	0	0	0	0	0	0
332	0	0	0	0	0	0	0	0	0	0	0	0	0	0	0
333	0	0	0	0	0	0	0	0	0	0	0	0	0	0	0
334	0	0	0	0	0	0	0	0	0	0	0	0	0	0	0
335	0	0	0	0	0	0	0	0	0	0	0	0	0	0	0
336	0	0	0	0	0	0	0	0	0	0	0	0	0	0	0
337	0	0	0	0	0	0	0	0	0	0	0	0	0	0	0
338	0	0	0	0	0	0	0	0	0	0	0	0	0	0	0
339	0	0	0	0	0	0	0	0	0	0	0	0	0	0	0
340	0	0	0	0	0	0	0	0	0	0	0	0	0	0	0
341	0	0	0	0	0	0	0	0	0	0	0	0	0	0	0
342	0	0	0	0	0	0	0	0	0	0	0	0	0	0	0
343	0	0	0	0	0	0	0	0	0	0	0	0	0	0	0
344	0	0	0	0	0	0	0	0	0	0	0	0	0	0	0
345	0	0	0	0	0	0	0	0	0	0	0	0	0	0	0
346	0	0	0	0	0	0	0	0	0	0	0	0	0	0	0
347	0	0	0	0	0	0	0	0	0	0	0	0	0	0	0
348	0	0	0	0	0	0	0	0	0	0	0	0	0	0	0
349	0	0	0	0	0	0	0	0	0	0	0	0	0	0	0
350	0	0	0	0	0	0	0	0	0	0	0	0	0	0	0
351	0	0	0	0	0	0	0	0	0	0	0	0	0	0	0
352	0	0	0	0	0	0	0	0	0	0	0	0	0	0	0
353	0	0	0	0	0	0	0	0	0	0	0	0	0	0	0
354	0	0	0	0	0	0	0	0	0	0	0	0	0	0	0
355	0	0	0	0	0	0	0	0	0	0	0	0	0	0	0
356	0	0	0	0	0	0	0	0	0	0	0	0	0	0	0
357	0	0	0	0	0	0	0	0	0	0	0	0	0	0	0
358	0	0	0	0	0	0	0	0	0	0	0	0	0	0	0
359	0	0	0	0	0	0	0	0	0	0	0	0	0	0	0
360	0	0	0	0	0	0	0	0	0	0	0	0	0	0	0
361	0	0	0	0	0	0	0	0	0	0	0	0	0	0	0
362	0	0	0	0	0	0	0	0	0	0	0	0	0	0	0
363	0	0	0	0	0	0	0	0	0	0	0	0	0	0	0
364	0	0	0	0	0	0	0	0	0	0	0	0	0	0	0
365	0	0	0	0	0	0	0	0	0	0	0	0	0	0	0
366	0	0	0	0	0	0	0	0	0	0	0	0	0	0	0
367	0	0	0	0	0	0	0	0	0	0	0	0	0	0	0
368	0	0	0	0	0	0	0	0	0	0	0	0	0	0	0
369	0	0	0	0	0	0	0	0	0	0	0	0	0	0	0
370	0	0	0	0	0	0	0	0	0	0	0	0	0	0	0
371	0	0	0	0	0	0	0	0	0	0	0	0	0	0	0
372	0	0	0	0	0	0	0	0	0	0	0	0	0	0	0
373	0	0	0	0	0	0	0	0	0	0	0	0	0	0	0
374	0	0	0	0	0	0	0	0	0	0	0	0	0	0	0
375	0	0	0	0	0	0	0	0	0	0	0	0	0	0	0
376	0	0	0	0	0	0	0	0	0	0	0	0	0	0	0
377	0	0	0	0	0	0	0	0	0	0	0	0	0	0	0
378	0	0	0	0	0	0	0	0	0	0	0	0	0	0	0
379	0	0	0	0	0	0	0	0	0	0	0	0	0	0	0
380	0	0	0	0	0	0	0	0	0	0	0	0	0	0	0
381	0	0	0	0	0	0	0	0	0	0	0	0	0	0	0
382	0	0	0	0	0	0	0	0	0	0	0	0	0	0	0
383	0	0	0	0	0	0	0	0	0	0	0	0	0	0	0
384	0	0	0	0	0	0	0	0	0	0	0	0	0	0	0
385	0	0	0	0	0	0	0	0	0	0	0	0	0	0	0
386	0	0	0	0	0	0	0	0	0	0	0	0	0	0	0
387	0	0	0	0	0	0	0	0	0	0	0	0	0	0	0
388	0	0	0	0	0	0	0	0	0	0	0	0	0	0	0
389	0	0	0	0	0	0	0	0	0	0	0	0	0	0	0
390	0	0	0	0	0	0	0	0	0	0	0	0	0	0	0
391	0	0	0	0	0	0	0	0	0	0	0	0	0	0	0
392	0	0	0	0	0	0	0	0	0	0	0	0	0	0	0
393	0	0	0	0	0	0	0	0	0	0	0	0	0	0	0
394	0	0	0	0	0	0	0	0	0	0	0	0	0	0	0
395	0	0	0	0	0	0	0	0	0	0	0	0	0	0	0
396	0	0	0	0	0	0	0	0	0	0	0	0	0	0	0
397	0	0	0	0	0	0	0	0	0	0	0	0	0	0	0
398	0	0	0	0	0	0	0	0	0	0	0	0	0	0	0
399	0	0	0	0	0	0	0	0	0	0	0	0	0	0	0
400	0	0	0	0	0	0	0	0	0	0	0	0	0	0	0
401	0	0	0	0	0	0	0	0	0	0	0	0	0	0	0
402	0	0	0	0	0	0	0	0	0	0	0	0	0	0	0
403	0	0	0	0	0	0	0	0	0	0	0	0	0	0	0
404	0	0	0	0	0	0	0	0	0	0	0	0	0	0	0
405	0	0	0	0	0	0	0	0	0	0	0	0	0	0	0
406	0	0	0	0	0	0	0	0	0	0	0	0	0	0	0
407	0	0	0	0	0	0	0	0	0	0	0	0	0	0	0
408	0	0	0	0	0	0	0	0	0	0	0	0	0	0	0
409	0	0	0	0	0	0	0	0	0	0	0	0	0	0	0
410	0	0	0	0	0	0	0	0	0	0	0	0	0	0	0
411	0	0	0	0	0	0	0	0	0	0	0	0	0	0	0
412	0	0	0	0	0	0	0	0	0	0	0	0	0	0	0
413	0	0	0	0	0	0	0	0	0	0	0	0	0	0	0
414	0	0	0	0	0	0	0	0	0	0	0	0	0	0	0
415	0	0	0	0	0	0	0	0	0	0	0	0	0	0	0
416	0	0	0	0	0	0	0	0	0	0	0	0	0	0	0
417	0	0	0	0	0	0	0	0	0	0	0	0	0	0	0
418	0	0	0	0	0	0	0	0	0	0	0	0	0	0	0
419	0	0	0	0	0	0	0	0	0	0	0	0	0	0	0
420	0	0	0	0	0	0	0	0	0	0	0	0	0	0	0
421	0	0	0	0	0	0	0	0	0	0	0	0	0	0	0
422	0	0	0	0	0	0	0	0	0	0	0	0	0	0	0
423	0	0	0	0	0	0	0	0	0	0	0	0	0	0	0
424	0	0	0	0	0	0	0	0	0	0	0	0	0	0	0
425	0	0	0	0	0	0	0	0	0	0	0	0	0	0	0
426	0	0	0	0	0	0	0	0	0	0	0	0	0	0	0
427	0	0	0	0	0	0	0	0	0	0	0	0	0	0	0
428	0	0	0	0	0	0	0	0	0	0	0	0	0	0	0
429	0	0	0	0	0	0	0	0	0	0	0	0	0	0	0
430	0	0	0	0	0	0	0	0	0	0	0	0	0	0	0
431	0	0	0	0	0	0	0	0	0	0	0	0	0	0	0
432	0	0	0	0	0	0	0	0	0	0	0	0	0	0	0
433	0	0	0	0	0	0	0	0	0	0	0	0	0	0	0
434	0	0	0	0	0	0	0	0	0	0	0	0	0	0	0
435	0	0	0	0	0	0	0	0	0	0	0	0	0	0	0
436	0	0	0	0	0	0	0	0	0	0	0	0	0	0	0
437	0	0	0	0	0	0	0	0	0	0	0	0	0	0	0
438	0	0	0	0	0	0	0	0	0	0	0	0	0	0	0
439	0	0	0	0	0	0	0	0	0	0	0	0	0	0	0
440	0	0	0	0	0	0	0	0	0	0	0	0	0	0	0
441	0	0	0	0	0	0	0	0	0	0	0	0	0	0	0
442	0	0	0	0	0	0	0	0	0	0	0	0	0	0	0
443	0	0	0	0	0	0	0	0	0	0	0	0	0	0	0
444	0	0	0	0	0	0	0	0	0	0	0	0	0	0	0
445	0	0	0	0	0	0	0	0	0	0	0	0	0	0	0
446	0	0	0	0	0	0	0	0	0	0	0	0	0	0	0
447	0	0	0	0	0	0	0	0	0	0	0	0	0	0	0
448	0	0	0	0	0	0	0	0	0	0	0	0	0	0	0
449	0	0	0	0	0	0	0	0	0	0	0	0	0	0	0
450	0	0	0	0	0	0	0	0	0	0	0	0	0	0	0
451	0	0	0	0	0	0	0	0	0	0	0	0	0	0	0
452	0	0	0	0	0	0	0	0	0	0	0	0	0	0	0
453	0	0	0	0	0	0	0	0	0	0	0	0	0	0	0
454	0	0	0	0	0	0	0	0	0	0	0	0	0	0	0
455	0	0	0	0	0	0	0	0	0	0	0	0	0	0	0
456	0	0	0	0	0	0	0	0	0	0	0	0	0	0	0
457	0	0	0	0	0	0	0	0	0	0	0	0	0	0	0
458	0	0	0	0	0	0	0	0	0	0	0	0	0	0	0
459	0	0	0	0	0	0	0	0	0	0	0	0	0	0	0
460	0	0	0	0	0	0	0	0	0	0	0	0	0	0	0
461	0	0	0	0	0	0	0	0	0	0	0	0	0	0	0
462	0	0	0	0	0	0	0	0	0	0	0	0	0	0	0
463	0	0	0	0	0	0	0	0	0	0	0	0	0	0	0
464	0	0	0	0	0	0	0	0	0	0	0	0	0	0	0
465	0	0	0	0	0	0	0	0	0	0	0	0	0	0	0
466	0	0	0	0	0	0	0	0	0	0	0	0	0	0	0
467	0	0	0	0	0	0	0	0	0	0	0	0	0	0	0
468	0	0	0	0	0	0	0	0	0	0	0	0	0	0	0
469	0	0	0	0	0	0	0	0	0	0	0	0	0	0	0
470	0	0	0	0	0	0	0	0	0	0	0	0	0	0	0
471	0	0	0	0	0	0	0	0	0	0	0	0	0	0	0
472	0	0	0	0	0	0	0	0	0	0	0	0	0	0	0
473	0	0	0	0	0	0	0	0	0	0	0	0	0	0	0
474	0	0	0	0	0	0	0	0	0	0	0	0	0	0	0
475	0	0	0	0	0	0	0	0	0	0	0	0	0	0	0
476	0	0	0	0	0	0	0	0	0	0	0	0	0	0	0
477	0	0	0	0	0	0	0	0	0	0	0	0	0	0	0
478	0	0	0	0	0	0	0	0	0	0	0	0	0	0	0
479	0	0	0	0	0	0	0	0	0	0	0	0	0	0	0
480	0	0	0	0	0	0	0	0	0	0	0	0	0	0	0
481	0	0	0	0	0	0	0	0	0	0	0	0	0	0	0
482	0	0	0	0	0	0	0	0	0	0	0	0	0	0	0
483	0	0	0	0	0	0	0	0	0	0	0	0	0	0	0
484	0	0	0	0	0	0	0	0	0	0	0	0	0	0	0
485	0	0	0	0	0	0	0	0	0	0	0	0	0	0	0
486	0	0	0	0	0	0	0	0	0	0	0	0	0	0	0
487	0	0	0	0	0	0	0	0	0	0	0	0	0	0	0
488	0	0	0	0	0	0	0	0	0	0	0	0	0	0	0
489	0	0	0	0	0	0	0	0	0	0	0	0	0	0	0
490	0	0	0	0	0	0	0	0	0	0	0	0	0	0	0
491	0	0	0	0	0	0	0	0	0	0	0	0	0	0	0
492	0	0	0	0	0	0	0	0	0	0	0	0	0	0	0
493	0	0	0	0	0	0	0	0	0	0	0	0	0	0	0
494	0	0	0	0	0	0	0	0	0	0	0	0	0	0	0
495	0	0	0	0	0	0	0	0	0	0	0	0	0	0	0
496	0	0	0	0	0	0	0	0	0	0	0	0	0	0	0
497	0	0	0	0	0	0	0	0	0	0	0	0	0	0	0
498	0	0	0	0	0	0	0	0	0	0	0	0	0	0	0
499	0	0	0	0	0	0	0	0	0	0	0	0	0	0	0
500	0	0	0	0	0	0	0	0	0	0	0	0	0	0	0
501	0	0	0	0	0	0	0	0	0	0	0	0	0	0	0
502	0	0	0	0	0	0	0	0	0	0	0	0	0	0	0
503	0	0	0	0	0	0	0	0	0	0	0	0	0	0	0
504	0	0	0	0	0	0	0	0	0	0	0	0	0	0	0
505	0	0	0	0	0	0	0	0	0	0	0	0	0	0	0
506	0	0	0	0	0	0	0	0	0	0	0	0	0	0	0
507	0	0	0	0	0	0	0	0	0	0	0	0	0	0	0
508	0	0	0	0	0	0	0	0	0	0	0	0	0	0	0
509	0	0	0	0	0	0	0	0	0	0	0	0	0	0	0
510	0	0	0	0	0	0	0	0	0	0	0	0	0	0	0
511	0	0	0	0	0	0	0	0	0	0	0	0	0	0	0
512	0	0	0	0	0	0	0	0	0	0	0	0	0	0	0
513	0	0	0	0	0	0	0	0	0	0	0	0	0	0	0
514	0	0	0	0	0	0	0	0	0	0	0	0	0	0	0
515	0	0	0	0	0	0	0	0	0	0	0	0	0	0	0
516	0	0	0	0	0	0	0	0	0	0	0	0	0	0	0
517	0	0	0	0	0	0	0	0	0	0	0	0	0	0	0
518	0	0	0	0	0	0	0	0	0	0	0	0	0	0	0
519	0	0	0	0	0	0	0	0	0	0	0	0	0	0	0
520	0	0	0	0	0	0	0	0	0	0	0	0	0	0	0
521	0	0	0	0	0	0	0	0	0	0	0	0	0	0	0
522	0	0	0	0	0	0	0	0	0	0	0	0	0	0	0
523	0	0	0	0	0	0	0	0	0	0	0	0	0	0	0
524	0	0	0	0	0	0	0	0	0	0	0	0	0	0	0
525	0	0	0	0	0	0	0	0	0	0	0	0	0	0	0
526	0	0	0	0	0	0	0	0	0	0	0	0	0	0	0
527	0	0	0	0	0	0	0	0	0	0	0	0	0	0	0
528	0	0	0	0	0	0	0	0	0	0	0	0	0	0	0
529	0	0	0	0	0	0	0	0	0	0	0	0	0	0	0
530	0	0	0	0	0	0	0	0	0	0	0	0	0	0	0
531	0	0	0	0	0	0	0	0	0	0	0	0	0	0	0
532	0	0	0	0	0	0	0	0	0	0	0	0	0	0	0
533	0	0	0	0	0	0	0	0	0	0	0	0	0	0	0
534	0	0	0	0	0	0	0	0	0	0	0	0	0	0	0
535	0	0	0	0	0	0	0	0	0	0	0	0	0	0	0
536	0	0	0	0	0	0	0	0	0	0	0	0	0	0	0
537	0	0	0	0	0	0	0	0	0	0	0	0	0	0	0
538	0	0	0	0	0	0	0	0	0	0	0	0	0	0	0
539	0	0	0	0	0	0	0	0	0	0	0	0	0	0	0
540	0	0	0	0	0	0	0	0	0	0	0	0	0	0	0
541	0	0	0	0	0	0	0	0	0	0	0	0	0	0	0
542	0	0	0	0	0	0	0	0	0	0	0	0	0	0	0
543	0	0	0	0	0	0	0	0	0	0	0	0	0	0	0
544	0	0	0	0	0	0	0	0	0	0	0	0	0	0	0
545	0	0	0	0	0	0	0	0	0	0	0	0	0	0	0
546	0	0	0	0	0	0	0	0	0	0	0	0	0	0	0
547	0	0	0	0	0	0	0	0	0	0	0	0	0	0	0
548	0	0	0	0	0	0	0	0	0	0	0	0	0	0	0
549	0	0	0	0	0	0	0	0	0	0	0	0	0	0	0
550	0	0	0	0	0	0	0	0	0	0	0	0	0	0	0
551	0	0	0	0	0	0	0	0	0	0	0	0	0	0	0
552	0	0	0	0	0	0	0	0	0	0	0	0	0	0	0
553	0	0	0	0	0	0	0	0	0	0	0	0	0	0	0
554	0	0	0	0	0	0	0	0	0	0	0	0	0	0	0
555	0	0	0	0	0	0	0	0	0	0	0	0	0	0	0
556	0	0	0	0	0	0	0	0	0	0	0	0	0	0	0
557	0	0	0	0	0	0	0	0	0	0	0	0	0	0	0
558	0	0	0	0	0	0	0	0	0	0	0	0	0	0	0
559	0	0	0	0	0	0	0	0	0	0	0	0	0	0	0
560	0	0	0	0	0	0	0	0	0	0	0	0	0	0	0
561	0	0	0	0	0	0	0	0	0	0	0	0	0	0	0
562	0	0	0	0	0	0	0	0	0	0	0	0	0	0	0
563	0	0	0	0	0	0	0	0	0	0	0	0	0	0	0
564	0	0	0	0	0	0	0	0	0	0	0	0	0	0	0
565	0	0	0	0	0	0	0	0	0	0	0	0	0	0	0
566	0	0	0	0	0	0	0	0	0	0	0	0	0	0	0
567	0	0	0	0	0	0	0	0	0	0	0	0	0	0	0
568	0	0	0	0	0	0	0	0	0	0	0	0	0	0	0
569	0	0	0	0	0	0	0	0	0	0	0	0	0	0	0
570	0	0	0	0	0	0	0	0	0	0	0	0	0	0	0
571	0	0	0	0	0	0	0	0	0	0	0	0	0	0	0
572	0	0	0	0	0	0	0	0	0	0	0	0	0	0	0
573	0	0	0	0	0	0	0	0	0	0	0	0	0	0	0
574	0	0	0	0	0	0	0	0	0	0	0	0	0	0	0
575	0	0	0	0	0	0	0	0	0	0	0	0	0	0	0
576	0	0	0	0	0	0	0	0	0	0	0	0	0	0	0
577	0	0	0	0	0	0	0	0	0	0	0	0	0	0	0
578	0	0	0	0	0	0	0	0	0	0	0	0	0	0	0
579	0	0	0	0	0	0	0	0	0	0	0	0	0	0	0
580	0	0	0	0	0	0	0	0	0	0	0	0	0	0	0
581	0	0	0	0	0	0	0	0	0	0	0	0	0	0	0
582	0	0	0	0	0	0	0	0	0	0	0	0	0	0	0
583	0	0	0	0	0	0	0	0	0	0	0	0	0	0	0
584	0	0	0	0	0	0	0	0	0	0	0	0	0	0	0
585	0	0	0	0	0	0	0	0	0	0	0	0	0	0	0
586	0	0	0	0	0	0	0	0	0	0	0	0	0	0	0
587	0	0	0	0	0	0	0	0	0	0	0	0	0	0	0
588	0	0	0	0	0	0	0	0	0	0	0	0	0	0	0
589	0	0	0	0	0	0	0	0	0	0	0	0	0	0	0
590	0	0	0	0	0	0	0	0	0	0	0	0	0	0	0
591	0	0	0	0	0	0	0	0	0	0	0	0	0	0	0
592	0	0	0	0	0	0	0	0	0	0	0	0	0	0	0
593	0	0	0	0	0	0	0	0	0	0	0	0	0	0	0
594	0	0	0	0	0	0	0	0	0	0	0	0	0	0	0
595	0	0	0	0	0	0	0	0	0	0	0	0	0	0	0
596	0	0	0	0	0	0	0	0	0	0	0	0	0	0	0
597	0	0	0	0	0	0	0	0	0	0	0	0	0	0	0
598	0	0	0	0	0	0	0	0	0	0	0	0	0	0	0
599	0	0	0	0	0	0	0	0	0	0	0	0	0	0	0
600	0	0	0	0	0	0	0	0	0	0	0	0	0	0	0
601	0	0	0	0	0	0	0	0	0	0	0	0	0	0	0
602	0	0	0	0	0	0	0	0	0	0	0	0	0	0	0
603	0	0	0	0	0	0	0	0	0	0	0	0	0	0	0
604	0	0	0	0	0	0	0	0	0	0	0	0	0	0	0
605	0	0	0	0	0	0	0	0	0	0	0	0	0	0	0
606	0	0	0	0	0	0	0	0	0	0	0	0	0	0	0
607	0	0	0	0	0	0	0	0	0	0	0	0	0	0	0
608	0	0	0	0	0	0	0	0	0	0	0	0	0	0	0
609	0	0	0	0	0	0	0	0	0	0	0	0	0	0	0
610	0	0	0	0	0	0	0	0	0	0	0	0	0	0	0
611	0	0	0	0	0	0	0	0	0	0	0	0	0	0	0
612	0	0	0	0	0	0	0	0	0	0	0	0	0	0	0
613	0	0	0	0	0	0	0	0	0	0	0	0	0	0	0
614	0	0	0	0	0	0	0	0	0	0	0	0	0	0	0
615	0	0	0	0	0	0	0	0	0	0	0	0	0	0	0
616	0	0	0	0	0	0	0	0	0	0	0	0	0	0	0
617	0	0	0	0	0	0	0	0	0	0	0	0	0	0	0
618	0	0	0	0	0	0	0	0	0	0	0	0	0	0	0
619	0	0	0	0	0	0	0	0	0	0	0	0	0	0	0
620	0	0	0	0	0	0	0	0	0	0	0	0	0	0	0
621	0	0	0	0	0	0	0	0	0	0	0	0	0	0	0
622	0	0	0	0	0	0	0	0	0	0	0	0	0	0	0
623	0	0	0	0	0	0	0	0	0	0	0	0	0	0	0
624	0	0	0	0	0	0	0	0	0	0	0	0	0	0	0
625	0	0	0	0	0	0	0	0	0	0	0	0	0	0	0
626	0	0	0	0	0	0	0	0	0	0	0	0	0	0	0
627	0	0	0	0	0	0	0	0	0	0	0	0	0	0	0
628	0	0	0	0	0	0	0	0	0	0	0	0	0	0	0
629	0	0	0	0	0	0	0	0	0	0	0	0	0	0	0
630	0	0	0	0	0	0	0	0	0	0	0	0	0	0	0
631	0	0	0	0	0	0	0	0	0	0	0	0	0	0	0
632	0	0	0	0	0	0	0	0	0	0	0	0	0	0	0
633	0	0	0	0	0	0	0	0	0	0	0	0	0	0	0
634	0	0	0	0	0	0	0	0	0	0	0	0	0	0	0
635	0	0	0	0	0	0	0	0	0	0	0	0	0	0	0
636	0	0	0	0	0	0	0	0	0	0	0	0	0	0	0
637	0	0	0	0	0	0	0	0	0	0	0	0	0	0	0
638	0	0	0	0	0	0	0	0	0	0	0	0	0	0	0
639	0	0	0	0	0	0	0	0	0	0	0	0	0	0	0
640	0	0	0	0	0	0	0	0	0	0	0	0	0	0	0
641	0	0	0	0	0	0	0	0	0	0	0	0	0	0	0
642	0	0	0	0	0	0	0	0	0	0	0	0	0	0	0
643	0	0	0	0	0	0	0	0	0	0	0	0	0	0	0
644	0	0	0	0	0	0	0	0	0	0	0	0	0	0	0
645	0	0	0	0	0	0	0	0	0	0	0	0	0	0	0
646	0	0	0	0	0	0	0	0	0	0	0	0	0	0	0
647	0	0	0	0	0	0	0	0	0	0	0	0	0	0	0
648	0	0	0	0	0	0	0	0	0	0	0	0	0	0	0
649	0	0	0	0	0	0	0	0	0	0	0	0	0	0	0
650	0	0	0	0	0	0	0	0	0	0	0	0	0	0	0
651	0	0	0	0	0	0	0	0	0	0	0	0	0	0	0
652	0	0	0	0	0	0	0	0	0	0	0	0	0	0	0
653	0	0	0	0	0	0	0	0	0	0	0	0	0	0	0
654	0	0	0	0	0	0	0	0	0	0	0	0	0	0	0
655	0	0	0	0	0	0	0	0	0	0	0	0	0	0	0
656	0	0	0	0	0	0	0	0	0	0	0	0	0	0	0
657	0	0	0	0	0	0	0	0	0	0	0	0	0	0	0
658	0	0	0	0	0	0	0	0	0	0	0	0	0	0	0
659	0	0	0	0	0	0	0	0	0	0	0	0	0	0	0
660	0	0	0	0	0	0	0	0	0	0	0	0	0	0	0
661	0	0	0	0	0	0	0	0	0	0	0	0	0	0	0
662	0	0	0	0	0	0	0	0	0	0	0	0	0	0	0
663	0	0	0	0	0	0	0	0	0	0	0	0	0	0	0
664	0	0	0	0	0	0	0	0	0	0	0	0	0	0	0
665	0	0	0	0	0	0	0	0	0	0	0	0	0	0	0
666	0	0	0	0	0	0	0	0	0	0	0	0	0	0	0
667	0	0	0	0	0	0	0	0	0	0	0	0	0	0	0
668	0	0	0	0	0	0	0	0	0	0	0	0	0	0	0
669	0	0	0	0	0	0	0	0	0	0	0	0	0	0	0
670	0	0	0	0	0	0	0	0	0	0	0	0	0	0	0
671	0	0	0	0	0	0	0	0	0	0	0	0	0	0	0
672	0	0	0	0	0	0	0	0	0	0	0	0	0	0	0
673	0	0	0	0	0	0	0	0	0	0	0	0	0	0	0
674	0	0	0	0	0	0	0	0	0	0	0	0	0	0	0
675	0	0	0	0	0	0	0	0	0	0	0	0	0	0	0
676	0	0	0	0	0	0	0	0	0	0	0	0	0	0	0
677	0	0	0	0	0	0	0	0	0	0	0	0	0	0	0
678	0	0	0	0	0	0	0	0	0	0	0	0	0	0	0
679	0	0	0	0	0	0	0	0	0	0	0	0	0	0	0
680	0	0	0	0	0	0	0	0	0	0	0	0	0	0	0
681	0	0	0	0	0	0	0	0	0	0	0	0	0	0	0
682	0	0	0	0	0	0	0	0	0	0	0	0	0	0	0
683	0	0	0	0	0	0	0	0	0	0	0	0	0	0	0
684	0	0	0	0	0	0	0	0	0	0	0	0	0	0	0
685	0	0	0	0	0	0	0	0	0	0	0	0	0	0	0
686	0	0	0	0	0	0	0	0	0	0	0	0	0	0	0
687	0	0	0	0	0	0	0	0	0	0	0	0	0	0	0
688	0	0	0	0	0	0	0	0	0	0	0	0	0	0	0
689	0	0	0	0	0	0	0	0	0	0	0	0	0	0	0
690	0	0	0	0	0	0	0	0	0	0	0	0	0	0	0
691	0	0	0	0	0	0	0	0	0	0	0	0	0	0	0
692	0	0	0	0	0	0	0	0	0	0	0	0	0	0	0
693	0	0	0	0	0	0	0	0	0	0	0	0	0	0	0
694	0	0	0	0	0	0	0	0	0	0	0	0	0	0	0
695	0	0	0	0	0	0	0	0	0	0	0	0	0	0	0
696	0	0	0	0	0	0	0	0	0	0	0	0	0	0	0
697	0	0	0	0	0	0	0	0	0	0	0	0	0	0	0
698	0	0	0	0	0	0	0	0	0	0	0	0	0	0	0
699	0	0	0	0	0	0	0	0	0	0	0	0	0	0	0
700	0	0	0	0	0	0	0	0	0	0	0	0	0	0	0
701	0	0	0	0	0	0	0	0	0	0	0	0	0	0	0
702	0	0	0	0	0	0	0	0	0	0	0	0	0	0	0
703	0	0	0	0	0	0	0	0	0	0	0	0	0	0	0
704	0	0	0	0	0	0	0	0	0	0	0	0	0	0	0
705	0	0	0	0	0	0	0	0	0	0	0	0	0	0	0
706	0	0	0	0	0	0	0	0	0	0	0	0	0	0	0
707	0	0	0	0	0	0	0	0	0	0	0	0	0	0	0
708	0	0	0	0	0	0	0	0	0	0	0	0	0	0	0
709	0	0	0	0	0	0	0	0	0	0	0	0	0	0	0
710	0	0	0	0	0	0	0	0	0	0	0	0	0	0	0
711	0	0	0	0	0	0	0	0	0	0	0	0	0	0	0
712	0	0	0	0	0	0	0	0	0	0	0	0	0	0	0
713	0	0	0	0	0	0	0	0	0	0	0	0	0	0	0
714	0	0	0	0	0	0	0	0	0	0	0	0	0	0	0
715	0	0	0	0	0	0	0	0	0	0	0	0	0	0	0
716	0	0	0	0	0	0	0	0	0	0	0	0	0	0	0
717	0	0	0	0	0	0	0	0	0	0	0	0	0	0	0
718	0	0	0	0	0	0	0	0	0	0	0	0	0	0	0
719	0	0	0	0	0	0	0	0	0	0	0	0	0	0	0
720	0	0	0	0	0	0	0	0	0	0	0	0	0	0	0
721	0	0	0	0	1	0	0	0	0	0	0	0	1	0	1
722	0	0	0	0	0	0	0	0	0	0	0	0	0	0	0
723	0	0	0	0	0	0	0	0	0	0	0	0	0	0	0
724	0	0	0	0	0	0	0	0	0	0	0	0	0	0	0
725	0	0	0	0	0	0	0	0	0	0	0	0	0	0	0
726	0	0	0	0	0	0	0	0	0	0	0	0	0	0	0
727	0	0	0	0	0	0	0	0	0	0	0	0	0	0	0
728	0	0	0	0	0	0	0	0	0	0	0	0	0	0	0
729	0	0	0	0	0	0	0	0	0	0	0	0	0	0	0
730	0	0	0	0	0	0	0	0	0	0	0	0	0	0	0
731	0	0	0	0	0	0	0	0	0	0	0	0	0	0	0
732	0	0	0	0	0	0	0	0	0	0	0	0	0	0	0
733	0	0	0	0	0	0	0	0	0	0	0	0	0	0	0
734	0	0	0	0	0	0	0	0	0	0	0	0	0	0	0
735	0	0	0	0	0	0	0	0	0	0	0	0	0	0	0
736	0	0	0	0	0	0	0	0	0	0	0	0	0	0	0
737	0	0	0	0	0	0	0	0	0	0	0	0	0	0	0
738	0	0	0	0	0	0	0	0	0	0	0	0	0	0	0
739	0	0	0	0	0	0	0	0	0	0	0	0	0	0	0
740	0	0	0	0	0	0	0	0	0	0	0	0	0	0	0
741	0	0	0	0	0	0	0	0	0	0	0	0	0	0	0
742	0	0	0	0	0	0	0	0	0	0	0	0	0	0	0
743	0	0	0	0	0	0	0	0	0	0	0	0	0	0	0
744	0	0	0	0	0	0	0	0	0	0	0	0	0	0	0
745	0	0	0	0	0	0	0	0	0	0	0	0	0	0	0
746	0	0	0	0	0	0	0	0	0	0	0	0	0	0	0
747	0	0	0	0	0	0	0	0	0	0	0	0	0	0	0
748	0	0	0	0	0	0	0	0	0	0	0	0	0	0	0
749	0	0	0	0	0	0	0	0	0	0	0	0	0	0	0
750	0	0	0	0	0	0	0	0	0	0	0	0	0	0	0
751	0	0	0	0	0	0	0	0	0	0	0	0	0	0	0
752	0	0	0	0	0	0	0	0	0	0	0	0	0	0	0
753	0	0	0	0	0	0	0	0	0	0	0	0	0	0	0
754	0	0	0	0	0	0	0	0	0	0	0	0	0	0	0
755	0	0	0	0	0	0	0	0	0	0	0	0	0	0	0
756	0	0	0	0	0	0	0	0	0	0	0	0	0	0	0
757	0	0	0	0	0	0	0	0	0	0	0	0	0	0	0
758	0	0	0	0	0	0	0	0	0	0	0	0	0	0	0
759	0	0	0	0	0	0	0	0	0	0	0	0	0	0	0
760	0	0	0	0	0	0	0	0	0	0	0	0	0	0	0
761	0	0	0	0	0	0	0	0	0	0	0	0	0	0	0
762	0	0	0	0	0	0	0	0	0	0	0	0	0	0	0
763	0	0	0	0	0	0	0	0	0	0	0	0	0	0	0
764	0	0	0	0	0	0	0	0	0	0	0	0	0	0	0
765	0	0	0	0	0	0	0	0	0	0	0	0	0	0	0
766	0	0	0	0	0	0	0	0	0	0	0	0	0	0	0
767	0	0	0	0	0	0	0	0	0	0	0	0	0	0	0
768	0	0	0	0	0	0	0	0	0	0	0	0	0	0	0
769	0	0	0	0	0	0	0	0	0	0	0	0	0	0	0
770	0	0	0	0	0	0	0	0	0	0	0	0	0	0	0
771	0	0	0	0	0	0	0	0	0	0	0	0	0	0	0
772	0	0	0	0	0	0	0	0	0	0	0	0	0	0	0
773	0	0	0	0	0	0	0	0	0	0	0	0	0	0	0
774	0	0	0	0	0	0	0	0	0	0	0	0	0	0	0
775	0	0	0	0	0	0	0	0	0	0	0	0	0	0	0
776	0	0	0	0	0	0	0	0	0	0	0	0	0	0	0
777	0	0	0	0	0	0	0	0	0	0	0	0	0	0	0
778	0	0	0	0	0	0	0	0	0	0	0	0	0	0	0
779	0	0	0	0	0	0	0	0	0	0	0	0	0	0	0
780	0	0	0	0	0	0	0	0	0	0	0	0	0	0	0
781	0	0	0	0	0	0	0	0	0	0	0	0	0	0	0
782	0	0	0	0	0	0	0	0	0	0	0	0	0	0	0
783	0	0	0	0	0	0	0	0	0	0	0	0	0	0	0
784	0	0	0	0	0	0	0	0	0	0	0	0	0	0	0
785	0	0	0	0	0	0	0	0	0	0	0	0	0	0	0
786	0	0	0	0	0	0	0	0	0	0	0	0	0	0	0
787	0	0	0	0	0	0	0	0	0	0	0	0	0	0	0
788	0	0	0	0	0	0	0	0	0	0	0	0	0	0	0
789	0	0	0	0	0	0	0	0	0	0	0	0	0	0	0
790	0	0	0	0	0	0	0	0	0	0	0	0	0	0	0
791	0	0	0	0	0	0	0	0	0	0	0	0	0	0	0
792	0	0	0	0	0	0	0	0	0	0	0	0	0	0	0
793	0	0	0	0	0	0	0	0	0	0	0	0	0	0	0
794	0	0	0	0	0	0	0	0	0	0	0	0	0	0	0
795	0	0	0	0	0	0	0	0	0	0	0	0	0	0	0
796	0	0	0	0	0	0	0	0	0	0	0	0	0	0	0
797	0	0	0	0	0	0	0	0	0	0	0	0	0	0	0
798	0	0	0	0	0	0	0	0	0	0	0	0	0	0	0
799	0	0	0	0	0	0	0	0	0	0	0	0	0	0	0
800	0	0	0	0	0	0	0	0	0	0	0	0	0	0	0
801	0	0	0	0	0	0	0	0	0	0	0	0	0	0	0
802	0	0	0	0	0	0	0	0	0	0	0	0	0	0	0
803	0	0	0	0	0	0	0	0	0	0	0	0	0	0	0
804	0	0	0	0	0	0	0	0	0	0	0	0	0	0	0
805	0	0	0	0	0	0	0	0	0	0	0	0	0	0	0
806	0	0	0	0	0	0	0	0	0	0	0	0	0	0	0
807	0	0	0	0	0	0	0	0	0	0	0	0	0	0	0
808	0	0	0	0	0	0	0	0	0	0	0	0	0	0	0
809	0	0	0	0	0	0	0	0	0	0	0	0	0	0	0
810	0	0	0	0	0	0	0	0	0	0	0	0	0	0	0
811	0	0	0	0	0	0	0	0	0	0	0	0	0	0	0
812	0	0	0	0	0	0	0	0	0	0	0	0	0	0	0
813	0	0	0	0	0	0	0	0	0	0	0	0	0	0	0
814	0	0	0	0	0	0	0	0	0	0	0	0	0	0	0
815	0	0	0	0	0	0	0	0	0	0	0	0	0	0	0
816	0	0	0	0	0	0	0	0	0	0	0	0	0	0	0
817	0	0	0	0	0	0	0	0	0	0	0	0	0	0	0
818	0	0	0	0	1	0	0	0	0	0	0	0	1	0	1
819	1	16	23	8	57	0	0	-4	-4	-3	-11	0	105	-22	127
820	1	143	148	4	17	0	-1	0	0	0	-1	0	313	-2	315
821	1	355	16	2	152	0	-1	0	0	0	-5	0	526	-6	532
822	20	15	28	23	0	0	0	-1	0	-6	0	0	86	-7	93
823	1	93	122	0	0	0	0	-2	-3	0	0	0	216	-5	221
824	5	12	0	0	0	0	-1	-22	0	0	0	0	17	-23	40
825	6	0	0	0	0	0	-6	0	0	0	0	0	6	-6	12
826	0	0	0	0	0	0	0	0	0	0	0	0	0	0	0
827	0	0	0	0	0	0	0	0	0	0	0	0	0	0	0
828	0	0	0	0	0	0	0	0	0	0	-1	0	0	-1	1
829	0	0	0	0	0	0	0	0	0	0	0	0	0	0	0
830	0	0	0	0	0	0	0	0	0	0	0	0	0	0	0
831	0	0	0	0	0	0	0	0	0	0	0	0	0	0	0
832	0	0	0	0	0	0	0	0	0	0	0	0	0	0	0
833	0	0	0	0	0	0	0	0	0	0	0	0	0	0	0
834	0	0	0	0	0	0	0	0	0	0	0	0	0	0	0
835	0	0	0	0	0	0	0	0	0	0	0	0	0	0	0
836	0	0	0	0	0	0	0	0	0	0	0	0	0	0	0
837	0	1	0	0	0	0	0	0	0	0	0	0	1	0	1
838	0	0	0	0	0	0	0	0	0	0	0	0	0	0	0
839	0	0	0	0	0	0	0	0	0	0	0	0	0	0	0
840	0	0	0	0	0	0	0	0	0	0	0	0	0	0	0
841	0	0	0	0	0	0	0	0	0	0	0	0	0	0	0
842	0	0	0	0	0	0	0	0	0	0	0	0	0	0	0
843	0	0	0	0	0	0	0	0	0	0	0	0	0	0	0
844	0	0	0	0	0	0	0	0	0	0	0	0	0	0	0
845	0	0	0	0	1	0	0	0	0	0	0	0	1	0	1
846	0	0	0	0	1	0	0	0	0	0	0	0	1	0	1
847	0	0	0	0	0	0	0	0	0	0	0	0	0	0	0
848	0	0	0	0	0	0	0	0	0	0	0	0	0	0	0
849	3	0	0	0	0	0	0	0	0	0	0	0	3	0	3
850	1	0	0	0	0	0	0	0	0	0	0	0	1	0	1
851	0	0	0	0	0	0	0	0	0	0	0	0	0	0	0
852	0	0	0	0	0	0	0	0	0	0	0	0	0	0	0
853	0	0	0	0	0	0	0	0	0	0	0	0	0	0	0
854	0	0	0	0	0	0	0	0	0	0	0	0	0	0	0
855	0	0	0	0	0	0	0	0	0	0	0	0	0	0	0
856	0	0	0	0	0	0	0	0	0	0	0	0	0	0	0
857	0	0	0	0	0	0	0	0	0	0	0	0	0	0	0
858	0	0	0	0	0	0	0	0	0	0	0	0	0	0	0
859	0	0	0	0	0	0	0	0	0	0	0	0	0	0	0
860	0	0	0	0	0	0	0	0	0	0	0	0	0	0	0
861	0	0	0	0	0	0	0	0	0	0	0	0	0	0	0
862	0	0	0	0	0	0	0	0	0	0	0	0	0	0	0
863	0	0	0	0	0	0	0	0	0	0	0	0	0	0	0
864	0	0	0	0	0	0	0	0	0	0	0	0	0	0	0
865	0	0	0	0	0	0	0	0	0	0	0	0	0	0	0
866	0	0	0	0	0	0	0	0	0	0	0	0	0	0	0
867	0	0	0	0	0	0	0	0	0	0	0	0	0	0	0
868	0	0	0	0	0	0	0	0	0	0	0	0	0	0	0
869	0	0	0	0	0	0	0	0	0	0	0	0	0	0	0
870	0	0	0	0	0	0	0	0	0	0	0	0	0	0	0
871	0	0	0	0	0	0	0	0	0	0	0	0	0	0	0
872	0	0	0	0	0	0	0	0	0	0	0	0	0	0	0
873	0	0	0	0	0	0	0	0	0	0	0	0	0	0	0
874	0	0	0	0	0	0	0	0	0	0	0	0	0	0	0
875	0	0	0	0	0	0	0	0	0	0	0	0	0	0	0
876	0	0	0	0	0	0	0	0	0	0	0	0	0	0	0
877	0	0	0	0	0	0	0	0	0	0	0	0	0	0	0
878	0	0	0	0	0	0	0	0	0	0	0	0	0	0	0
879	0	0	0	0	0	0	0	0	0	0	0	0	0	0	0
880	0	0	0	0	0	0	0	0	0	0	0	0	0	0	0
881	0	0	0	0	0	0	0	0	0	0	0	0	0	0	0
882	0	0	0	0	0	0	0	0	0	0	0	0	0	0	0
883	0	0	0	0	0	0	0	0	0	0	0	0	0	0	0
884	0	0	0	0	0	0	0	0	0	0	0	0	0	0	0
885	0	0	0	0	0	0	0	0	0	0	0	0	0	0	0
886	0	0	0	0	0	0	0	0	0	0	0	0	0	0	0
887	0	0	0	0	0	0	0	0	0	0	0	0	0	0	0
888	0	0	0	0	0	0	0	0	0	0	0	0	0	0	0
889	0	0	0	0	0	0	0	0	0	0	0	0	0	0	0
890	0	0	0	0	0	0	0	0	0	0	0	0	0	0	0
891	0	0	0	0	0	0	0	0	0	0	0	0	0	0	0
892	0	0	0	0	0	0	0	0	0	0	0	0	0	0	0
893	0	0	0	0	0	0	0	0	-1	0	0	0	0	-1	1
894	0	0	0	0	0	0	0	0	0	0	0	0	0	0	0
895	0	0	0	0	0	0	0	0	0	0	0	0	0	0	0
896	0	0	0	0	0	0	0	0	0	0	0	0	0	0	0
897	0	0	0	0	0	0	0	0	0	0	0	0	0	0	0
898	0	0	0	0	0	0	0	0	0	0	0	0	0	0	0
899	0	0	0	0	0	0	0	0	0	0	0	0	0	0	0
900	0	0	0	0	0	0	0	0	0	0	0	0	0	0	0
901	0	0	0	0	0	0	0	0	0	0	0	0	0	0	0
902	0	0	0	0	0	0	0	0	0	0	0	0	0	0	0
903	0	0	0	0	0	0	0	0	0	0	0	0	0	0	0
904	0	0	0	0	0	0	0	0	0	0	0	0	0	0	0
905	0	0	0	0	0	0	0	0	0	0	0	0	0	0	0
906	0	0	0	0	0	0	0	0	0	0	0	0	0	0	0
907	0	0	0	0	0	0	0	0	0	0	0	0	0	0	0
908	0	0	0	0	0	0	0	0	0	0	0	0	0	0	0
909	0	0	0	0	1	0	0	0	0	0	0	0	1	0	1
910	0	0	0	0	0	0	0	0	0	0	0	0	0	0	0
911	0	0	0	0	2	0	0	0	0	0	0	0	2	0	2
912	0	0	0	0	0	0	0	0	0	0	0	0	0	0	0
913	0	0	0	0	0	0	0	0	0	0	0	0	0	0	0
914	0	0	0	0	0	0	0	-2	0	0	0	-1	0	-3	3
915	0	0	0	0	0	0	0	0	0	0	0	0	0	0	0
916	0	0	0	0	0	0	0	0	0	0	0	0	0	0	0
917	0	0	0	0	0	0	0	0	0	0	0	0	0	0	0
918	0	0	0	0	0	0	0	0	0	0	0	0	0	0	0
919	0	0	0	0	0	0	0	0	0	0	0	0	0	0	0
920	0	0	0	0	0	0	0	0	0	0	0	0	0	0	0
921	0	0	0	0	0	0	0	0	0	0	0	0	0	0	0
922	0	0	0	0	0	0	0	0	0	0	0	0	0	0	0
923	0	0	0	0	0	0	0	0	0	0	0	0	0	0	0
924	0	0	0	0	1	0	0	0	0	0	0	0	1	0	1
925	0	0	0	0	0	0	0	0	0	0	0	0	0	0	0
926	0	0	0	0	0	0	0	0	0	-1	0	0	0	-1	1
927	29	11	6	20	1	0	0	-12	-66	-4	-48	-1	67	-131	198
928	0	29	1	0	14	0	0	-27	0	0	-1	0	44	-28	72
929	0	4	0	2	0	0	-2	-3	-1	0	-1	0	6	-7	13
930	1	5	0	0	1	0	0	-5	0	0	-8	0	7	-13	20
931	0	0	0	0	2	0	0	-1	-1	-2	-2	0	2	-6	8
932	0	3	0	1	15	0	0	-2	-1	0	-2	0	19	-5	24
933	0	0	1	1	9	0	-2	-22	-3	0	-20	0	11	-47	58
934	0	3	2	0	25	1	0	0	0	0	-1	-1	31	-2	33
935	1	5	4	15	129	0	0	0	0	0	-1	0	154	-1	155
936	0	2	8	5	27	0	0	-3	-2	-1	-1	0	42	-7	49
937	0	57	42	10	266	0	0	-2	-1	0	0	0	375	-3	378
938	29	58	95	79	76	0	-1	-7	-7	-1	-3	0	337	-19	356
939	18	26	31	12	15	0	0	0	-6	0	-4	0	102	-10	112
940	8	7	3	0	8	0	0	-1	0	0	-3	0	26	-4	30
941	1	3	3	0	0	0	0	0	-2	0	-1	0	7	-3	10
942	0	0	3	0	0	0	0	0	-1	0	-2	0	3	-3	6
943	0	1	0	0	0	0	0	0	0	-1	-1	0	1	-2	3
944	2	1	0	0	1	0	0	-1	-1	0	-2	0	4	-4	8
945	0	1	0	0	0	0	0	-1	0	-2	-8	0	1	-11	12
946	0	2	0	0	0	0	0	-1	-1	-1	0	0	2	-3	5
947	0	0	0	0	0	0	0	-3	-3	0	-1	0	0	-7	7
948	0	0	3	0	0	0	0	-3	0	-2	0	0	3	-5	8
949	0	56	1	0	0	0	0	0	0	0	0	0	57	0	57
950	1	3	0	0	0	0	0	0	0	0	0	0	4	0	4
951	0	0	0	0	0	0	-2	0	0	0	0	0	0	-2	2
952	0	0	0	0	0	0	0	0	0	0	0	0	0	0	0
953	0	0	0	0	0	0	0	0	0	0	0	0	0	0	0
954	0	0	0	0	0	0	0	0	0	0	0	0	0	0	0
955	0	0	0	0	0	0	0	0	0	0	0	0	0	0	0
956	0	0	0	0	0	0	0	0	0	0	0	0	0	0	0
957	0	0	0	0	0	0	0	0	0	0	0	0	0	0	0
958	0	0	0	0	0	0	0	0	0	0	0	0	0	0	0
959	0	0	0	0	0	0	0	0	0	0	0	0	0	0	0
960	0	0	0	0	0	0	0	0	0	0	0	0	0	0	0
961	0	0	0	0	0	0	0	0	0	0	0	0	0	0	0
962	0	0	0	0	0	0	0	0	0	0	0	0	0	0	0
963	0	0	0	0	0	0	0	0	0	0	0	0	0	0	0
964	0	0	0	0	0	0	0	0	0	0	0	0	0	0	0
965	0	0	0	0	0	0	0	0	0	0	0	0	0	0	0
966	0	0	0	0	0	0	0	0	0	0	0	0	0	0	0
967	0	0	0	0	0	0	0	0	0	0	0	0	0	0	0
968	0	0	0	0	0	0	0	0	0	0	0	0	0	0	0
969	0	0	0	0	0	0	0	0	0	0	0	0	0	0	0
970	0	1	1	0	0	0	0	0	0	0	0	0	2	0	2
971	0	0	0	0	0	0	0	0	0	0	0	0	0	0	0
972	0	0	0	0	0	0	0	0	0	0	0	0	0	0	0
973	0	0	0	0	0	0	0	0	0	0	0	0	0	0	0
974	0	0	0	0	0	0	0	0	0	0	0	0	0	0	0
975	0	0	0	0	0	0	0	0	0	0	0	0	0	0	0
976	0	0	0	0	0	0	0	0	0	0	0	0	0	0	0
977	0	0	0	0	0	0	0	0	0	0	0	0	0	0	0
978	0	0	0	0	0	0	0	0	0	0	0	0	0	0	0
979	0	0	0	0	0	0	0	0	0	0	0	0	0	0	0
980	0	0	0	0	0	0	0	0	0	0	0	0	0	0	0
981	0	0	0	0	0	0	0	0	0	0	0	0	0	0	0
982	0	0	0	0	0	0	0	0	0	0	0	0	0	0	0
983	0	0	0	0	0	0	0	0	0	0	0	0	0	0	0
984	0	0	0	0	0	0	0	0	0	0	0	0	0	0	0
985	0	0	0	0	0	0	0	0	0	0	0	0	0	0	0
986	0	0	0	0	0	0	0	0	0	0	0	0	0	0	0
987	0	0	0	0	0	0	0	0	0	0	0	0	0	0	0
988	0	0	0	0	0	0	0	0	0	0	0	0	0	0	0
989	0	0	0	0	0	0	0	0	0	-1	0	0	0	-1	1
990	0	0	0	0	0	0	0	0	0	0	0	0	0	0	0
991	0	0	0	0	0	0	0	0	0	0	0	0	0	0	0
992	0	0	0	0	0	0	0	0	0	0	0	0	0	0	0
993	0	0	0	0	0	0	0	-1	0	0	0	0	0	-1	1
994	0	0	0	0	0	0	0	0	0	0	0	0	0	0	0
995	0	0	0	0	0	0	0	0	0	0	0	0	0	0	0
996	0	0	0	0	0	0	0	0	0	0	0	0	0	0	0
997	0	0	0	0	0	0	0	0	0	0	0	0	0	0	0
998	0	0	0	0	0	0	0	0	0	0	0	0	0	0	0
999	0	0	0	0	0	0	0	0	0	0	0	0	0	0	0
1000	0	0	0	0	0	0	0	0	0	0	0	0	0	0	0
1001	0	0	0	0	0	0	0	0	0	0	0	0	0	0	0
1002	0	0	0	0	0	0	0	0	0	-1	0	0	0	-1	1
1003	0	0	0	0	0	0	0	0	0	0	0	0	0	0	0
1004	0	0	0	0	0	0	0	0	0	0	0	0	0	0	0
1005	0	0	0	0	0	0	0	0	0	0	0	0	0	0	0
1006	0	0	0	0	0	0	0	0	0	0	0	0	0	0	0
1007	0	0	0	1	0	0	0	0	0	0	0	0	1	0	1
1008	0	1	0	0	0	0	0	0	0	0	0	0	1	0	1
1009	0	0	0	0	0	0	0	0	0	0	0	0	0	0	0
1010	0	0	0	0	0	0	0	0	0	0	0	0	0	0	0
1011	0	0	0	0	0	0	0	0	0	0	0	0	0	0	0
1012	0	0	0	0	0	0	0	0	0	0	0	0	0	0	0
1013	0	1	0	0	1	0	0	0	0	0	0	0	2	0	2
1014	0	0	0	0	0	0	0	0	0	0	0	0	0	0	0
1015	0	0	0	0	0	0	0	0	0	0	0	0	0	0	0
1016	0	0	0	0	0	0	0	0	0	0	0	0	0	0	0
1017	0	0	0	0	0	0	0	0	0	0	0	0	0	0	0
1018	0	0	0	0	0	0	0	0	0	0	0	0	0	0	0
1019	0	0	0	0	0	0	0	0	0	0	0	0	0	0	0
1020	0	1	0	0	0	0	0	0	0	0	0	0	1	0	1
1021	0	0	0	0	0	0	0	0	0	0	0	0	0	0	0
1022	0	0	0	0	1	0	0	0	0	0	0	0	1	0	1
1023	0	0	0	0	0	0	0	0	0	0	0	0	0	0	0
1024	0	0	0	0	0	0	0	0	0	0	0	0	0	0	0
1025	0	0	0	0	0	0	0	0	0	0	0	0	0	0	0
1026	0	0	0	0	0	0	0	0	0	0	0	0	0	0	0
1027	0	0	0	0	0	0	0	-1	0	0	0	0	0	-1	1
1028	0	0	0	0	0	0	0	0	0	0	0	0	0	0	0
1029	0	0	0	0	0	0	0	0	0	0	0	0	0	0	0
1030	0	0	0	0	0	0	0	0	0	0	0	0	0	0	0
1031	0	0	0	0	0	0	0	0	0	0	0	0	0	0	0
1032	0	0	0	0	0	0	0	0	0	0	0	0	0	0	0
1033	0	0	0	0	0	0	0	0	0	0	0	0	0	0	0
1034	0	0	0	0	0	0	0	0	0	0	0	0	0	0	0
1035	0	0	0	0	0	0	0	0	0	0	0	0	0	0	0
1036	0	0	0	0	0	0	0	0	0	0	0	0	0	0	0
1037	0	0	0	0	0	0	0	0	0	0	0	0	0	0	0
1038	0	0	0	0	0	0	0	0	0	0	0	0	0	0	0
1039	0	0	0	0	0	0	0	0	0	0	0	0	0	0	0
1040	0	0	0	0	0	0	0	0	0	0	0	0	0	0	0
1041	0	0	0	0	0	0	0	0	0	0	0	0	0	0	0
1042	0	0	0	0	0	0	0	0	0	0	0	0	0	0	0
1043	0	0	0	0	0	0	0	0	0	0	0	0	0	0	0
1044	0	0	0	0	0	0	0	0	0	0	0	0	0	0	0
1045	0	0	0	0	0	0	0	0	0	0	0	0	0	0	0
1046	0	0	0	0	0	0	0	0	0	0	0	0	0	0	0
1047	0	1	0	0	0	0	0	0	0	0	0	0	1	0	1
1048	0	0	0	0	0	0	0	0	0	0	0	0	0	0	0
1049	0	0	0	0	0	0	0	0	0	0	0	0	0	0	0
1050	0	0	0	0	0	0	0	0	0	0	0	0	0	0	0
1051	0	0	0	0	0	0	0	0	0	0	0	0	0	0	0
1052	0	0	0	0	0	0	0	-1	0	0	0	0	0	-1	1
1053	0	0	0	0	0	0	0	0	0	0	0	0	0	0	0
1054	0	0	0	0	0	0	0	0	0	0	0	0	0	0	0
1055	0	0	0	0	0	0	0	0	0	0	0	0	0	0	0
1056	0	0	0	0	0	0	0	0	0	0	0	0	0	0	0
1057	0	0	0	0	0	0	0	0	0	0	0	0	0	0	0
1058	0	0	0	0	0	0	0	0	-2	-1	0	0	0	-3	3
1059	0	0	0	0	0	0	0	0	0	0	0	0	0	0	0
1060	0	0	0	0	0	0	0	-4	-1	0	0	0	0	-5	5
1061	0	0	0	0	0	0	0	-2	0	0	0	0	0	-2	2
1062	0	0	0	0	0	0	0	-4	-1	-1	0	0	0	-6	6
1063	0	0	0	0	0	0	0	0	0	0	0	0	0	0	0
1064	0	0	0	0	0	0	0	0	0	0	0	0	0	0	0
1065	0	0	0	0	0	0	0	0	0	0	0	0	0	0	0
1066	0	0	0	0	0	0	0	0	0	0	0	0	0	0	0
1067	0	0	0	0	0	0	0	0	0	0	0	0	0	0	0
1068	0	0	0	0	0	0	0	0	0	0	0	0	0	0	0
1069	0	0	0	0	0	0	0	0	0	0	0	0	0	0	0
1070	0	0	0	0	0	0	0	0	0	0	0	0	0	0	0
1071	0	0	0	0	0	0	0	0	0	0	0	0	0	0	0
1072	0	0	0	0	0	0	0	0	0	0	0	0	0	0	0
1073	0	0	0	0	0	0	0	0	0	0	0	0	0	0	0
1074	0	0	0	0	0	0	0	-2	0	0	0	0	0	-2	2
1075	0	0	0	0	0	0	0	0	0	0	0	0	0	0	0
1076	0	0	0	0	0	0	0	0	0	0	0	0	0	0	0
1077	0	0	0	0	0	0	0	0	0	0	0	0	0	0	0
1078	0	0	0	0	0	0	0	0	0	0	0	0	0	0	0
1079	0	0	0	0	0	0	0	0	0	0	0	0	0	0	0
1080	0	0	0	0	0	0	0	0	0	0	0	0	0	0	0
1081	0	0	0	0	0	0	0	0	0	0	0	0	0	0	0
1082	0	0	0	0	0	0	0	0	0	0	0	0	0	0	0
1083	0	1	0	0	0	0	0	0	0	0	0	0	1	0	1
1084	0	0	0	0	0	0	0	0	0	0	0	0	0	0	0
1085	0	0	0	0	0	0	0	0	0	0	0	0	0	0	0
1086	0	0	0	0	0	0	0	0	0	0	0	0	0	0	0
1087	0	0	0	0	0	0	0	0	0	0	0	0	0	0	0
1088	0	0	0	0	0	0	0	0	0	0	0	0	0	0	0
1089	0	0	0	0	0	0	0	0	0	0	0	0	0	0	0
1090	0	0	0	0	0	0	0	0	0	0	0	0	0	0	0
1091	0	0	0	0	0	0	0	0	0	0	0	0	0	0	0
1092	0	0	0	0	0	0	0	0	0	0	0	0	0	0	0
1093	0	0	0	0	0	0	0	0	0	0	0	0	0	0	0
1094	0	0	0	0	0	0	0	0	0	0	0	0	0	0	0
1095	0	0	0	0	0	0	0	0	0	0	0	0	0	0	0
1096	0	0	0	0	0	0	0	0	0	0	0	0	0	0	0
1097	0	0	0	0	0	0	0	0	0	0	0	0	0	0	0
1098	0	0	0	0	0	0	0	0	0	0	0	0	0	0	0
1099	0	0	0	0	0	0	0	0	0	0	0	0	0	0	0
1100	0	0	0	0	0	0	0	0	0	0	0	0	0	0	0
1101	0	0	0	0	0	0	0	0	0	0	0	0	0	0	0
1102	0	0	0	0	0	0	0	0	0	0	0	0	0	0	0
1103	0	0	0	0	0	0	0	0	0	0	0	0	0	0	0
1104	0	0	0	0	0	0	0	0	0	0	0	0	0	0	0
1105	0	0	0	0	0	0	0	0	0	0	0	0	0	0	0
1106	0	0	0	0	0	0	0	0	0	0	0	0	0	0	0
1107	0	0	0	0	0	0	0	0	0	0	0	0	0	0	0
1108	0	0	0	0	0	0	0	0	0	0	0	0	0	0	0
1109	0	0	0	0	0	0	0	0	0	0	0	0	0	0	0
1110	0	0	0	0	0	0	0	0	0	0	0	0	0	0	0
1111	0	0	0	0	0	0	0	0	0	0	0	0	0	0	0
1112	0	0	0	0	0	0	0	0	0	0	0	0	0	0	0
1113	0	0	0	0	0	0	0	0	0	0	0	0	0	0	0
1114	0	0	0	0	0	0	0	0	0	0	0	0	0	0	0
1115	0	0	0	0	0	0	0	0	0	0	0	0	0	0	0
1116	0	0	0	0	0	0	0	0	0	0	0	0	0	0	0
1117	0	0	0	0	0	0	0	0	0	0	0	0	0	0	0
1118	0	0	0	0	0	0	0	0	0	0	0	0	0	0	0
1119	0	0	0	0	0	0	0	0	0	0	0	0	0	0	0
1120	0	0	0	0	0	0	0	0	0	0	0	0	0	0	0
1121	0	0	0	0	0	0	0	0	0	0	0	0	0	0	0
1122	0	0	1	0	0	0	0	0	0	0	0	0	1	0	1
1123	0	0	0	0	0	0	0	0	0	0	0	0	0	0	0
1124	0	0	0	0	0	0	0	0	0	0	0	0	0	0	0
1125	0	0	0	0	0	0	0	0	0	0	0	0	0	0	0
1126	0	0	0	0	0	0	0	0	0	0	0	0	0	0	0
1127	0	0	0	0	0	0	0	0	0	0	0	0	0	0	0
1128	0	0	0	0	0	0	0	0	0	0	0	0	0	0	0
1129	0	0	0	0	0	0	0	0	0	0	0	0	0	0	0
1130	0	0	0	0	0	0	0	0	0	0	0	0	0	0	0
1131	0	0	0	0	0	0	0	0	0	0	0	0	0	0	0
1132	0	0	0	0	0	0	0	0	0	0	0	0	0	0	0
1133	0	0	0	0	0	0	0	0	0	0	0	0	0	0	0
1134	0	0	0	0	0	0	0	0	0	0	0	0	0	0	0
1135	0	0	0	0	0	0	0	0	0	0	0	0	0	0	0
1136	0	2	0	0	0	0	0	0	0	0	0	0	2	0	2
1137	0	0	0	0	0	0	0	0	0	0	0	0	0	0	0
1138	0	0	0	0	0	0	0	0	0	0	0	0	0	0	0
1139	0	0	0	0	0	0	0	0	0	0	0	0	0	0	0
1140	0	0	0	0	0	0	0	0	0	0	0	0	0	0	0
1141	0	0	0	0	0	0	0	0	0	0	0	0	0	0	0
1142	0	0	0	0	0	0	0	0	0	0	0	0	0	0	0
1143	0	0	0	0	0	0	0	0	0	0	0	0	0	0	0
1144	0	0	0	0	0	0	0	0	0	0	0	0	0	0	0
1145	0	0	0	0	0	0	0	0	0	0	0	0	0	0	0
1146	0	0	0	0	0	0	0	0	0	0	0	0	0	0	0
1147	0	0	0	0	0	0	0	0	0	0	0	0	0	0	0
1148	0	0	0	0	0	0	0	0	0	0	0	0	0	0	0
1149	0	0	0	0	0	0	0	0	0	0	0	0	0	0	0
1150	0	0	0	0	0	0	0	0	0	0	0	0	0	0	0
1151	0	0	0	0	0	0	0	0	0	0	0	0	0	0	0
1152	0	0	0	0	0	0	0	0	0	0	0	0	0	0	0
1153	0	0	0	0	0	0	0	0	0	0	0	0	0	0	0
1154	0	0	0	0	0	0	0	0	0	0	0	0	0	0	0
1155	0	0	0	0	0	0	0	0	0	0	0	0	0	0	0
1156	0	0	0	0	0	0	0	0	0	0	0	0	0	0	0
1157	0	0	0	0	0	0	0	0	0	0	0	0	0	0	0
1158	0	0	0	0	0	0	0	0	0	0	0	0	0	0	0
1159	0	1	0	0	0	0	0	0	0	0	0	0	1	0	1
1160	0	0	0	0	0	0	0	0	0	0	0	0	0	0	0
1161	0	0	0	0	0	0	0	0	0	0	0	0	0	0	0
1162	0	0	0	0	0	0	0	0	0	0	0	0	0	0	0
1163	0	0	0	0	0	0	0	0	0	0	0	0	0	0	0
1164	0	0	0	0	0	0	0	0	0	0	0	0	0	0	0
1165	0	0	0	0	0	0	0	0	0	0	0	0	0	0	0
1166	0	0	0	0	0	0	0	0	0	0	0	0	0	0	0
1167	0	0	0	0	0	0	0	-1	0	0	0	0	0	-1	1
1168	0	0	0	0	0	0	0	0	0	0	0	0	0	0	0
1169	0	0	0	0	0	0	0	0	0	0	0	0	0	0	0
1170	0	0	0	0	0	0	0	0	0	0	0	0	0	0	0
1171	0	0	0	0	0	0	0	0	0	0	0	0	0	0	0
1172	0	0	0	0	0	0	0	0	0	0	0	0	0	0	0
1173	0	0	0	1	1	0	0	0	0	0	0	0	2	0	2
1174	0	0	0	0	0	0	0	0	0	0	0	0	0	0	0
1175	0	0	0	0	0	0	0	0	0	0	0	0	0	0	0
1176	0	7	1	0	0	0	0	0	0	0	0	0	8	0	8
1177	0	0	0	0	0	0	0	0	0	0	0	0	0	0	0
1178	0	0	0	0	0	0	0	0	0	0	0	0	0	0	0
1179	0	0	0	0	0	0	0	0	0	0	0	0	0	0	0
1180	0	0	0	0	0	0	0	0	0	0	0	0	0	0	0
1181	0	0	0	0	0	0	0	0	0	0	0	0	0	0	0
1182	0	1	0	0	0	0	0	0	0	0	0	0	1	0	1
1183	0	0	0	0	0	0	0	0	0	0	0	0	0	0	0
1184	0	0	0	0	0	0	0	0	0	0	0	0	0	0	0
1185	0	0	0	0	0	0	0	0	0	0	0	0	0	0	0
1186	0	0	0	0	0	0	0	0	0	0	0	0	0	0	0
1187	0	0	0	0	0	0	0	0	0	0	0	0	0	0	0
1188	0	0	0	0	0	0	0	0	0	0	0	0	0	0	0
1189	0	0	0	0	0	0	0	0	0	0	0	0	0	0	0
1190	0	0	0	0	0	0	0	0	0	0	0	0	0	0	0
1191	0	0	0	0	0	0	0	0	0	0	0	0	0	0	0
1192	0	0	0	0	0	0	0	0	0	0	0	0	0	0	0
1193	0	0	0	0	0	0	0	0	0	0	0	0	0	0	0
1194	0	0	0	0	0	0	0	0	0	0	0	0	0	0	0
1195	0	0	0	0	0	0	0	0	0	0	0	0	0	0	0
1196	0	0	0	0	0	0	0	0	0	0	0	0	0	0	0
1197	0	0	0	0	0	0	0	0	0	0	0	0	0	0	0
1198	0	0	0	0	0	0	0	0	0	0	0	0	0	0	0
1199	0	0	0	0	0	0	0	0	0	0	0	0	0	0	0
1200	0	0	0	0	0	0	0	-1	0	0	0	0	0	-1	1
1201	0	0	0	0	0	0	0	0	0	0	0	0	0	0	0
1202	0	0	0	0	0	0	0	0	0	0	0	0	0	0	0
1203	0	0	0	0	0	0	0	0	0	0	0	0	0	0	0
1204	0	0	0	0	0	0	0	0	0	0	0	0	0	0	0
1205	0	0	0	0	0	0	0	0	0	0	0	0	0	0	0
1206	0	0	0	0	0	0	0	0	0	0	0	0	0	0	0
1207	0	0	0	0	0	0	0	0	0	0	0	0	0	0	0
1208	0	0	0	0	0	0	0	0	0	0	0	0	0	0	0
1209	0	0	0	0	0	0	0	0	0	0	0	0	0	0	0
1210	0	0	0	0	0	0	0	0	0	0	0	0	0	0	0
1211	0	0	0	0	0	0	0	0	0	0	0	0	0	0	0
1212	0	0	0	0	0	0	0	0	0	0	0	0	0	0	0
1213	0	0	0	0	0	0	0	0	0	0	0	0	0	0	0
1214	0	0	0	0	0	0	0	0	0	0	0	0	0	0	0
1215	0	0	0	0	0	0	0	0	0	0	0	0	0	0	0
1216	0	0	0	0	0	0	0	0	0	0	0	0	0	0	0
1217	0	0	0	0	0	0	0	0	0	0	0	0	0	0	0
1218	0	0	0	0	0	0	0	0	0	0	0	0	0	0	0
1219	0	0	0	0	0	0	0	0	0	0	0	0	0	0	0
1220	0	0	0	0	0	0	0	0	0	0	0	0	0	0	0
1221	0	0	0	0	0	0	0	0	0	0	0	0	0	0	0
1222	0	0	0	0	0	0	0	0	0	0	0	0	0	0	0
1223	0	0	0	0	0	0	0	0	0	0	0	0	0	0	0
1224	0	0	0	0	0	0	0	0	0	0	0	0	0	0	0
1225	0	0	0	0	0	0	0	0	0	0	0	0	0	0	0
1226	0	0	0	0	0	0	0	0	0	0	0	0	0	0	0
1227	0	0	0	0	0	0	0	0	0	0	0	0	0	0	0
1228	0	0	0	0	0	0	0	0	0	0	0	0	0	0	0
1229	0	0	0	0	0	0	0	0	0	0	0	0	0	0	0
1230	0	0	0	0	0	0	0	0	0	0	0	0	0	0	0
1231	0	0	0	0	0	0	0	0	0	0	0	0	0	0	0
1232	0	0	0	0	0	0	0	0	0	0	0	0	0	0	0
1233	0	0	0	0	0	0	0	0	0	0	0	0	0	0	0
1234	0	0	0	0	1	0	0	0	0	0	0	0	1	0	1
1235	0	0	0	0	0	0	0	0	0	0	0	0	0	0	0
1236	0	0	0	0	0	0	0	0	0	0	0	0	0	0	0
1237	0	0	0	0	0	0	0	0	0	0	0	0	0	0	0
1238	0	0	0	0	0	0	0	0	0	0	0	0	0	0	0
1239	0	0	0	0	0	0	0	0	0	0	0	0	0	0	0
1240	0	0	0	0	0	0	0	0	0	0	0	0	0	0	0
1241	0	0	0	0	0	0	0	0	0	0	0	0	0	0	0
1242	0	0	0	0	0	0	0	0	0	0	0	0	0	0	0
1243	0	0	0	0	0	0	0	0	0	0	0	0	0	0	0
1244	0	0	0	0	0	0	0	0	0	0	0	0	0	0	0
1245	0	0	0	0	0	0	0	0	0	0	0	0	0	0	0
1246	0	0	0	0	0	0	0	0	0	0	0	0	0	0	0
1247	0	0	0	0	0	0	0	0	0	0	0	0	0	0	0
1248	0	0	0	0	0	0	0	0	0	0	0	0	0	0	0
1249	0	0	0	0	0	0	0	0	0	0	0	0	0	0	0
1250	0	0	0	0	0	0	0	0	0	0	0	0	0	0	0
1251	0	1	0	0	0	0	0	0	0	0	0	0	1	0	1
1252	0	0	0	0	0	0	0	0	0	0	0	0	0	0	0
1253	0	0	0	0	0	0	0	0	0	0	0	0	0	0	0
1254	0	0	0	0	0	0	0	0	0	0	0	0	0	0	0
1255	0	0	0	0	0	0	0	0	0	0	0	0	0	0	0
1256	0	0	0	0	0	0	0	0	0	0	0	0	0	0	0
1257	0	0	0	0	0	0	0	0	0	0	0	0	0	0	0
1258	0	0	0	0	0	0	0	0	0	0	0	0	0	0	0
1259	0	0	0	0	0	0	0	0	0	0	0	0	0	0	0
1260	0	0	0	0	0	0	0	0	0	0	0	0	0	0	0
1261	0	0	0	0	0	0	0	0	0	0	0	0	0	0	0
1262	0	0	0	0	0	0	0	0	0	0	0	0	0	0	0
1263	0	0	0	0	0	0	0	0	0	0	0	0	0	0	0
1264	0	0	0	0	0	0	0	0	0	0	0	0	0	0	0
1265	0	0	0	0	0	0	0	0	0	0	0	0	0	0	0
1266	0	0	0	0	0	0	0	0	0	0	0	0	0	0	0
1267	0	0	0	0	0	0	0	0	0	0	0	0	0	0	0
1268	0	0	0	0	0	0	0	0	0	0	0	0	0	0	0
1269	0	0	0	0	0	0	0	0	0	0	0	0	0	0	0
1270	0	0	0	0	0	0	0	0	0	0	0	0	0	0	0
1271	0	0	0	0	0	0	0	0	0	0	0	0	0	0	0
1272	0	0	0	0	0	0	0	0	0	0	0	0	0	0	0
1273	0	0	0	0	0	0	0	0	0	0	0	0	0	0	0
1274	0	0	0	0	0	0	0	0	0	0	0	0	0	0	0
1275	0	0	0	0	0	0	0	0	0	0	0	0	0	0	0
1276	0	0	0	0	0	0	0	0	0	0	0	0	0	0	0
1277	0	0	0	0	0	0	0	0	0	0	0	0	0	0	0
1278	0	0	0	0	0	0	0	0	0	0	0	0	0	0	0
1279	0	0	0	0	0	0	0	0	0	0	0	0	0	0	0
1280	0	0	0	0	0	0	0	0	0	0	0	0	0	0	0
1281	0	0	0	0	0	0	0	0	0	0	0	0	0	0	0
1282	0	0	0	0	0	0	0	0	0	0	0	0	0	0	0
1283	0	0	0	0	0	0	0	0	0	0	0	0	0	0	0
1284	0	0	0	0	0	0	0	0	0	0	0	0	0	0	0
1285	0	0	0	0	0	0	0	0	0	0	0	0	0	0	0
1286	0	0	0	0	0	0	-1	-1	0	0	0	0	0	-2	2
1287	0	0	0	0	0	0	0	-4	0	0	0	0	0	-4	4
1288	0	0	0	0	0	0	-1	0	0	0	0	0	0	-1	1
1289	0	0	0	0	0	0	0	0	0	0	0	0	0	0	0
1290	0	0	0	0	0	0	0	-1	0	0	0	0	0	-1	1
1291	0	0	0	0	0	0	0	0	0	0	0	0	0	0	0
1292	0	0	0	0	0	0	0	0	0	0	0	0	0	0	0
1293	0	0	0	0	0	0	0	-3	0	0	0	0	0	-3	3
1294	0	1	0	0	0	0	0	0	0	0	0	0	1	0	1
1295	0	0	0	0	0	0	0	-1	-2	0	0	0	0	-3	3
1296	0	0	0	0	0	0	0	0	0	0	0	0	0	0	0
1297	0	0	0	0	0	0	0	-3	-1	0	0	0	0	-4	4
1298	0	0	0	0	0	0	0	0	-1	0	0	0	0	-1	1
1299	0	0	0	0	0	0	0	0	0	0	0	0	0	0	0
1300	0	0	0	0	0	0	0	0	0	0	0	0	0	0	0
1301	0	0	0	0	0	0	0	0	0	0	0	0	0	0	0
1302	0	0	0	0	0	0	0	0	0	0	0	0	0	0	0
1303	0	0	0	0	0	0	0	0	0	0	0	0	0	0	0
1304	0	0	0	0	0	0	0	0	0	0	0	0	0	0	0
1305	0	0	0	0	0	0	0	0	0	0	0	0	0	0	0
1306	0	0	0	0	0	0	0	0	0	0	0	0	0	0	0
1307	0	0	0	0	0	0	0	0	0	0	0	0	0	0	0
1308	0	0	0	0	0	0	0	0	0	0	0	0	0	0	0
1309	0	0	0	0	0	0	0	0	0	0	0	0	0	0	0
1310	0	0	0	0	0	0	0	0	0	0	0	0	0	0	0
1311	0	0	0	0	1	0	0	0	0	0	0	0	1	0	1
1312	0	0	0	0	0	0	0	0	0	0	0	0	0	0	0
1313	0	0	0	0	0	0	0	0	0	0	0	0	0	0	0
1314	0	0	0	0	0	0	0	0	0	0	0	0	0	0	0
1315	0	0	0	0	0	0	0	0	0	0	0	0	0	0	0
1316	0	0	0	0	0	0	0	0	0	0	0	0	0	0	0
1317	0	0	0	0	0	0	0	0	0	0	0	0	0	0	0
1318	0	0	0	0	0	0	0	0	0	0	0	0	0	0	0
1319	0	0	0	0	0	0	0	0	0	0	0	0	0	0	0
1320	0	0	0	0	0	0	0	0	0	0	0	0	0	0	0
1321	0	0	0	0	0	0	0	0	0	0	0	0	0	0	0
1322	0	0	0	0	0	0	0	0	0	0	0	0	0	0	0
1323	0	0	0	0	0	0	0	0	0	0	0	0	0	0	0
1324	0	0	0	0	0	0	0	0	0	0	0	0	0	0	0
1325	0	0	0	0	0	0	0	0	0	0	0	0	0	0	0
1326	0	0	0	0	0	0	0	0	0	0	0	0	0	0	0
1327	0	0	0	0	0	0	0	0	0	0	0	0	0	0	0
1328	0	0	0	0	0	0	0	0	0	0	0	0	0	0	0
1329	0	0	0	0	0	0	0	0	0	0	0	0	0	0	0
1330	0	0	0	0	0	0	0	0	0	0	0	0	0	0	0
1331	0	0	0	0	0	0	0	0	0	0	0	0	0	0	0
1332	0	1	0	0	0	0	0	0	0	0	0	0	1	0	1
1333	0	1	0	0	0	0	0	0	0	0	0	0	1	0	1
1334	0	0	0	0	0	0	0	0	0	0	0	0	0	0	0
1335	0	1	0	0	0	0	0	0	0	0	0	0	1	0	1
1336	0	0	0	0	0	0	0	0	0	0	0	0	0	0	0
1337	0	2	0	0	0	0	0	0	0	0	0	0	2	0	2
1338	0	0	0	0	0	0	0	0	0	0	0	0	0	0	0
1339	0	0	0	0	0	0	0	0	0	0	0	0	0	0	0
1340	0	0	0	0	0	0	0	0	0	0	0	0	0	0	0
1341	0	0	0	0	0	0	0	0	0	0	0	0	0	0	0
1342	0	0	0	0	0	0	0	0	0	0	0	0	0	0	0
1343	0	0	0	0	0	0	0	0	0	0	0	0	0	0	0
1344	0	0	0	0	0	0	0	0	0	0	0	0	0	0	0
1345	0	0	0	0	0	0	0	0	0	0	0	0	0	0	0
1346	0	0	0	0	0	0	0	0	0	0	0	0	0	0	0
1347	0	0	0	0	0	0	0	0	0	0	0	0	0	0	0
1348	0	0	0	0	0	0	0	0	0	0	0	0	0	0	0
1349	0	0	0	0	0	0	0	0	0	0	0	0	0	0	0
1350	0	0	0	0	0	0	0	0	0	0	0	0	0	0	0
1351	0	0	0	0	0	0	0	0	0	0	0	0	0	0	0
1352	0	0	0	0	0	0	0	0	0	0	0	0	0	0	0
1353	0	0	1	0	0	0	0	0	0	0	0	0	1	0	1
1354	0	0	0	0	0	0	0	0	0	0	0	0	0	0	0
1355	0	0	0	0	0	0	0	0	0	0	0	0	0	0	0
1356	0	0	0	0	0	0	0	0	0	0	0	0	0	0	0
1357	0	2	0	0	0	0	0	0	0	0	0	0	2	0	2
1358	0	0	0	0	0	0	0	0	0	0	0	0	0	0	0
1359	0	4	0	0	0	0	0	0	0	0	0	0	4	0	4
1360	0	0	0	0	0	0	0	0	0	0	0	0	0	0	0
1361	0	0	0	0	0	0	0	0	0	0	0	0	0	0	0
1362	0	0	0	0	0	0	0	0	0	0	0	0	0	0	0
1363	0	2	0	0	0	0	0	0	0	0	0	0	2	0	2
1364	0	0	1	0	0	0	0	0	0	0	0	0	1	0	1
1365	0	0	0	0	0	0	0	0	0	0	0	0	0	0	0
1366	0	0	1	0	0	0	0	0	0	0	0	0	1	0	1
1367	0	0	0	0	0	0	0	0	0	0	0	0	0	0	0
1368	0	0	0	0	0	0	0	0	0	0	0	0	0	0	0
1369	0	0	0	0	0	0	0	0	0	0	0	0	0	0	0
1370	0	0	0	0	0	0	0	0	0	0	0	0	0	0	0
1371	0	0	0	0	0	0	0	0	0	0	0	0	0	0	0
1372	0	0	0	0	0	0	0	0	0	0	0	0	0	0	0
1373	0	0	0	0	0	0	0	0	0	0	0	0	0	0	0
1374	0	0	0	0	0	0	0	0	0	0	0	0	0	0	0
1375	0	0	0	0	0	0	0	0	0	0	0	0	0	0	0
1376	0	0	0	0	0	0	0	0	0	0	0	0	0	0	0
1377	0	0	0	0	0	0	0	0	0	0	0	0	0	0	0
1378	0	0	0	0	0	0	0	0	0	0	0	0	0	0	0
1379	0	0	0	0	0	0	0	0	0	0	0	0	0	0	0
1380	0	0	0	0	0	0	0	0	0	0	0	0	0	0	0
1381	0	0	0	0	0	0	0	0	0	0	0	0	0	0	0
1382	0	0	0	0	0	0	0	0	0	0	0	0	0	0	0
1383	0	0	0	0	0	0	0	0	0	0	0	0	0	0	0
1384	0	0	0	0	0	0	0	0	0	0	0	0	0	0	0
1385	0	0	0	0	0	0	0	0	0	0	0	0	0	0	0
1386	0	0	0	0	0	0	0	0	0	0	0	0	0	0	0
1387	0	0	0	0	0	0	0	0	0	0	0	0	0	0	0
1388	0	0	0	0	0	0	0	0	0	0	0	0	0	0	0
1389	0	0	0	0	0	0	0	0	0	0	0	0	0	0	0
1390	0	0	0	0	0	0	0	0	0	0	0	0	0	0	0
1391	0	0	0	0	0	0	0	-1	0	0	0	0	0	-1	1
1392	0	0	0	0	0	0	0	0	0	0	0	0	0	0	0
1393	0	0	0	0	0	0	0	0	0	0	0	0	0	0	0
1394	0	0	0	0	0	0	0	0	0	0	0	0	0	0	0
1395	0	0	0	0	0	0	0	0	0	0	0	0	0	0	0
1396	0	0	0	0	0	0	0	0	0	0	0	0	0	0	0
1397	0	0	0	0	0	0	0	0	0	0	0	0	0	0	0
1398	0	0	0	0	0	0	0	0	0	0	0	0	0	0	0
1399	0	0	0	0	0	0	0	0	0	0	0	0	0	0	0
1400	0	0	0	0	0	0	0	0	0	0	0	0	0	0	0
1401	0	0	0	0	0	0	0	0	0	0	0	0	0	0	0
1402	0	0	0	0	0	0	0	0	0	0	0	0	0	0	0
1403	0	0	0	0	0	0	0	0	0	0	0	0	0	0	0
1404	0	0	0	0	0	0	0	0	0	0	0	0	0	0	0
1405	0	0	0	0	0	0	0	0	0	0	0	0	0	0	0
1406	0	0	0	0	0	0	0	0	0	0	0	0	0	0	0
1407	0	0	0	0	0	0	0	0	0	0	0	0	0	0	0
1408	0	0	0	0	0	0	0	0	0	0	0	0	0	0	0
1409	0	0	0	0	0	0	0	0	0	0	0	0	0	0	0
1410	0	0	0	0	0	0	0	0	0	0	0	0	0	0	0
1411	0	0	0	0	0	0	0	0	0	0	0	0	0	0	0
1412	0	0	0	0	0	0	0	0	0	0	0	0	0	0	0
1413	0	0	0	0	0	0	0	0	0	0	0	0	0	0	0
1414	0	0	0	0	0	0	0	0	0	0	0	0	0	0	0
1415	0	0	0	0	0	0	0	0	0	0	0	0	0	0	0
1416	0	0	0	0	0	0	0	0	0	0	0	0	0	0	0
1417	0	0	0	0	0	0	0	0	0	0	0	0	0	0	0
1418	0	0	0	0	0	0	0	0	0	0	0	0	0	0	0
1419	0	0	0	0	0	0	0	0	0	0	0	0	0	0	0
1420	0	0	0	0	0	0	0	0	0	0	0	0	0	0	0
1421	0	0	0	0	0	0	0	0	0	0	0	0	0	0	0
1422	0	0	0	0	0	0	0	0	0	0	0	0	0	0	0
1423	0	0	0	0	0	0	0	0	0	0	0	0	0	0	0
1424	0	0	0	0	0	0	0	0	0	0	0	0	0	0	0
1425	0	0	0	0	0	0	0	0	0	0	0	0	0	0	0
1426	0	0	0	0	0	0	0	0	0	0	0	0	0	0	0
1427	0	0	0	0	0	0	0	0	0	0	0	0	0	0	0
1428	0	0	0	0	0	0	0	0	0	0	-1	0	0	-1	1
1429	0	0	0	0	0	0	0	0	0	0	0	0	0	0	0
1430	0	0	0	0	0	0	0	0	0	0	0	0	0	0	0
1431	0	0	0	0	0	0	0	0	0	0	0	0	0	0	0
1432	0	0	0	0	0	0	0	0	0	0	0	0	0	0	0
1433	0	0	0	0	0	0	0	0	0	0	0	0	0	0	0
1434	0	0	0	0	0	0	0	0	0	0	0	0	0	0	0
1435	0	0	0	0	0	0	0	0	0	0	0	0	0	0	0
1436	0	0	0	0	0	0	0	0	0	0	0	0	0	0	0
1437	0	0	0	0	0	0	0	0	0	0	0	0	0	0	0
1438	0	0	0	0	0	0	0	0	0	0	0	0	0	0	0
1439	0	0	0	0	0	0	0	0	0	0	0	0	0	0	0
1440	0	0	0	0	0	0	0	0	0	0	0	0	0	0	0
1441	0	0	0	0	0	0	0	0	0	0	0	0	0	0	0
1442	0	0	0	0	0	0	0	0	0	0	0	0	0	0	0
1443	0	0	0	0	0	0	0	0	0	0	0	0	0	0	0
1444	0	0	0	0	0	0	0	0	0	0	0	0	0	0	0
1445	0	0	0	0	0	0	0	0	0	0	0	0	0	0	0
1446	0	0	0	0	0	0	0	0	0	0	0	0	0	0	0
1447	0	0	0	0	0	0	0	0	0	0	0	0	0	0	0
1448	0	0	0	0	0	0	0	0	0	0	0	0	0	0	0
1449	0	0	0	0	0	0	0	0	0	0	0	0	0	0	0
1450	0	0	0	0	0	0	0	0	0	0	0	0	0	0	0
1451	0	0	0	0	0	0	0	0	0	0	0	0	0	0	0
1452	0	0	0	0	0	0	0	0	0	0	0	0	0	0	0
1453	0	0	0	0	0	0	0	0	0	0	0	0	0	0	0
1454	0	0	0	0	0	0	0	0	0	0	0	0	0	0	0
1455	0	0	0	0	0	0	0	0	0	0	0	0	0	0	0
1456	0	1	0	0	0	0	0	0	0	0	0	0	1	0	1
1457	0	0	0	0	0	0	0	0	0	0	0	0	0	0	0
1458	0	0	0	0	0	0	0	0	0	0	0	0	0	0	0
1459	0	0	0	0	0	0	0	0	0	0	0	0	0	0	0
1460	0	0	0	0	0	0	0	0	0	0	0	0	0	0	0
1461	0	2	0	0	1	0	0	0	0	0	0	0	3	0	3
1462	0	0	0	0	0	0	0	0	0	0	0	0	0	0	0
1463	0	0	0	0	0	0	0	0	0	0	0	0	0	0	0
1464	0	0	0	0	0	0	0	0	0	0	0	0	0	0	0
1465	0	0	0	0	0	0	0	0	0	0	0	0	0	0	0
1466	0	0	0	0	0	0	0	0	0	0	0	0	0	0	0
1467	0	0	0	0	0	0	0	0	0	0	0	0	0	0	0
1468	0	2	0	0	0	0	0	0	0	0	0	0	2	0	2
1469	0	0	1	0	0	0	0	0	0	0	0	0	1	0	1
1470	0	0	0	0	0	0	0	0	0	0	0	0	0	0	0
1471	0	0	0	0	0	0	0	0	0	0	0	0	0	0	0
1472	0	0	0	0	0	0	0	0	0	0	0	0	0	0	0
1473	0	0	0	0	0	0	0	0	0	0	0	0	0	0	0
1474	0	0	0	0	0	0	0	0	0	0	0	0	0	0	0
1475	0	0	0	0	0	0	0	0	0	0	0	0	0	0	0
1476	0	0	0	0	0	0	0	0	0	0	0	0	0	0	0
1477	0	0	0	0	0	0	0	0	0	0	0	0	0	0	0
1478	0	0	0	0	0	0	0	0	0	0	0	0	0	0	0
1479	0	0	0	0	0	0	0	0	0	0	0	0	0	0	0
1480	0	0	0	0	0	0	0	0	0	0	0	0	0	0	0
1481	0	0	0	0	0	0	0	0	0	0	0	0	0	0	0
1482	0	0	0	0	0	0	0	0	0	0	0	0	0	0	0
1483	0	0	0	0	0	0	0	0	0	0	0	0	0	0	0
1484	0	0	0	0	0	0	0	0	0	0	0	0	0	0	0
1485	0	0	0	0	0	0	0	-1	0	0	0	0	0	-1	1
1486	0	0	0	0	0	0	0	0	0	0	0	0	0	0	0
1487	0	0	0	0	0	0	0	0	0	0	0	0	0	0	0
1488	0	0	0	0	0	0	0	0	0	0	0	0	0	0	0
1489	0	0	0	0	0	0	0	0	0	0	0	0	0	0	0
1490	0	0	0	0	0	0	0	0	0	0	0	0	0	0	0
1491	0	0	0	0	0	0	0	0	0	0	0	0	0	0	0
1492	0	0	0	0	0	0	0	0	0	0	0	0	0	0	0
1493	0	0	0	0	0	0	0	0	0	0	0	0	0	0	0
1494	0	0	0	0	0	0	0	0	0	0	0	0	0	0	0
1495	0	0	0	0	0	0	0	0	0	0	0	0	0	0	0
1496	0	0	0	0	0	0	0	0	0	0	0	0	0	0	0
1497	0	0	0	0	0	0	0	0	0	0	0	0	0	0	0
1498	0	0	0	0	0	0	0	0	0	0	0	0	0	0	0
1499	0	0	0	0	0	0	0	0	0	0	0	0	0	0	0
1500	0	0	0	0	0	0	0	0	0	0	0	0	0	0	0
1501	0	0	0	0	0	0	0	0	0	0	0	0	0	0	0
1502	0	0	0	0	0	0	0	0	0	0	0	0	0	0	0
1503	0	0	0	0	0	0	0	0	0	0	0	0	0	0	0
1504	0	0	0	0	0	0	0	0	0	0	0	0	0	0	0
1505	0	0	0	0	0	0	0	0	0	0	0	0	0	0	0
1506	0	0	0	0	0	0	0	0	0	0	0	0	0	0	0
1507	0	1	0	0	0	0	0	0	0	0	0	0	1	0	1
1508	0	0	0	0	0	0	0	0	0	0	0	0	0	0	0
1509	0	0	0	0	0	0	0	0	0	0	0	0	0	0	0
1510	0	0	0	0	0	0	0	0	0	0	0	0	0	0	0
1511	0	0	0	0	0	0	0	0	0	0	0	0	0	0	0
1512	0	0	0	0	0	0	0	0	0	0	0	0	0	0	0
1513	0	0	0	0	0	0	0	0	0	0	0	0	0	0	0
1514	0	0	0	0	0	0	0	0	0	0	0	0	0	0	0
1515	0	0	0	0	0	0	0	0	0	0	0	0	0	0	0
1516	0	0	0	0	0	0	0	0	0	0	0	0	0	0	0
1517	0	0	0	0	0	0	0	0	0	0	0	0	0	0	0
1518	0	0	0	0	0	0	0	0	0	0	0	0	0	0	0
1519	0	0	0	0	0	0	0	0	0	0	0	0	0	0	0
1520	0	0	0	0	0	0	0	0	0	0	0	0	0	0	0
1521	0	0	0	0	0	0	0	0	0	0	0	0	0	0	0
1522	0	0	0	0	0	0	0	0	0	0	0	0	0	0	0
1523	0	0	0	0	0	0	0	0	0	0	0	0	0	0	0
1524	0	0	0	0	0	0	0	0	0	0	0	0	0	0	0
1525	0	0	0	0	0	0	0	0	0	0	0	0	0	0	0
1526	0	0	0	0	0	0	0	0	0	0	0	0	0	0	0
1527	0	0	0	0	0	0	0	0	0	0	0	0	0	0	0
1528	0	3	0	0	0	0	0	0	0	0	0	0	3	0	3
1529	0	0	0	0	0	0	0	0	0	0	0	0	0	0	0
1530	0	0	0	0	0	0	0	0	0	0	0	0	0	0	0
1531	0	0	0	0	0	0	0	0	0	0	0	0	0	0	0
1532	0	0	0	0	0	0	0	0	0	0	0	0	0	0	0
1533	0	0	0	0	0	0	0	0	0	0	0	0	0	0	0
1534	0	0	0	0	0	0	0	0	0	0	0	0	0	0	0
1535	0	0	0	0	0	0	0	0	0	0	0	0	0	0	0
1536	0	0	0	0	0	0	0	0	0	0	0	0	0	0	0
1537	0	0	0	0	0	0	0	0	0	0	0	0	0	0	0
1538	0	0	0	0	0	0	0	0	0	0	0	0	0	0	0
1539	0	2	0	0	0	0	0	0	0	0	0	0	2	0	2
1540	0	0	0	0	0	0	0	0	0	0	0	0	0	0	0
1541	0	0	0	0	0	0	0	0	0	0	0	0	0	0	0
1542	0	0	0	0	0	0	0	0	0	0	0	0	0	0	0
1543	0	0	0	0	0	0	0	0	0	0	0	0	0	0	0
1544	0	0	0	0	0	0	0	0	0	0	0	0	0	0	0
1545	0	0	0	0	0	0	0	0	0	0	0	0	0	0	0
1546	0	0	0	0	0	0	0	0	0	0	0	0	0	0	0
1547	0	0	0	0	0	0	0	0	0	0	0	0	0	0	0
1548	0	0	0	0	0	0	0	0	0	0	0	0	0	0	0
1549	0	0	0	0	0	0	0	0	0	0	0	0	0	0	0
1550	0	0	0	0	0	0	0	0	0	0	0	0	0	0	0
1551	0	0	0	0	0	0	0	0	0	0	0	0	0	0	0
1552	0	0	0	0	0	0	0	0	0	0	0	0	0	0	0
1553	0	0	0	0	0	0	0	0	0	0	0	0	0	0	0
1554	0	0	0	0	0	0	0	0	0	0	0	0	0	0	0
1555	0	0	0	0	0	0	0	0	0	0	0	0	0	0	0
1556	0	0	0	0	0	0	0	0	0	0	0	0	0	0	0
1557	0	0	0	0	0	0	0	0	0	0	0	0	0	0	0
1558	0	0	0	0	0	0	0	0	0	0	0	0	0	0	0
1559	0	0	0	0	0	0	0	0	0	0	0	0	0	0	0
1560	0	0	0	0	0	0	0	0	0	0	0	0	0	0	0
1561	0	0	0	0	0	0	0	0	0	0	0	0	0	0	0
1562	0	0	0	0	0	0	0	0	0	0	0	0	0	0	0
1563	0	0	0	0	0	0	0	0	0	0	0	0	0	0	0
1564	0	0	0	0	0	0	0	0	0	0	0	0	0	0	0
1565	0	0	0	0	0	0	0	0	0	0	0	0	0	0	0
1566	0	0	0	0	0	0	0	0	0	0	0	0	0	0	0
1567	0	0	0	0	0	0	0	0	0	0	0	0	0	0	0
1568	0	0	0	0	0	0	0	0	0	0	0	0	0	0	0
1569	0	0	0	0	0	0	0	0	0	0	0	0	0	0	0
1570	0	0	0	0	0	0	0	0	0	0	0	0	0	0	0
1571	0	0	0	0	0	0	0	0	0	0	0	0	0	0	0
1572	0	0	0	0	0	0	0	0	0	0	0	0	0	0	0
1573	0	0	0	0	0	0	0	0	0	0	0	0	0	0	0
1574	0	0	0	0	0	0	0	0	0	0	0	0	0	0	0
1575	0	0	0	0	0	0	0	0	0	0	0	0	0	0	0
1576	0	0	0	0	0	0	0	0	0	0	0	0	0	0	0
1577	0	0	0	0	0	0	0	0	0	0	0	0	0	0	0
1578	0	0	0	0	0	0	0	0	0	0	0	0	0	0	0
1579	0	0	0	0	0	0	0	0	0	0	0	0	0	0	0
1580	0	0	0	0	0	0	0	0	0	0	0	0	0	0	0
1581	0	0	0	0	0	0	0	0	0	0	0	0	0	0	0
1582	0	0	0	0	0	0	0	0	0	0	0	0	0	0	0
1583	0	0	0	0	0	0	0	0	0	0	0	0	0	0	0
1584	0	0	0	0	0	0	0	0	0	0	0	0	0	0	0
1585	0	0	0	0	0	0	0	0	0	0	0	0	0	0	0
1586	0	0	0	0	0	0	0	0	0	0	0	0	0	0	0
1587	0	0	0	0	0	0	0	0	0	0	0	0	0	0	0
1588	0	0	0	0	0	0	0	0	0	0	0	0	0	0	0
1589	0	0	0	0	0	0	0	0	0	0	0	0	0	0	0
1590	0	0	0	0	0	0	0	0	0	0	0	0	0	0	0
1591	0	0	0	0	0	0	0	0	0	0	0	0	0	0	0
1592	0	0	0	0	0	0	0	0	0	0	0	0	0	0	0
1593	0	0	0	0	0	0	0	0	0	0	0	0	0	0	0
1594	0	0	0	0	0	0	0	0	0	0	0	0	0	0	0
1595	0	0	0	0	0	0	0	0	0	0	0	0	0	0	0
1596	0	0	0	0	0	0	0	0	0	0	0	0	0	0	0
1597	0	0	0	0	0	0	0	0	0	0	0	0	0	0	0
1598	0	0	0	0	0	0	0	0	0	0	0	0	0	0	0
1599	0	0	0	0	0	0	0	0	0	0	0	0	0	0	0
1600	0	0	0	0	0	0	0	0	0	0	0	0	0	0	0
1601	0	0	0	0	0	0	0	0	0	0	0	0	0	0	0
1602	0	0	0	0	0	0	0	0	0	0	0	0	0	0	0
1603	0	0	0	0	0	0	0	0	0	0	0	0	0	0	0
1604	0	0	0	0	0	0	0	0	0	0	0	0	0	0	0
1605	0	0	0	0	0	0	0	0	0	0	0	0	0	0	0
1606	0	0	0	0	0	0	0	0	0	0	0	0	0	0	0
1607	0	0	0	0	0	0	0	0	0	0	0	0	0	0	0
1608	0	0	0	0	0	0	0	0	0	0	0	0	0	0	0
1609	0	0	0	0	0	0	0	0	-1	0	0	0	0	-1	1
1610	0	0	0	0	0	0	0	0	0	0	0	0	0	0	0
1611	0	0	0	0	0	0	0	0	0	0	0	0	0	0	0
1612	0	0	0	0	0	0	0	0	0	0	0	0	0	0	0
1613	0	0	0	0	0	0	0	0	0	0	0	0	0	0	0
1614	0	0	0	0	0	0	0	0	0	0	0	0	0	0	0
1615	0	0	0	0	0	0	0	0	0	0	0	0	0	0	0
1616	0	0	0	0	0	0	0	0	0	0	0	0	0	0	0
1617	0	0	0	0	0	0	0	0	0	0	0	0	0	0	0
1618	0	0	0	0	0	0	0	0	0	0	0	0	0	0	0
1619	0	0	0	0	0	0	0	0	0	0	0	0	0	0	0
1620	0	0	0	0	0	0	0	0	0	0	0	0	0	0	0
1621	0	0	0	0	0	0	0	0	0	0	0	0	0	0	0
1622	0	0	0	0	0	0	0	0	0	0	0	0	0	0	0
1623	0	0	0	0	0	0	0	0	0	0	0	0	0	0	0
1624	0	0	0	0	0	0	0	0	0	0	0	0	0	0	0
1625	0	0	0	0	0	0	0	0	0	0	0	0	0	0	0
1626	0	0	0	0	0	0	0	0	0	0	0	0	0	0	0
1627	0	0	0	0	0	0	0	0	0	0	0	0	0	0	0
1628	0	0	0	0	0	0	0	0	0	0	0	0	0	0	0
1629	0	0	0	0	0	0	0	0	0	0	0	0	0	0	0
1630	0	0	0	0	0	0	0	0	0	0	0	0	0	0	0
1631	0	0	0	0	0	0	0	0	0	0	0	0	0	0	0
1632	0	0	0	0	0	0	0	0	0	0	0	0	0	0	0
1633	0	0	0	0	0	0	0	0	0	0	0	0	0	0	0
1634	0	0	0	0	0	0	0	0	0	0	0	0	0	0	0
1635	0	0	0	0	0	0	0	0	0	0	0	0	0	0	0
1636	0	0	0	0	0	0	0	0	0	0	0	0	0	0	0
1637	0	0	0	0	0	0	0	0	0	0	0	0	0	0	0
1638	0	0	0	0	0	0	0	0	0	0	0	0	0	0	0
1639	0	0	0	0	0	0	0	0	0	0	0	0	0	0	0
1640	0	0	0	0	0	0	0	0	0	0	0	0	0	0	0
1641	0	0	0	0	0	0	0	0	0	0	0	0	0	0	0
1642	0	0	0	0	0	0	0	0	0	0	0	0	0	0	0
1643	0	0	0	0	0	0	0	0	0	0	0	0	0	0	0
1644	0	0	0	0	0	0	0	0	0	0	0	0	0	0	0
1645	0	0	0	0	0	0	0	0	0	0	0	0	0	0	0
1646	0	0	0	0	0	0	0	0	0	0	0	0	0	0	0
1647	0	0	0	0	0	0	0	0	0	0	0	0	0	0	0
1648	0	0	0	0	0	0	0	0	0	0	0	0	0	0	0
1649	0	0	0	0	0	0	0	0	0	0	0	0	0	0	0
1650	0	0	0	0	0	0	0	0	0	0	0	0	0	0	0
1651	0	0	0	0	0	0	0	0	0	0	0	0	0	0	0
1652	0	0	0	0	0	0	0	0	0	0	0	0	0	0	0
1653	0	0	0	0	0	0	0	0	0	0	0	0	0	0	0
1654	0	0	0	0	0	0	0	0	0	0	0	0	0	0	0
1655	0	0	0	0	0	0	0	0	0	0	0	0	0	0	0
1656	0	0	0	0	0	0	0	0	0	0	0	0	0	0	0
1657	0	0	0	0	0	0	0	0	0	0	0	0	0	0	0
1658	0	0	0	0	0	0	0	0	0	0	0	0	0	0	0
1659	0	0	0	0	0	0	0	0	0	0	0	0	0	0	0
1660	0	0	0	0	0	0	0	0	0	0	0	0	0	0	0
1661	0	0	0	0	0	0	0	0	0	0	0	0	0	0	0
1662	0	0	0	0	0	0	0	0	0	0	0	0	0	0	0
1663	0	0	0	0	0	0	0	0	0	0	0	0	0	0	0
1664	0	0	0	0	0	0	0	0	0	0	0	0	0	0	0
1665	0	0	0	0	0	0	0	0	0	0	0	0	0	0	0
1666	0	0	0	0	0	0	0	0	0	0	0	0	0	0	0
1667	0	0	0	0	0	0	0	0	0	0	0	0	0	0	0
1668	0	0	0	0	0	0	0	0	0	0	0	0	0	0	0
1669	0	0	0	0	0	0	0	0	0	0	0	0	0	0	0
1670	0	0	0	0	0	0	0	0	0	0	0	0	0	0	0
1671	0	0	0	0	0	0	0	0	0	0	0	0	0	0	0
1672	0	0	0	0	0	0	0	0	0	0	0	0	0	0	0
1673	0	0	0	0	0	0	0	0	0	0	0	0	0	0	0
1674	0	0	0	0	0	0	0	0	0	0	0	0	0	0	0
1675	0	0	0	0	0	0	0	0	0	0	0	0	0	0	0
1676	0	0	0	0	0	0	0	0	0	0	0	0	0	0	0
1677	0	0	0	0	0	0	0	0	0	0	0	0	0	0	0
1678	0	0	0	0	0	0	0	0	0	0	0	0	0	0	0
1679	0	0	0	0	0	0	0	0	0	0	0	0	0	0	0
1680	0	0	0	0	0	0	0	0	0	0	0	0	0	0	0
1681	0	0	0	0	0	0	0	0	0	0	0	0	0	0	0
1682	0	0	0	0	0	0	0	0	0	0	0	0	0	0	0
1683	0	0	0	0	0	0	0	0	0	0	0	0	0	0	0
1684	0	0	0	0	0	0	0	0	0	0	0	0	0	0	0
1685	0	0	0	0	0	0	0	0	0	0	0	0	0	0	0
1686	0	0	0	0	0	0	0	0	0	0	0	0	0	0	0
1687	0	0	0	0	0	0	0	0	0	0	0	0	0	0	0
1688	0	0	0	0	0	0	0	0	0	0	0	0	0	0	0
1689	0	0	0	0	0	0	0	0	0	0	0	0	0	0	0
1690	0	0	0	0	0	0	0	0	0	0	0	0	0	0	0
1691	0	0	0	0	0	0	0	0	0	0	0	0	0	0	0

## Sheet: ChlI-2 mock BPO-13
position	20nt_fwd	21nt_fwd	22nt_fwd	23nt_fwd	24nt_fwd	25nt_fwd	20nt_rev	21nt_rev	22nt_rev	23nt_rev	24nt_rev	25nt_rev	total_forward	total_reverse	total reads
1	0	0	0	0	0	0	0	0	0	0	0	0	0	0	0
2	0	0	0	0	0	0	0	0	0	0	0	0	0	0	0
3	0	0	0	0	0	0	0	0	0	0	0	0	0	0	0
4	0	0	0	0	0	0	0	0	0	0	0	0	0	0	0
5	0	0	0	0	0	0	0	0	0	0	0	0	0	0	0
6	0	0	0	0	0	0	0	0	0	0	0	0	0	0	0
7	0	0	0	0	0	0	0	0	0	0	0	0	0	0	0
8	0	0	0	0	0	0	0	0	0	0	0	0	0	0	0
9	0	0	0	0	0	0	0	0	0	0	0	0	0	0	0
10	0	0	0	0	0	0	0	0	0	0	0	0	0	0	0
11	0	0	0	0	0	0	0	0	0	0	0	0	0	0	0
12	0	0	0	0	0	0	0	0	0	0	0	0	0	0	0
13	0	0	0	0	0	0	0	0	0	0	0	0	0	0	0
14	0	0	0	0	0	0	0	0	0	0	0	0	0	0	0
15	0	0	0	0	0	0	0	0	0	0	0	0	0	0	0
16	0	0	0	0	0	0	0	0	0	0	0	0	0	0	0
17	0	0	0	0	0	0	0	0	0	0	0	0	0	0	0
18	0	0	0	0	0	0	0	0	0	0	0	0	0	0	0
19	0	0	0	0	0	0	0	0	0	0	0	0	0	0	0
20	0	0	0	0	0	0	0	0	0	0	0	0	0	0	0
21	0	0	0	0	0	0	0	0	0	0	0	0	0	0	0
22	0	0	0	0	0	0	0	0	0	0	0	0	0	0	0
23	0	0	0	0	0	0	0	0	0	0	0	0	0	0	0
24	0	0	0	0	0	0	0	0	0	0	0	0	0	0	0
25	0	0	0	0	0	0	0	0	0	0	0	0	0	0	0
26	0	0	0	0	0	0	0	0	0	0	0	0	0	0	0
27	0	0	0	0	0	0	0	0	0	0	0	0	0	0	0
28	0	0	0	0	0	0	0	0	0	0	0	0	0	0	0
29	0	0	0	0	0	0	0	0	0	0	0	0	0	0	0
30	0	0	0	0	0	0	0	0	0	0	0	0	0	0	0
31	0	0	0	0	0	0	0	0	0	0	0	0	0	0	0
32	0	0	0	0	0	0	0	0	0	0	0	0	0	0	0
33	0	0	0	0	0	0	0	0	0	0	0	0	0	0	0
34	0	0	0	0	0	0	0	0	0	0	0	0	0	0	0
35	0	0	0	0	0	0	0	0	0	0	0	0	0	0	0
36	0	0	0	0	0	0	0	0	0	0	0	0	0	0	0
37	0	0	0	0	0	0	0	0	0	0	0	0	0	0	0
38	0	0	0	0	0	0	0	0	0	0	0	0	0	0	0
39	0	0	0	0	0	0	0	0	0	0	0	0	0	0	0
40	0	0	0	0	0	0	0	0	0	0	0	0	0	0	0
41	0	0	0	0	0	0	0	0	0	0	0	0	0	0	0
42	0	0	0	0	0	0	0	0	0	0	0	0	0	0	0
43	0	0	0	0	0	0	0	0	0	0	0	0	0	0	0
44	0	0	0	0	0	0	0	0	0	0	0	0	0	0	0
45	0	0	0	0	0	0	0	0	0	0	0	0	0	0	0
46	0	0	0	0	0	0	0	0	0	0	0	0	0	0	0
47	0	0	0	0	0	0	0	0	0	0	0	0	0	0	0
48	0	0	0	0	0	0	0	0	0	0	0	0	0	0	0
49	0	0	0	0	0	0	0	0	0	0	0	0	0	0	0
50	0	0	0	0	0	0	0	0	0	0	0	0	0	0	0
51	0	0	0	0	0	0	0	0	0	0	0	0	0	0	0
52	0	0	0	0	0	0	0	0	0	0	0	0	0	0	0
53	0	0	0	0	0	0	0	0	0	0	0	0	0	0	0
54	0	0	0	0	0	0	0	0	0	0	0	0	0	0	0
55	0	0	0	0	0	0	0	0	0	0	0	0	0	0	0
56	0	0	0	0	0	0	0	0	0	0	0	0	0	0	0
57	0	0	0	0	0	0	0	0	0	0	0	0	0	0	0
58	0	0	0	0	0	0	0	0	0	0	0	0	0	0	0
59	0	0	0	0	0	0	0	0	0	0	0	0	0	0	0
60	0	0	0	0	0	0	0	0	0	0	0	0	0	0	0
61	0	0	0	0	0	0	0	0	0	0	0	0	0	0	0
62	0	0	0	0	0	0	0	0	0	0	0	0	0	0	0
63	0	0	0	0	0	0	0	0	0	0	0	0	0	0	0
64	0	0	0	0	0	0	0	0	0	0	0	0	0	0	0
65	0	0	0	0	0	0	0	0	0	0	0	0	0	0	0
66	0	0	0	0	0	0	0	0	0	0	0	0	0	0	0
67	0	0	0	0	0	0	0	0	0	0	0	0	0	0	0
68	0	0	0	0	0	0	0	0	0	0	0	0	0	0	0
69	0	0	0	0	0	0	0	0	0	0	0	0	0	0	0
70	0	0	0	0	0	0	0	0	0	0	0	0	0	0	0
71	0	0	0	0	0	0	0	0	0	0	0	0	0	0	0
72	0	0	0	0	0	0	0	0	0	0	0	0	0	0	0
73	0	0	0	0	0	0	0	0	0	0	0	0	0	0	0
74	0	0	0	0	0	0	0	0	0	0	0	0	0	0	0
75	0	0	0	0	0	0	0	0	0	0	0	0	0	0	0
76	0	0	0	0	0	0	0	0	0	0	0	0	0	0	0
77	0	0	0	0	0	0	0	0	0	0	0	0	0	0	0
78	0	0	0	0	0	0	0	0	0	0	0	0	0	0	0
79	0	0	0	0	0	0	0	0	0	0	0	0	0	0	0
80	0	0	0	0	0	0	0	0	0	0	0	0	0	0	0
81	0	0	0	0	0	0	0	0	0	0	0	0	0	0	0
82	0	0	0	0	0	0	0	0	0	0	0	0	0	0	0
83	0	0	0	0	0	0	0	0	0	0	0	0	0	0	0
84	0	0	0	0	0	0	0	0	0	0	0	0	0	0	0
85	0	0	0	0	0	0	0	0	0	0	0	0	0	0	0
86	0	0	0	0	0	0	0	0	0	0	0	0	0	0	0
87	0	0	0	0	0	0	0	0	0	0	0	0	0	0	0
88	0	0	0	0	0	0	0	0	0	0	0	0	0	0	0
89	0	0	0	0	0	0	0	0	0	0	0	0	0	0	0
90	0	0	0	0	0	0	0	0	0	0	0	0	0	0	0
91	0	0	0	0	0	0	0	0	0	0	0	0	0	0	0
92	0	0	0	0	0	0	0	0	0	0	0	0	0	0	0
93	0	0	0	0	0	0	0	0	0	0	0	0	0	0	0
94	0	0	0	0	0	0	0	0	0	0	0	0	0	0	0
95	0	0	0	0	0	0	0	0	0	0	0	0	0	0	0
96	0	0	0	0	0	0	0	0	0	0	0	0	0	0	0
97	0	0	0	0	0	0	0	0	0	0	0	0	0	0	0
98	0	0	0	0	0	0	0	0	0	0	0	0	0	0	0
99	0	0	0	0	0	0	0	0	0	0	0	0	0	0	0
100	0	0	0	0	0	0	0	0	0	0	0	0	0	0	0
101	0	0	0	0	0	0	0	0	0	0	0	0	0	0	0
102	0	0	0	0	0	0	0	0	0	0	0	0	0	0	0
103	0	0	0	0	0	0	0	0	0	0	0	0	0	0	0
104	0	0	0	0	0	0	0	0	0	0	0	0	0	0	0
105	0	0	0	0	0	0	0	0	0	0	0	0	0	0	0
106	0	0	0	0	0	0	0	0	0	0	0	0	0	0	0
107	0	0	0	0	0	0	0	0	0	0	0	0	0	0	0
108	0	0	0	0	0	0	0	0	0	0	0	0	0	0	0
109	0	0	0	0	0	0	0	0	0	0	0	0	0	0	0
110	0	0	0	0	0	0	0	0	0	0	0	0	0	0	0
111	0	0	0	0	0	0	0	0	0	0	0	0	0	0	0
112	0	0	0	0	0	0	0	0	0	0	0	0	0	0	0
113	0	0	0	0	0	0	0	0	0	0	0	0	0	0	0
114	0	0	0	0	0	0	0	0	0	0	0	0	0	0	0
115	0	0	0	0	0	0	0	0	0	0	0	0	0	0	0
116	0	0	0	0	0	0	0	0	0	0	0	0	0	0	0
117	0	0	0	0	0	0	0	0	0	0	0	0	0	0	0
118	0	0	0	0	0	0	0	0	0	0	0	0	0	0	0
119	0	0	0	0	0	0	0	0	0	0	0	0	0	0	0
120	0	0	0	0	0	0	0	0	0	0	0	0	0	0	0
121	0	0	0	0	0	0	0	0	0	0	0	0	0	0	0
122	0	0	0	0	0	0	0	0	0	0	0	0	0	0	0
123	0	0	0	0	0	0	0	0	0	0	0	0	0	0	0
124	0	0	0	0	0	0	0	0	0	0	0	0	0	0	0
125	0	0	0	0	0	0	0	0	0	0	0	0	0	0	0
126	0	0	0	0	0	0	0	0	0	0	0	0	0	0	0
127	0	0	0	0	0	0	0	0	0	0	0	0	0	0	0
128	0	0	0	0	0	0	0	0	0	0	0	0	0	0	0
129	0	0	0	0	0	0	0	0	0	0	0	0	0	0	0
130	0	0	0	0	0	0	0	0	0	0	0	0	0	0	0
131	0	0	0	0	0	0	0	0	0	0	0	0	0	0	0
132	0	0	0	0	0	0	0	0	0	0	0	0	0	0	0
133	0	0	0	0	0	0	0	0	0	0	0	0	0	0	0
134	0	0	0	0	0	0	0	0	0	0	0	0	0	0	0
135	0	0	0	0	0	0	0	0	0	0	0	0	0	0	0
136	0	0	0	0	0	0	0	0	0	0	0	0	0	0	0
137	0	0	0	0	0	0	0	0	0	0	0	0	0	0	0
138	0	0	0	0	0	0	0	0	0	0	0	0	0	0	0
139	0	0	0	0	0	0	0	0	0	0	0	0	0	0	0
140	0	0	0	0	0	0	0	0	0	0	0	0	0	0	0
141	0	0	0	0	0	0	0	0	0	0	0	0	0	0	0
142	0	0	0	0	0	0	0	0	0	0	0	0	0	0	0
143	0	0	0	0	0	0	0	0	0	0	0	0	0	0	0
144	0	0	0	0	0	0	0	0	0	0	0	0	0	0	0
145	0	0	0	0	0	0	0	0	0	0	0	0	0	0	0
146	0	0	0	0	0	0	0	0	0	0	0	0	0	0	0
147	0	0	0	0	0	0	0	0	0	0	0	0	0	0	0
148	0	0	0	0	0	0	0	0	0	0	0	0	0	0	0
149	0	0	0	0	0	0	0	0	0	0	0	0	0	0	0
150	0	0	0	0	0	0	0	0	0	0	0	0	0	0	0
151	0	0	0	0	0	0	0	0	0	0	0	0	0	0	0
152	0	0	0	0	0	0	0	0	0	0	0	0	0	0	0
153	0	0	0	0	0	0	0	0	0	0	0	0	0	0	0
154	0	0	0	0	0	0	0	0	0	0	0	0	0	0	0
155	0	0	0	0	0	0	0	0	0	0	0	0	0	0	0
156	0	0	0	0	0	0	0	0	0	0	0	0	0	0	0
157	0	0	0	0	0	0	0	0	0	0	0	0	0	0	0
158	0	0	0	0	0	0	0	0	0	0	0	0	0	0	0
159	0	0	0	0	0	0	0	0	0	0	0	0	0	0	0
160	0	0	0	0	0	0	0	0	0	0	0	0	0	0	0
161	0	0	0	0	0	0	0	0	0	0	0	0	0	0	0
162	0	0	0	0	0	0	0	0	0	0	0	0	0	0	0
163	0	0	0	0	0	0	0	0	0	0	0	0	0	0	0
164	0	0	0	0	0	0	0	0	0	0	0	0	0	0	0
165	0	0	0	0	0	0	0	0	0	0	0	0	0	0	0
166	0	0	0	0	0	0	0	0	0	0	0	0	0	0	0
167	0	0	0	0	0	0	0	0	0	0	0	0	0	0	0
168	0	0	0	0	0	0	0	0	0	0	0	0	0	0	0
169	0	0	0	0	0	0	0	0	0	0	0	0	0	0	0
170	0	0	0	0	0	0	0	0	0	0	0	0	0	0	0
171	0	0	0	0	0	0	0	0	0	0	0	0	0	0	0
172	0	0	0	0	0	0	0	0	0	0	0	0	0	0	0
173	0	0	0	0	0	0	0	0	0	0	0	0	0	0	0
174	0	0	0	0	0	0	0	0	0	0	0	0	0	0	0
175	0	0	0	0	0	0	0	0	0	0	0	0	0	0	0
176	0	0	0	0	0	0	0	0	0	0	0	0	0	0	0
177	0	0	0	0	0	0	0	0	0	0	0	0	0	0	0
178	0	0	0	0	0	0	0	0	0	0	0	0	0	0	0
179	0	0	0	0	0	0	0	0	0	0	0	0	0	0	0
180	0	0	0	0	0	0	0	0	0	0	0	0	0	0	0
181	0	0	0	0	0	0	0	0	0	0	0	0	0	0	0
182	0	0	0	0	0	0	0	0	0	0	0	0	0	0	0
183	0	0	0	0	0	0	0	0	0	0	0	0	0	0	0
184	0	0	0	0	0	0	0	0	0	0	0	0	0	0	0
185	0	0	0	0	0	0	0	0	0	0	0	0	0	0	0
186	0	0	0	0	0	0	0	0	0	0	0	0	0	0	0
187	0	0	0	0	0	0	0	0	0	0	0	0	0	0	0
188	0	0	0	0	0	0	0	0	0	0	0	0	0	0	0
189	0	0	0	0	0	0	0	0	0	0	0	0	0	0	0
190	0	0	0	0	0	0	0	0	0	0	0	0	0	0	0
191	0	0	0	0	0	0	0	0	0	0	0	0	0	0	0
192	0	0	0	0	0	0	0	0	0	0	0	0	0	0	0
193	0	0	0	0	0	0	0	0	0	0	0	0	0	0	0
194	0	0	0	0	0	0	0	0	0	0	0	0	0	0	0
195	0	0	0	0	0	0	0	0	0	0	0	0	0	0	0
196	0	0	0	0	0	0	0	0	0	0	0	0	0	0	0
197	0	0	0	0	0	0	0	0	0	0	0	0	0	0	0
198	0	0	0	0	0	0	0	0	0	0	0	0	0	0	0
199	0	0	0	0	0	0	0	0	0	0	0	0	0	0	0
200	0	0	0	0	0	0	0	0	0	0	0	0	0	0	0
201	0	0	0	0	0	0	0	0	0	0	0	0	0	0	0
202	0	0	0	0	0	0	0	0	0	0	0	0	0	0	0
203	0	0	0	0	0	0	0	0	0	0	0	0	0	0	0
204	0	0	0	0	0	0	0	0	0	0	0	0	0	0	0
205	0	0	0	0	0	0	0	0	0	0	0	0	0	0	0
206	0	0	0	0	0	0	0	0	0	0	0	0	0	0	0
207	0	0	0	0	0	0	0	0	0	0	0	0	0	0	0
208	0	0	0	0	0	0	0	0	0	0	0	0	0	0	0
209	0	0	0	0	0	0	0	0	0	0	0	0	0	0	0
210	0	0	0	0	0	0	0	0	0	0	0	0	0	0	0
211	0	0	0	0	0	0	0	0	0	0	0	0	0	0	0
212	0	0	0	0	0	0	0	0	0	0	0	0	0	0	0
213	0	0	0	0	0	0	0	0	0	0	0	0	0	0	0
214	0	0	0	0	0	0	0	0	0	0	0	0	0	0	0
215	0	0	0	0	0	0	0	0	0	0	0	0	0	0	0
216	0	0	0	0	0	0	0	0	0	0	0	0	0	0	0
217	0	0	0	0	0	0	0	0	0	0	0	0	0	0	0
218	0	0	0	0	0	0	0	0	0	0	0	0	0	0	0
219	0	0	0	0	0	0	0	0	0	0	0	0	0	0	0
220	0	0	0	0	0	0	0	0	0	0	0	0	0	0	0
221	0	0	0	0	0	0	0	0	0	0	0	0	0	0	0
222	0	0	0	0	0	0	0	0	0	0	0	0	0	0	0
223	0	0	0	0	0	0	0	0	0	0	0	0	0	0	0
224	0	0	0	0	0	0	0	0	0	0	0	0	0	0	0
225	0	0	0	0	0	0	0	0	0	0	0	0	0	0	0
226	0	0	0	0	0	0	0	0	0	0	0	0	0	0	0
227	0	0	0	0	0	0	0	0	0	0	0	0	0	0	0
228	0	0	0	0	0	0	0	0	0	0	0	0	0	0	0
229	0	0	0	0	0	0	0	0	0	0	0	0	0	0	0
230	0	0	0	0	0	0	0	0	0	0	0	0	0	0	0
231	0	0	0	0	0	0	0	0	0	0	0	0	0	0	0
232	0	0	0	0	0	0	0	0	0	0	0	0	0	0	0
233	0	0	0	0	0	0	0	0	0	0	0	0	0	0	0
234	0	0	0	0	0	0	0	0	0	0	0	0	0	0	0
235	0	0	0	0	0	0	0	0	0	0	0	0	0	0	0
236	0	0	0	0	0	0	0	0	0	0	0	0	0	0	0
237	0	0	0	0	0	0	0	0	0	0	0	0	0	0	0
238	0	0	0	0	0	0	0	0	0	0	0	0	0	0	0
239	0	0	0	0	0	0	0	0	0	0	0	0	0	0	0
240	0	0	0	0	0	0	0	0	0	0	0	0	0	0	0
241	0	0	0	0	0	0	0	0	0	0	0	0	0	0	0
242	0	0	0	0	0	0	0	0	0	0	0	0	0	0	0
243	0	0	0	0	0	0	0	0	0	0	0	0	0	0	0
244	0	0	0	0	0	0	0	0	0	0	0	0	0	0	0
245	0	0	0	0	0	0	0	0	0	0	0	0	0	0	0
246	0	0	0	0	0	0	0	0	0	0	0	0	0	0	0
247	0	0	0	0	0	0	0	0	0	0	0	0	0	0	0
248	0	0	0	0	0	0	0	0	0	0	0	0	0	0	0
249	0	0	0	0	0	0	0	0	0	0	0	0	0	0	0
250	0	0	0	0	0	0	0	0	0	0	0	0	0	0	0
251	0	0	0	0	0	0	0	0	0	0	0	0	0	0	0
252	0	0	0	0	0	0	0	0	0	0	0	0	0	0	0
253	0	0	0	0	0	0	0	0	0	0	0	0	0	0	0
254	0	0	0	0	0	0	0	0	0	0	0	0	0	0	0
255	0	0	0	0	0	0	0	0	0	0	0	0	0	0	0
256	0	0	0	0	0	0	0	0	0	0	0	0	0	0	0
257	0	0	0	0	0	0	0	0	0	0	0	0	0	0	0
258	0	0	0	0	0	0	0	0	0	0	0	0	0	0	0
259	0	0	0	0	0	0	0	0	0	0	0	0	0	0	0
260	0	0	0	0	0	0	0	0	0	0	0	0	0	0	0
261	0	0	0	0	0	0	0	0	0	0	0	0	0	0	0
262	0	0	0	0	0	0	0	0	0	0	0	0	0	0	0
263	0	0	0	0	0	0	0	0	0	0	0	0	0	0	0
264	0	0	0	0	0	0	0	0	0	0	0	0	0	0	0
265	0	0	0	0	0	0	0	0	0	0	0	0	0	0	0
266	0	0	0	0	0	0	0	0	0	0	0	0	0	0	0
267	0	0	0	0	0	0	0	0	0	0	0	0	0	0	0
268	0	0	0	0	0	0	0	0	0	0	0	0	0	0	0
269	0	0	0	0	0	0	0	0	0	0	0	0	0	0	0
270	0	0	0	0	0	0	0	0	0	0	0	0	0	0	0
271	0	0	0	0	0	0	0	0	0	0	0	0	0	0	0
272	0	0	0	0	0	0	0	0	0	0	0	0	0	0	0
273	0	0	0	0	0	0	0	0	0	0	0	0	0	0	0
274	0	0	0	0	0	0	0	0	0	0	0	0	0	0	0
275	0	0	0	0	0	0	0	0	0	0	0	0	0	0	0
276	0	0	0	0	0	0	0	0	0	0	0	0	0	0	0
277	0	0	0	0	0	0	0	0	0	0	0	0	0	0	0
278	0	0	0	0	0	0	0	0	0	0	0	0	0	0	0
279	0	0	0	0	0	0	0	0	0	0	0	0	0	0	0
280	0	0	0	0	0	0	0	0	0	0	0	0	0	0	0
281	0	0	0	0	0	0	0	0	0	0	0	0	0	0	0
282	0	0	0	0	0	0	0	0	0	0	0	0	0	0	0
283	0	0	0	0	0	0	0	0	0	0	0	0	0	0	0
284	0	0	0	0	0	0	0	0	0	0	0	0	0	0	0
285	0	0	0	0	0	0	0	0	0	0	0	0	0	0	0
286	0	0	0	0	0	0	0	0	0	0	0	0	0	0	0
287	0	0	0	0	0	0	0	0	0	0	0	0	0	0	0
288	0	0	0	0	0	0	0	0	0	0	0	0	0	0	0
289	0	0	0	0	0	0	0	0	0	0	0	0	0	0	0
290	0	0	0	0	0	0	0	0	0	0	0	0	0	0	0
291	0	0	0	0	0	0	0	0	0	0	0	0	0	0	0
292	0	0	0	0	0	0	0	0	0	0	0	0	0	0	0
293	0	0	0	0	0	0	0	0	0	0	0	0	0	0	0
294	0	0	0	0	0	0	0	0	0	0	0	0	0	0	0
295	0	0	0	0	0	0	0	0	0	0	0	0	0	0	0
296	0	0	0	0	0	0	0	0	0	0	0	0	0	0	0
297	0	0	0	0	0	0	0	0	0	0	0	0	0	0	0
298	0	0	0	0	0	0	0	0	0	0	0	0	0	0	0
299	0	0	0	0	0	0	0	0	0	0	0	0	0	0	0
300	0	0	0	0	0	0	0	0	0	0	0	0	0	0	0
301	0	0	0	0	0	0	0	0	0	0	0	0	0	0	0
302	0	0	0	0	0	0	0	0	0	0	0	0	0	0	0
303	0	0	0	0	0	0	0	0	0	0	0	0	0	0	0
304	0	0	0	0	0	0	0	0	0	0	0	0	0	0	0
305	0	0	0	0	0	0	0	0	0	0	0	0	0	0	0
306	0	0	0	0	0	0	0	0	0	0	0	0	0	0	0
307	0	0	0	0	0	0	0	0	0	0	0	0	0	0	0
308	0	0	0	0	0	0	0	0	0	0	0	0	0	0	0
309	0	0	0	0	0	0	0	0	0	0	0	0	0	0	0
310	0	0	0	0	0	0	0	0	0	0	0	0	0	0	0
311	0	0	0	0	0	0	0	0	0	0	0	0	0	0	0
312	0	0	0	0	0	0	0	0	0	0	0	0	0	0	0
313	0	0	0	0	0	0	0	0	0	0	0	0	0	0	0
314	0	0	0	0	0	0	0	0	0	0	0	0	0	0	0
315	0	0	0	0	0	0	0	0	0	0	0	0	0	0	0
316	0	0	0	0	0	0	0	0	0	0	0	0	0	0	0
317	0	0	0	0	0	0	0	0	0	0	0	0	0	0	0
318	0	0	0	0	0	0	0	0	0	0	0	0	0	0	0
319	0	0	0	0	0	0	0	0	0	0	0	0	0	0	0
320	0	0	0	0	0	0	0	0	0	0	0	0	0	0	0
321	0	0	0	0	0	0	0	0	0	0	0	0	0	0	0
322	0	0	0	0	0	0	0	0	0	0	0	0	0	0	0
323	0	0	0	0	0	0	0	0	0	0	0	0	0	0	0
324	0	0	0	0	0	0	0	0	0	0	0	0	0	0	0
325	0	0	0	0	0	0	0	0	0	0	0	0	0	0	0
326	0	0	0	0	0	0	0	0	0	0	0	0	0	0	0
327	0	0	0	0	0	0	0	0	0	0	0	0	0	0	0
328	0	0	0	0	0	0	0	0	0	0	0	0	0	0	0
329	0	0	0	0	0	0	0	0	0	0	0	0	0	0	0
330	0	0	0	0	0	0	0	0	0	0	0	0	0	0	0
331	0	0	0	0	0	0	0	0	0	0	0	0	0	0	0
332	0	0	0	0	0	0	0	0	0	0	0	0	0	0	0
333	0	0	0	0	0	0	0	0	0	0	0	0	0	0	0
334	0	0	0	0	0	0	0	0	0	0	0	0	0	0	0
335	0	0	0	0	0	0	0	0	0	0	0	0	0	0	0
336	0	0	0	0	0	0	0	0	0	0	0	0	0	0	0
337	0	0	0	0	0	0	0	0	0	0	0	0	0	0	0
338	0	0	0	0	0	0	0	0	0	0	0	0	0	0	0
339	0	0	0	0	0	0	0	0	0	0	0	0	0	0	0
340	0	0	0	0	0	0	0	0	0	0	0	0	0	0	0
341	0	0	0	0	0	0	0	0	0	0	0	0	0	0	0
342	0	0	0	0	0	0	0	0	0	0	0	0	0	0	0
343	0	0	0	0	0	0	0	0	0	0	0	0	0	0	0
344	0	0	0	0	0	0	0	0	0	0	0	0	0	0	0
345	0	0	0	0	0	0	0	0	0	0	0	0	0	0	0
346	0	0	0	0	0	0	0	0	0	0	0	0	0	0	0
347	0	0	0	0	0	0	0	0	0	0	0	0	0	0	0
348	0	0	0	0	0	0	0	0	0	0	0	0	0	0	0
349	0	0	0	0	0	0	0	0	0	0	0	0	0	0	0
350	0	0	0	0	0	0	0	0	0	0	0	0	0	0	0
351	0	0	0	0	0	0	0	0	0	0	0	0	0	0	0
352	0	0	0	0	0	0	0	0	0	0	0	0	0	0	0
353	0	0	0	0	0	0	0	0	0	0	0	0	0	0	0
354	0	0	0	0	0	0	0	0	0	0	0	0	0	0	0
355	0	0	0	0	0	0	0	0	0	0	0	0	0	0	0
356	0	0	0	0	0	0	0	0	0	0	0	0	0	0	0
357	0	0	0	0	0	0	0	0	0	0	0	0	0	0	0
358	0	0	0	0	0	0	0	0	0	0	0	0	0	0	0
359	0	0	0	0	0	0	0	0	0	0	0	0	0	0	0
360	0	0	0	0	0	0	0	0	0	0	0	0	0	0	0
361	0	0	0	0	0	0	0	0	0	0	0	0	0	0	0
362	0	0	0	0	0	0	0	0	0	0	0	0	0	0	0
363	0	0	0	0	0	0	0	0	0	0	0	0	0	0	0
364	0	0	0	0	0	0	0	0	0	0	0	0	0	0	0
365	0	0	0	0	0	0	0	0	0	0	0	0	0	0	0
366	0	0	0	0	0	0	0	0	0	0	0	0	0	0	0
367	0	0	0	0	0	0	0	0	0	0	0	0	0	0	0
368	0	0	0	0	0	0	0	0	0	0	0	0	0	0	0
369	0	0	0	0	0	0	0	0	0	0	0	0	0	0	0
370	0	0	0	0	0	0	0	0	0	0	0	0	0	0	0
371	0	0	0	0	0	0	0	0	0	0	0	0	0	0	0
372	0	0	0	0	0	0	0	0	0	0	0	0	0	0	0
373	0	0	0	0	0	0	0	0	0	0	0	0	0	0	0
374	0	0	0	0	0	0	0	0	0	0	0	0	0	0	0
375	0	0	0	0	0	0	0	0	0	0	0	0	0	0	0
376	0	0	0	0	0	0	0	0	0	0	0	0	0	0	0
377	0	0	0	0	0	0	0	0	0	0	0	0	0	0	0
378	0	0	0	0	0	0	0	0	0	0	0	0	0	0	0
379	0	0	0	0	0	0	0	0	0	0	0	0	0	0	0
380	0	0	0	0	0	0	0	0	0	0	0	0	0	0	0
381	0	0	0	0	0	0	0	0	0	0	0	0	0	0	0
382	0	0	0	0	0	0	0	0	0	0	0	0	0	0	0
383	0	0	0	0	0	0	0	0	0	0	0	0	0	0	0
384	0	0	0	0	0	0	0	0	0	0	0	0	0	0	0
385	0	0	0	0	0	0	0	0	0	0	0	0	0	0	0
386	0	0	0	0	0	0	0	0	0	0	0	0	0	0	0
387	0	0	0	0	0	0	0	0	0	0	0	0	0	0	0
388	0	0	0	0	0	0	0	0	0	0	0	0	0	0	0
389	0	0	0	0	0	0	0	0	0	0	0	0	0	0	0
390	0	0	0	0	0	0	0	0	0	0	0	0	0	0	0
391	0	0	0	0	0	0	0	0	0	0	0	0	0	0	0
392	0	0	0	0	0	0	0	0	0	0	0	0	0	0	0
393	0	0	0	0	0	0	0	0	0	0	0	0	0	0	0
394	0	0	0	0	0	0	0	0	0	0	0	0	0	0	0
395	0	0	0	0	0	0	0	0	0	0	0	0	0	0	0
396	0	0	0	0	0	0	0	0	0	0	0	0	0	0	0
397	0	0	0	0	0	0	0	0	0	0	0	0	0	0	0
398	0	0	0	0	0	0	0	0	0	0	0	0	0	0	0
399	0	0	0	0	0	0	0	0	0	0	0	0	0	0	0
400	0	0	0	0	0	0	0	0	0	0	0	0	0	0	0
401	0	0	0	0	0	0	0	0	0	0	0	0	0	0	0
402	0	0	0	0	0	0	0	0	0	0	0	0	0	0	0
403	0	0	0	0	0	0	0	0	0	0	0	0	0	0	0
404	0	0	0	0	0	0	0	0	0	0	0	0	0	0	0
405	0	0	0	0	0	0	0	0	0	0	0	0	0	0	0
406	0	0	0	0	0	0	0	0	0	0	0	0	0	0	0
407	0	0	0	0	0	0	0	0	0	0	0	0	0	0	0
408	0	0	0	0	0	0	0	0	0	0	0	0	0	0	0
409	0	0	0	0	0	0	0	0	0	0	0	0	0	0	0
410	0	0	0	0	0	0	0	0	0	0	0	0	0	0	0
411	0	0	0	0	0	0	0	0	0	0	0	0	0	0	0
412	0	0	0	0	0	0	0	0	0	0	0	0	0	0	0
413	0	0	0	0	0	0	0	0	0	0	0	0	0	0	0
414	0	0	0	0	0	0	0	0	0	0	0	0	0	0	0
415	0	0	0	0	0	0	0	0	0	0	0	0	0	0	0
416	0	0	0	0	0	0	0	0	0	0	0	0	0	0	0
417	0	0	0	0	0	0	0	0	0	0	0	0	0	0	0
418	0	0	0	0	0	0	0	0	0	0	0	0	0	0	0
419	0	0	0	0	0	0	0	0	0	0	0	0	0	0	0
420	0	0	0	0	0	0	0	0	0	0	0	0	0	0	0
421	0	0	0	0	0	0	0	0	0	0	0	0	0	0	0
422	0	0	0	0	0	0	0	0	0	0	0	0	0	0	0
423	0	0	0	0	0	0	0	0	0	0	0	0	0	0	0
424	0	0	0	0	0	0	0	0	0	0	0	0	0	0	0
425	0	0	0	0	0	0	0	0	0	0	0	0	0	0	0
426	0	0	0	0	0	0	0	0	0	0	0	0	0	0	0
427	0	0	0	0	0	0	0	0	0	0	0	0	0	0	0
428	0	0	0	0	0	0	0	0	0	0	0	0	0	0	0
429	0	0	0	0	0	0	0	0	0	0	0	0	0	0	0
430	0	0	0	0	0	0	0	0	0	0	0	0	0	0	0
431	0	0	0	0	0	0	0	0	0	0	0	0	0	0	0
432	0	0	0	0	0	0	0	0	0	0	0	0	0	0	0
433	0	0	0	0	0	0	0	0	0	0	0	0	0	0	0
434	0	0	0	0	0	0	0	0	0	0	0	0	0	0	0
435	0	0	0	0	0	0	0	0	0	0	0	0	0	0	0
436	0	0	0	0	0	0	0	0	0	0	0	0	0	0	0
437	0	0	0	0	0	0	0	0	0	0	0	0	0	0	0
438	0	0	0	0	0	0	0	0	0	0	0	0	0	0	0
439	0	0	0	0	0	0	0	0	0	0	0	0	0	0	0
440	0	0	0	0	0	0	0	0	0	0	0	0	0	0	0
441	0	0	0	0	0	0	0	0	0	0	0	0	0	0	0
442	0	0	0	0	0	0	0	0	0	0	0	0	0	0	0
443	0	0	0	0	0	0	0	0	0	0	0	0	0	0	0
444	0	0	0	0	0	0	0	0	0	0	0	0	0	0	0
445	0	0	0	0	0	0	0	0	0	0	0	0	0	0	0
446	0	0	0	0	0	0	0	0	0	0	0	0	0	0	0
447	0	0	0	0	0	0	0	0	0	0	0	0	0	0	0
448	0	0	0	0	0	0	0	0	0	0	0	0	0	0	0
449	0	0	0	0	0	0	0	0	0	0	0	0	0	0	0
450	0	0	0	0	0	0	0	0	0	0	0	0	0	0	0
451	0	0	0	0	0	0	0	0	0	0	0	0	0	0	0
452	0	0	0	0	0	0	0	0	0	0	0	0	0	0	0
453	0	0	0	0	0	0	0	0	0	0	0	0	0	0	0
454	0	0	0	0	0	0	0	0	0	0	0	0	0	0	0
455	0	0	0	0	0	0	0	0	0	0	0	0	0	0	0
456	0	0	0	0	0	0	0	0	0	0	0	0	0	0	0
457	0	0	0	0	0	0	0	0	0	0	0	0	0	0	0
458	0	0	0	0	0	0	0	0	0	0	0	0	0	0	0
459	0	0	0	0	0	0	0	0	0	0	0	0	0	0	0
460	0	0	0	0	0	0	0	0	0	0	0	0	0	0	0
461	0	0	0	0	0	0	0	0	0	0	0	0	0	0	0
462	0	0	0	0	0	0	0	0	0	0	0	0	0	0	0
463	0	0	0	0	0	0	0	0	0	0	0	0	0	0	0
464	0	0	0	0	0	0	0	0	0	0	0	0	0	0	0
465	0	0	0	0	0	0	0	0	0	0	0	0	0	0	0
466	0	0	0	0	0	0	0	0	0	0	0	0	0	0	0
467	0	0	0	0	0	0	0	0	0	0	0	0	0	0	0
468	0	0	0	0	0	0	0	0	0	0	0	0	0	0	0
469	0	0	0	0	0	0	0	0	0	0	0	0	0	0	0
470	0	0	0	0	0	0	0	0	0	0	0	0	0	0	0
471	0	0	0	0	0	0	0	0	0	0	0	0	0	0	0
472	0	0	0	0	0	0	0	0	0	0	0	0	0	0	0
473	0	0	0	0	0	0	0	0	0	0	0	0	0	0	0
474	0	0	0	0	0	0	0	0	0	0	0	0	0	0	0
475	0	0	0	0	0	0	0	0	0	0	0	0	0	0	0
476	0	0	0	0	0	0	0	0	0	0	0	0	0	0	0
477	0	0	0	0	0	0	0	0	0	0	0	0	0	0	0
478	0	0	0	0	0	0	0	0	0	0	0	0	0	0	0
479	0	0	0	0	0	0	0	0	0	0	0	0	0	0	0
480	0	0	0	0	0	0	0	0	0	0	0	0	0	0	0
481	0	0	0	0	0	0	0	0	0	0	0	0	0	0	0
482	0	0	0	0	0	0	0	0	0	0	0	0	0	0	0
483	0	0	0	0	0	0	0	0	0	0	0	0	0	0	0
484	0	0	0	0	0	0	0	0	0	0	0	0	0	0	0
485	0	0	0	0	0	0	0	0	0	0	0	0	0	0	0
486	0	0	0	0	0	0	0	0	0	0	0	0	0	0	0
487	0	0	0	0	0	0	0	0	0	0	0	0	0	0	0
488	0	0	0	0	0	0	0	0	0	0	0	0	0	0	0
489	0	0	0	0	0	0	0	0	0	0	0	0	0	0	0
490	0	0	0	0	0	0	0	0	0	0	0	0	0	0	0
491	0	0	0	0	0	0	0	0	0	0	0	0	0	0	0
492	0	0	0	0	0	0	0	0	0	0	0	0	0	0	0
493	0	0	0	0	0	0	0	0	0	0	0	0	0	0	0
494	0	0	0	0	0	0	0	0	0	0	0	0	0	0	0
495	0	0	0	0	0	0	0	0	0	0	0	0	0	0	0
496	0	0	0	0	0	0	0	0	0	0	0	0	0	0	0
497	0	0	0	0	0	0	0	0	0	0	0	0	0	0	0
498	0	0	0	0	0	0	0	0	0	0	0	0	0	0	0
499	0	0	0	0	0	0	0	0	0	0	0	0	0	0	0
500	0	0	0	0	0	0	0	0	0	0	0	0	0	0	0
501	0	0	0	0	0	0	0	0	0	0	0	0	0	0	0
502	0	0	0	0	0	0	0	0	0	0	0	0	0	0	0
503	0	0	0	0	0	0	0	0	0	0	0	0	0	0	0
504	0	0	0	0	0	0	0	0	0	0	0	0	0	0	0
505	0	0	0	0	0	0	0	0	0	0	0	0	0	0	0
506	0	0	0	0	0	0	0	0	0	0	0	0	0	0	0
507	0	0	0	0	0	0	0	0	0	0	0	0	0	0	0
508	0	0	0	0	0	0	0	0	0	0	0	0	0	0	0
509	0	0	0	0	0	0	0	0	0	0	0	0	0	0	0
510	0	0	0	0	0	0	0	0	0	0	0	0	0	0	0
511	0	0	0	0	0	0	0	0	0	0	0	0	0	0	0
512	0	0	0	0	0	0	0	0	0	0	0	0	0	0	0
513	0	0	0	0	0	0	0	0	0	0	0	0	0	0	0
514	0	0	0	0	0	0	0	0	0	0	0	0	0	0	0
515	0	0	0	0	0	0	0	0	0	0	0	0	0	0	0
516	0	0	0	0	0	0	0	0	0	0	0	0	0	0	0
517	0	0	0	0	0	0	0	0	0	0	0	0	0	0	0
518	0	0	0	0	0	0	0	0	0	0	0	0	0	0	0
519	0	0	0	0	0	0	0	0	0	0	0	0	0	0	0
520	0	0	0	0	0	0	0	0	0	0	0	0	0	0	0
521	0	0	0	0	0	0	0	0	0	0	0	0	0	0	0
522	0	0	0	0	0	0	0	0	0	0	0	0	0	0	0
523	0	0	0	0	0	0	0	0	0	0	0	0	0	0	0
524	0	0	0	0	0	0	0	0	0	0	0	0	0	0	0
525	0	0	0	0	0	0	0	0	0	0	0	0	0	0	0
526	0	0	0	0	0	0	0	0	0	0	0	0	0	0	0
527	0	0	0	0	0	0	0	0	0	0	0	0	0	0	0
528	0	0	0	0	0	0	0	0	0	0	0	0	0	0	0
529	0	0	0	0	0	0	0	0	0	0	0	0	0	0	0
530	0	0	0	0	0	0	0	0	0	0	0	0	0	0	0
531	0	0	0	0	0	0	0	0	0	0	0	0	0	0	0
532	0	0	0	0	0	0	0	0	0	0	0	0	0	0	0
533	0	0	0	0	0	0	0	0	0	0	0	0	0	0	0
534	0	0	0	0	0	0	0	0	0	0	0	0	0	0	0
535	0	0	0	0	0	0	0	0	0	0	0	0	0	0	0
536	0	0	0	0	0	0	0	0	0	0	0	0	0	0	0
537	0	0	0	0	0	0	0	0	0	0	0	0	0	0	0
538	0	0	0	0	0	0	0	0	0	0	0	0	0	0	0
539	0	0	0	0	0	0	0	0	0	0	0	0	0	0	0
540	0	0	0	0	0	0	0	0	0	0	0	0	0	0	0
541	0	0	0	0	0	0	0	0	0	0	0	0	0	0	0
542	0	0	0	0	0	0	0	0	0	0	0	0	0	0	0
543	0	0	0	0	0	0	0	0	0	0	0	0	0	0	0
544	0	0	0	0	0	0	0	0	0	0	0	0	0	0	0
545	0	0	0	0	0	0	0	0	0	0	0	0	0	0	0
546	0	0	0	0	0	0	0	0	0	0	0	0	0	0	0
547	0	0	0	0	0	0	0	0	0	0	0	0	0	0	0
548	0	0	0	0	0	0	0	0	0	0	0	0	0	0	0
549	0	0	0	0	0	0	0	0	0	0	0	0	0	0	0
550	0	0	0	0	0	0	0	0	0	0	0	0	0	0	0
551	0	0	0	0	0	0	0	0	0	0	0	0	0	0	0
552	0	0	0	0	0	0	0	0	0	0	0	0	0	0	0
553	0	0	0	0	0	0	0	0	0	0	0	0	0	0	0
554	0	0	0	0	0	0	0	0	0	0	0	0	0	0	0
555	0	0	0	0	0	0	0	0	0	0	0	0	0	0	0
556	0	0	0	0	0	0	0	0	0	0	0	0	0	0	0
557	0	0	0	0	0	0	0	0	0	0	0	0	0	0	0
558	0	0	0	0	0	0	0	0	0	0	0	0	0	0	0
559	0	0	0	0	0	0	0	0	0	0	0	0	0	0	0
560	0	0	0	0	0	0	0	0	0	0	0	0	0	0	0
561	0	0	0	0	0	0	0	0	0	0	0	0	0	0	0
562	0	0	0	0	0	0	0	0	0	0	0	0	0	0	0
563	0	0	0	0	0	0	0	0	0	0	0	0	0	0	0
564	0	0	0	0	0	0	0	0	0	0	0	0	0	0	0
565	0	0	0	0	0	0	0	0	0	0	0	0	0	0	0
566	0	0	0	0	0	0	0	0	0	0	0	0	0	0	0
567	0	0	0	0	0	0	0	0	0	0	0	0	0	0	0
568	0	0	0	0	0	0	0	0	0	0	0	0	0	0	0
569	0	0	0	0	0	0	0	0	0	0	0	0	0	0	0
570	0	0	0	0	0	0	0	0	0	0	0	0	0	0	0
571	0	0	0	0	0	0	0	0	0	0	0	0	0	0	0
572	0	0	0	0	0	0	0	0	0	0	0	0	0	0	0
573	0	0	0	0	0	0	0	0	0	0	0	0	0	0	0
574	0	0	0	0	0	0	0	0	0	0	0	0	0	0	0
575	0	0	0	0	0	0	0	0	0	0	0	0	0	0	0
576	0	0	0	0	0	0	0	0	0	0	0	0	0	0	0
577	0	0	0	0	0	0	0	0	0	0	0	0	0	0	0
578	0	0	0	0	0	0	0	0	0	0	0	0	0	0	0
579	0	0	0	0	0	0	0	0	0	0	0	0	0	0	0
580	0	0	0	0	0	0	0	0	0	0	0	0	0	0	0
581	0	0	0	0	0	0	0	0	0	0	0	0	0	0	0
582	0	0	0	0	0	0	0	0	0	0	0	0	0	0	0
583	0	0	0	0	0	0	0	0	0	0	0	0	0	0	0
584	0	0	0	0	0	0	0	0	0	0	0	0	0	0	0
585	0	0	0	0	0	0	0	0	0	0	0	0	0	0	0
586	0	0	0	0	0	0	0	0	0	0	0	0	0	0	0
587	0	0	0	0	0	0	0	0	0	0	0	0	0	0	0
588	0	0	0	0	0	0	0	0	0	0	0	0	0	0	0
589	0	0	0	0	0	0	0	0	0	0	0	0	0	0	0
590	0	0	0	0	0	0	0	0	0	0	0	0	0	0	0
591	0	0	0	0	0	0	0	0	0	0	0	0	0	0	0
592	0	0	0	0	0	0	0	0	0	0	0	0	0	0	0
593	0	0	0	0	0	0	0	0	0	0	0	0	0	0	0
594	0	0	0	0	0	0	0	0	0	0	0	0	0	0	0
595	0	0	0	0	0	0	0	0	0	0	0	0	0	0	0
596	0	0	0	0	0	0	0	0	0	0	0	0	0	0	0
597	0	0	0	0	0	0	0	0	0	0	0	0	0	0	0
598	0	0	0	0	0	0	0	0	0	0	0	0	0	0	0
599	0	0	0	0	0	0	0	0	0	0	0	0	0	0	0
600	0	0	0	0	0	0	0	0	0	0	0	0	0	0	0
601	0	0	0	0	0	0	0	0	0	0	0	0	0	0	0
602	0	0	0	0	0	0	0	0	0	0	0	0	0	0	0
603	0	0	0	0	0	0	0	0	0	0	0	0	0	0	0
604	0	0	0	0	0	0	0	0	0	0	0	0	0	0	0
605	0	0	0	0	0	0	0	0	0	0	0	0	0	0	0
606	0	0	0	0	0	0	0	0	0	0	0	0	0	0	0
607	0	0	0	0	0	0	0	0	0	0	0	0	0	0	0
608	0	0	0	0	0	0	0	0	0	0	0	0	0	0	0
609	0	0	0	0	0	0	0	0	0	0	0	0	0	0	0
610	0	0	0	0	0	0	0	0	0	0	0	0	0	0	0
611	0	0	0	0	0	0	0	0	0	0	0	0	0	0	0
612	0	0	0	0	0	0	0	0	0	0	0	0	0	0	0
613	0	0	0	0	0	0	0	0	0	0	0	0	0	0	0
614	0	0	0	0	0	0	0	0	0	0	0	0	0	0	0
615	0	0	0	0	0	0	0	0	0	0	0	0	0	0	0
616	0	0	0	0	0	0	0	0	0	0	0	0	0	0	0
617	0	0	0	0	0	0	0	0	0	0	0	0	0	0	0
618	0	0	0	0	0	0	0	0	0	0	0	0	0	0	0
619	0	0	0	0	0	0	0	0	0	0	0	0	0	0	0
620	0	0	0	0	0	0	0	0	0	0	0	0	0	0	0
621	0	0	0	0	0	0	0	0	0	0	0	0	0	0	0
622	0	0	0	0	0	0	0	0	0	0	0	0	0	0	0
623	0	0	0	0	0	0	0	0	0	0	0	0	0	0	0
624	0	0	0	0	0	0	0	0	0	0	0	0	0	0	0
625	0	0	0	0	0	0	0	0	0	0	0	0	0	0	0
626	0	0	0	0	0	0	0	0	0	0	0	0	0	0	0
627	0	0	0	0	0	0	0	0	0	0	0	0	0	0	0
628	0	0	0	0	0	0	0	0	0	0	0	0	0	0	0
629	0	0	0	0	0	0	0	0	0	0	0	0	0	0	0
630	0	0	0	0	0	0	0	0	0	0	0	0	0	0	0
631	0	0	0	0	0	0	0	0	0	0	0	0	0	0	0
632	0	0	0	0	0	0	0	0	0	0	0	0	0	0	0
633	0	0	0	0	0	0	0	0	0	0	0	0	0	0	0
634	0	0	0	0	0	0	0	0	0	0	0	0	0	0	0
635	0	0	0	0	0	0	0	0	0	0	0	0	0	0	0
636	0	0	0	0	0	0	0	0	0	0	0	0	0	0	0
637	0	0	0	0	0	0	0	0	0	0	0	0	0	0	0
638	0	0	0	0	0	0	0	0	0	0	0	0	0	0	0
639	0	0	0	0	0	0	0	0	0	0	0	0	0	0	0
640	0	0	0	0	0	0	0	0	0	0	0	0	0	0	0
641	0	0	0	0	0	0	0	0	0	0	0	0	0	0	0
642	0	0	0	0	0	0	0	0	0	0	0	0	0	0	0
643	0	0	0	0	0	0	0	0	0	0	0	0	0	0	0
644	0	0	0	0	0	0	0	0	0	0	0	0	0	0	0
645	0	0	0	0	0	0	0	0	0	0	0	0	0	0	0
646	0	0	0	0	0	0	0	0	0	0	0	0	0	0	0
647	0	0	0	0	0	0	0	0	0	0	0	0	0	0	0
648	0	0	0	0	0	0	0	0	0	0	0	0	0	0	0
649	0	0	0	0	0	0	0	0	0	0	0	0	0	0	0
650	0	0	0	0	0	0	0	0	0	0	0	0	0	0	0
651	0	0	0	0	0	0	0	0	0	0	0	0	0	0	0
652	0	0	0	0	0	0	0	0	0	0	0	0	0	0	0
653	0	0	0	0	0	0	0	0	0	0	0	0	0	0	0
654	0	0	0	0	0	0	0	0	0	0	0	0	0	0	0
655	0	0	0	0	0	0	0	0	0	0	0	0	0	0	0
656	0	0	0	0	0	0	0	0	0	0	0	0	0	0	0
657	0	0	0	0	0	0	0	0	0	0	0	0	0	0	0
658	0	0	0	0	0	0	0	0	0	0	0	0	0	0	0
659	0	0	0	0	0	0	0	0	0	0	0	0	0	0	0
660	0	0	0	0	0	0	0	0	0	0	0	0	0	0	0
661	0	0	0	0	0	0	0	0	0	0	0	0	0	0	0
662	0	0	0	0	0	0	0	0	0	0	0	0	0	0	0
663	0	0	0	0	0	0	0	0	0	0	0	0	0	0	0
664	0	0	0	0	0	0	0	0	0	0	0	0	0	0	0
665	0	0	0	0	0	0	0	0	0	0	0	0	0	0	0
666	0	0	0	0	0	0	0	0	0	0	0	0	0	0	0
667	0	0	0	0	0	0	0	0	0	0	0	0	0	0	0
668	0	0	0	0	0	0	0	0	0	0	0	0	0	0	0
669	0	0	0	0	0	0	0	0	0	0	0	0	0	0	0
670	0	0	0	0	0	0	0	0	0	0	0	0	0	0	0
671	0	0	0	0	0	0	0	0	0	0	0	0	0	0	0
672	0	0	0	0	0	0	0	0	0	0	0	0	0	0	0
673	0	0	0	0	0	0	0	0	0	0	0	0	0	0	0
674	0	0	0	0	0	0	0	0	0	0	0	0	0	0	0
675	0	0	0	0	0	0	0	0	0	0	0	0	0	0	0
676	0	0	0	0	0	0	0	0	0	0	0	0	0	0	0
677	0	0	0	0	0	0	0	0	0	0	0	0	0	0	0
678	0	0	0	0	0	0	0	0	0	0	0	0	0	0	0
679	0	0	0	0	0	0	0	0	0	0	0	0	0	0	0
680	0	0	0	0	0	0	0	0	0	0	0	0	0	0	0
681	0	0	0	0	0	0	0	0	0	0	0	0	0	0	0
682	0	0	0	0	0	0	0	0	0	0	0	0	0	0	0
683	0	0	0	0	0	0	0	0	0	0	0	0	0	0	0
684	0	0	0	0	0	0	0	0	0	0	0	0	0	0	0
685	0	0	0	0	0	0	0	0	0	0	0	0	0	0	0
686	0	0	0	0	0	0	0	0	0	0	0	0	0	0	0
687	0	0	0	0	0	0	0	0	0	0	0	0	0	0	0
688	0	0	0	0	0	0	0	0	0	0	0	0	0	0	0
689	0	0	0	0	0	0	0	0	0	0	0	0	0	0	0
690	0	0	0	0	0	0	0	0	0	0	0	0	0	0	0
691	0	0	0	0	0	0	0	0	0	0	0	0	0	0	0
692	0	0	0	0	0	0	0	0	0	0	0	0	0	0	0
693	0	0	0	0	0	0	0	0	0	0	0	0	0	0	0
694	0	0	0	0	0	0	0	0	0	0	0	0	0	0	0
695	0	0	0	0	0	0	0	0	0	0	0	0	0	0	0
696	0	0	0	0	0	0	0	0	0	0	0	0	0	0	0
697	0	0	0	0	0	0	0	0	0	0	0	0	0	0	0
698	0	0	0	0	0	0	0	0	0	0	0	0	0	0	0
699	0	0	0	0	0	0	0	0	0	0	0	0	0	0	0
700	0	0	0	0	0	0	0	0	0	0	0	0	0	0	0
701	0	0	0	0	0	0	0	0	0	0	0	0	0	0	0
702	0	0	0	0	0	0	0	0	0	0	0	0	0	0	0
703	0	0	0	0	0	0	0	0	0	0	0	0	0	0	0
704	0	0	0	0	0	0	0	0	0	0	0	0	0	0	0
705	0	0	0	0	0	0	0	0	0	0	0	0	0	0	0
706	0	0	0	0	0	0	0	0	0	0	0	0	0	0	0
707	0	0	0	0	0	0	0	0	0	0	0	0	0	0	0
708	0	0	0	0	0	0	0	0	0	0	0	0	0	0	0
709	0	0	0	0	0	0	0	0	0	0	0	0	0	0	0
710	0	0	0	0	0	0	0	0	0	0	0	0	0	0	0
711	0	0	0	0	0	0	0	0	0	0	0	0	0	0	0
712	0	0	0	0	0	0	0	0	0	0	0	0	0	0	0
713	0	0	0	0	0	0	0	0	0	0	0	0	0	0	0
714	0	0	0	0	0	0	0	0	0	0	0	0	0	0	0
715	0	0	0	0	0	0	0	0	0	0	0	0	0	0	0
716	0	0	0	0	0	0	0	0	0	0	0	0	0	0	0
717	0	0	0	0	0	0	0	0	0	0	0	0	0	0	0
718	0	0	0	0	0	0	0	0	0	0	0	0	0	0	0
719	0	0	0	0	0	0	0	0	0	0	0	0	0	0	0
720	0	0	0	0	0	0	0	0	0	0	0	0	0	0	0
721	0	0	0	0	0	0	0	0	0	0	0	0	0	0	0
722	0	0	0	0	0	0	0	0	0	0	0	0	0	0	0
723	0	0	0	0	0	0	0	0	0	0	0	0	0	0	0
724	0	0	0	0	0	0	0	0	0	0	0	0	0	0	0
725	0	0	0	0	0	0	0	0	0	0	0	0	0	0	0
726	0	0	0	0	0	0	0	0	0	0	0	0	0	0	0
727	0	0	0	0	0	0	0	0	0	0	0	0	0	0	0
728	0	0	0	0	0	0	0	0	0	0	0	0	0	0	0
729	0	0	0	0	0	0	0	0	0	0	0	0	0	0	0
730	0	0	0	0	0	0	0	0	0	0	0	0	0	0	0
731	0	0	0	0	0	0	0	0	0	0	0	0	0	0	0
732	0	0	0	0	0	0	0	0	0	0	0	0	0	0	0
733	0	0	0	0	0	0	0	0	0	0	0	0	0	0	0
734	0	0	0	0	0	0	0	0	0	0	0	0	0	0	0
735	0	0	0	0	0	0	0	0	0	0	0	0	0	0	0
736	0	0	0	0	0	0	0	0	0	0	0	0	0	0	0
737	0	0	0	0	0	0	0	0	0	0	0	0	0	0	0
738	0	0	0	0	0	0	0	0	0	0	0	0	0	0	0
739	0	0	0	0	0	0	0	0	0	0	0	0	0	0	0
740	0	0	0	0	0	0	0	0	0	0	0	0	0	0	0
741	0	0	0	0	0	0	0	0	0	0	0	0	0	0	0
742	0	0	0	0	0	0	0	0	0	0	0	0	0	0	0
743	0	0	0	0	0	0	0	0	0	0	0	0	0	0	0
744	0	0	0	0	0	0	0	0	0	0	0	0	0	0	0
745	0	0	0	0	0	0	0	0	0	0	0	0	0	0	0
746	0	0	0	0	0	0	0	0	0	0	0	0	0	0	0
747	0	0	0	0	0	0	0	0	0	0	0	0	0	0	0
748	0	0	0	0	0	0	0	0	0	0	0	0	0	0	0
749	0	0	0	0	0	0	0	0	0	0	0	0	0	0	0
750	0	0	0	0	0	0	0	0	0	0	0	0	0	0	0
751	0	0	0	0	0	0	0	0	0	0	0	0	0	0	0
752	0	0	0	0	0	0	0	0	0	0	0	0	0	0	0
753	0	0	0	0	0	0	0	0	0	0	0	0	0	0	0
754	0	0	0	0	0	0	0	0	0	0	0	0	0	0	0
755	0	0	0	0	0	0	0	0	0	0	0	0	0	0	0
756	0	0	0	0	0	0	0	0	0	0	0	0	0	0	0
757	0	0	0	0	0	0	0	0	0	0	0	0	0	0	0
758	0	0	0	0	0	0	0	0	0	0	0	0	0	0	0
759	0	0	0	0	0	0	0	0	0	0	0	0	0	0	0
760	0	0	0	0	0	0	0	0	0	0	0	0	0	0	0
761	0	0	0	0	0	0	0	0	0	0	0	0	0	0	0
762	0	0	0	0	0	0	0	0	0	0	0	0	0	0	0
763	0	0	0	0	0	0	0	0	0	0	0	0	0	0	0
764	0	0	0	0	0	0	0	0	0	0	0	0	0	0	0
765	0	0	0	0	0	0	0	0	0	0	0	0	0	0	0
766	0	0	0	0	0	0	0	0	0	0	0	0	0	0	0
767	0	0	0	0	0	0	0	0	0	0	0	0	0	0	0
768	0	0	0	0	0	0	0	0	0	0	0	0	0	0	0
769	0	0	0	0	0	0	0	0	0	0	0	0	0	0	0
770	0	0	0	0	0	0	0	0	0	0	0	0	0	0	0
771	0	0	0	0	0	0	0	0	0	0	0	0	0	0	0
772	0	0	0	0	0	0	0	0	0	0	0	0	0	0	0
773	0	0	0	0	0	0	0	0	0	0	0	0	0	0	0
774	0	0	0	0	0	0	0	0	0	0	0	0	0	0	0
775	0	0	0	0	0	0	0	0	0	0	0	0	0	0	0
776	0	0	0	0	0	0	0	0	0	0	0	0	0	0	0
777	0	0	0	0	0	0	0	0	0	0	0	0	0	0	0
778	0	0	0	0	0	0	0	0	0	0	0	0	0	0	0
779	0	0	0	0	0	0	0	0	0	0	0	0	0	0	0
780	0	0	0	0	0	0	0	0	0	0	0	0	0	0	0
781	0	0	0	0	0	0	0	0	0	0	0	0	0	0	0
782	0	0	0	0	0	0	0	0	0	0	0	0	0	0	0
783	0	0	0	0	0	0	0	0	0	0	0	0	0	0	0
784	0	0	0	0	0	0	0	0	0	0	0	0	0	0	0
785	0	0	0	0	0	0	0	0	0	0	0	0	0	0	0
786	0	0	0	0	0	0	0	0	0	0	0	0	0	0	0
787	0	0	0	0	0	0	0	0	0	0	0	0	0	0	0
788	0	0	0	0	0	0	0	0	0	0	0	0	0	0	0
789	0	0	0	0	0	0	0	0	0	0	0	0	0	0	0
790	0	0	0	0	0	0	0	0	0	0	0	0	0	0	0
791	0	0	0	0	0	0	0	0	0	0	0	0	0	0	0
792	0	0	0	0	0	0	0	0	0	0	0	0	0	0	0
793	0	0	0	0	0	0	0	0	0	0	0	0	0	0	0
794	0	0	0	0	0	0	0	0	0	0	0	0	0	0	0
795	0	0	0	0	0	0	0	0	0	0	0	0	0	0	0
796	0	0	0	0	0	0	0	0	0	0	0	0	0	0	0
797	0	0	0	0	0	0	0	0	0	0	0	0	0	0	0
798	0	0	0	0	0	0	0	0	0	0	0	0	0	0	0
799	0	0	0	0	0	0	0	0	0	0	0	0	0	0	0
800	0	0	0	0	0	0	0	0	0	0	0	0	0	0	0
801	0	0	0	0	0	0	0	0	0	0	0	0	0	0	0
802	0	0	0	0	0	0	0	0	0	0	0	0	0	0	0
803	0	0	0	0	0	0	0	0	0	0	0	0	0	0	0
804	0	0	0	0	0	0	0	0	0	0	0	0	0	0	0
805	0	0	0	0	0	0	0	0	0	0	0	0	0	0	0
806	0	0	0	0	0	0	0	0	0	0	0	0	0	0	0
807	0	0	0	0	0	0	0	0	0	0	0	0	0	0	0
808	0	0	0	0	0	0	0	0	0	0	0	0	0	0	0
809	0	0	0	0	0	0	0	0	0	0	0	0	0	0	0
810	0	0	0	0	0	0	0	0	0	0	0	0	0	0	0
811	0	0	0	0	0	0	0	0	0	0	0	0	0	0	0
812	0	0	0	0	0	0	0	0	0	0	0	0	0	0	0
813	0	0	0	0	0	0	0	0	0	0	0	0	0	0	0
814	0	0	0	0	0	0	0	0	0	0	0	0	0	0	0
815	0	0	0	0	0	0	0	0	0	0	0	0	0	0	0
816	0	0	0	0	0	0	0	0	0	0	0	0	0	0	0
817	0	0	0	0	0	0	0	0	0	0	0	0	0	0	0
818	0	0	0	0	0	0	0	0	0	0	0	0	0	0	0
819	0	0	0	0	0	0	0	0	0	0	0	0	0	0	0
820	0	0	0	0	0	0	0	0	0	0	0	0	0	0	0
821	0	0	0	0	0	0	0	0	0	0	0	0	0	0	0
822	0	0	0	0	0	0	0	0	0	0	0	0	0	0	0
823	0	0	0	0	0	0	0	0	0	0	0	0	0	0	0
824	0	0	0	0	0	0	0	0	0	0	0	0	0	0	0
825	0	0	0	0	0	0	0	0	0	0	0	0	0	0	0
826	0	0	0	0	0	0	0	0	0	0	0	0	0	0	0
827	0	0	0	0	0	0	0	0	0	0	0	0	0	0	0
828	0	0	0	0	0	0	0	0	0	0	0	0	0	0	0
829	0	0	0	0	0	0	0	0	0	0	0	0	0	0	0
830	0	0	0	0	0	0	0	0	0	0	0	0	0	0	0
831	0	0	0	0	0	0	0	0	0	0	0	0	0	0	0
832	0	0	0	0	0	0	0	0	0	0	0	0	0	0	0
833	0	0	0	0	0	0	0	0	0	0	0	0	0	0	0
834	0	0	0	0	0	0	0	0	0	0	0	0	0	0	0
835	0	0	0	0	0	0	0	0	0	0	0	0	0	0	0
836	0	0	0	0	0	0	0	0	0	0	0	0	0	0	0
837	0	0	0	0	0	0	0	0	0	0	0	0	0	0	0
838	0	0	0	0	0	0	0	0	0	0	0	0	0	0	0
839	0	0	0	0	0	0	0	0	0	0	0	0	0	0	0
840	0	0	0	0	0	0	0	0	0	0	0	0	0	0	0
841	0	0	0	0	0	0	0	0	0	0	0	0	0	0	0
842	0	0	0	0	0	0	0	0	0	0	0	0	0	0	0
843	0	0	0	0	0	0	0	0	0	0	0	0	0	0	0
844	0	0	0	0	0	0	0	0	0	0	0	0	0	0	0
845	0	0	0	0	0	0	0	0	0	0	0	0	0	0	0
846	0	0	0	0	0	0	0	0	0	0	0	0	0	0	0
847	0	0	0	0	0	0	0	0	0	0	0	0	0	0	0
848	0	0	0	0	0	0	0	0	0	0	0	0	0	0	0
849	0	0	0	0	0	0	0	0	0	0	0	0	0	0	0
850	0	0	0	0	0	0	0	0	0	0	0	0	0	0	0
851	0	0	0	0	0	0	0	0	0	0	0	0	0	0	0
852	0	0	0	0	0	0	0	0	0	0	0	0	0	0	0
853	0	0	0	0	0	0	0	0	0	0	0	0	0	0	0
854	0	0	0	0	0	0	0	0	0	0	0	0	0	0	0
855	0	0	0	0	0	0	0	0	0	0	0	0	0	0	0
856	0	0	0	0	0	0	0	0	0	0	0	0	0	0	0
857	0	0	0	0	0	0	0	0	0	0	0	0	0	0	0
858	0	0	0	0	0	0	0	0	0	0	0	0	0	0	0
859	0	0	0	0	0	0	0	0	0	0	0	0	0	0	0
860	0	0	0	0	0	0	0	0	0	0	0	0	0	0	0
861	0	0	0	0	0	0	0	0	0	0	0	0	0	0	0
862	0	0	0	0	0	0	0	0	0	0	0	0	0	0	0
863	0	0	0	0	0	0	0	0	0	0	0	0	0	0	0
864	0	0	0	0	0	0	0	0	0	0	0	0	0	0	0
865	0	0	0	0	0	0	0	0	0	0	0	0	0	0	0
866	0	0	0	0	0	0	0	0	0	0	0	0	0	0	0
867	0	0	0	0	0	0	0	0	0	0	0	0	0	0	0
868	0	0	0	0	0	0	0	0	0	0	0	0	0	0	0
869	0	0	0	0	0	0	0	0	0	0	0	0	0	0	0
870	0	0	0	0	0	0	0	0	0	0	0	0	0	0	0
871	0	0	0	0	0	0	0	0	0	0	0	0	0	0	0
872	0	0	0	0	0	0	0	0	0	0	0	0	0	0	0
873	0	0	0	0	0	0	0	0	0	0	0	0	0	0	0
874	0	0	0	0	0	0	0	0	0	0	0	0	0	0	0
875	0	0	0	0	0	0	0	0	0	0	0	0	0	0	0
876	0	0	0	0	0	0	0	0	0	0	0	0	0	0	0
877	0	0	0	0	0	0	0	0	0	0	0	0	0	0	0
878	0	0	0	0	0	0	0	0	0	0	0	0	0	0	0
879	0	0	0	0	0	0	0	0	0	0	0	0	0	0	0
880	0	0	0	0	0	0	0	0	0	0	0	0	0	0	0
881	0	0	0	0	0	0	0	0	0	0	0	0	0	0	0
882	0	0	0	0	0	0	0	0	0	0	0	0	0	0	0
883	0	0	0	0	0	0	0	0	0	0	0	0	0	0	0
884	0	0	0	0	0	0	0	0	0	0	0	0	0	0	0
885	0	0	0	0	0	0	0	0	0	0	0	0	0	0	0
886	0	0	0	0	0	0	0	0	0	0	0	0	0	0	0
887	0	0	0	0	0	0	0	0	0	0	0	0	0	0	0
888	0	0	0	0	0	0	0	0	0	0	0	0	0	0	0
889	0	0	0	0	0	0	0	0	0	0	0	0	0	0	0
890	0	0	0	0	0	0	0	0	0	0	0	0	0	0	0
891	0	0	0	0	0	0	0	0	0	0	0	0	0	0	0
892	0	0	0	0	0	0	0	0	0	0	0	0	0	0	0
893	0	0	0	0	0	0	0	0	0	0	0	0	0	0	0
894	0	0	0	0	0	0	0	0	0	0	0	0	0	0	0
895	0	0	0	0	0	0	0	0	0	0	0	0	0	0	0
896	0	0	0	0	0	0	0	0	0	0	0	0	0	0	0
897	0	0	0	0	0	0	0	0	0	0	0	0	0	0	0
898	0	0	0	0	0	0	0	0	0	0	0	0	0	0	0
899	0	0	0	0	0	0	0	0	0	0	0	0	0	0	0
900	0	0	0	0	0	0	0	0	0	0	0	0	0	0	0
901	0	0	0	0	0	0	0	0	0	0	0	0	0	0	0
902	0	0	0	0	0	0	0	0	0	0	0	0	0	0	0
903	0	0	0	0	0	0	0	0	0	0	0	0	0	0	0
904	0	0	0	0	0	0	0	0	0	0	0	0	0	0	0
905	0	0	0	0	0	0	0	0	0	0	0	0	0	0	0
906	0	0	0	0	0	0	0	0	0	0	0	0	0	0	0
907	0	0	0	0	0	0	0	0	0	0	0	0	0	0	0
908	0	0	0	0	0	0	0	0	0	0	0	0	0	0	0
909	0	0	0	0	0	0	0	0	0	0	0	0	0	0	0
910	0	0	0	0	0	0	0	0	0	0	0	0	0	0	0
911	0	0	0	0	0	0	0	0	0	0	0	0	0	0	0
912	0	0	0	0	0	0	0	0	0	0	0	0	0	0	0
913	0	0	0	0	0	0	0	0	0	0	0	0	0	0	0
914	0	0	0	0	0	0	0	0	0	0	0	0	0	0	0
915	0	0	0	0	0	0	0	0	0	0	0	0	0	0	0
916	0	0	0	0	0	0	0	0	0	0	0	0	0	0	0
917	0	0	0	0	0	0	0	0	0	0	0	0	0	0	0
918	0	0	0	0	0	0	0	0	0	0	0	0	0	0	0
919	0	0	0	0	0	0	0	0	0	0	0	0	0	0	0
920	0	0	0	0	0	0	0	0	0	0	0	0	0	0	0
921	0	0	0	0	0	0	0	0	0	0	0	0	0	0	0
922	0	0	0	0	0	0	0	0	0	0	0	0	0	0	0
923	0	0	0	0	0	0	0	0	0	0	0	0	0	0	0
924	0	0	0	0	0	0	0	0	0	0	0	0	0	0	0
925	0	0	0	0	0	0	0	0	0	0	0	0	0	0	0
926	0	0	0	0	0	0	0	0	0	0	0	0	0	0	0
927	0	0	0	0	0	0	0	0	0	0	0	0	0	0	0
928	0	0	0	0	0	0	0	0	0	0	0	0	0	0	0
929	0	0	0	0	0	0	0	0	0	0	0	0	0	0	0
930	0	0	0	0	0	0	0	0	0	0	0	0	0	0	0
931	0	0	0	0	0	0	0	0	0	0	0	0	0	0	0
932	0	0	0	0	0	0	0	0	0	0	0	0	0	0	0
933	0	0	0	0	0	0	0	0	0	0	0	0	0	0	0
934	0	0	0	0	0	0	0	0	0	0	0	0	0	0	0
935	0	0	0	0	0	0	0	0	0	0	0	0	0	0	0
936	0	0	0	0	0	0	0	0	0	0	0	0	0	0	0
937	0	0	0	0	0	0	0	0	0	0	0	0	0	0	0
938	0	0	0	0	0	0	0	0	0	0	0	0	0	0	0
939	0	0	0	0	0	0	0	0	0	0	0	0	0	0	0
940	0	0	0	0	0	0	0	0	0	0	0	0	0	0	0
941	0	0	0	0	0	0	0	0	0	0	0	0	0	0	0
942	0	0	0	0	0	0	0	0	0	0	0	0	0	0	0
943	0	0	0	0	0	0	0	0	0	0	0	0	0	0	0
944	0	0	0	0	0	0	0	0	0	0	0	0	0	0	0
945	0	0	0	0	0	0	0	0	0	0	0	0	0	0	0
946	0	0	0	0	0	0	0	0	0	0	0	0	0	0	0
947	0	0	0	0	0	0	0	0	0	0	0	0	0	0	0
948	0	0	0	0	0	0	0	0	0	0	0	0	0	0	0
949	0	0	0	0	0	0	0	0	0	0	0	0	0	0	0
950	0	0	0	0	0	0	0	0	0	0	0	0	0	0	0
951	0	0	0	0	0	0	0	0	0	0	0	0	0	0	0
952	0	0	0	0	0	0	0	0	0	0	0	0	0	0	0
953	0	0	0	0	0	0	0	0	0	0	0	0	0	0	0
954	0	0	0	0	0	0	0	0	0	0	0	0	0	0	0
955	0	0	0	0	0	0	0	0	0	0	0	0	0	0	0
956	0	0	0	0	0	0	0	0	0	0	0	0	0	0	0
957	0	0	0	0	0	0	0	0	0	0	0	0	0	0	0
958	0	0	0	0	0	0	0	0	0	0	0	0	0	0	0
959	0	0	0	0	0	0	0	0	0	0	0	0	0	0	0
960	0	0	0	0	0	0	0	0	0	0	0	0	0	0	0
961	0	0	0	0	0	0	0	0	0	0	0	0	0	0	0
962	0	0	0	0	0	0	0	0	0	0	0	0	0	0	0
963	0	0	0	0	0	0	0	0	0	0	0	0	0	0	0
964	0	0	0	0	0	0	0	0	0	0	0	0	0	0	0
965	0	0	0	0	0	0	0	0	0	0	0	0	0	0	0
966	0	0	0	0	0	0	0	0	0	0	0	0	0	0	0
967	0	0	0	0	0	0	0	0	0	0	0	0	0	0	0
968	0	0	0	0	0	0	0	0	0	0	0	0	0	0	0
969	0	0	0	0	0	0	0	0	0	0	0	0	0	0	0
970	0	0	0	0	0	0	0	0	0	0	0	0	0	0	0
971	0	0	0	0	0	0	0	0	0	0	0	0	0	0	0
972	0	0	0	0	0	0	0	0	0	0	0	0	0	0	0
973	0	0	0	0	0	0	0	0	0	0	0	0	0	0	0
974	0	0	0	0	0	0	0	0	0	0	0	0	0	0	0
975	0	0	0	0	0	0	0	0	0	0	0	0	0	0	0
976	0	0	0	0	0	0	0	0	0	0	0	0	0	0	0
977	0	0	0	0	0	0	0	0	0	0	0	0	0	0	0
978	0	0	0	0	0	0	0	0	0	0	0	0	0	0	0
979	0	0	0	0	0	0	0	0	0	0	0	0	0	0	0
980	0	0	0	0	0	0	0	0	0	0	0	0	0	0	0
981	0	0	0	0	0	0	0	0	0	0	0	0	0	0	0
982	0	0	0	0	0	0	0	0	0	0	0	0	0	0	0
983	0	0	0	0	0	0	0	0	0	0	0	0	0	0	0
984	0	0	0	0	0	0	0	0	0	0	0	0	0	0	0
985	0	0	0	0	0	0	0	0	0	0	0	0	0	0	0
986	0	0	0	0	0	0	0	0	0	0	0	0	0	0	0
987	0	0	0	0	0	0	0	0	0	0	0	0	0	0	0
988	0	0	0	0	0	0	0	0	0	0	0	0	0	0	0
989	0	0	0	0	0	0	0	0	0	0	0	0	0	0	0
990	0	0	0	0	0	0	0	0	0	0	0	0	0	0	0
991	0	0	0	0	0	0	0	0	0	0	0	0	0	0	0
992	0	0	0	0	0	0	0	0	0	0	0	0	0	0	0
993	0	0	0	0	0	0	0	0	0	0	0	0	0	0	0
994	0	0	0	0	0	0	0	0	0	0	0	0	0	0	0
995	0	0	0	0	0	0	0	0	0	0	0	0	0	0	0
996	0	0	0	0	0	0	0	0	0	0	0	0	0	0	0
997	0	0	0	0	0	0	0	0	0	0	0	0	0	0	0
998	0	0	0	0	0	0	0	0	0	0	0	0	0	0	0
999	0	0	0	0	0	0	0	0	0	0	0	0	0	0	0
1000	0	0	0	0	0	0	0	0	0	0	0	0	0	0	0
1001	0	0	0	0	0	0	0	0	0	0	0	0	0	0	0
1002	0	0	0	0	0	0	0	0	0	0	0	0	0	0	0
1003	0	0	0	0	0	0	0	0	0	0	0	0	0	0	0
1004	0	0	0	0	0	0	0	0	0	0	0	0	0	0	0
1005	0	0	0	0	0	0	0	0	0	0	0	0	0	0	0
1006	0	0	0	0	0	0	0	0	0	0	0	0	0	0	0
1007	0	0	0	0	0	0	0	0	0	0	0	0	0	0	0
1008	0	0	0	0	0	0	0	0	0	0	0	0	0	0	0
1009	0	0	0	0	0	0	0	0	0	0	0	0	0	0	0
1010	0	0	0	0	0	0	0	0	0	0	0	0	0	0	0
1011	0	0	0	0	0	0	0	0	0	0	0	0	0	0	0
1012	0	0	0	0	0	0	0	0	0	0	0	0	0	0	0
1013	0	0	0	0	0	0	0	0	0	0	0	0	0	0	0
1014	0	0	0	0	0	0	0	0	0	0	0	0	0	0	0
1015	0	0	0	0	0	0	0	0	0	0	0	0	0	0	0
1016	0	0	0	0	0	0	0	0	0	0	0	0	0	0	0
1017	0	0	0	0	0	0	0	0	0	0	0	0	0	0	0
1018	0	0	0	0	0	0	0	0	0	0	0	0	0	0	0
1019	0	0	0	0	0	0	0	0	0	0	0	0	0	0	0
1020	0	0	0	0	0	0	0	0	0	0	0	0	0	0	0
1021	0	0	0	0	0	0	0	0	0	0	0	0	0	0	0
1022	0	0	0	0	0	0	0	0	0	0	0	0	0	0	0
1023	0	0	0	0	0	0	0	0	0	0	0	0	0	0	0
1024	0	0	0	0	0	0	0	0	0	0	0	0	0	0	0
1025	0	0	0	0	0	0	0	0	0	0	0	0	0	0	0
1026	0	0	0	0	0	0	0	0	0	0	0	0	0	0	0
1027	0	0	0	0	0	0	0	0	0	0	0	0	0	0	0
1028	0	0	0	0	0	0	0	0	0	0	0	0	0	0	0
1029	0	0	0	0	0	0	0	0	0	0	0	0	0	0	0
1030	0	0	0	0	0	0	0	0	0	0	0	0	0	0	0
1031	0	0	0	0	0	0	0	0	0	0	0	0	0	0	0
1032	0	0	0	0	0	0	0	0	0	0	0	0	0	0	0
1033	0	0	0	0	0	0	0	0	0	0	0	0	0	0	0
1034	0	0	0	0	0	0	0	0	0	0	0	0	0	0	0
1035	0	0	0	0	0	0	0	0	0	0	0	0	0	0	0
1036	0	0	0	0	0	0	0	0	0	0	0	0	0	0	0
1037	0	0	0	0	0	0	0	0	0	0	0	0	0	0	0
1038	0	0	0	0	0	0	0	0	0	0	0	0	0	0	0
1039	0	0	0	0	0	0	0	0	0	0	0	0	0	0	0
1040	0	0	0	0	0	0	0	0	0	0	0	0	0	0	0
1041	0	0	0	0	0	0	0	0	0	0	0	0	0	0	0
1042	0	0	0	0	0	0	0	0	0	0	0	0	0	0	0
1043	0	0	0	0	0	0	0	0	0	0	0	0	0	0	0
1044	0	0	0	0	0	0	0	0	0	0	0	0	0	0	0
1045	0	0	0	0	0	0	0	0	0	0	0	0	0	0	0
1046	0	0	0	0	0	0	0	0	0	0	0	0	0	0	0
1047	0	0	0	0	0	0	0	0	0	0	0	0	0	0	0
1048	0	0	0	0	0	0	0	0	0	0	0	0	0	0	0
1049	0	0	0	0	0	0	0	0	0	0	0	0	0	0	0
1050	0	0	0	0	0	0	0	0	0	0	0	0	0	0	0
1051	0	0	0	0	0	0	0	0	0	0	0	0	0	0	0
1052	0	0	0	0	0	0	0	0	0	0	0	0	0	0	0
1053	0	0	0	0	0	0	0	0	0	0	0	0	0	0	0
1054	0	0	0	0	0	0	0	0	0	0	0	0	0	0	0
1055	0	0	0	0	0	0	0	0	0	0	0	0	0	0	0
1056	0	0	0	0	0	0	0	0	0	0	0	0	0	0	0
1057	0	0	0	0	0	0	0	0	0	0	0	0	0	0	0
1058	0	0	0	0	0	0	0	0	0	0	0	0	0	0	0
1059	0	0	0	0	0	0	0	0	0	0	0	0	0	0	0
1060	0	0	0	0	0	0	0	0	0	0	0	0	0	0	0
1061	0	0	0	0	0	0	0	0	0	0	0	0	0	0	0
1062	0	0	0	0	0	0	0	0	0	0	0	0	0	0	0
1063	0	0	0	0	0	0	0	0	0	0	0	0	0	0	0
1064	0	0	0	0	0	0	0	0	0	0	0	0	0	0	0
1065	0	0	0	0	0	0	0	0	0	0	0	0	0	0	0
1066	0	0	0	0	0	0	0	0	0	0	0	0	0	0	0
1067	0	0	0	0	0	0	0	0	0	0	0	0	0	0	0
1068	0	0	0	0	0	0	0	0	0	0	0	0	0	0	0
1069	0	0	0	0	0	0	0	0	0	0	0	0	0	0	0
1070	0	0	0	0	0	0	0	0	0	0	0	0	0	0	0
1071	0	0	0	0	0	0	0	0	0	0	0	0	0	0	0
1072	0	0	0	0	0	0	0	0	0	0	0	0	0	0	0
1073	0	0	0	0	0	0	0	0	0	0	0	0	0	0	0
1074	0	0	0	0	0	0	0	0	0	0	0	0	0	0	0
1075	0	0	0	0	0	0	0	0	0	0	0	0	0	0	0
1076	0	0	0	0	0	0	0	0	0	0	0	0	0	0	0
1077	0	0	0	0	0	0	0	0	0	0	0	0	0	0	0
1078	0	0	0	0	0	0	0	0	0	0	0	0	0	0	0
1079	0	0	0	0	0	0	0	0	0	0	0	0	0	0	0
1080	0	0	0	0	0	0	0	0	0	0	0	0	0	0	0
1081	0	0	0	0	0	0	0	0	0	0	0	0	0	0	0
1082	0	0	0	0	0	0	0	0	0	0	0	0	0	0	0
1083	0	0	0	0	0	0	0	0	0	0	0	0	0	0	0
1084	0	0	0	0	0	0	0	0	0	0	0	0	0	0	0
1085	0	0	0	0	0	0	0	0	0	0	0	0	0	0	0
1086	0	0	0	0	0	0	0	0	0	0	0	0	0	0	0
1087	0	0	0	0	0	0	0	0	0	0	0	0	0	0	0
1088	0	0	0	0	0	0	0	0	0	0	0	0	0	0	0
1089	0	0	0	0	0	0	0	0	0	0	0	0	0	0	0
1090	0	0	0	0	0	0	0	0	0	0	0	0	0	0	0
1091	0	0	0	0	0	0	0	0	0	0	0	0	0	0	0
1092	0	0	0	0	0	0	0	0	0	0	0	0	0	0	0
1093	0	0	0	0	0	0	0	0	0	0	0	0	0	0	0
1094	0	0	0	0	0	0	0	0	0	0	0	0	0	0	0
1095	0	0	0	0	0	0	0	0	0	0	0	0	0	0	0
1096	0	0	0	0	0	0	0	0	0	0	0	0	0	0	0
1097	0	0	0	0	0	0	0	0	0	0	0	0	0	0	0
1098	0	0	0	0	0	0	0	0	0	0	0	0	0	0	0
1099	0	0	0	0	0	0	0	0	0	0	0	0	0	0	0
1100	0	0	0	0	0	0	0	0	0	0	0	0	0	0	0
1101	0	0	0	0	0	0	0	0	0	0	0	0	0	0	0
1102	0	0	0	0	0	0	0	0	0	0	0	0	0	0	0
1103	0	0	0	0	0	0	0	0	0	0	0	0	0	0	0
1104	0	0	0	0	0	0	0	0	0	0	0	0	0	0	0
1105	0	0	0	0	0	0	0	0	0	0	0	0	0	0	0
1106	0	0	0	0	0	0	0	0	0	0	0	0	0	0	0
1107	0	0	0	0	0	0	0	0	0	0	0	0	0	0	0
1108	0	0	0	0	0	0	0	0	0	0	0	0	0	0	0
1109	0	0	0	0	0	0	0	0	0	0	0	0	0	0	0
1110	0	0	0	0	0	0	0	0	0	0	0	0	0	0	0
1111	0	0	0	0	0	0	0	0	0	0	0	0	0	0	0
1112	0	0	0	0	0	0	0	0	0	0	0	0	0	0	0
1113	0	0	0	0	0	0	0	0	0	0	0	0	0	0	0
1114	0	0	0	0	0	0	0	0	0	0	0	0	0	0	0
1115	0	0	0	0	0	0	0	0	0	0	0	0	0	0	0
1116	0	0	0	0	0	0	0	0	0	0	0	0	0	0	0
1117	0	0	0	0	0	0	0	0	0	0	0	0	0	0	0
1118	0	0	0	0	0	0	0	0	0	0	0	0	0	0	0
1119	0	0	0	0	0	0	0	0	0	0	0	0	0	0	0
1120	0	0	0	0	0	0	0	0	0	0	0	0	0	0	0
1121	0	0	0	0	0	0	0	0	0	0	0	0	0	0	0
1122	0	0	0	0	0	0	0	0	0	0	0	0	0	0	0
1123	0	0	0	0	0	0	0	0	0	0	0	0	0	0	0
1124	0	0	0	0	0	0	0	0	0	0	0	0	0	0	0
1125	0	0	0	0	0	0	0	0	0	0	0	0	0	0	0
1126	0	0	0	0	0	0	0	0	0	0	0	0	0	0	0
1127	0	0	0	0	0	0	0	0	0	0	0	0	0	0	0
1128	0	0	0	0	0	0	0	0	0	0	0	0	0	0	0
1129	0	0	0	0	0	0	0	0	0	0	0	0	0	0	0
1130	0	0	0	0	0	0	0	0	0	0	0	0	0	0	0
1131	0	0	0	0	0	0	0	0	0	0	0	0	0	0	0
1132	0	0	0	0	0	0	0	0	0	0	0	0	0	0	0
1133	0	0	0	0	0	0	0	0	0	0	0	0	0	0	0
1134	0	0	0	0	0	0	0	0	0	0	0	0	0	0	0
1135	0	0	0	0	0	0	0	0	0	0	0	0	0	0	0
1136	0	0	0	0	0	0	0	0	0	0	0	0	0	0	0
1137	0	0	0	0	0	0	0	0	0	0	0	0	0	0	0
1138	0	0	0	0	0	0	0	0	0	0	0	0	0	0	0
1139	0	0	0	0	0	0	0	0	0	0	0	0	0	0	0
1140	0	0	0	0	0	0	0	0	0	0	0	0	0	0	0
1141	0	0	0	0	0	0	0	0	0	0	0	0	0	0	0
1142	0	0	0	0	0	0	0	0	0	0	0	0	0	0	0
1143	0	0	0	0	0	0	0	0	0	0	0	0	0	0	0
1144	0	0	0	0	0	0	0	0	0	0	0	0	0	0	0
1145	0	0	0	0	0	0	0	0	0	0	0	0	0	0	0
1146	0	0	0	0	0	0	0	0	0	0	0	0	0	0	0
1147	0	0	0	0	0	0	0	0	0	0	0	0	0	0	0
1148	0	0	0	0	0	0	0	0	0	0	0	0	0	0	0
1149	0	0	0	0	0	0	0	0	0	0	0	0	0	0	0
1150	0	0	0	0	0	0	0	0	0	0	0	0	0	0	0
1151	0	0	0	0	0	0	0	0	0	0	0	0	0	0	0
1152	0	0	0	0	0	0	0	0	0	0	0	0	0	0	0
1153	0	0	0	0	0	0	0	0	0	0	0	0	0	0	0
1154	0	0	0	0	0	0	0	0	0	0	0	0	0	0	0
1155	0	0	0	0	0	0	0	0	0	0	0	0	0	0	0
1156	0	0	0	0	0	0	0	0	0	0	0	0	0	0	0
1157	0	0	0	0	0	0	0	0	0	0	0	0	0	0	0
1158	0	0	0	0	0	0	0	0	0	0	0	0	0	0	0
1159	0	0	0	0	0	0	0	0	0	0	0	0	0	0	0
1160	0	0	0	0	0	0	0	0	0	0	0	0	0	0	0
1161	0	0	0	0	0	0	0	0	0	0	0	0	0	0	0
1162	0	0	0	0	0	0	0	0	0	0	0	0	0	0	0
1163	0	0	0	0	0	0	0	0	0	0	0	0	0	0	0
1164	0	0	0	0	0	0	0	0	0	0	0	0	0	0	0
1165	0	0	0	0	0	0	0	0	0	0	0	0	0	0	0
1166	0	0	0	0	0	0	0	0	0	0	0	0	0	0	0
1167	0	0	0	0	0	0	0	0	0	0	0	0	0	0	0
1168	0	0	0	0	0	0	0	0	0	0	0	0	0	0	0
1169	0	0	0	0	0	0	0	0	0	0	0	0	0	0	0
1170	0	0	0	0	0	0	0	0	0	0	0	0	0	0	0
1171	0	0	0	0	0	0	0	0	0	0	0	0	0	0	0
1172	0	0	0	0	0	0	0	0	0	0	0	0	0	0	0
1173	0	0	0	0	0	0	0	0	0	0	0	0	0	0	0
1174	0	0	0	0	0	0	0	0	0	0	0	0	0	0	0
1175	0	0	0	0	0	0	0	0	0	0	0	0	0	0	0
1176	0	0	0	0	0	0	0	0	0	0	0	0	0	0	0
1177	0	0	0	0	0	0	0	0	0	0	0	0	0	0	0
1178	0	0	0	0	0	0	0	0	0	0	0	0	0	0	0
1179	0	0	0	0	0	0	0	0	0	0	0	0	0	0	0
1180	0	0	0	0	0	0	0	0	0	0	0	0	0	0	0
1181	0	0	0	0	0	0	0	0	0	0	0	0	0	0	0
1182	0	0	0	0	0	0	0	0	0	0	0	0	0	0	0
1183	0	0	0	0	0	0	0	0	0	0	0	0	0	0	0
1184	0	0	0	0	0	0	0	0	0	0	0	0	0	0	0
1185	0	0	0	0	0	0	0	0	0	0	0	0	0	0	0
1186	0	0	0	0	0	0	0	0	0	0	0	0	0	0	0
1187	0	0	0	0	0	0	0	0	0	0	0	0	0	0	0
1188	0	0	0	0	0	0	0	0	0	0	0	0	0	0	0
1189	0	0	0	0	0	0	0	0	0	0	0	0	0	0	0
1190	0	0	0	0	0	0	0	0	0	0	0	0	0	0	0
1191	0	0	0	0	0	0	0	0	0	0	0	0	0	0	0
1192	0	0	0	0	0	0	0	0	0	0	0	0	0	0	0
1193	0	0	0	0	0	0	0	0	0	0	0	0	0	0	0
1194	0	0	0	0	0	0	0	0	0	0	0	0	0	0	0
1195	0	0	0	0	0	0	0	0	0	0	0	0	0	0	0
1196	0	0	0	0	0	0	0	0	0	0	0	0	0	0	0
1197	0	0	0	0	0	0	0	0	0	0	0	0	0	0	0
1198	0	0	0	0	0	0	0	0	0	0	0	0	0	0	0
1199	0	0	0	0	0	0	0	0	0	0	0	0	0	0	0
1200	0	0	0	0	0	0	0	0	0	0	0	0	0	0	0
1201	0	0	0	0	0	0	0	0	0	0	0	0	0	0	0
1202	0	0	0	0	0	0	0	0	0	0	0	0	0	0	0
1203	0	0	0	0	0	0	0	0	0	0	0	0	0	0	0
1204	0	0	0	0	0	0	0	0	0	0	0	0	0	0	0
1205	0	0	0	0	0	0	0	0	0	0	0	0	0	0	0
1206	0	0	0	0	0	0	0	0	0	0	0	0	0	0	0
1207	0	0	0	0	0	0	0	0	0	0	0	0	0	0	0
1208	0	0	0	0	0	0	0	0	0	0	0	0	0	0	0
1209	0	0	0	0	0	0	0	0	0	0	0	0	0	0	0
1210	0	0	0	0	0	0	0	0	0	0	0	0	0	0	0
1211	0	0	0	0	0	0	0	0	0	0	0	0	0	0	0
1212	0	0	0	0	0	0	0	0	0	0	0	0	0	0	0
1213	0	0	0	0	0	0	0	0	0	0	0	0	0	0	0
1214	0	0	0	0	0	0	0	0	0	0	0	0	0	0	0
1215	0	0	0	0	0	0	0	0	0	0	0	0	0	0	0
1216	0	0	0	0	0	0	0	0	0	0	0	0	0	0	0
1217	0	0	0	0	0	0	0	0	0	0	0	0	0	0	0
1218	0	0	0	0	0	0	0	0	0	0	0	0	0	0	0
1219	0	0	0	0	0	0	0	0	0	0	0	0	0	0	0
1220	0	0	0	0	0	0	0	0	0	0	0	0	0	0	0
1221	0	0	0	0	0	0	0	0	0	0	0	0	0	0	0
1222	0	0	0	0	0	0	0	0	0	0	0	0	0	0	0
1223	0	0	0	0	0	0	0	0	0	0	0	0	0	0	0
1224	0	0	0	0	0	0	0	0	0	0	0	0	0	0	0
1225	0	0	0	0	0	0	0	0	0	0	0	0	0	0	0
1226	0	0	0	0	0	0	0	0	0	0	0	0	0	0	0
1227	0	0	0	0	0	0	0	0	0	0	0	0	0	0	0
1228	0	0	0	0	0	0	0	0	0	0	0	0	0	0	0
1229	0	0	0	0	0	0	0	0	0	0	0	0	0	0	0
1230	0	0	0	0	0	0	0	0	0	0	0	0	0	0	0
1231	0	0	0	0	0	0	0	0	0	0	0	0	0	0	0
1232	0	0	0	0	0	0	0	0	0	0	0	0	0	0	0
1233	0	0	0	0	0	0	0	0	0	0	0	0	0	0	0
1234	0	0	0	0	0	0	0	0	0	0	0	0	0	0	0
1235	0	0	0	0	0	0	0	0	0	0	0	0	0	0	0
1236	0	0	0	0	0	0	0	0	0	0	0	0	0	0	0
1237	0	0	0	0	0	0	0	0	0	0	0	0	0	0	0
1238	0	0	0	0	0	0	0	0	0	0	0	0	0	0	0
1239	0	0	0	0	0	0	0	0	0	0	0	0	0	0	0
1240	0	0	0	0	0	0	0	0	0	0	0	0	0	0	0
1241	0	0	0	0	0	0	0	0	0	0	0	0	0	0	0
1242	0	0	0	0	0	0	0	0	0	0	0	0	0	0	0
1243	0	0	0	0	0	0	0	0	0	0	0	0	0	0	0
1244	0	0	0	0	0	0	0	0	0	0	0	0	0	0	0
1245	0	0	0	0	0	0	0	0	0	0	0	0	0	0	0
1246	0	0	0	0	0	0	0	0	0	0	0	0	0	0	0
1247	0	0	0	0	0	0	0	0	0	0	0	0	0	0	0
1248	0	0	0	0	0	0	0	0	0	0	0	0	0	0	0
1249	0	0	0	0	0	0	0	0	0	0	0	0	0	0	0
1250	0	0	0	0	0	0	0	0	0	0	0	0	0	0	0
1251	0	0	0	0	0	0	0	0	0	0	0	0	0	0	0
1252	0	0	0	0	0	0	0	0	0	0	0	0	0	0	0
1253	0	0	0	0	0	0	0	0	0	0	0	0	0	0	0
1254	0	0	0	0	0	0	0	0	0	0	0	0	0	0	0
1255	0	0	0	0	0	0	0	0	0	0	0	0	0	0	0
1256	0	0	0	0	0	0	0	0	0	0	0	0	0	0	0
1257	0	0	0	0	0	0	0	0	0	0	0	0	0	0	0
1258	0	0	0	0	0	0	0	0	0	0	0	0	0	0	0
1259	0	0	0	0	0	0	0	0	0	0	0	0	0	0	0
1260	0	0	0	0	0	0	0	0	0	0	0	0	0	0	0
1261	0	0	0	0	0	0	0	0	0	0	0	0	0	0	0
1262	0	0	0	0	0	0	0	0	0	0	0	0	0	0	0
1263	0	0	0	0	0	0	0	0	0	0	0	0	0	0	0
1264	0	0	0	0	0	0	0	0	0	0	0	0	0	0	0
1265	0	0	0	0	0	0	0	0	0	0	0	0	0	0	0
1266	0	0	0	0	0	0	0	0	0	0	0	0	0	0	0
1267	0	0	0	0	0	0	0	0	0	0	0	0	0	0	0
1268	0	0	0	0	0	0	0	0	0	0	0	0	0	0	0
1269	0	0	0	0	0	0	0	0	0	0	0	0	0	0	0
1270	0	0	0	0	0	0	0	0	0	0	0	0	0	0	0
1271	0	0	0	0	0	0	0	0	0	0	0	0	0	0	0
1272	0	0	0	0	0	0	0	0	0	0	0	0	0	0	0
1273	0	0	0	0	0	0	0	0	0	0	0	0	0	0	0
1274	0	0	0	0	0	0	0	0	0	0	0	0	0	0	0
1275	0	0	0	0	0	0	0	0	0	0	0	0	0	0	0
1276	0	0	0	0	0	0	0	0	0	0	0	0	0	0	0
1277	0	0	0	0	0	0	0	0	0	0	0	0	0	0	0
1278	0	0	0	0	0	0	0	0	0	0	0	0	0	0	0
1279	0	0	0	0	0	0	0	0	0	0	0	0	0	0	0
1280	0	0	0	0	0	0	0	0	0	0	0	0	0	0	0
1281	0	0	0	0	0	0	0	0	0	0	0	0	0	0	0
1282	0	0	0	0	0	0	0	0	0	0	0	0	0	0	0
1283	0	0	0	0	0	0	0	0	0	0	0	0	0	0	0
1284	0	0	0	0	0	0	0	0	0	0	0	0	0	0	0
1285	0	0	0	0	0	0	0	0	0	0	0	0	0	0	0
1286	0	0	0	0	0	0	0	0	0	0	0	0	0	0	0
1287	0	0	0	0	0	0	0	0	0	0	0	0	0	0	0
1288	0	0	0	0	0	0	0	0	0	0	0	0	0	0	0
1289	0	0	0	0	0	0	0	0	0	0	0	0	0	0	0
1290	0	0	0	0	0	0	0	0	0	0	0	0	0	0	0
1291	0	0	0	0	0	0	0	0	0	0	0	0	0	0	0
1292	0	0	0	0	0	0	0	0	0	0	0	0	0	0	0
1293	0	0	0	0	0	0	0	0	0	0	0	0	0	0	0
1294	0	0	0	0	0	0	0	0	0	0	0	0	0	0	0
1295	0	0	0	0	0	0	0	0	0	0	0	0	0	0	0
1296	0	0	0	0	0	0	0	0	0	0	0	0	0	0	0
1297	0	0	0	0	0	0	0	0	0	0	0	0	0	0	0
1298	0	0	0	0	0	0	0	0	0	0	0	0	0	0	0
1299	0	0	0	0	0	0	0	0	0	0	0	0	0	0	0
1300	0	0	0	0	0	0	0	0	0	0	0	0	0	0	0
1301	0	0	0	0	0	0	0	0	0	0	0	0	0	0	0
1302	0	0	0	0	0	0	0	0	0	0	0	0	0	0	0
1303	0	0	0	0	0	0	0	0	0	0	0	0	0	0	0
1304	0	0	0	0	0	0	0	0	0	0	0	0	0	0	0
1305	0	0	0	0	0	0	0	0	0	0	0	0	0	0	0
1306	0	0	0	0	0	0	0	0	0	0	0	0	0	0	0
1307	0	0	0	0	0	0	0	0	0	0	0	0	0	0	0
1308	0	0	0	0	0	0	0	0	0	0	0	0	0	0	0
1309	0	0	0	0	0	0	0	0	0	0	0	0	0	0	0
1310	0	0	0	0	0	0	0	0	0	0	0	0	0	0	0
1311	0	0	0	0	0	0	0	0	0	0	0	0	0	0	0
1312	0	0	0	0	0	0	0	0	0	0	0	0	0	0	0
1313	0	0	0	0	0	0	0	0	0	0	0	0	0	0	0
1314	0	0	0	0	0	0	0	0	0	0	0	0	0	0	0
1315	0	0	0	0	0	0	0	0	0	0	0	0	0	0	0
1316	0	0	0	0	0	0	0	0	0	0	0	0	0	0	0
1317	0	0	0	0	0	0	0	0	0	0	0	0	0	0	0
1318	0	0	0	0	0	0	0	0	0	0	0	0	0	0	0
1319	0	0	0	0	0	0	0	0	0	0	0	0	0	0	0
1320	0	0	0	0	0	0	0	0	0	0	0	0	0	0	0
1321	0	0	0	0	0	0	0	0	0	0	0	0	0	0	0
1322	0	0	0	0	0	0	0	0	0	0	0	0	0	0	0
1323	0	0	0	0	0	0	0	0	0	0	0	0	0	0	0
1324	0	0	0	0	0	0	0	0	0	0	0	0	0	0	0
1325	0	0	0	0	0	0	0	0	0	0	0	0	0	0	0
1326	0	0	0	0	0	0	0	0	0	0	0	0	0	0	0
1327	0	0	0	0	0	0	0	0	0	0	0	0	0	0	0
1328	0	0	0	0	0	0	0	0	0	0	0	0	0	0	0
1329	0	0	0	0	0	0	0	0	0	0	0	0	0	0	0
1330	0	0	0	0	0	0	0	0	0	0	0	0	0	0	0
1331	0	0	0	0	0	0	0	0	0	0	0	0	0	0	0
1332	0	0	0	0	0	0	0	0	0	0	0	0	0	0	0
1333	0	0	0	0	0	0	0	0	0	0	0	0	0	0	0
1334	0	0	0	0	0	0	0	0	0	0	0	0	0	0	0
1335	0	0	0	0	0	0	0	0	0	0	0	0	0	0	0
1336	0	0	0	0	0	0	0	0	0	0	0	0	0	0	0
1337	0	0	0	0	0	0	0	0	0	0	0	0	0	0	0
1338	0	0	0	0	0	0	0	0	0	0	0	0	0	0	0
1339	0	0	0	0	0	0	0	0	0	0	0	0	0	0	0
1340	0	0	0	0	0	0	0	0	0	0	0	0	0	0	0
1341	0	0	0	0	0	0	0	0	0	0	0	0	0	0	0
1342	0	0	0	0	0	0	0	0	0	0	0	0	0	0	0
1343	0	0	0	0	0	0	0	0	0	0	0	0	0	0	0
1344	0	0	0	0	0	0	0	0	0	0	0	0	0	0	0
1345	0	0	0	0	0	0	0	0	0	0	0	0	0	0	0
1346	0	0	0	0	0	0	0	0	0	0	0	0	0	0	0
1347	0	0	0	0	0	0	0	0	0	0	0	0	0	0	0
1348	0	0	0	0	0	0	0	0	0	0	0	0	0	0	0
1349	0	0	0	0	0	0	0	0	0	0	0	0	0	0	0
1350	0	0	0	0	0	0	0	0	0	0	0	0	0	0	0
1351	0	0	0	0	0	0	0	0	0	0	0	0	0	0	0
1352	0	0	0	0	0	0	0	0	0	0	0	0	0	0	0
1353	0	0	0	0	0	0	0	0	0	0	0	0	0	0	0
1354	0	0	0	0	0	0	0	0	0	0	0	0	0	0	0
1355	0	0	0	0	0	0	0	0	0	0	0	0	0	0	0
1356	0	0	0	0	0	0	0	0	0	0	0	0	0	0	0
1357	0	0	0	0	0	0	0	0	0	0	0	0	0	0	0
1358	0	0	0	0	0	0	0	0	0	0	0	0	0	0	0
1359	0	0	0	0	0	0	0	0	0	0	0	0	0	0	0
1360	0	0	0	0	0	0	0	0	0	0	0	0	0	0	0
1361	0	0	0	0	0	0	0	0	0	0	0	0	0	0	0
1362	0	0	0	0	0	0	0	0	0	0	0	0	0	0	0
1363	0	0	0	0	0	0	0	0	0	0	0	0	0	0	0
1364	0	0	0	0	0	0	0	0	0	0	0	0	0	0	0
1365	0	0	0	0	0	0	0	0	0	0	0	0	0	0	0
1366	0	0	0	0	0	0	0	0	0	0	0	0	0	0	0
1367	0	0	0	0	0	0	0	0	0	0	0	0	0	0	0
1368	0	0	0	0	0	0	0	0	0	0	0	0	0	0	0
1369	0	0	0	0	0	0	0	0	0	0	0	0	0	0	0
1370	0	0	0	0	0	0	0	0	0	0	0	0	0	0	0
1371	0	0	0	0	0	0	0	0	0	0	0	0	0	0	0
1372	0	0	0	0	0	0	0	0	0	0	0	0	0	0	0
1373	0	0	0	0	0	0	0	0	0	0	0	0	0	0	0
1374	0	0	0	0	0	0	0	0	0	0	0	0	0	0	0
1375	0	0	0	0	0	0	0	0	0	0	0	0	0	0	0
1376	0	0	0	0	0	0	0	0	0	0	0	0	0	0	0
1377	0	0	0	0	0	0	0	0	0	0	0	0	0	0	0
1378	0	0	0	0	0	0	0	0	0	0	0	0	0	0	0
1379	0	0	0	0	0	0	0	0	0	0	0	0	0	0	0
1380	0	0	0	0	0	0	0	0	0	0	0	0	0	0	0
1381	0	0	0	0	0	0	0	0	0	0	0	0	0	0	0
1382	0	0	0	0	0	0	0	0	0	0	0	0	0	0	0
1383	0	0	0	0	0	0	0	0	0	0	0	0	0	0	0
1384	0	0	0	0	0	0	0	0	0	0	0	0	0	0	0
1385	0	0	0	0	0	0	0	0	0	0	0	0	0	0	0
1386	0	0	0	0	0	0	0	0	0	0	0	0	0	0	0
1387	0	0	0	0	0	0	0	0	0	0	0	0	0	0	0
1388	0	0	0	0	0	0	0	0	0	0	0	0	0	0	0
1389	0	0	0	0	0	0	0	0	0	0	0	0	0	0	0
1390	0	0	0	0	0	0	0	0	0	0	0	0	0	0	0
1391	0	0	0	0	0	0	0	0	0	0	0	0	0	0	0
1392	0	0	0	0	0	0	0	0	0	0	0	0	0	0	0
1393	0	0	0	0	0	0	0	0	0	0	0	0	0	0	0
1394	0	0	0	0	0	0	0	0	0	0	0	0	0	0	0
1395	0	0	0	0	0	0	0	0	0	0	0	0	0	0	0
1396	0	0	0	0	0	0	0	0	0	0	0	0	0	0	0
1397	0	0	0	0	0	0	0	0	0	0	0	0	0	0	0
1398	0	0	0	0	0	0	0	0	0	0	0	0	0	0	0
1399	0	0	0	0	0	0	0	0	0	0	0	0	0	0	0
1400	0	0	0	0	0	0	0	0	0	0	0	0	0	0	0
1401	0	0	0	0	0	0	0	0	0	0	0	0	0	0	0
1402	0	0	0	0	0	0	0	0	0	0	0	0	0	0	0
1403	0	0	0	0	0	0	0	0	0	0	0	0	0	0	0
1404	0	0	0	0	0	0	0	0	0	0	0	0	0	0	0
1405	0	0	0	0	0	0	0	0	0	0	0	0	0	0	0
1406	0	0	0	0	0	0	0	0	0	0	0	0	0	0	0
1407	0	0	0	0	0	0	0	0	0	0	0	0	0	0	0
1408	0	0	0	0	0	0	0	0	0	0	0	0	0	0	0
1409	0	0	0	0	0	0	0	0	0	0	0	0	0	0	0
1410	0	0	0	0	0	0	0	0	0	0	0	0	0	0	0
1411	0	0	0	0	0	0	0	0	0	0	0	0	0	0	0
1412	0	0	0	0	0	0	0	0	0	0	0	0	0	0	0
1413	0	0	0	0	0	0	0	0	0	0	0	0	0	0	0
1414	0	0	0	0	0	0	0	0	0	0	0	0	0	0	0
1415	0	0	0	0	0	0	0	0	0	0	0	0	0	0	0
1416	0	0	0	0	0	0	0	0	0	0	0	0	0	0	0
1417	0	0	0	0	0	0	0	0	0	0	0	0	0	0	0
1418	0	0	0	0	0	0	0	0	0	0	0	0	0	0	0
1419	0	0	0	0	0	0	0	0	0	0	0	0	0	0	0
1420	0	0	0	0	0	0	0	0	0	0	0	0	0	0	0
1421	0	0	0	0	0	0	0	0	0	0	0	0	0	0	0
1422	0	0	0	0	0	0	0	0	0	0	0	0	0	0	0
1423	0	0	0	0	0	0	0	0	0	0	0	0	0	0	0
1424	0	0	0	0	0	0	0	0	0	0	0	0	0	0	0
1425	0	0	0	0	0	0	0	0	0	0	0	0	0	0	0
1426	0	0	0	0	0	0	0	0	0	0	0	0	0	0	0
1427	0	0	0	0	0	0	0	0	0	0	0	0	0	0	0
1428	0	0	0	0	0	0	0	0	0	0	0	0	0	0	0
1429	0	0	0	0	0	0	0	0	0	0	0	0	0	0	0
1430	0	0	0	0	0	0	0	0	0	0	0	0	0	0	0
1431	0	0	0	0	0	0	0	0	0	0	0	0	0	0	0
1432	0	0	0	0	0	0	0	0	0	0	0	0	0	0	0
1433	0	0	0	0	0	0	0	0	0	0	0	0	0	0	0
1434	0	0	0	0	0	0	0	0	0	0	0	0	0	0	0
1435	0	0	0	0	0	0	0	0	0	0	0	0	0	0	0
1436	0	0	0	0	0	0	0	0	0	0	0	0	0	0	0
1437	0	0	0	0	0	0	0	0	0	0	0	0	0	0	0
1438	0	0	0	0	0	0	0	0	0	0	0	0	0	0	0
1439	0	0	0	0	0	0	0	0	0	0	0	0	0	0	0
1440	0	0	0	0	0	0	0	0	0	0	0	0	0	0	0
1441	0	0	0	0	0	0	0	0	0	0	0	0	0	0	0
1442	0	0	0	0	0	0	0	0	0	0	0	0	0	0	0
1443	0	0	0	0	0	0	0	0	0	0	0	0	0	0	0
1444	0	0	0	0	0	0	0	0	0	0	0	0	0	0	0
1445	0	0	0	0	0	0	0	0	0	0	0	0	0	0	0
1446	0	0	0	0	0	0	0	0	0	0	0	0	0	0	0
1447	0	0	0	0	0	0	0	0	0	0	0	0	0	0	0
1448	0	0	0	0	0	0	0	0	0	0	0	0	0	0	0
1449	0	0	0	0	0	0	0	0	0	0	0	0	0	0	0
1450	0	0	0	0	0	0	0	0	0	0	0	0	0	0	0
1451	0	0	0	0	0	0	0	0	0	0	0	0	0	0	0
1452	0	0	0	0	0	0	0	0	0	0	0	0	0	0	0
1453	0	0	0	0	0	0	0	0	0	0	0	0	0	0	0
1454	0	0	0	0	0	0	0	0	0	0	0	0	0	0	0
1455	0	0	0	0	0	0	0	0	0	0	0	0	0	0	0
1456	0	0	0	0	0	0	0	0	0	0	0	0	0	0	0
1457	0	0	0	0	0	0	0	0	0	0	0	0	0	0	0
1458	0	0	0	0	0	0	0	0	0	0	0	0	0	0	0
1459	0	0	0	0	0	0	0	0	0	0	0	0	0	0	0
1460	0	0	0	0	0	0	0	0	0	0	0	0	0	0	0
1461	0	0	0	0	0	0	0	0	0	0	0	0	0	0	0
1462	0	0	0	0	0	0	0	0	0	0	0	0	0	0	0
1463	0	0	0	0	0	0	0	0	0	0	0	0	0	0	0
1464	0	0	0	0	0	0	0	0	0	0	0	0	0	0	0
1465	0	0	0	0	0	0	0	0	0	0	0	0	0	0	0
1466	0	0	0	0	0	0	0	0	0	0	0	0	0	0	0
1467	0	0	0	0	0	0	0	0	0	0	0	0	0	0	0
1468	0	0	0	0	0	0	0	0	0	0	0	0	0	0	0
1469	0	0	0	0	0	0	0	0	0	0	0	0	0	0	0
1470	0	0	0	0	0	0	0	0	0	0	0	0	0	0	0
1471	0	0	0	0	0	0	0	0	0	0	0	0	0	0	0
1472	0	0	0	0	0	0	0	0	0	0	0	0	0	0	0
1473	0	0	0	0	0	0	0	0	0	0	0	0	0	0	0
1474	0	0	0	0	0	0	0	0	0	0	0	0	0	0	0
1475	0	0	0	0	0	0	0	0	0	0	0	0	0	0	0
1476	0	0	0	0	0	0	0	0	0	0	0	0	0	0	0
1477	0	0	0	0	0	0	0	0	0	0	0	0	0	0	0
1478	0	0	0	0	0	0	0	0	0	0	0	0	0	0	0
1479	0	0	0	0	0	0	0	0	0	0	0	0	0	0	0
1480	0	0	0	0	0	0	0	0	0	0	0	0	0	0	0
1481	0	0	0	0	0	0	0	0	0	0	0	0	0	0	0
1482	0	0	0	0	0	0	0	0	0	0	0	0	0	0	0
1483	0	0	0	0	0	0	0	0	0	0	0	0	0	0	0
1484	0	0	0	0	0	0	0	0	0	0	0	0	0	0	0
1485	0	0	0	0	0	0	0	0	0	0	0	0	0	0	0
1486	0	0	0	0	0	0	0	0	0	0	0	0	0	0	0
1487	0	0	0	0	0	0	0	0	0	0	0	0	0	0	0
1488	0	0	0	0	0	0	0	0	0	0	0	0	0	0	0
1489	0	0	0	0	0	0	0	0	0	0	0	0	0	0	0
1490	0	0	0	0	0	0	0	0	0	0	0	0	0	0	0
1491	0	0	0	0	0	0	0	0	0	0	0	0	0	0	0
1492	0	0	0	0	0	0	0	0	0	0	0	0	0	0	0
1493	0	0	0	0	0	0	0	0	0	0	0	0	0	0	0
1494	0	0	0	0	0	0	0	0	0	0	0	0	0	0	0
1495	0	0	0	0	0	0	0	0	0	0	0	0	0	0	0
1496	0	0	0	0	0	0	0	0	0	0	0	0	0	0	0
1497	0	0	0	0	0	0	0	0	0	0	0	0	0	0	0
1498	0	0	0	0	0	0	0	0	0	0	0	0	0	0	0
1499	0	0	0	0	0	0	0	0	0	0	0	0	0	0	0
1500	0	0	0	0	0	0	0	0	0	0	0	0	0	0	0
1501	0	0	0	0	0	0	0	0	0	0	0	0	0	0	0
1502	0	0	0	0	0	0	0	0	0	0	0	0	0	0	0
1503	0	0	0	0	0	0	0	0	0	0	0	0	0	0	0
1504	0	0	0	0	0	0	0	0	0	0	0	0	0	0	0
1505	0	0	0	0	0	0	0	0	0	0	0	0	0	0	0
1506	0	0	0	0	0	0	0	0	0	0	0	0	0	0	0
1507	0	0	0	0	0	0	0	0	0	0	0	0	0	0	0
1508	0	0	0	0	0	0	0	0	0	0	0	0	0	0	0
1509	0	0	0	0	0	0	0	0	0	0	0	0	0	0	0
1510	0	0	0	0	0	0	0	0	0	0	0	0	0	0	0
1511	0	0	0	0	0	0	0	0	0	0	0	0	0	0	0
1512	0	0	0	0	0	0	0	0	0	0	0	0	0	0	0
1513	0	0	0	0	0	0	0	0	0	0	0	0	0	0	0
1514	0	0	0	0	0	0	0	0	0	0	0	0	0	0	0
1515	0	0	0	0	0	0	0	0	0	0	0	0	0	0	0
1516	0	0	0	0	0	0	0	0	0	0	0	0	0	0	0
1517	0	0	0	0	0	0	0	0	0	0	0	0	0	0	0
1518	0	0	0	0	0	0	0	0	0	0	0	0	0	0	0
1519	0	0	0	0	0	0	0	0	0	0	0	0	0	0	0
1520	0	0	0	0	0	0	0	0	0	0	0	0	0	0	0
1521	0	0	0	0	0	0	0	0	0	0	0	0	0	0	0
1522	0	0	0	0	0	0	0	0	0	0	0	0	0	0	0
1523	0	0	0	0	0	0	0	0	0	0	0	0	0	0	0
1524	0	0	0	0	0	0	0	0	0	0	0	0	0	0	0
1525	0	0	0	0	0	0	0	0	0	0	0	0	0	0	0
1526	0	0	0	0	0	0	0	0	0	0	0	0	0	0	0
1527	0	0	0	0	0	0	0	0	0	0	0	0	0	0	0
1528	0	0	0	0	0	0	0	0	0	0	0	0	0	0	0
1529	0	0	0	0	0	0	0	0	0	0	0	0	0	0	0
1530	0	0	0	0	0	0	0	0	0	0	0	0	0	0	0
1531	0	0	0	0	0	0	0	0	0	0	0	0	0	0	0
1532	0	0	0	0	0	0	0	0	0	0	0	0	0	0	0
1533	0	0	0	0	0	0	0	0	0	0	0	0	0	0	0
1534	0	0	0	0	0	0	0	0	0	0	0	0	0	0	0
1535	0	0	0	0	0	0	0	0	0	0	0	0	0	0	0
1536	0	0	0	0	0	0	0	0	0	0	0	0	0	0	0
1537	0	0	0	0	0	0	0	0	0	0	0	0	0	0	0
1538	0	0	0	0	0	0	0	0	0	0	0	0	0	0	0
1539	0	0	0	0	0	0	0	0	0	0	0	0	0	0	0
1540	0	0	0	0	0	0	0	0	0	0	0	0	0	0	0
1541	0	0	0	0	0	0	0	0	0	0	0	0	0	0	0
1542	0	0	0	0	0	0	0	0	0	0	0	0	0	0	0
1543	0	0	0	0	0	0	0	0	0	0	0	0	0	0	0
1544	0	0	0	0	0	0	0	0	0	0	0	0	0	0	0
1545	0	0	0	0	0	0	0	0	0	0	0	0	0	0	0
1546	0	0	0	0	0	0	0	0	0	0	0	0	0	0	0
1547	0	0	0	0	0	0	0	0	0	0	0	0	0	0	0
1548	0	0	0	0	0	0	0	0	0	0	0	0	0	0	0
1549	0	0	0	0	0	0	0	0	0	0	0	0	0	0	0
1550	0	0	0	0	0	0	0	0	0	0	0	0	0	0	0
1551	0	0	0	0	0	0	0	0	0	0	0	0	0	0	0
1552	0	0	0	0	0	0	0	0	0	0	0	0	0	0	0
1553	0	0	0	0	0	0	0	0	0	0	0	0	0	0	0
1554	0	0	0	0	0	0	0	0	0	0	0	0	0	0	0
1555	0	0	0	0	0	0	0	0	0	0	0	0	0	0	0
1556	0	0	0	0	0	0	0	0	0	0	0	0	0	0	0
1557	0	0	0	0	0	0	0	0	0	0	0	0	0	0	0
1558	0	0	0	0	0	0	0	0	0	0	0	0	0	0	0
1559	0	0	0	0	0	0	0	0	0	0	0	0	0	0	0
1560	0	0	0	0	0	0	0	0	0	0	0	0	0	0	0
1561	0	0	0	0	0	0	0	0	0	0	0	0	0	0	0
1562	0	0	0	0	0	0	0	0	0	0	0	0	0	0	0
1563	0	0	0	0	0	0	0	0	0	0	0	0	0	0	0
1564	0	0	0	0	0	0	0	0	0	0	0	0	0	0	0
1565	0	0	0	0	0	0	0	0	0	0	0	0	0	0	0
1566	0	0	0	0	0	0	0	0	0	0	0	0	0	0	0
1567	0	0	0	0	0	0	0	0	0	0	0	0	0	0	0
1568	0	0	0	0	0	0	0	0	0	0	0	0	0	0	0
1569	0	0	0	0	0	0	0	0	0	0	0	0	0	0	0
1570	0	0	0	0	0	0	0	0	0	0	0	0	0	0	0
1571	0	0	0	0	0	0	0	0	0	0	0	0	0	0	0
1572	0	0	0	0	0	0	0	0	0	0	0	0	0	0	0
1573	0	0	0	0	0	0	0	0	0	0	0	0	0	0	0
1574	0	0	0	0	0	0	0	0	0	0	0	0	0	0	0
1575	0	0	0	0	0	0	0	0	0	0	0	0	0	0	0
1576	0	0	0	0	0	0	0	0	0	0	0	0	0	0	0
1577	0	0	0	0	0	0	0	0	0	0	0	0	0	0	0
1578	0	0	0	0	0	0	0	0	0	0	0	0	0	0	0
1579	0	0	0	0	0	0	0	0	0	0	0	0	0	0	0
1580	0	0	0	0	0	0	0	0	0	0	0	0	0	0	0
1581	0	0	0	0	0	0	0	0	0	0	0	0	0	0	0
1582	0	0	0	0	0	0	0	0	0	0	0	0	0	0	0
1583	0	0	0	0	0	0	0	0	0	0	0	0	0	0	0
1584	0	0	0	0	0	0	0	0	0	0	0	0	0	0	0
1585	0	0	0	0	0	0	0	0	0	0	0	0	0	0	0
1586	0	0	0	0	0	0	0	0	0	0	0	0	0	0	0
1587	0	0	0	0	0	0	0	0	0	0	0	0	0	0	0
1588	0	0	0	0	0	0	0	0	0	0	0	0	0	0	0
1589	0	0	0	0	0	0	0	0	0	0	0	0	0	0	0
1590	0	0	0	0	0	0	0	0	0	0	0	0	0	0	0
1591	0	0	0	0	0	0	0	0	0	0	0	0	0	0	0
1592	0	0	0	0	0	0	0	0	0	0	0	0	0	0	0
1593	0	0	0	0	0	0	0	0	0	0	0	0	0	0	0
1594	0	0	0	0	0	0	0	0	0	0	0	0	0	0	0
1595	0	0	0	0	0	0	0	0	0	0	0	0	0	0	0
1596	0	0	0	0	0	0	0	0	0	0	0	0	0	0	0
1597	0	0	0	0	0	0	0	0	0	0	0	0	0	0	0
1598	0	0	0	0	0	0	0	0	0	0	0	0	0	0	0
1599	0	0	0	0	0	0	0	0	0	0	0	0	0	0	0
1600	0	0	0	0	0	0	0	0	0	0	0	0	0	0	0
1601	0	0	0	0	0	0	0	0	0	0	0	0	0	0	0
1602	0	0	0	0	0	0	0	0	0	0	0	0	0	0	0
1603	0	0	0	0	0	0	0	0	0	0	0	0	0	0	0
1604	0	0	0	0	0	0	0	0	0	0	0	0	0	0	0
1605	0	0	0	0	0	0	0	0	0	0	0	0	0	0	0
1606	0	0	0	0	0	0	0	0	0	0	0	0	0	0	0
1607	0	0	0	0	0	0	0	0	0	0	0	0	0	0	0
1608	0	0	0	0	0	0	0	0	0	0	0	0	0	0	0
1609	0	0	0	0	0	0	0	0	0	0	0	0	0	0	0
1610	0	0	0	0	0	0	0	0	0	0	0	0	0	0	0
1611	0	0	0	0	0	0	0	0	0	0	0	0	0	0	0
1612	0	0	0	0	0	0	0	0	0	0	0	0	0	0	0
1613	0	0	0	0	0	0	0	0	0	0	0	0	0	0	0
1614	0	0	0	0	0	0	0	0	0	0	0	0	0	0	0
1615	0	0	0	0	0	0	0	0	0	0	0	0	0	0	0
1616	0	0	0	0	0	0	0	0	0	0	0	0	0	0	0
1617	0	0	0	0	0	0	0	0	0	0	0	0	0	0	0
1618	0	0	0	0	0	0	0	0	0	0	0	0	0	0	0
1619	0	0	0	0	0	0	0	0	0	0	0	0	0	0	0
1620	0	0	0	0	0	0	0	0	0	0	0	0	0	0	0
1621	0	0	0	0	0	0	0	0	0	0	0	0	0	0	0
1622	0	0	0	0	0	0	0	0	0	0	0	0	0	0	0
1623	0	0	0	0	0	0	0	0	0	0	0	0	0	0	0
1624	0	0	0	0	0	0	0	0	0	0	0	0	0	0	0
1625	0	0	0	0	0	0	0	0	0	0	0	0	0	0	0
1626	0	0	0	0	0	0	0	0	0	0	0	0	0	0	0
1627	0	0	0	0	0	0	0	0	0	0	0	0	0	0	0
1628	0	0	0	0	0	0	0	0	0	0	0	0	0	0	0
1629	0	0	0	0	0	0	0	0	0	0	0	0	0	0	0
1630	0	0	0	0	0	0	0	0	0	0	0	0	0	0	0
1631	0	0	0	0	0	0	0	0	0	0	0	0	0	0	0
1632	0	0	0	0	0	0	0	0	0	0	0	0	0	0	0
1633	0	0	0	0	0	0	0	0	0	0	0	0	0	0	0
1634	0	0	0	0	0	0	0	0	0	0	0	0	0	0	0
1635	0	0	0	0	0	0	0	0	0	0	0	0	0	0	0
1636	0	0	0	0	0	0	0	0	0	0	0	0	0	0	0
1637	0	0	0	0	0	0	0	0	0	0	0	0	0	0	0
1638	0	0	0	0	0	0	0	0	0	0	0	0	0	0	0
1639	0	0	0	0	0	0	0	0	0	0	0	0	0	0	0
1640	0	0	0	0	0	0	0	0	0	0	0	0	0	0	0
1641	0	0	0	0	0	0	0	0	0	0	0	0	0	0	0
1642	0	0	0	0	0	0	0	0	0	0	0	0	0	0	0
1643	0	0	0	0	0	0	0	0	0	0	0	0	0	0	0
1644	0	0	0	0	0	0	0	0	0	0	0	0	0	0	0
1645	0	0	0	0	0	0	0	0	0	0	0	0	0	0	0
1646	0	0	0	0	0	0	0	0	0	0	0	0	0	0	0
1647	0	0	0	0	0	0	0	0	0	0	0	0	0	0	0
1648	0	0	0	0	0	0	0	0	0	0	0	0	0	0	0
1649	0	0	0	0	0	0	0	0	0	0	0	0	0	0	0
1650	0	0	0	0	0	0	0	0	0	0	0	0	0	0	0
1651	0	0	0	0	0	0	0	0	0	0	0	0	0	0	0
1652	0	0	0	0	0	0	0	0	0	0	0	0	0	0	0
1653	0	0	0	0	0	0	0	0	0	0	0	0	0	0	0
1654	0	0	0	0	0	0	0	0	0	0	0	0	0	0	0
1655	0	0	0	0	0	0	0	0	0	0	0	0	0	0	0
1656	0	0	0	0	0	0	0	0	0	0	0	0	0	0	0
1657	0	0	0	0	0	0	0	0	0	0	0	0	0	0	0
1658	0	0	0	0	0	0	0	0	0	0	0	0	0	0	0
1659	0	0	0	0	0	0	0	0	0	0	0	0	0	0	0
1660	0	0	0	0	0	0	0	0	0	0	0	0	0	0	0
1661	0	0	0	0	0	0	0	0	0	0	0	0	0	0	0
1662	0	0	0	0	0	0	0	0	0	0	0	0	0	0	0
1663	0	0	0	0	0	0	0	0	0	0	0	0	0	0	0
1664	0	0	0	0	0	0	0	0	0	0	0	0	0	0	0
1665	0	0	0	0	0	0	0	0	0	0	0	0	0	0	0
1666	0	0	0	0	0	0	0	0	0	0	0	0	0	0	0
1667	0	0	0	0	0	0	0	0	0	0	0	0	0	0	0
1668	0	0	0	0	0	0	0	0	0	0	0	0	0	0	0
1669	0	0	0	0	0	0	0	0	0	0	0	0	0	0	0
1670	0	0	0	0	0	0	0	0	0	0	0	0	0	0	0
1671	0	0	0	0	0	0	0	0	0	0	0	0	0	0	0
1672	0	0	0	0	0	0	0	0	0	0	0	0	0	0	0
1673	0	0	0	0	0	0	0	0	0	0	0	0	0	0	0
1674	0	0	0	0	0	0	0	0	0	0	0	0	0	0	0
1675	0	0	0	0	0	0	0	0	0	0	0	0	0	0	0
1676	0	0	0	0	0	0	0	0	0	0	0	0	0	0	0
1677	0	0	0	0	0	0	0	0	0	0	0	0	0	0	0
1678	0	0	0	0	0	0	0	0	0	0	0	0	0	0	0
1679	0	0	0	0	0	0	0	0	0	0	0	0	0	0	0
1680	0	0	0	0	0	0	0	0	0	0	0	0	0	0	0
1681	0	0	0	0	0	0	0	0	0	0	0	0	0	0	0
1682	0	0	0	0	0	0	0	0	0	0	0	0	0	0	0
1683	0	0	0	0	0	0	0	0	0	0	0	0	0	0	0
1684	0	0	0	0	0	0	0	0	0	0	0	0	0	0	0
1685	0	0	0	0	0	0	0	0	0	0	0	0	0	0	0
1686	0	0	0	0	0	0	0	0	0	0	0	0	0	0	0
1687	0	0	0	0	0	0	0	0	0	0	0	0	0	0	0
1688	0	0	0	0	0	0	0	0	0	0	0	0	0	0	0
1689	0	0	0	0	0	0	0	0	0	0	0	0	0	0	0
1690	0	0	0	0	0	0	0	0	0	0	0	0	0	0	0
1691	0	0	0	0	0	0	0	0	0	0	0	0	0	0	0

## Sheet: CaLCuV-Chl BPO-17
position	20nt_fwd	21nt_fwd	22nt_fwd	23nt_fwd	24nt_fwd	25nt_fwd	20nt_rev	21nt_rev	22nt_rev	23nt_rev	24nt_rev	25nt_rev	total_forward	total_reverse	total reads
1	0	1	0	0	0	0	1	3	0	0	0	0	1	4	5
2	0	1	0	0	0	0	3	2	0	0	1	0	1	6	7
3	1	0	0	0	0	0	0	1	2	0	0	0	1	3	4
4	0	0	0	0	0	0	0	2	0	0	0	0	0	2	2
5	0	0	0	0	0	0	0	3	0	0	0	0	0	3	3
6	0	0	0	0	0	0	0	0	0	0	0	0	0	0	0
7	0	0	0	0	1	0	0	0	0	0	0	0	1	0	1
8	0	0	0	2	6	0	0	0	0	0	0	0	8	0	8
9	0	0	16	0	2	0	0	0	0	0	0	0	18	0	18
10	0	42	16	0	0	0	0	0	0	0	0	0	58	0	58
11	3	20	0	0	1	0	0	0	0	0	0	0	24	0	24
12	4	18	2	0	0	0	1	0	1	0	3	0	24	5	29
13	1	12	9	0	11	0	0	0	0	0	0	0	33	0	33
14	0	2	3	2	14	0	0	0	0	0	0	0	21	0	21
15	2	14	9	0	19	0	0	0	0	0	0	0	44	0	44
16	0	15	2	5	75	0	0	0	0	0	0	0	97	0	97
17	0	0	12	7	57	0	0	0	0	0	0	0	76	0	76
18	0	8	3	4	8	0	0	1	0	0	0	0	24	1	24
19	0	1	0	0	5	0	0	0	0	0	0	0	6	0	6
20	0	0	1	0	0	0	0	1	0	0	0	0	1	1	2
21	0	0	0	1	0	0	0	0	0	0	0	0	1	0	1
22	0	20	1	8	1	0	0	1	0	0	1	0	30	2	32
23	1	11	18	0	10	0	0	0	0	0	0	0	40	0	40
24	0	17	6	1	20	0	0	0	0	0	0	0	44	0	44
25	0	7	0	2	0	0	0	0	0	0	0	0	9	0	9
26	0	0	0	0	1	0	1	0	1	0	1	0	1	3	4
27	0	0	0	0	0	0	0	0	0	0	0	0	0	0	0
28	0	0	0	0	0	0	0	0	0	0	-1	0	0	-1	1
29	0	0	0	0	0	1	0	0	0	0	0	0	1	0	1
30	0	0	0	0	65	0	0	0	0	0	-2	0	65	-2	67
31	0	0	0	4	4	0	0	0	0	0	0	0	8	0	8
32	0	0	16	0	3	0	0	0	0	-1	-2	0	19	-3	22
33	0	38	3	0	9	0	0	0	0	0	0	0	50	0	50
34	3	1	0	1	7	0	0	0	0	0	0	0	12	0	12
35	0	0	4	1	5	0	0	0	0	0	-1	0	10	-1	11
36	0	11	1	0	1	0	0	0	0	0	0	0	13	0	13
37	0	8	0	0	21	0	0	0	0	0	-1	0	29	-1	30
38	0	1	1	1	268	0	0	-2	0	0	-2	0	271	-4	275
39	0	1	8	15	62	0	0	0	0	0	0	0	86	0	86
40	0	18	61	8	99	0	0	0	0	0	0	0	186	0	186
41	0	179	18	24	55	0	0	0	0	0	0	0	276	0	276
42	5	63	94	5	7	0	0	0	0	0	0	0	174	0	174
43	2	69	12	0	79	0	0	-1	0	0	0	0	162	-1	163
44	12	44	2	3	43	0	0	0	0	0	0	0	104	0	104
45	2	18	48	2	26	0	0	0	0	0	0	0	96	0	96
46	0	27	19	2	16	0	0	0	0	0	-2	0	64	-2	66
47	0	66	6	0	43	0	0	0	0	0	0	0	115	0	115
48	1	16	8	5	31	0	0	0	0	0	0	0	61	0	61
49	1	3	16	2	4	0	0	0	0	0	0	0	26	0	26
50	0	3	3	0	2	0	0	0	0	0	0	0	8	0	8
51	0	2	0	0	14	0	0	0	0	0	0	0	16	0	16
52	0	0	2	5	105	0	-3	-21	-10	-1	-3	0	112	-38	150
53	1	4	20	23	3	0	0	-3	0	0	0	0	51	-3	54
54	0	87	10	0	11	0	0	-2	-3	0	0	0	108	-5	113
55	2	10	6	1	36	2	0	-2	0	0	0	0	57	-2	59
56	1	10	3	1	163	0	0	0	-1	0	0	0	178	-1	179
57	1	1	3	11	3	0	-1	-3	0	0	-5	0	19	-9	28
58	0	2	42	1	4	0	0	-1	0	0	-2	0	49	-3	52
59	0	28	0	2	31	2	0	0	0	0	0	0	63	0	63
60	1	0	0	2	1	0	0	-1	0	0	0	0	4	-1	5
61	1	0	0	3	1	0	0	0	0	0	0	0	5	0	5
62	0	0	0	0	0	0	0	0	0	0	0	0	0	0	0
63	0	0	1	0	0	0	0	0	0	0	0	0	1	0	1
64	0	0	0	0	3	0	0	0	0	-2	-6	0	3	-8	11
65	0	3	0	7	0	0	0	-2	-1	0	-5	0	10	-8	18
66	5	3	4	0	0	0	-1	-4	-13	-3	-31	0	12	-52	64
67	1	0	0	0	0	0	0	-3	-1	0	-8	0	1	-12	13
68	1	0	0	0	0	0	-3	-6	-13	0	-9	0	1	-31	32
69	0	0	0	0	0	0	0	-40	-37	-3	-13	-5	0	-98	98
70	0	0	0	0	1	0	0	-12	-1	0	-1	0	1	-14	15
71	0	0	0	0	0	0	0	-1	0	-1	-12	0	0	-14	14
72	0	0	0	0	0	0	0	-1	0	0	-1	0	0	-2	2
73	0	0	0	0	0	0	0	-3	-6	-1	-13	0	0	-23	23
74	0	0	0	0	0	0	0	-1	-1	0	-6	0	0	-8	8
75	0	0	0	0	1	0	0	-3	0	0	-1	0	1	-4	5
76	0	0	0	0	2	0	0	-1	0	-1	-1	0	2	-3	5
77	0	0	0	1	0	0	0	0	0	0	-1	0	1	-1	2
78	0	0	0	0	0	0	0	-4	-1	0	-4	0	0	-9	9
79	0	2	0	0	0	0	0	0	0	-1	-2	0	2	-3	5
80	0	0	1	0	0	0	0	-7	-4	0	-13	0	1	-24	25
81	0	0	0	0	0	0	-1	-21	-9	0	-10	0	0	-41	41
82	0	0	0	0	0	0	0	-1	0	-1	0	0	0	-2	2
83	0	0	1	0	5	0	0	0	0	0	-1	0	6	-1	7
84	0	0	0	0	0	0	0	0	-1	0	0	0	0	-1	1
85	0	0	0	0	0	0	0	0	0	0	0	0	0	0	0
86	0	0	0	0	0	0	0	0	0	0	0	0	0	0	0
87	0	0	0	0	0	0	0	0	0	0	0	0	0	0	0
88	0	0	0	0	0	0	0	0	0	0	0	0	0	0	0
89	0	0	0	0	19	0	0	0	0	0	0	0	19	0	19
90	0	0	0	1	3	0	0	0	0	0	0	0	4	0	4
91	0	1	4	0	3	0	0	-6	-3	0	-7	0	8	-16	24
92	0	3	1	0	0	0	0	0	0	0	0	0	4	0	4
93	0	2	0	0	3	0	0	0	0	0	0	0	5	0	5
94	0	3	1	0	3	0	0	0	0	0	0	0	7	0	7
95	0	0	0	1	1	0	0	0	0	0	0	0	2	0	2
96	0	2	0	3	0	0	0	0	0	0	0	0	5	0	5
97	0	1	0	0	0	0	-1	-5	0	-1	-3	0	1	-10	11
98	0	1	0	0	0	0	0	0	0	0	0	0	1	0	1
99	0	0	0	0	0	0	0	-2	0	-1	0	0	0	-3	3
100	0	0	0	1	0	0	0	-1	0	0	-2	0	1	-3	4
101	0	0	0	0	0	0	0	0	0	0	0	0	0	0	0
102	0	0	1	0	0	0	0	-10	-2	-2	-10	0	1	-24	25
103	0	0	0	0	0	0	0	-9	-1	-2	-23	0	0	-35	35
104	0	0	0	0	0	0	0	-31	-29	-3	-73	0	0	-136	136
105	0	0	0	0	0	0	-1	-2	-2	-1	-45	0	0	-51	51
106	0	0	0	0	0	0	0	-13	-3	-4	-24	0	0	-44	44
107	0	0	0	0	0	0	0	-6	-4	-1	-21	0	0	-32	32
108	0	0	0	0	1	0	0	-6	-1	0	-23	0	1	-30	31
109	0	0	0	0	0	0	0	-1	0	-1	0	0	0	-2	2
110	0	0	0	0	1	0	-1	-2	-8	-1	0	0	1	-12	13
111	0	0	0	0	0	0	0	-10	-2	0	-4	-1	0	-17	17
112	0	0	0	0	0	0	0	-3	-1	-1	-4	0	0	-9	9
113	0	0	0	0	1	0	0	0	-7	-16	-13	0	1	-36	37
114	1	2	0	0	1	0	0	-1	0	0	-1	0	4	-2	6
115	0	0	1	0	2	0	0	-1	0	0	-2	0	3	-3	6
116	0	0	0	0	4	0	0	0	0	0	-12	0	4	-12	16
117	0	0	2	0	0	0	0	0	0	0	0	0	2	0	2
118	0	5	2	0	23	0	0	0	0	-1	-1	0	30	-2	32
119	0	10	1	0	2	0	0	0	0	0	0	0	13	0	13
120	0	3	3	1	2	0	0	-1	0	0	-2	0	9	-3	12
121	0	5	1	0	5	0	0	-1	0	0	0	0	11	-1	12
122	0	1	0	0	0	0	0	-3	0	-1	-1	0	1	-5	6
123	0	0	1	0	4	0	0	0	0	0	0	0	5	0	5
124	0	0	0	0	9	0	0	-1	0	0	0	0	9	-1	10
125	0	0	1	0	0	0	0	0	-1	-1	-3	0	1	-5	6
126	0	1	0	0	0	0	0	0	0	0	0	0	1	0	1
127	0	1	0	0	9	0	0	-1	0	0	0	0	10	-1	11
128	0	0	0	0	1	0	0	-1	0	0	0	0	1	-1	2
129	0	1	1	0	0	0	0	0	0	0	0	0	2	0	2
130	0	1	0	0	0	0	0	0	0	0	0	0	1	0	1
131	1	0	0	0	0	0	0	0	0	0	0	0	1	0	1
132	0	0	0	0	0	0	0	0	0	0	0	0	0	0	0
133	0	0	0	0	0	0	0	0	0	0	-5	0	0	-5	5
134	0	0	0	0	0	0	0	0	0	0	0	0	0	0	0
135	0	0	0	0	1	0	0	0	0	0	0	0	1	0	1
136	0	0	0	0	5	0	0	0	0	0	0	0	5	0	5
137	0	0	0	0	6	0	0	0	0	0	0	0	6	0	6
138	0	0	1	3	6	0	0	-1	0	0	0	0	10	-1	11
139	0	7	1	0	3	0	0	0	0	0	0	0	11	0	11
140	3	10	3	0	7	0	0	0	0	0	0	0	23	0	23
141	21	656	414	48	384	0	0	0	0	0	-1	0	1523	-1	1524
142	0	0	0	0	3	0	0	-1	0	0	-1	0	3	-2	5
143	1	2	1	1	0	0	0	0	0	0	0	0	5	0	5
144	0	3	0	0	1	0	0	-1	-1	-1	-20	0	4	-23	27
145	0	1	2	0	5	0	0	0	0	0	0	0	8	0	8
146	0	0	0	0	0	0	0	0	0	0	-2	0	0	-2	2
147	0	1	0	0	0	0	0	0	0	0	-1	0	1	-1	2
148	0	0	0	0	0	0	0	0	0	0	0	0	0	0	0
149	0	0	0	0	0	0	0	0	0	0	-2	0	0	-2	2
150	0	0	0	0	0	0	0	0	0	0	0	0	0	0	0
151	0	0	0	0	0	0	0	0	0	0	0	0	0	0	0
152	0	0	0	0	0	0	0	0	0	0	-1	0	0	-1	1
153	0	0	0	0	0	0	0	0	0	0	0	0	0	0	0
154	0	0	0	0	0	0	0	0	0	0	0	0	0	0	0
155	0	0	0	0	0	0	0	0	0	0	0	0	0	0	0
156	0	0	0	0	0	0	0	0	0	0	0	0	0	0	0
157	0	0	0	0	0	0	0	0	0	0	0	0	0	0	0
158	0	0	0	0	0	0	0	0	0	0	-1	0	0	-1	1
159	0	0	0	0	0	0	0	-7	-2	-1	-1	0	0	-11	11
160	0	0	0	0	0	0	0	-8	-2	0	-2	-1	0	-13	13
161	0	0	0	1	0	0	-1	-2	-3	-1	-7	0	1	-14	15
162	0	0	0	0	0	0	-3	-3	-1	0	0	0	0	-7	7
163	0	0	0	0	0	0	0	0	0	0	0	0	0	0	0
164	0	0	0	0	0	0	0	0	0	0	0	0	0	0	0
165	0	0	1	0	1	0	0	0	-1	0	0	0	2	-1	3
166	0	0	0	0	0	0	0	-3	0	0	0	0	0	-3	3
167	0	2	2	0	1	0	0	0	0	0	0	0	5	0	5
168	0	3	1	0	0	0	0	0	0	0	-1	0	4	-1	5
169	0	3	0	0	1	0	0	0	0	0	0	0	4	0	4
170	1	1	0	0	0	0	0	0	0	0	0	0	2	0	2
171	0	0	1	0	0	0	0	0	0	0	0	0	1	0	1
172	0	1	0	0	0	0	0	0	0	0	0	0	1	0	1
173	0	0	0	0	0	0	0	0	0	0	0	0	0	0	0
174	0	1	0	0	0	0	0	0	0	0	0	0	1	0	1
175	0	0	0	0	0	0	0	0	0	0	0	0	0	0	0
176	0	0	0	0	1	0	0	0	0	0	0	0	1	0	1
177	0	0	0	0	2	0	0	0	0	0	0	0	2	0	2
178	0	0	0	0	0	0	0	0	0	0	-1	0	0	-1	1
179	0	0	0	1	1	0	0	-1	-1	-2	-17	-1	2	-22	24
180	0	0	0	0	7	0	0	-8	-9	0	-10	0	7	-27	34
181	0	0	1	1	1	0	0	-1	-1	-2	-5	0	3	-9	12
182	0	0	0	0	2	0	-1	-2	-1	0	-3	0	2	-7	9
183	0	2	2	0	3	0	0	-6	-1	-1	-95	0	7	-103	110
184	0	9	1	0	2	0	0	-2	-1	-2	-3	0	12	-8	20
185	0	3	5	0	1	0	0	-4	-6	0	-1	0	9	-11	20
186	0	0	0	0	1	0	0	-23	-2	0	-5	0	1	-30	31
187	0	0	0	0	3	0	-10	-63	-7	-1	-6	-1	3	-88	91
188	0	2	5	0	11	0	-9	-136	-216	-4	-26	-1	18	-392	410
189	0	21	4	2	0	0	0	-2	0	0	-8	0	27	-10	37
190	2	4	2	0	3	0	0	-2	-9	-1	-25	0	11	-37	48
191	0	4	0	1	49	0	0	0	0	0	-1	0	54	-1	55
192	1	0	10	2	60	0	0	-2	-1	0	0	0	73	-3	76
193	0	18	6	3	2	0	0	0	0	0	0	0	29	0	29
194	1	10	11	1	10	0	0	-1	0	0	0	0	33	-1	34
195	1	38	2	2	6	0	0	-1	0	0	0	0	49	-1	50
196	1	15	12	0	3	0	0	0	0	-1	0	0	31	-1	32
197	0	36	8	1	1	0	0	0	0	0	0	0	46	0	46
198	0	5	1	0	13	0	0	0	-2	0	-1	0	19	-3	22
199	0	2	0	1	9	0	0	-2	0	0	0	0	12	-2	14
200	0	0	4	4	0	0	0	0	0	0	0	0	8	0	8
201	0	1	2	0	0	0	0	-1	0	0	0	0	3	-1	4
202	2	8	3	0	2	0	0	0	0	0	0	0	15	0	15
203	1	4	0	2	0	0	0	0	0	0	0	0	7	0	7
204	0	0	2	0	0	0	0	0	0	0	0	0	2	0	2
205	0	1	0	0	0	0	0	0	0	0	0	0	1	0	1
206	0	0	0	0	0	0	0	0	0	0	0	0	0	0	0
207	0	0	0	0	0	0	0	0	0	0	0	0	0	0	0
208	0	0	0	0	1	0	0	0	0	0	0	0	1	0	1
209	0	0	0	0	0	0	0	-1	-2	0	0	0	0	-3	3
210	0	0	0	1	0	0	0	0	0	0	-1	0	1	-1	2
211	0	0	0	0	0	0	0	0	-1	0	0	0	0	-1	1
212	0	3	1	0	1	0	0	-1	0	-1	0	0	5	-2	7
213	0	0	1	2	0	0	0	-1	0	0	-1	0	3	-2	5
214	0	2	2	0	4	0	0	-1	-1	0	0	0	8	-2	10
215	1	0	0	8	0	0	0	-3	-1	-5	-415	0	9	-424	433
216	0	0	3	0	35	4	0	-2	-6	-13	-4	0	42	-25	67
217	1	9	2	8	293	0	-1	-157	-1773	-6	-38	0	313	-1975	2288
218	0	2	19	62	5	0	-4	-1574	0	0	-9	0	88	-1587	1675
219	0	5	52	0	1	0	0	0	0	0	0	0	58	0	58
220	0	8	0	0	38	0	0	-3	-1	-2	-7	0	46	-13	59
221	11	2	1	2	5	0	0	0	-3	0	-105	-1	21	-109	130
222	0	0	7	11	0	0	0	-3	-3	0	-11	0	18	-17	35
223	0	10	7	0	2	0	0	0	0	-2	-15	0	19	-17	36
224	1	12	0	0	10	0	0	0	-6	0	-6	0	23	-12	35
225	1	0	0	0	0	0	0	-6	0	-3	-2	0	1	-11	12
226	0	1	1	0	8	0	-1	0	-1	-1	-5	0	10	-8	18
227	0	4	1	0	43	0	-2	-38	-4	-3	-5	0	48	-52	100
228	0	1	1	2	0	0	0	-1	-2	-1	-1	-1	4	-6	10
229	0	0	1	0	0	0	0	-11	0	0	-1	0	1	-12	13
230	0	6	3	1	26	0	-2	-21	-4	-7	-8	0	36	-42	78
231	0	0	0	0	0	0	-1	-4	-3	0	-1	0	0	-9	9
232	0	0	0	0	0	0	-1	-6	-1	-1	0	0	0	-9	9
233	0	2	0	0	0	0	-1	-3	0	0	0	0	2	-4	6
234	0	1	0	0	1	0	0	0	-3	0	-2	0	2	-5	7
235	1	1	0	1	2	0	0	0	0	0	-1	0	5	-1	6
236	0	2	1	0	1	0	0	0	-1	-1	0	0	4	-2	6
237	0	2	0	0	0	0	0	0	0	-1	-13	0	2	-14	16
238	0	0	0	1	3	0	0	0	0	-1	-36	0	4	-37	41
239	0	1	0	0	1	0	0	-5	-15	-20	-310	0	2	-350	352
240	0	0	0	0	2	0	-1	-2	-2	0	-3	0	2	-8	10
241	0	5	3	0	1	0	-1	-9	-3	-1	-6	0	9	-20	29
242	0	2	0	1	0	0	-1	-8	-3	-1	-8	0	3	-21	24
243	0	0	1	0	1	0	-2	-16	-7	0	-21	0	2	-46	48
244	0	1	0	0	11	0	-1	-7	-8	-8	-10	0	12	-34	46
245	0	0	0	1	0	0	-1	-9	-3	0	-11	0	1	-24	25
246	0	0	5	0	0	0	0	-7	0	0	-11	0	5	-18	23
247	0	2	0	0	0	0	-1	-1	-5	-3	-3	0	2	-13	15
248	1	3	0	0	0	0	0	-7	-3	-1	-20	0	4	-31	35
249	0	0	0	0	0	0	-1	-13	-10	-1	-4	0	0	-29	29
250	0	0	0	1	1	0	0	-26	-8	0	-2	0	2	-36	38
251	0	0	0	0	0	0	0	-2	0	0	-8	0	0	-10	10
252	0	0	0	0	25	1	0	-4	-5	-2	-21	0	26	-32	58
253	0	0	0	3	61	0	0	-2	-1	-8	-20	0	64	-31	95
254	0	0	0	5	10	0	-1	-3	-3	0	0	0	15	-7	22
255	0	11	2	1	0	0	0	-1	0	0	0	0	14	-1	15
256	4	99	4	2	0	0	0	0	0	0	0	0	109	0	109
257	0	3	0	0	0	0	0	0	0	0	0	0	3	0	3
258	1	3	0	0	0	0	0	0	0	0	0	0	4	0	4
259	0	0	0	0	0	0	0	0	0	0	0	0	0	0	0
260	0	0	0	0	0	0	0	0	0	0	0	0	0	0	0
261	0	0	0	0	0	0	0	0	0	0	0	0	0	0	0
262	0	0	0	0	6	0	0	0	0	0	-1	0	6	-1	7
263	0	1	4	0	8	0	0	0	0	0	0	0	13	0	13
264	0	3	2	4	4	0	0	-1	-1	0	0	0	13	-2	15
265	0	0	0	0	4	0	0	-2	-2	-1	-5	0	4	-10	14
266	1	16	25	1	6	0	0	-1	-6	-2	-24	0	49	-33	82
267	0	0	2	0	2	0	0	0	0	0	0	0	4	0	4
268	0	4	15	0	11	0	0	0	0	0	-1	0	30	-1	31
269	0	5	0	0	4	0	0	0	0	0	-1	0	9	-1	10
270	1	4	2	0	1	0	0	-1	-1	0	0	0	8	-2	10
271	0	7	1	0	96	0	0	0	0	0	0	0	104	0	104
272	1	0	0	25	55	0	0	0	0	0	-1	0	81	-1	82
273	0	2	15	0	16	0	0	0	0	0	-1	0	33	-1	34
274	0	130	80	2	1	0	0	-3	-3	0	-3	0	213	-9	222
275	7	72	4	0	0	0	-2	-7	-1	-1	-9	0	83	-20	103
276	3	118	51	0	1	0	0	0	0	0	0	0	173	0	173
277	0	95	1	0	1	0	0	0	0	0	0	0	97	0	97
278	6	2	2	0	5	0	0	0	0	0	0	0	15	0	15
279	0	0	0	2	0	0	-1	-2	0	0	-4	0	2	-7	9
280	0	0	1	0	3	0	0	0	-1	0	-1	0	4	-2	6
281	0	0	0	2	0	0	0	0	0	0	0	0	2	0	2
282	1	0	0	0	0	0	0	0	0	0	0	0	1	0	1
283	0	1	0	0	3	0	0	0	-2	0	-3	0	4	-5	9
284	0	0	0	0	1	0	0	-1	0	0	0	0	1	-1	2
285	0	1	14	2	11	0	0	-1	-1	0	0	0	28	-2	30
286	0	0	2	2	14	0	0	0	-3	0	-1	0	18	-4	22
287	1	1	5	1	5	0	0	-3	0	0	-1	0	13	-4	17
288	1	8	4	4	2	0	0	0	-2	0	-1	0	19	-3	22
289	2	10	4	0	2	0	0	0	0	0	-1	0	18	-1	19
290	0	0	0	0	3	0	0	0	0	0	-4	0	3	-4	7
291	0	0	0	0	0	0	0	-1	0	-1	0	0	0	-2	2
292	0	2	5	1	1	0	0	0	0	0	0	0	9	0	9
293	2	1	0	2	6	0	0	-1	0	0	0	0	11	-1	12
294	0	3	1	3	12	0	-1	0	-1	0	0	0	19	-2	21
295	1	0	1	4	0	0	0	-3	-1	0	-24	0	6	-28	34
296	0	0	0	0	0	0	0	-4	-1	-3	-45	0	0	-53	53
297	0	0	0	0	0	0	0	0	-1	-2	0	0	0	-3	3
298	0	0	0	0	1	0	0	0	0	0	0	0	1	0	1
299	0	0	1	0	0	0	0	0	0	0	0	0	1	0	1
300	0	0	0	0	0	0	0	0	0	0	0	0	0	0	0
301	0	0	1	0	0	0	0	0	0	0	0	0	1	0	1
302	0	0	0	0	0	0	0	0	0	0	0	0	0	0	0
303	0	0	0	0	0	0	0	0	0	0	0	0	0	0	0
304	0	0	0	0	1	0	0	0	-1	0	0	0	1	-1	2
305	0	0	0	0	5	0	0	-1	0	0	-2	0	5	-3	8
306	0	0	1	0	0	0	0	-1	-1	0	0	0	1	-2	3
307	0	1	0	0	0	0	0	0	0	0	0	0	1	0	1
308	0	1	0	0	0	0	0	0	0	0	0	0	1	0	1
309	0	0	0	0	0	0	0	0	0	0	0	0	0	0	0
310	0	0	0	0	0	0	0	-5	-1	0	-1	0	0	-7	7
311	0	0	0	0	0	0	0	0	0	0	-1	0	0	-1	1
312	0	1	0	0	0	0	0	0	0	0	-24	0	1	-24	25
313	0	0	0	0	0	0	0	0	-1	-3	-1	0	0	-5	5
314	0	0	0	0	0	0	0	0	-2	0	-2	0	0	-4	4
315	0	1	1	1	0	0	0	-1	0	0	0	0	3	-1	4
316	0	2	1	0	0	0	0	0	0	-1	-1	0	3	-2	5
317	0	0	0	1	0	0	0	0	0	0	0	0	1	0	1
318	0	0	0	0	0	0	0	0	0	0	0	0	0	0	0
319	0	0	0	0	0	0	0	0	0	0	0	0	0	0	0
320	0	1	0	0	0	0	0	0	0	0	0	0	1	0	1
321	0	2	0	0	0	0	0	0	0	0	0	0	2	0	2
322	0	0	0	0	0	0	0	0	0	0	0	0	0	0	0
323	0	0	0	0	0	0	0	0	0	0	-1	0	0	-1	1
324	0	0	0	0	0	0	0	0	0	0	-1	0	0	-1	1
325	0	0	0	0	1	1	0	0	0	0	0	0	2	0	2
326	0	0	0	0	0	0	0	-4	-1	-1	0	0	0	-6	6
327	0	0	1	0	1	0	0	-1	0	-2	0	0	2	-3	5
328	0	9	2	0	1	0	0	0	0	0	0	0	12	0	12
329	3	8	5	0	7	0	0	0	0	0	0	0	23	0	23
330	0	14	3	3	0	0	0	0	0	0	0	0	20	0	20
331	10	47	15	5	43	4	0	0	0	0	0	-1	124	-1	125
332	1	7	0	0	22	0	0	-2	-2	-2	-2	0	30	-8	38
333	0	0	0	0	1	0	0	0	0	0	-1	0	1	-1	2
334	0	0	2	0	14	0	0	0	0	-1	0	0	16	-1	17
335	0	1	2	0	10	0	0	-2	-1	0	0	0	13	-3	16
336	2	12	14	44	30	0	0	0	0	-1	-3	0	102	-4	106
337	0	3	25	2	2	0	0	0	-1	0	0	0	32	-1	33
338	0	0	1	0	0	0	0	0	0	0	0	0	1	0	1
339	3	0	1	1	2	0	0	-1	0	0	-1	0	7	-2	9
340	5	83	6	4	64	0	0	0	-3	0	-3	0	162	-6	168
341	0	7	1	2	2	0	-2	-2	-1	0	-7	0	12	-12	24
342	3	2	1	3	1	0	-8	-6	-13	0	-13	-1	10	-41	51
343	1	0	0	1	5	0	0	0	0	0	-2	0	7	-2	9
344	1	0	0	0	1	0	0	-1	0	0	0	0	2	-1	3
345	0	0	1	0	0	0	0	-1	0	0	-2	0	1	-3	4
346	0	0	0	3	2	0	0	-1	-1	0	0	0	5	-2	7
347	0	0	0	0	0	0	0	-6	-1	0	-6	0	0	-13	13
348	0	4	0	0	1	0	0	-4	0	0	-1	0	5	-5	10
349	1	2	1	1	1	0	0	-3	-1	0	-19	0	6	-23	29
350	1	0	1	1	0	0	-3	-176	-16	-8	-41	0	3	-244	247
351	0	1	0	2	58	0	-1	-56	-63	-24	-127	0	61	-271	332
352	0	3	6	11	154	1	-1	-5	-1	-3	-2	-2	175	-14	189
353	1	15	15	11	12	0	-1	0	-10	-1	-13	0	54	-25	79
354	0	5	7	0	0	0	-1	-35	-27	-2	-21	0	12	-86	98
355	0	2	0	0	82	2	0	-7	-1	0	-9	0	86	-17	103
356	0	2	1	12	9	0	0	-4	0	-2	-2	0	24	-8	32
357	0	1	18	7	4	0	0	-1	-2	-1	-1	0	30	-5	35
358	0	0	1	0	2	0	-1	-192	-2	0	0	0	3	-195	198
359	0	2	0	0	2	0	-11	-11	-11	-6	-58	0	4	-97	101
360	3	3	2	0	0	0	-12	-4	-3	0	-31	0	8	-50	58
361	0	1	6	0	4	0	0	0	-1	0	-1	0	11	-2	13
362	0	3	0	1	2	0	0	-1	-2	0	-87	0	6	-90	96
363	0	1	4	0	2	0	0	-1	0	-20	0	0	7	-21	28
364	0	4	1	2	1	0	0	0	-10	0	0	0	8	-10	18
365	1	1	0	0	2	0	0	-24	0	0	0	0	4	-24	28
366	0	2	2	0	0	0	-2	-1	0	0	0	0	4	-3	7
367	1	2	0	0	1	0	0	-1	0	-14	-7	0	4	-22	26
368	1	1	0	0	0	0	0	-5	-6	-29	-239	-1	2	-280	282
369	0	0	1	0	29	0	0	-9	-9	-30	-75	-1	30	-124	154
370	0	0	0	0	30	0	-2	-33	-796	-19	-623	-1	30	-1474	1504
371	0	8	8	0	11	0	-52	-1364	-80	-31	-345	0	27	-1872	1899
372	0	3	10	0	32	0	-9	-101	-87	-9	-44	0	45	-250	295
373	0	11	0	3	20	0	-7	-76	-63	-4	-23	0	34	-173	207
374	3	22	15	5	18	1	-10	-129	-35	-12	-62	0	64	-248	312
375	0	9	6	1	35	2	-2	-10	-9	-2	-9	0	53	-32	85
376	0	38	8	2	116	1	-21	-93	-189	-22	-10	-1	165	-336	501
377	2	20	23	22	35	1	-38	-388	-124	-12	-559	0	103	-1121	1224
378	2	29	85	2	12	1	-7	-211	-92	-11	-34	0	131	-355	486
379	2	58	8	14	209	0	-3	-10	-36	-2	-4	0	291	-55	346
380	8	8	4	12	24	0	0	-5	0	0	0	0	56	-5	61
381	3	8	84	1	18	3	0	0	0	0	0	0	117	0	117
382	2	42	11	6	459	0	0	0	0	0	0	0	520	0	520
383	6	93	25	48	103	0	0	0	0	-1	-1	0	275	-2	277
384	0	1	59	6	2	0	0	-5	-3	-2	-3	0	68	-13	81
385	1	37	7	5	7	0	0	-12	0	0	-4	0	57	-16	73
386	6	8	0	4	7	0	-2	-4	0	-10	-661	-2	25	-679	704
387	2	3	2	0	5	0	-1	-13	-14	-17	-116	-1	12	-162	174
388	0	4	1	0	10	0	-1	-17	-46	-10	-33	-1	15	-108	123
389	0	0	0	1	0	0	-5	-125	-82	-10	-205	-1	1	-428	429
390	0	0	0	1	2	0	-9	-334	-89	-20	-222	0	3	-674	677
391	0	0	0	0	11	0	-1	-17	-17	-5	-27	0	11	-67	78
392	0	5	8	17	27	0	-2	-87	-187	-14	-51	0	57	-341	398
393	0	1	1	0	0	0	0	-53	-3	-4	-15	0	2	-75	77
394	0	5	0	1	40	2	-5	-36	-18	-1	-3	0	48	-63	111
395	0	2	0	2	0	0	-109	-1559	-439	-35	-84	0	4	-2226	2230
396	1	1	3	0	2	1	-6	-192	-8	-12	-17	0	8	-235	243
397	0	22	0	0	10	0	-1	0	-1	0	0	0	32	-2	34
398	0	0	0	1	2	0	-60	-318	-525	-12	-305	-7	3	-1227	1230
399	1	1	45	6	23	0	-20	-43	-11	-11	-145	0	76	-230	306
400	0	7	2	0	2	0	-4	-2	-3	-7	-25	0	11	-41	52
401	39	13	5	4	5	0	-7	-73	-242	-83	-781	-1	66	-1187	1253
402	0	4	0	0	0	0	-27	-533	-361	-58	-306	-3	4	-1288	1292
403	1	1	0	0	18	0	-16	-298	-319	-24	-84	0	20	-741	761
404	0	1	0	5	0	0	-45	-1610	-418	0	-23	-2	6	-2098	2104
405	0	2	15	0	0	0	-31	-265	-41	-6	-30	0	17	-373	390
406	0	24	3	0	16	0	-1	-13	-8	-2	-1	0	43	-25	68
407	0	1	0	0	0	0	0	-7	0	-1	0	0	1	-8	9
408	0	5	0	0	0	0	0	-4	-1	0	-1	0	5	-6	11
409	1	4	2	0	5	0	0	0	0	0	-1	0	12	-1	13
410	0	0	0	2	3	0	0	-1	0	0	0	0	5	-1	6
411	6	5	14	10	35	0	0	-13	0	-1	-19	0	70	-33	103
412	0	0	0	0	0	0	0	-2	0	-54	-152	-1	0	-209	209
413	0	0	0	0	2	0	-1	-3	-1	0	-12	0	2	-17	19
414	0	0	0	2	2	0	-13	-103	-233	-28	-326	-2	4	-705	709
415	0	0	0	0	4	1	-24	-107	-3	-10	-7	0	5	-151	156
416	0	65	0	3	2	0	-5	-99	-5	-3	-2	0	70	-114	184
417	1	5	11	0	0	1	-33	-776	-189	-110	-2	0	18	-1110	1128
418	1	75	38	0	15	0	-7	-76	-105	-4	-42	0	129	-234	363
419	5	11	0	2	2	0	-6	-237	-50	-2	-28	-1	20	-324	344
420	3	1	1	0	0	0	-12	-122	-102	-4	-29	-1	5	-270	275
421	1	4	1	0	4	0	-1	-66	-33	0	-8	0	10	-108	118
422	0	1	0	0	0	0	0	-1	0	0	-4	-2	1	-7	8
423	0	0	1	0	0	0	-1	-13	-1	-8	-64	-2	1	-89	90
424	0	1	0	0	1	0	0	0	-1	0	0	0	2	-1	3
425	0	0	0	0	1	0	0	0	-1	-1	-4	0	1	-6	7
426	0	1	2	2	5	1	-2	-41	-47	-62	-36	0	11	-188	199
427	0	5	1	0	15	1	0	-4	-2	-2	-16	0	22	-24	46
428	0	10	1	1	3	0	-1	-4	-1	-2	-20	0	15	-28	43
429	1	3	3	1	4	0	-3	-31	-54	-44	-184	0	12	-316	328
430	0	2	1	0	5	0	0	-1	-1	-2	-7	0	8	-11	19
431	0	3	2	0	1	0	-1	-23	-27	-1	-54	0	6	-106	112
432	1	1	0	0	1	0	-8	-132	-13	-11	-95	0	3	-259	262
433	0	0	3	0	11	0	-1	-2	-60	-13	-200	0	14	-276	290
434	0	2	2	10	1	0	0	-6	-2	0	-24	0	15	-32	47
435	0	2	0	0	3	0	-1	-14	-3	0	-5	0	5	-23	28
436	0	3	0	0	1	0	0	-142	-12	-1	-11	0	4	-166	170
437	2	0	0	2	1	0	0	-3	-1	0	0	0	5	-4	9
438	0	0	0	0	0	0	-1	-56	-3	0	0	0	0	-60	60
439	0	3	3	1	8	0	0	0	0	0	0	0	15	0	15
440	0	3	1	2	2	0	0	0	0	0	-1	0	8	-1	9
441	0	1	0	0	1	0	0	-2	0	0	0	0	2	-2	4
442	0	1	1	1	2	0	0	-1	0	0	0	0	5	-1	6
443	0	1	0	0	1	0	0	-1	0	0	0	0	2	-1	3
444	0	0	1	0	3	0	-2	-1	-3	0	-8	0	4	-14	18
445	0	0	2	0	4	0	0	0	-3	0	-15	0	6	-18	24
446	0	0	0	0	3	0	0	-3	-3	-12	-76	0	3	-94	97
447	0	1	6	1	0	0	-1	-7	-31	-79	-266	0	8	-384	392
448	0	0	7	0	1	0	-8	-26	-95	-10	-27	0	8	-166	174
449	0	7	1	1	1	1	-18	-58	-42	-5	-129	-1	11	-253	264
450	1	2	2	0	1	0	-29	-57	-8	-15	-25	0	6	-134	140
451	0	3	0	0	20	0	0	-2	-4	0	-9	0	23	-15	38
452	0	0	0	0	2	0	0	-5	-2	-1	-15	0	2	-23	25
453	0	0	3	0	2	0	-1	-3	-1	-1	-2	0	5	-8	13
454	0	22	1	2	8	0	0	0	0	0	-1	0	33	-1	34
455	2	2	1	0	1	0	0	-3	0	0	0	0	6	-3	9
456	0	1	0	0	1	1	0	0	0	-2	-14	0	3	-16	19
457	0	5	1	0	48	0	0	-5	0	0	-1	0	54	-6	60
458	0	3	0	4	4	0	-1	-4	-1	-20	-44	0	11	-70	81
459	2	27	66	7	32	0	0	-29	-6	-19	-16	0	134	-70	204
460	0	12	0	0	0	0	0	-11	-22	-10	-118	-2	12	-163	175
461	0	4	1	0	1	0	-29	-84	-6	-8	-29	0	6	-156	162
462	0	1	2	0	1	0	-105	-65	-262	-7	-33	-1	4	-473	477
463	2	1	4	3	1	0	-8	-486	-103	-9	-265	-2	11	-873	884
464	0	4	2	1	0	0	-69	-393	-185	-140	-789	0	7	-1576	1583
465	0	2	1	0	1	0	-5	-2	-3	0	-3	0	4	-13	17
466	0	0	0	0	0	0	-1	-43	-43	-1	-4	0	0	-92	92
467	0	1	2	0	0	0	0	-7	0	0	0	0	3	-7	10
468	0	0	0	0	3	0	-5	-1	0	0	-87	0	3	-93	96
469	0	0	0	1	24	0	-1	0	0	-37	-110	0	25	-148	173
470	1	0	1	1	21	0	-1	-5	-9	-17	-5	0	24	-37	61
471	0	6	8	3	1	0	0	-129	-33	0	-1	0	18	-163	181
472	0	9	17	3	2	0	-2	-19	0	0	0	0	31	-21	52
473	1	4	0	2	1	0	-35	-32	-11	-24	-99	0	8	-201	209
474	1	2	0	0	0	0	0	-1	0	-3	-1	0	3	-5	8
475	1	0	0	0	1	0	0	0	0	-1	-1	0	2	-2	4
476	1	0	0	0	0	0	-1	-3	0	0	-20	0	1	-24	25
477	0	0	0	0	54	0	0	-2	0	-1	-3	0	54	-6	60
478	0	0	0	1	96	1	-2	-22	-1	0	-4	0	98	-29	127
479	0	0	18	4	4	0	-4	-149	-51	-4	-199	-1	26	-408	434
480	0	7	45	1	1	0	-3	-39	-3	-2	-61	0	54	-108	162
481	3	125	5	0	1	0	0	-1	-1	0	-7	0	134	-9	143
482	4	14	1	0	1	0	0	-15	0	0	-1	0	20	-16	36
483	2	2	0	0	0	0	0	0	-1	0	0	0	4	-1	5
484	0	0	0	0	0	0	0	-1	0	-1	0	0	0	-2	2
485	0	1	0	0	0	0	0	0	-1	0	-1	0	1	-2	3
486	0	0	0	0	0	0	0	-3	0	0	-8	0	0	-11	11
487	0	0	1	0	4	0	0	-2	-2	-2	-18	0	5	-24	29
488	0	0	0	0	1	0	0	-8	-3	-4	-487	-5	1	-507	508
489	0	0	3	0	1	0	0	-1	-2	-2	-41	0	4	-46	50
490	0	1	2	0	0	0	0	-1	0	-1	0	0	3	-2	5
491	0	1	1	0	2	0	-4	-12	-18	0	0	0	4	-34	38
492	0	0	0	0	3	0	-10	-187	-1	0	0	0	3	-198	201
493	0	1	0	0	0	0	0	-2	0	0	0	0	1	-2	3
494	0	0	0	0	0	0	0	0	0	0	0	0	0	0	0
495	0	0	0	0	1	0	0	0	0	0	-1	0	1	-1	2
496	0	0	0	0	0	0	0	0	0	0	0	0	0	0	0
497	0	3	0	1	2	0	0	-1	0	0	0	0	6	-1	7
498	0	0	0	1	0	0	0	-3	-1	0	-1	0	1	-5	6
499	2	4	0	0	11	0	0	0	-1	-1	0	0	17	-2	19
500	1	0	0	2	0	0	-1	-1	-1	-78	-158	0	3	-239	242
501	0	0	5	0	1	0	0	-4	0	-2	-4	0	6	-10	16
502	0	56	2	0	4	0	0	-3	0	-1	-4	0	62	-8	70
503	2	11	1	1	1	0	-4	-6	-1	-1	-32	-1	16	-45	61
504	0	0	1	0	1	0	0	-1	-2	-1	-9	0	2	-13	15
505	0	3	0	0	6	0	-3	-74	-65	-22	-113	0	9	-277	286
506	0	2	1	2	2	0	-6	-241	-45	-55	-502	-2	7	-851	858
507	0	3	2	0	4	0	-16	-260	-263	-52	-436	-2	9	-1029	1038
508	0	4	0	0	8	0	-8	-149	-102	-30	-734	-6	12	-1029	1041
509	0	3	8	0	8	0	-11	-82	-120	-61	-1920	-7	19	-2201	2220
510	0	6	5	1	1	0	-3	-71	-178	-50	-1071	-3	13	-1376	1389
511	0	10	6	0	3	0	-1	-27	-29	-1	-20	0	19	-78	97
512	1	8	1	0	0	0	-11	-195	-153	-26	-547	-2	10	-934	944
513	0	0	0	0	6	0	-3	-71	-25	-22	-16	-1	6	-138	144
514	0	8	2	0	3	2	0	-13	-10	-4	-148	0	15	-175	190
515	0	1	2	0	2	0	-7	-92	-45	-11	-147	0	5	-302	307
516	0	9	1	0	20	0	-8	-163	-100	-15	-6	0	30	-292	322
517	0	1	1	1	3	0	-7	-237	-65	-4	-8	0	6	-321	327
518	0	1	62	0	0	0	0	-6	-1	0	-2	-1	63	-10	73
519	1	41	0	0	0	0	0	-1	0	0	-118	0	42	-119	161
520	3	2	0	0	0	0	0	-2	0	-73	-27	-2	5	-104	109
521	0	0	0	0	1	0	-21	-26	-11668	-117	-2352	-1	1	-14185	14186
522	0	0	0	0	0	0	0	-242	-1	-6	-12	0	0	-261	261
523	0	4	7	2	42	0	-8	-1	-12	-1	-6	0	55	-28	83
524	1	9	7	4	1	0	0	-7	0	0	-60	0	22	-67	89
525	0	2	7	2	13	0	-2	-1	-2	-11	-59	0	24	-75	99
526	0	10	1	1	21	0	0	-4	-9	-1	-24	0	33	-38	71
527	0	6	2	8	51	0	0	-6	-17	-5	-37	-1	67	-66	133
528	0	7	7	2	150	0	-15	-71	-2	-7	-176	-1	166	-272	438
529	0	16	17	24	127	0	-3	-2	-10	-14	-32	0	184	-61	245
530	2	48	44	10	26	0	-1	-8	-4	-2	-47	-1	130	-63	193
531	1	139	37	1	7	0	-9	-200	-57	-161	-1029	0	185	-1456	1641
532	4	49	6	2	207	0	-4	-8	-24	-8	-3	-1	268	-48	316
533	2	22	1	8	2	0	-6	-308	-316	-3	-38	0	35	-671	706
534	0	0	5	0	0	0	-21	-248	-2	-17	-39	0	5	-327	332
535	0	3	0	0	0	0	-22	-76	-52	-12	-138	-1	3	-301	304
536	0	1	0	1	2	0	-5	-86	-84	-6	-6	0	4	-187	191
537	0	3	3	0	0	0	-11	-267	-101	0	-1	0	6	-380	386
538	0	5	0	0	6	0	-6	-34	-11	-3	-9	0	11	-63	74
539	0	0	3	3	4	0	-3	-15	-7	-4	-196	-1	10	-226	236
540	0	11	5	0	6	0	0	-2	0	-2	-2	0	22	-6	28
541	0	3	0	2	19	0	-1	-19	-10	0	0	0	24	-30	54
542	0	11	2	3	8	0	0	-1342	-8	-2	-8	0	24	-1360	1384
543	0	8	5	0	3	0	0	-2	0	0	-19	0	16	-21	37
544	1	22	1	0	12	1	0	0	0	-8	-98	-1	37	-107	144
545	0	7	1	1	11	0	0	-1	-3	-16	-28	0	20	-48	68
546	1	1	3	0	1	0	-1	-7	-39	-42	-7	0	6	-96	102
547	0	9	4	0	4	0	-12	-152	-11	-5	-29	0	17	-209	226
548	1	6	0	0	1	0	-12	-8	-3	-4	-47	-3	8	-77	85
549	1	8	1	2	37	0	-12	-21	-45	-3	-137	0	49	-218	267
550	0	1	1	11	71	0	-1	-22	-28	-4	-20	0	84	-75	159
551	0	0	16	8	33	0	-9	-96	-111	-5	-14	0	57	-235	292
552	1	20	21	3	2	0	-6	-92	-2	0	-13	0	47	-113	160
553	0	22	21	1	27	1	-5	-16	-8	-4	-30	-1	72	-64	136
554	0	213	1	6	8	0	0	-1	-6	-5	-86	0	228	-98	326
555	11	8	4	3	4	0	-1	-7	-11	-12	-69	0	30	-100	130
556	0	23	102	0	1258	1	0	-39	-19	-8	-98	0	1384	-164	1548
557	1	9	9	67	10	0	-4	-93	-36	-39	-70	0	96	-242	338
558	0	20	47	4	5	0	-1	-59	-62	-7	-74	0	76	-203	279
559	0	168	3	0	49	0	0	-1	0	0	0	0	220	-1	221
560	15	3	1	8	9	0	0	0	-2	0	0	0	36	-2	38
561	1	7	20	2	2	0	0	-1	0	-1	0	0	32	-2	34
562	1	26	19	0	9	0	-1	-4	-1	-1	-14	0	55	-21	76
563	6	22	3	6	5	0	-6	-12	-122	-23	-152	0	42	-315	357
564	1	2	0	0	1	0	-5	-93	-28	-2	-17	0	4	-145	149
565	0	1	0	0	11	0	-1	-15	-16	-4	-57	-1	12	-94	106
566	0	0	0	3	1	0	-20	-355	-148	-8	-467	-4	4	-1002	1006
567	1	0	4	0	0	0	-1	-143	-23	-7	-90	0	5	-264	269
568	1	4	0	0	1	0	-1	-16	-7	-2	-10	0	6	-36	42
569	0	0	0	0	0	0	-1	-8	-3	0	-4	0	0	-16	16
570	0	0	0	0	0	0	-2	-104	-16	-1	-1	0	0	-124	124
571	0	1	0	0	1	0	-2	-15	-2	0	-1	0	2	-20	22
572	0	0	0	1	0	0	-3	-13	0	0	-3	0	1	-19	20
573	0	0	0	0	1	0	-1	0	0	0	0	0	1	-1	2
574	0	0	0	0	0	0	0	0	0	0	0	0	0	0	0
575	0	0	0	0	0	0	0	0	0	-1	-3	0	0	-4	4
576	0	1	5	0	21	0	0	0	-5	-2	0	0	27	-7	34
577	0	0	1	0	26	0	0	-10	0	0	0	0	27	-10	37
578	0	2	2	2	6	0	0	0	-1	0	0	0	12	-1	13
579	0	2	7	0	1	0	0	-1	0	0	0	0	10	-1	11
580	1	9	1	0	6	0	0	-1	-1	-1	-6	0	17	-9	26
581	1	1	1	0	1	0	-4	-23	-25	-3	-59	-1	4	-115	119
582	0	1	0	1	0	0	-1	-40	-8	-4	-19	0	2	-72	74
583	0	0	0	0	0	0	-2	-24	-14	-5	-2	-1	0	-48	48
584	0	1	0	0	2	1	0	0	0	0	-2	0	4	-2	6
585	0	0	0	0	58	0	0	-6	0	-1	-4	0	58	-11	69
586	0	1	0	8	94	0	-1	0	0	0	-3	0	103	-4	107
587	0	3	89	12	1	0	0	0	0	0	0	0	105	0	105
588	0	56	24	0	0	0	0	0	0	0	0	0	80	0	80
589	2	56	2	0	121	0	-13	-51	-26	-4	-53	0	181	-147	328
590	5	12	0	20	15	0	-1	-4	-8	0	-1	0	52	-14	66
591	8	0	41	1	4	0	-6	-76	-26	0	-63	0	54	-171	225
592	0	191	18	4	44	0	0	-18	-2	-5	-39	0	257	-64	321
593	63	809	22	3	1835	2	0	0	0	0	0	0	2734	0	2734
594	15	46	16	61	31	0	0	0	0	0	0	0	169	0	169
595	0	27	395	2	29	2	0	-1	0	0	-4	-1	455	-6	461
596	0	58	1	1	0	0	0	0	0	0	-1	0	60	-1	61
597	4	1	1	0	2	0	0	0	0	0	-1	0	8	-1	9
598	0	0	0	0	17	0	0	0	0	0	0	0	17	0	17
599	0	0	1	3	0	0	-1	-5	0	-1	-1	0	4	-8	12
600	0	6	11	0	1	0	-1	-4	-12	0	-1	0	18	-18	36
601	0	16	2	0	13	1	-1	0	0	0	0	0	32	-1	33
602	2	8	2	2	7	0	0	0	0	0	0	0	21	0	21
603	0	2	3	1	3	0	0	0	0	0	0	0	9	0	9
604	0	1	1	0	8	0	0	0	0	-2	0	0	10	-2	12
605	0	1	1	1	9	0	0	0	0	-1	0	0	12	-1	13
606	0	1	0	1	3	0	0	-1	0	0	-1	0	5	-2	7
607	0	0	2	0	1	0	0	0	0	0	-1	0	3	-1	4
608	0	1	0	0	1	0	-1	-16	-4	-6	-202	0	2	-229	231
609	4	13	15	6	39	0	0	-8	0	-7	-18	0	77	-33	110
610	0	2	0	0	3	0	-2	-1	0	-2	-5	0	5	-10	15
611	1	1	1	0	1	0	0	0	-5	-2	-4	0	4	-11	15
612	0	0	0	0	2	0	0	-9	-1	-1	-4	0	2	-15	17
613	0	0	1	0	0	0	0	-3	-2	-1	-20	0	1	-26	27
614	0	0	1	0	0	0	0	-13	-1	-3	-1	0	1	-18	19
615	0	0	0	0	0	0	-3	-16	-32	-3	-29	-1	0	-84	84
616	0	1	0	1	0	0	-1	-10	-1	-2	-12	0	2	-26	28
617	0	0	0	0	2	0	0	-6	-5	-5	-450	-4	2	-470	472
618	0	0	0	1	0	0	0	-8	-5	-20	-213	-1	1	-247	248
619	0	0	0	0	0	0	0	-9	-29	-16	-512	-3	0	-569	569
620	0	2	0	0	3	0	0	-40	-103	-44	-1549	-19	5	-1755	1760
621	0	1	0	0	2	0	-1	-24	-16	-7	-97	0	3	-145	148
622	0	0	5	0	2	0	0	-2	-3	0	-31	0	7	-36	43
623	0	4	2	0	2	0	0	-38	-10	-25	-37	0	8	-110	118
624	0	1	0	0	0	0	-5	-47	-24	-43	-195	-1	1	-315	316
625	1	0	0	1	6	0	-4	-58	-57	-16	-90	-2	8	-227	235
626	0	2	2	0	5	0	-6	-9	-4	-11	-27	0	9	-57	66
627	0	1	0	0	2	0	-3	-10	0	-3	-7	0	3	-23	26
628	0	0	0	1	2	0	0	-3	-1	-3	-5	0	3	-12	15
629	0	2	0	0	0	0	-1	-8	-3	-21	-22	-1	2	-56	58
630	0	0	0	0	0	0	0	-10	-4	-2	-9	0	0	-25	25
631	0	7	0	0	3	0	-1	-8	-5	-5	-101	0	10	-120	130
632	1	2	1	0	2	0	-1	-2	-9	-8	-142	0	6	-162	168
633	0	3	1	0	0	0	0	-10	-17	-17	-182	-1	4	-227	231
634	0	2	3	1	4	0	-3	-76	-24	-10	-92	0	10	-205	215
635	0	4	0	0	0	0	-1	-46	-74	-24	-185	-3	4	-333	337
636	1	1	0	0	1	0	-5	-343	-208	-27	-276	0	3	-859	862
637	0	1	1	0	0	0	-5	-49	-38	-41	-63	0	2	-196	198
638	0	0	0	0	1	0	-2	-15	-25	-52	-136	-1	1	-231	232
639	0	1	0	0	4	0	0	-31	-24	-18	-38	0	5	-111	116
640	0	4	2	0	21	0	-11	-98	-82	-65	-5	0	27	-261	288
641	0	1	1	5	22	0	-71	-78	-15	-5	-41	0	29	-210	239
642	0	3	8	1	12	2	-6	-13	-6	-1	-11	0	26	-37	63
643	0	9	3	0	28	0	-1	0	-1	0	-2	0	40	-4	44
644	0	11	0	3	1	0	0	-4	-2	-2	-8	0	15	-16	31
645	2	2	3	0	3	0	0	0	-3	-4	-7	0	10	-14	24
646	0	7	0	1	4	0	0	0	0	0	0	0	12	0	12
647	1	1	2	0	3	0	0	0	0	0	-4	0	7	-4	11
648	0	4	1	1	1	9	0	-20	-3	-1	-7	0	16	-31	47
649	0	1	2	0	1552	5	-2	-3	-8	-1	-8	0	1560	-22	1582
650	0	4	8	95	213	0	-2	-29	-1	-2	-11	0	320	-45	365
651	1	5	145	20	8	0	-1	-2	0	-2	-1	0	179	-6	185
652	1	1540	494	9	50	0	0	-1	0	0	-1	0	2094	-2	2096
653	44	2684	69	10	23	0	0	-2	-2	-1	-1	0	2830	-6	2836
654	51	139	72	0	0	0	0	-8	0	0	0	0	262	-8	270
655	2	32	1	0	0	0	-1	-1	-2	0	0	0	35	-4	39
656	1	1	2	0	0	0	0	-15	0	0	-1	0	4	-16	20
657	0	3	0	0	0	0	-2	-1	-1	0	0	0	3	-4	7
658	0	0	1	0	1	0	0	-1	-4	0	0	0	2	-5	7
659	0	2	0	0	0	0	0	-1	-2	0	-2	0	2	-5	7
660	0	0	1	0	1	0	0	-1	0	0	-1	0	2	-2	4
661	0	0	0	0	0	0	0	0	0	0	0	0	0	0	0
662	0	0	0	0	0	0	-1	-16	-6	0	0	0	0	-23	23
663	0	2	0	0	0	0	-6	-74	-119	-17	0	0	2	-216	218
664	1	77	20	9	2	10	-2	-38	-9	-3	0	0	119	-52	171
665	0	22	72	0	223	0	-11	-22	-131	-2	-7	0	317	-173	490
666	0	14	0	18	9	0	-13	-128	0	-2	-7	0	41	-150	191
667	0	6	243	5	15	0	0	-2	-4	-1	0	0	269	-7	276
668	0	64	6	0	0	0	0	-4	-3	0	-13	0	70	-20	90
669	3	9	0	0	0	0	0	-6	0	0	0	0	12	-6	18
670	0	0	0	0	1	0	0	-1	-2	0	0	0	1	-3	4
671	0	0	0	0	0	0	0	-3	0	0	-11	0	0	-14	14
672	0	0	0	0	0	0	-1	0	0	-1	-7	0	0	-9	9
673	0	0	0	0	4	0	-2	-10	-25	-7	-36	0	4	-80	84
674	0	0	0	0	1	0	-4	-136	-325	-22	-1108	-1	1	-1596	1597
675	0	0	1	0	2	0	-41	-304	-14	-46	-247	0	3	-652	655
676	0	21	6	0	26	0	-22	-116	-597	-34	-256	-2	53	-1027	1080
677	4	7	1	5	2	0	-8	-180	-101	-2	-23	0	19	-314	333
678	2	3	6	0	0	0	0	-5	-1	0	-2	0	11	-8	19
679	1	6	1	0	0	0	0	-1	0	-1	-8	0	8	-10	18
680	0	14	27	2	7	0	0	0	0	0	0	0	50	0	50
681	4	30	2	0	2	0	0	-1	-4	-8	-25	0	38	-38	76
682	1	0	3	2	7	0	0	-3	0	-5	-14	0	13	-22	35
683	1	4	1	0	1	0	-2	-15	-32	-6	-134	0	7	-189	196
684	0	0	0	1	0	0	-1	-14	-9	-10	-89	-1	1	-124	125
685	0	0	0	0	0	0	-2	-15	-21	0	-89	0	0	-127	127
686	0	0	0	0	1	0	-2	-98	-130	-12	-485	0	1	-727	728
687	0	0	0	0	1	0	-12	-284	-69	-40	-164	-1	1	-570	571
688	0	0	0	0	0	0	-11	-439	-79	-53	-128	-1	0	-711	711
689	0	2	1	0	1	0	-3	-252	-21	-73	-129	0	4	-478	482
690	0	0	0	1	6	0	-10	-49	-5	-9	-20	0	7	-93	100
691	0	4	2	1	1	0	-1	-2	-2	0	-1	0	8	-6	14
692	3	1	3	1	1	0	-10	-38	-85	-7	-51	-1	9	-192	201
693	0	2	4	0	4	0	-2	-50	-24	-17	-362	-3	10	-458	468
694	1	18	2	5	1	0	-5	-175	-30	-17	-200	-1	27	-428	455
695	9	1	3	0	0	0	-72	-718	-467	-76	-1652	-5	13	-2990	3003
696	0	1	0	0	0	0	-5	-114	-45	-17	-46	0	1	-227	228
697	1	0	0	0	6	0	-33	-494	-106	-66	-147	-1	7	-847	854
698	0	0	0	1	7	0	-100	-433	-929	-161	-845	-3	8	-2471	2479
699	0	0	1	0	4	0	-370	-1325	-121	-59	-427	0	5	-2302	2307
700	0	5	8	0	18	0	-1	-21	-8	-1	-4	0	31	-35	66
701	1	3	0	4	0	0	-3	-8	0	-3	0	0	8	-14	22
702	1	1	6	0	0	0	-1	-4	0	0	-8	0	8	-13	21
703	0	3	0	0	1	0	0	0	0	0	0	0	4	0	4
704	1	0	1	0	1	0	0	0	-1	0	0	0	3	-1	4
705	0	0	0	0	0	0	-8	-84	-10	-52	-615	0	0	-769	769
706	0	0	0	0	1	0	-5	-2	-37	-101	-257	-4	1	-406	407
707	0	0	3	0	2	0	0	-56	-70	-9	-85	0	5	-220	225
708	1	1	1	0	2	0	-3	-29	-25	-2	-24	0	5	-83	88
709	0	0	1	1	18	0	-14	-802	-692	-85	-647	0	20	-2240	2260
710	0	4	1	4	6	1	-1	-67	-8	0	-41	0	16	-117	133
711	1	0	0	0	10	0	-24	-369	-463	-5	-13	0	11	-874	885
712	1	0	0	1	0	0	-3	-24	-1	0	0	0	2	-28	30
713	0	4	5	0	0	0	-2	-17	-3	0	0	0	9	-22	31
714	0	0	0	0	0	0	0	0	0	0	0	0	0	0	0
715	0	0	0	0	0	0	0	0	0	0	0	0	0	0	0
716	0	0	0	0	0	0	0	0	0	0	0	0	0	0	0
717	0	0	0	0	0	0	0	0	0	0	0	0	0	0	0
718	0	2	0	0	0	0	0	0	0	0	0	0	2	0	2
719	0	0	0	0	0	0	0	0	-1	-1	-10	0	0	-12	12
720	64	15	16	2	1084	0	0	0	0	-1	-2	0	1181	-3	1184
721	0	0	11	5	10	0	0	-4	-4	0	-4	0	26	-12	38
722	1	36	89	1	1	0	-1	-24	-1	-2	-31	0	128	-59	187
723	1	99	1	1	49	1	0	-1	-1	-3	-5	0	152	-10	162
724	4	7	0	6	129	1	0	-1	-8	0	-1	0	147	-10	157
725	0	3	6	4	4	0	-1	-5	0	0	-2	0	17	-8	25
726	0	51	15	1	5	0	0	-6	-1	0	0	0	72	-7	79
727	3	34	19	1	14	0	0	-2	-1	0	-5	0	71	-8	79
728	4	5	0	4	2	0	0	0	-1	-1	-2	0	15	-4	19
729	0	5	3	0	1	0	0	0	-2	-1	-6	0	9	-9	18
730	0	1	0	0	1	0	0	0	-3	0	-1	0	2	-4	6
731	1	1	1	0	0	0	-9	-71	-46	-2	-3	0	3	-131	134
732	0	2	0	0	1	0	0	0	0	0	-1	0	3	-1	4
733	0	0	0	0	3	0	-1	-1	-1	0	-6	0	3	-9	12
734	0	2	0	0	0	0	-1	-2	0	0	-8	-1	2	-12	14
735	0	1	0	0	0	0	0	0	0	0	-2	0	1	-2	3
736	0	2	0	1	0	0	0	-1	-1	-1	-1	0	3	-4	7
737	0	0	0	0	2	0	0	0	0	0	-63	0	2	-63	65
738	0	1	0	0	2	0	0	-3	-3	-3	-9	0	3	-18	21
739	0	1	1	0	5	0	0	0	-9	0	-10	0	7	-19	26
740	0	3	0	0	5	0	-2	-72	-10	-2	-12	0	8	-98	106
741	0	1	1	2	0	0	-3	-17	-12	0	-5	0	4	-37	41
742	0	1	8	0	1	0	0	-10	-3	-4	-30	-1	10	-48	58
743	0	22	2	1	7	0	-4	-11	-8	-4	-49	0	32	-76	108
744	1	6	0	1	0	0	-2	-3	-2	-3	-27	0	8	-37	45
745	1	3	2	1	1	0	0	-14	-2	-6	-140	0	8	-162	170
746	0	0	1	0	2	0	-1	-17	-25	-28	-498	-3	3	-572	575
747	1	0	0	3	1	0	-13	-84	-344	-38	-919	-3	5	-1401	1406
748	0	0	0	0	0	0	0	-35	-2	-1	-11	0	0	-49	49
749	0	12	0	0	0	0	0	0	0	0	-1	0	12	-1	13
750	0	0	0	0	0	0	-1	-9	-5	-6	-18	-1	0	-40	40
751	0	0	0	0	0	0	0	-19	-5	-2	0	0	0	-26	26
752	0	0	0	0	0	0	-2	-109	-27	-1	-25	0	0	-164	164
753	0	0	0	0	0	0	-4	-41	-31	-1	-26	0	0	-103	103
754	0	0	0	0	0	0	0	-20	-4	-1	-46	0	0	-71	71
755	0	0	0	0	0	0	0	-2	0	-1	-1	0	0	-4	4
756	0	0	0	0	53	1	0	-1	-8	-4	-17	0	54	-30	84
757	0	0	2	10	159	0	0	0	-2	-2	0	0	171	-4	175
758	0	0	6	1	3	0	0	-1	0	0	-2	0	10	-3	13
759	0	12	103	0	8	0	0	0	0	0	-18	0	123	-18	141
760	2	13	0	3	4	0	0	-1	0	0	0	0	22	-1	23
761	0	1	5	0	1	0	0	0	0	0	0	0	7	0	7
762	0	0	0	1	0	0	-1	-47	-3	-7	-35	-1	1	-94	95
763	0	1	0	0	1	0	-1	-1	-2	0	-5	0	2	-9	11
764	0	8	2	1	2	0	-1	-22	-9	-3	-9	0	13	-44	57
765	0	4	7	0	12	0	0	-6	-2	0	0	0	23	-8	31
766	0	1	0	1	117	0	0	-3	0	0	-1	0	119	-4	123
767	1	0	4	8	2	0	0	0	0	0	0	0	15	0	15
768	1	14	20	1	0	0	0	0	0	0	0	0	36	0	36
769	1	18	1	0	9	0	0	0	0	0	0	0	29	0	29
770	0	2	4	0	223	0	0	0	0	0	-1	0	229	-1	230
771	0	10	10	10	3	0	0	0	0	0	-6	0	33	-6	39
772	1	0	58	0	17	0	0	-1	0	0	-6	0	76	-7	83
773	0	308	4	3	14	0	0	0	0	-1	-2	0	329	-3	332
774	8	24	5	0	0	0	0	0	0	0	0	0	37	0	37
775	1	5	0	0	0	0	0	-12	0	0	0	0	6	-12	18
776	0	0	0	0	0	0	0	-5	0	0	-1	0	0	-6	6
777	0	0	0	0	0	0	0	0	-1	0	-17	0	0	-18	18
778	0	0	0	0	0	0	0	-6	0	-1	-12	0	0	-19	19
779	0	0	0	0	0	0	-8	-28	-171	-21	-188	-1	0	-417	417
780	0	0	0	0	0	0	0	-22	-11	-3	-36	0	0	-72	72
781	0	0	1	0	0	0	-17	-555	-22	-12	-59	0	1	-665	666
782	0	0	0	0	2	0	-5	-11	-48	-13	-82	0	2	-159	161
783	0	0	0	1	3	0	0	0	-2	0	-6	0	4	-8	12
784	0	0	0	0	0	0	-1	-36	-52	-5	-11	-1	0	-106	106
785	0	1	0	0	3	0	0	-10	-4	0	-1	0	4	-15	19
786	0	0	1	4	0	0	0	-15	-3	-6	-5	0	5	-29	34
787	0	0	1	0	0	0	-1	-5	-1	-1	-7	0	1	-15	16
788	0	3	1	0	1	0	0	0	0	-1	0	0	5	-1	6
789	0	3	2	2	0	0	0	-1	0	0	-3	0	7	-4	11
790	0	0	0	0	0	0	0	-2	0	0	-2	0	0	-4	4
791	0	0	0	0	0	0	0	0	0	0	-2	0	0	-2	2
792	0	0	1	0	3	0	0	0	0	0	-1	0	4	-1	5
793	0	0	0	0	0	0	0	0	0	0	0	0	0	0	0
794	0	0	2	0	0	0	0	0	0	0	0	0	2	0	2
795	0	0	0	0	0	0	0	-3	0	0	0	0	0	-3	3
796	0	0	0	1	0	0	0	0	0	0	0	0	1	0	1
797	0	0	0	0	1	0	0	0	0	0	0	0	1	0	1
798	0	0	0	0	0	0	0	0	0	0	0	0	0	0	0
799	0	0	0	0	0	0	0	0	0	0	0	0	0	0	0
800	0	0	0	0	0	0	0	0	0	0	-1	0	0	-1	1
801	0	0	0	0	0	0	0	0	0	0	0	0	0	0	0
802	0	0	0	0	0	0	0	0	0	0	0	0	0	0	0
803	0	0	0	0	0	0	0	0	0	0	0	0	0	0	0
804	0	0	0	0	0	0	0	0	0	0	0	0	0	0	0
805	0	0	0	0	0	0	0	0	0	0	0	0	0	0	0
806	0	0	0	0	0	0	0	0	0	0	0	0	0	0	0
807	0	0	0	0	0	0	0	0	0	0	0	0	0	0	0
808	0	0	0	0	0	0	0	0	0	0	0	0	0	0	0
809	0	0	0	0	0	0	0	0	0	0	0	0	0	0	0
810	0	0	0	0	0	0	0	0	0	0	0	0	0	0	0
811	0	0	0	0	0	0	0	0	0	0	0	0	0	0	0
812	0	0	0	0	0	0	0	0	0	0	0	0	0	0	0
813	0	1	0	0	0	0	0	0	0	0	0	0	1	0	1
814	0	0	0	0	0	0	0	0	0	0	0	0	0	0	0
815	0	0	0	0	0	0	0	0	0	0	0	0	0	0	0
816	0	0	0	0	5	0	0	0	0	0	0	0	5	0	5
817	0	0	0	1	1	0	0	0	0	0	-2	0	2	-2	4
818	0	0	1	0	0	0	0	0	-1	0	0	0	1	-1	2
819	0	2	0	0	2	0	0	0	0	0	-1	0	4	-1	5
820	0	1	1	0	5	0	0	0	0	0	-4	0	7	-4	11
821	0	3	0	0	6	0	0	0	-1	-2	-7	0	9	-10	19
822	0	20	2	3	3	0	0	-2	-17	0	-2	0	28	-21	49
823	0	4	5	1	8	0	-2	-7	0	-1	0	0	18	-10	28
824	0	4	3	2	2	0	0	0	0	0	0	0	11	0	11
825	0	12	0	3	0	0	-3	-17	-1	0	0	0	15	-21	36
826	3	1	1	0	3	0	0	0	0	0	0	0	8	0	8
827	0	0	0	0	5	0	0	0	0	0	0	0	5	0	5
828	0	0	1	1	1	0	0	0	0	0	0	0	3	0	3
829	0	17	1	0	1	0	0	0	-2	-2	-10	0	19	-14	33
830	4	17	5	1	57	0	0	0	0	0	0	0	84	0	84
831	4	7	1	0	0	0	0	0	0	-1	-1	-3	12	-5	17
832	0	0	5	0	2	1	0	0	-1	-1	-28	-1	8	-31	39
833	0	0	1	1	2	0	0	0	0	-1	-13	0	4	-14	18
834	0	2	0	0	0	0	0	-2	-1	0	-8	0	2	-11	13
835	0	0	0	0	53	0	0	-1	-2	0	-5	0	53	-8	61
836	0	1	0	4	1	0	0	-6	-6	-1	-9	0	6	-22	28
837	1	1	18	0	4	1	0	-1	0	0	-5	-1	25	-7	32
838	0	7	4	1	307	0	-1	-6	-12	-2	-23	0	319	-44	363
839	7	2	0	37	19	0	0	0	0	0	-1	0	65	-1	66
840	8	52	540	16	98	11	0	-7	0	0	-13	0	725	-20	745
841	94	588	89	38	2873	0	0	-17	-11	-49	-389	0	3682	-466	4148
842	0	14	95	10	30	1	-1	-9	-29	-2	-35	0	150	-76	226
843	0	265	129	6	93	1	0	-55	-6	-30	-25	0	494	-116	610
844	3	491	11	9	317	15	0	-105	-18	-9	-197	-1	846	-330	1176
845	21	86	16	13	1135	1	0	-4	-5	0	-32	0	1272	-41	1313
846	6	237	280	177	527	1	0	-2	-2	-3	-105	0	1228	-112	1340
847	19	204	308	169	289	2	-2	-44	-62	-85	-343	0	991	-536	1527
848	8	143	52	14	314	0	0	-43	-39	-5	-4	0	531	-91	622
849	5	27	8	9	31	0	-4	-60	-58	0	-59	0	80	-181	261
850	2	63	33	5	18	0	0	-15	0	-1	-15	0	121	-31	152
851	2	30	23	1	4	0	0	0	-1	-2	-17	0	60	-20	80
852	0	29	3	1	34	0	0	-10	-21	-21	-195	0	67	-247	314
853	1	16	14	17	44	1	-4	-156	-106	-23	-189	0	93	-478	571
854	0	10	2	0	22	0	-1	-27	-27	0	-2	0	34	-57	91
855	0	3	0	0	7	0	-1	-20	-1	0	-3	0	10	-25	35
856	0	0	0	0	1	1	-3	-15	-1	0	-1	0	2	-20	22
857	0	0	1	0	5	0	0	0	-4	-1	0	0	6	-5	11
858	0	3	1	6	0	0	-5	-93	-63	0	0	0	10	-161	171
859	0	2	2	0	0	0	0	-15	0	0	0	0	4	-15	19
860	0	4	0	0	0	0	0	-2	0	0	0	0	4	-2	6
861	0	0	0	0	0	0	0	0	0	0	0	0	0	0	0
862	0	0	0	0	0	0	0	0	0	-1	-1	0	0	-2	2
863	0	1	0	0	0	0	0	-1	0	0	0	0	1	-1	2
864	2	3	4	1	6	0	0	-7	-2	-2	-10	0	16	-21	37
865	0	0	0	4	2	0	-1	-16	-2	-1	-30	0	6	-50	56
866	0	1	1	0	0	0	0	-1	0	0	-70	0	2	-71	73
867	0	2	0	0	1	0	0	-1	-2	0	-7	0	3	-10	13
868	0	6	4	2	3	0	0	-1	0	0	0	0	15	-1	16
869	0	2	0	1	2	0	0	-127	-16	-2	-5	0	5	-150	155
870	0	0	0	0	1	0	-3	-41	-53	-7	-48	0	1	-152	153
871	1	0	0	0	0	0	-1	-36	-1	-1	-14	0	1	-53	54
872	1	2	1	1	8	0	-1	-1	-2	-1	-10	0	13	-15	28
873	0	3	0	1	6	0	-1	-32	-1	-2	-5	0	10	-41	51
874	0	1	3	1	5	0	0	-38	-1	-2	-12	-1	10	-54	64
875	0	10	1	1	24	0	0	-1	-2	0	-3	0	36	-6	42
876	0	8	4	1	0	0	0	-14	-3	-1	-8	0	13	-26	39
877	7	35	18	1	163	0	0	-1	0	0	-1	0	224	-2	226
878	0	1	0	0	0	0	0	-4	0	-1	0	0	1	-5	6
879	0	1	3	0	0	0	0	0	0	0	-1	0	4	-1	5
880	0	0	0	0	0	1	0	-19	-5	0	-3	0	1	-27	28
881	0	0	0	0	0	0	0	0	0	0	0	0	0	0	0
882	0	0	0	0	0	0	-1	-9	-3	0	-31	0	0	-44	44
883	0	0	0	0	0	0	0	-3	-1	0	0	0	0	-4	4
884	0	0	0	0	0	0	0	0	-1	0	-2	0	0	-3	3
885	0	0	0	0	0	0	0	-2	0	0	0	0	0	-2	2
886	0	0	0	1	0	0	-1	-2	0	0	0	0	1	-3	4
887	0	0	2	0	0	0	0	0	0	0	-1	0	2	-1	3
888	0	1	0	0	0	0	0	0	0	0	0	0	1	0	1
889	0	0	0	0	0	0	0	0	0	0	0	0	0	0	0
890	1	0	0	0	0	0	0	0	0	0	-1	0	1	-1	2
891	0	0	0	0	1	0	0	0	0	0	0	0	1	0	1
892	0	0	0	0	1	0	0	0	-1	0	-9	0	1	-10	11
893	0	0	0	0	0	0	0	0	0	0	-2	0	0	-2	2
894	0	1	0	0	7	0	0	0	-1	0	0	0	8	-1	9
895	0	0	0	0	8	0	0	-1	0	0	0	0	8	-1	9
896	0	0	5	0	0	0	0	-1	0	0	0	0	5	-1	6
897	0	12	0	0	0	0	0	-1	0	0	0	0	12	-1	13
898	1	0	0	0	0	0	0	0	0	0	0	0	1	0	1
899	0	1	0	0	0	0	0	0	0	0	0	0	1	0	1
900	0	1	0	0	0	0	0	0	0	0	0	0	1	0	1
901	0	1	0	0	0	0	0	-4	0	0	0	0	1	-4	5
902	0	0	0	2	0	0	0	0	0	0	0	0	2	0	2
903	0	0	0	0	0	0	0	0	0	0	-1	0	0	-1	1
904	0	0	0	0	0	0	0	0	0	0	0	0	0	0	0
905	0	0	0	0	0	0	0	0	0	-1	0	0	0	-1	1
906	0	0	0	0	0	0	0	0	0	0	0	0	0	0	0
907	0	0	0	0	2	0	0	-1	0	0	0	0	2	-1	3
908	0	0	0	0	6	0	0	0	0	0	-1	0	6	-1	7
909	0	1	0	1	3	0	0	0	0	0	0	0	5	0	5
910	0	1	1	1	9	0	0	0	0	-2	-2	0	12	-4	16
911	0	4	0	0	0	0	0	-4	0	-1	-8	0	4	-13	17
912	1	7	2	0	0	0	-1	-4	-6	-1	-38	0	10	-50	60
913	0	0	1	1	0	0	0	0	0	0	-8	0	2	-8	10
914	0	0	0	0	0	0	0	-2	0	0	0	0	0	-2	2
915	0	0	0	0	0	0	0	-1	0	0	0	0	0	-1	1
916	0	0	0	0	0	0	0	0	0	0	-1	0	0	-1	1
917	0	0	0	0	1	0	0	0	-1	0	-4	0	1	-5	6
918	0	0	0	0	32	0	0	0	0	0	0	0	32	0	32
919	0	0	1	5	6	0	0	-28	-1	-4	-3	0	12	-36	48
920	0	1	13	1	3	0	0	-8	0	0	-3	0	18	-11	29
921	0	12	0	0	0	0	0	0	0	0	-15	0	12	-15	27
922	2	8	1	1	4	0	0	0	-2	0	-3	0	16	-5	21
923	0	0	0	0	0	0	0	-1	0	0	0	0	0	-1	1
924	0	0	0	0	0	0	0	-1	0	-1	0	0	0	-2	2
925	0	0	0	0	0	0	0	0	0	-2	-2	0	0	-4	4
926	0	1	0	0	0	0	0	-1	0	-1	0	0	1	-2	3
927	0	0	0	0	0	0	0	0	0	0	0	0	0	0	0
928	1	2	1	1	3	0	0	-6	-2	0	-1	0	8	-9	17
929	0	2	0	0	1	0	0	-2	0	0	-6	0	3	-8	11
930	0	1	1	0	1	0	0	0	0	0	-1	0	3	-1	4
931	0	1	0	0	5	0	0	0	0	0	-3	0	6	-3	9
932	0	0	1	0	6	0	0	-4	-3	0	-110	0	7	-117	124
933	0	0	0	0	2	0	0	-1	0	-3	-3	0	2	-7	9
934	0	8	3	0	2	0	0	-1	0	0	-3	0	13	-4	17
935	1	1	0	0	1	0	0	0	0	0	-1	0	3	-1	4
936	1	5	1	0	10	0	0	-5	-20	-6	-39	-1	17	-71	88
937	0	1	0	1	3	0	0	-20	-2	0	-15	0	5	-37	42
938	0	0	0	0	0	0	0	-12	-4	0	-13	0	0	-29	29
939	0	0	0	0	0	0	0	-5	0	0	0	0	0	-5	5
940	0	0	0	0	0	0	0	-6	-8	0	-7	0	0	-21	21
941	0	0	0	0	0	0	0	-23	-3	-3	-36	0	0	-65	65
942	0	1	0	0	2	0	0	-2	0	0	-13	0	3	-15	18
943	1	0	0	0	9	2	0	0	-1	-1	-8	0	12	-10	22
944	0	5	3	2	878	3	0	-2	0	-3	-5	0	891	-10	901
945	0	4	5	56	102	0	0	-3	0	-1	0	-1	167	-5	172
946	1	10	361	11	6	0	0	-1	0	-1	0	0	389	-2	391
947	2	414	270	13	53	0	0	0	0	-1	0	0	752	-1	753
948	7	36	0	1	1	0	-1	-4	-4	-11	-29	0	45	-49	94
949	2	7	0	0	42	0	-4	-12	-4	-18	-129	0	51	-167	218
950	0	1	1	1	44	0	-5	-33	-386	-20	-336	0	47	-780	827
951	1	4	9	2	3	0	0	-16	-5	-6	-74	0	19	-101	120
952	0	93	15	3	308	20	0	-3	0	0	-1	0	439	-4	443
953	3	3	2	9	606	0	0	-1	-3	0	0	0	623	-4	627
954	0	15	35	16	104	2	-1	-9	-1	0	0	0	172	-11	183
955	0	428	383	3	156	1	0	0	0	0	-5	0	971	-5	976
956	10	147	47	8	68	0	0	0	0	0	-1	0	280	-1	281
957	6	90	25	6	159	1	0	-1	0	0	0	0	287	-1	288
958	5	150	23	37	22	0	-1	-1	-5	-2	-17	0	237	-26	263
959	0	72	47	1	61	0	0	-1	0	0	-1	0	181	-2	183
960	2	572	27	0	39	0	0	0	0	0	-2	0	640	-2	642
961	14	15	7	17	22	0	0	0	0	0	-6	0	75	-6	81
962	1	3	73	3	44	0	-2	-16	-25	-11	-90	0	124	-144	268
963	0	6	1	3	7	0	-6	-173	-44	-17	-98	-1	17	-339	356
964	2	4	19	1	144	1	0	-19	-7	-1	-20	0	171	-47	218
965	1	5	0	8	1	0	-3	-25	-10	0	-46	-1	15	-85	100
966	1	1	0	4	19	0	-7	-157	-30	-6	-133	-2	25	-335	360
967	1	5	4	15	2	0	-10	-1158	-168	-32	-518	-12	27	-1898	1925
968	0	0	0	0	8	0	-5	-133	-48	-4	-161	0	8	-351	359
969	0	5	1	1	189	0	-10	-149	-60	-15	-127	0	196	-361	557
970	0	0	1	43	51	0	0	-26	-55	-9	-7	0	95	-97	192
971	0	3	9	0	3	0	0	-4	0	0	-1	0	15	-5	20
972	0	136	2	0	31	0	0	-3	-1	-1	-12	0	169	-17	186
973	2	2	0	1	24	0	0	-3	-2	-5	-9	0	29	-19	48
974	1	3	1	3	41	0	-1	-9	-8	0	-6	0	49	-24	73
975	0	5	5	0	4	0	-1	-204	-87	-17	-850	-17	14	-1176	1190
976	0	1	7	0	0	0	0	-85	0	0	-28	0	8	-113	121
977	5	74	0	0	14	1	0	0	0	-3	-57	0	94	-60	154
978	3	17	0	0	37	0	-1	-12	-4	-2	-6	0	57	-25	82
979	0	3	8	1	1	0	0	-20	-1	0	0	0	13	-21	34
980	0	8	16	0	0	0	0	0	0	-1	-2	0	24	-3	27
981	0	56	2	0	3	0	0	-2	0	0	-3	0	61	-5	66
982	3	49	0	0	0	0	-1	-19	-35	-8	-90	-1	52	-154	206
983	2	0	0	0	1	0	0	-6	-2	0	-2	0	3	-10	13
984	0	1	1	0	4	0	0	-9	0	0	-2	0	6	-11	17
985	0	0	1	3	113	0	0	-1	0	0	0	0	117	-1	118
986	3	90	2	10	8	1	-1	-2	0	0	-3	0	114	-6	120
987	0	2	5	0	44	1	-1	-35	-7	-5	-39	0	52	-87	139
988	0	3	0	5	9	0	0	-2	-1	0	-1	0	17	-4	21
989	1	5	8	1	2	0	0	-1	-2	-1	-2	0	17	-6	23
990	0	6	0	0	31	0	0	-4	0	0	-1	-1	37	-6	43
991	1	0	0	2	52	0	0	-4	-1	0	-1	0	55	-6	61
992	0	5	7	6	71	0	0	-11	-6	-3	-1	0	89	-21	110
993	0	19	144	16	100	1	-1	-10	0	0	-3	0	280	-14	294
994	0	30	17	4	40	0	0	0	0	0	0	0	91	0	91
995	3	159	22	9	26	0	0	-3	0	0	0	0	219	-3	222
996	1	17	5	2	66	0	0	0	0	0	0	0	91	0	91
997	3	29	7	12	233	0	0	0	-1	0	-1	0	284	-2	286
998	1	0	5	0	3	0	0	0	0	0	0	0	9	0	9
999	0	29	1	0	3	0	0	-1	0	0	0	0	33	-1	34
1000	4	2	0	1	2	0	-1	-2	-3	0	-3	0	9	-9	18
1001	2	2	6	0	6	0	0	0	0	0	-1	0	16	-1	17
1002	0	182	6	1	7	0	0	-1	0	-1	0	0	196	-2	198
1003	1	41	0	0	6	1	0	-1	0	-1	0	0	49	-2	51
1004	0	1	0	1	30	0	0	0	-1	0	-10	0	32	-11	43
1005	1	12	2	11	12	0	0	0	0	0	0	0	38	0	38
1006	0	2	14	1	2	0	-1	-5	0	0	0	0	19	-6	25
1007	1	16	2	0	7	0	0	0	0	0	-1	0	26	-1	27
1008	2	10	1	0	9	0	0	-3	0	-1	-2	0	22	-6	28
1009	1	0	1	0	5	1	-2	-1	0	0	-19	0	8	-22	30
1010	0	2	1	0	9	0	0	-1	-2	-1	0	0	12	-4	16
1011	0	0	0	1	3	0	0	-2	0	0	-2	0	4	-4	8
1012	0	0	3	1	0	0	0	-14	-1	-3	-1	0	4	-19	23
1013	0	13	2	0	0	0	-3	-22	-6	-2	-9	0	15	-42	57
1014	10	0	0	0	0	0	-3	-12	-4	-3	-43	0	10	-65	75
1015	0	3	1	0	2	0	0	0	0	-1	0	0	6	-1	7
1016	0	4	4	0	1	0	0	-5	-1	0	-1	0	9	-7	16
1017	0	0	0	0	0	0	0	-3	0	0	0	0	0	-3	3
1018	0	0	0	0	0	0	-1	0	-1	0	-1	0	0	-3	3
1019	0	0	0	0	0	0	-1	-2	0	0	-8	0	0	-11	11
1020	0	1	0	0	5	0	0	0	0	0	-1	0	6	-1	7
1021	0	0	0	0	4	0	0	-9	-1	-1	-10	0	4	-21	25
1022	0	4	1	0	7	0	-1	-41	-2	-1	-7	0	12	-52	64
1023	0	0	0	0	0	0	0	0	0	-1	-9	0	0	-10	10
1024	2	30	5	0	7	0	-1	-13	-14	-9	-59	0	44	-96	140
1025	0	1	0	0	1	0	0	-1	-1	-1	-7	0	2	-10	12
1026	0	1	0	0	94	0	-1	-35	-7	-3	-28	0	95	-74	169
1027	1	1	0	6	10	0	-1	-32	-13	-2	-25	-3	18	-76	94
1028	0	13	24	5	28	0	0	-1	0	0	-13	0	70	-14	84
1029	0	78	23	8	12	0	0	-1	-1	-9	-4	0	121	-15	136
1030	4	76	2	2	37	0	0	-18	-4	-1	-21	0	121	-44	165
1031	2	100	1	4	13	0	-1	-52	-3	0	-9	0	120	-65	185
1032	1	6	2	1	85	0	-2	-14	-34	-7	-13	0	95	-70	165
1033	4	13	0	3	54	0	0	-8	-4	0	-6	0	74	-18	92
1034	0	16	188	7	94	0	0	-2	-1	0	-2	0	305	-5	310
1035	0	81	14	4	306	0	0	-7	-1	-1	0	0	405	-9	414
1036	2	29	22	18	137	0	0	-7	-1	0	-2	0	208	-10	218
1037	5	96	28	2	105	2	-6	-13	-3	-1	-4	0	238	-27	265
1038	0	25	19	0	41	1	0	0	0	0	0	0	86	0	86
1039	1	30	3	10	56	0	0	0	0	-1	-1	0	100	-2	102
1040	0	10	18	4	15	3	0	-2	0	0	0	0	50	-2	52
1041	0	18	2	0	63	1	0	0	0	-1	0	0	84	-1	85
1042	3	6	1	15	94	0	0	-2	-1	0	-4	0	119	-7	126
1043	1	2	17	16	25	1	0	-5	0	0	-1	0	62	-6	68
1044	2	250	105	3	72	1	0	0	0	0	-2	0	433	-2	435
1045	33	131	6	8	9	0	0	-7	0	0	0	0	187	-7	194
1046	21	2	7	2	20	1	0	0	-1	0	-1	0	53	-2	55
1047	1	17	1	1	80	1	0	-1	0	0	-1	0	101	-2	103
1048	3	6	3	6	111	0	0	-1	-1	0	-1	0	129	-3	132
1049	1	90	52	24	52	0	0	-5	-1	0	0	0	219	-6	225
1050	3	831	222	5	204	0	0	-1	0	0	0	0	1265	-1	1266
1051	15	186	15	15	45	0	0	0	0	0	0	0	276	0	276
1052	22	64	8	21	199	4	0	0	0	-1	-1	0	318	-2	320
1053	3	238	20	1	927	9	0	-2	0	0	-2	0	1198	-4	1202
1054	3	45	20	111	756	1	-1	-16	-2	0	-2	0	936	-21	957
1055	5	13	257	29	193	0	-1	-22	-3	-2	-3	0	497	-31	528
1056	1	71	85	4	47	0	-1	-7	0	0	-2	0	208	-10	218
1057	2	24	1	0	16	0	0	0	0	0	-1	0	43	-1	44
1058	16	16	3	4	13	0	0	0	0	0	0	0	52	0	52
1059	1	13	10	1	2	0	0	0	0	0	0	0	27	0	27
1060	2	204	5	0	7	0	0	-1	0	0	-52	0	218	-53	271
1061	2	8	1	0	16	0	0	0	0	-1	-2	0	27	-3	30
1062	2	13	5	1	26	0	0	-1	-5	0	-7	0	47	-13	60
1063	1	5	0	3	6	0	0	-19	-1	-2	-1	0	15	-23	38
1064	6	10	13	6	486	0	-3	-7	-5	0	-7	0	521	-22	543
1065	0	172	8	10	38	0	0	-5	0	0	-2	0	228	-7	235
1066	3	33	86	2	54	0	0	-4	-1	-2	-1	0	178	-8	186
1067	1	36	5	5	6	0	0	-1	0	0	0	0	53	-1	54
1068	6	31	6	2	35	0	0	-2	-1	0	-3	0	80	-6	86
1069	6	2	0	2	1	0	-1	-3	-1	0	-2	-1	11	-8	19
1070	1	4	0	0	0	0	0	-2	-3	0	-9	0	5	-14	19
1071	0	3	9	0	1	0	0	-10	0	0	0	0	13	-10	23
1072	0	1	0	0	5	0	0	-2	-5	0	-5	0	6	-12	18
1073	0	0	1	0	25	1	-7	-202	-5	-16	-162	0	27	-392	419
1074	0	3	0	3	113	0	0	-1	-3	0	-16	0	119	-20	139
1075	0	9	74	13	6	0	0	-74	-20	-1	-73	0	102	-168	270
1076	1	223	42	0	5	0	-12	-375	-189	-55	-838	0	271	-1469	1740
1077	9	453	4	0	120	0	-4	-21	-7	-2	-1	0	586	-35	621
1078	11	27	4	3	0	0	-1	-25	-1	0	-1	0	45	-28	73
1079	1	1	2	0	0	0	-7	-17	-5	-2	-14	0	4	-45	49
1080	2	13	0	0	2	0	-1	0	0	-1	-1	0	17	-3	20
1081	0	3	7	1	10	0	0	0	-8	-1	-17	0	21	-26	47
1082	0	0	0	0	2	0	0	-2	-1	-213	-142	0	2	-358	360
1083	0	1	2	0	10	0	-1	-2	-5	-10	-218	0	13	-236	249
1084	0	4	0	0	45	0	0	-6	-2	-9	-49	0	49	-66	115
1085	0	0	0	4	2	0	-87	-49	-165	-17	-304	-12	6	-634	640
1086	0	0	6	2	7	0	-1	-83	-45	-20	-258	0	15	-407	422
1087	0	147	6	1	2	0	-8	-15	-43	-6	-38	0	156	-110	266
1088	5	3	1	0	0	0	-1	-29	-5	-1	-22	0	9	-58	67
1089	1	3	0	0	0	0	-3	-47	-4	-1	-1	0	4	-56	60
1090	0	0	0	0	0	0	-6	-12	-10	-12	-28	0	0	-68	68
1091	0	3	0	0	0	0	-2	-123	0	-2	-30	0	3	-157	160
1092	0	0	0	0	0	0	0	-10	-9	-4	-311	0	0	-334	334
1093	0	1	1	0	0	0	-13	-9	-13	-30	-38	0	2	-103	105
1094	0	0	0	0	0	0	-3	-106	-28	-1	-2	0	0	-140	140
1095	0	1	1	0	0	0	0	-591	-8	-1	-39	0	2	-639	641
1096	0	0	0	0	0	0	-23	-28	-3	-8	-38	0	0	-100	100
1097	0	1	0	3	2	0	-3	-8	-2	-1	-17	-1	6	-32	38
1098	0	13	7	1	4	0	0	-7	-3	-7	-33	0	25	-50	75
1099	3	12	2	1	34	0	-16	-86	-30	-24	-546	-1	52	-703	755
1100	1	13	2	19	62	0	-1	-23	-39	-23	-314	0	97	-400	497
1101	0	20	75	22	100	2	-143	-812	-97	-39	-437	-1	219	-1529	1748
1102	1	21	10	37	244	0	-5	-307	-137	-17	-91	-1	313	-558	871
1103	7	22	56	16	70	0	0	-46	-6	0	-5	0	171	-57	228
1104	1	55	10	3	3	0	-4	-25	-7	-1	0	0	72	-37	109
1105	2	22	8	0	48	1	-4	-42	-4	-1	-4	0	81	-55	136
1106	5	9	0	2	34	0	-1	-49	0	0	-14	0	50	-64	114
1107	0	6	13	24	32	0	0	0	-1	0	0	0	75	-1	76
1108	1	11	36	4	5	0	0	0	0	0	0	0	57	0	57
1109	2	311	8	1	8	0	0	0	0	0	0	0	330	0	330
1110	38	2	0	2	1	0	-1	0	0	0	0	0	43	-1	44
1111	2	2	1	0	1	0	0	0	0	0	0	0	6	0	6
1112	2	2	0	0	50	0	0	0	0	0	0	0	54	0	54
1113	0	0	0	8	20	0	0	0	0	0	0	0	28	0	28
1114	0	0	23	8	9	1	0	0	0	0	0	0	41	0	41
1115	0	30	26	3	5	0	-1	-6	-4	-1	-2	0	64	-14	78
1116	26	858	89	79	2	0	0	-1	0	0	0	0	1054	-1	1055
1117	47	556	412	12	247	0	0	-4	0	0	0	0	1274	-4	1278
1118	44	176	18	29	9	0	0	-1	0	0	0	0	276	-1	277
1119	12	75	20	1	1	0	0	0	0	0	0	0	109	0	109
1120	5	585	5	1	8	0	0	0	0	0	0	0	604	0	604
1121	11	11	6	0	1	0	0	0	0	0	0	0	29	0	29
1122	1	26	9	0	2	0	0	0	0	0	0	0	38	0	38
1123	2	11	0	0	5	0	0	0	0	0	0	0	18	0	18
1124	0	0	0	0	4	1	0	0	0	0	0	0	5	0	5
1125	0	1	1	0	3	0	0	0	0	0	0	0	5	0	5
1126	0	2	0	2	1	0	0	-1	0	0	0	0	5	-1	6
1127	2	0	0	0	0	0	0	0	0	0	-1	0	2	-1	3
1128	0	0	0	0	2	0	0	-4	-2	-1	-3	0	2	-10	12
1129	1	0	1	0	0	0	0	-3	-1	-2	-4	0	2	-10	12
1130	0	0	0	0	0	0	0	-14	0	0	-13	0	0	-27	27
1131	0	0	0	0	3	0	0	-2	0	-2	-10	-1	3	-15	18
1132	0	1	1	0	73	0	0	-2	0	0	-1	0	75	-3	78
1133	0	3	1	9	42	0	0	0	-1	0	0	0	55	-1	56
1134	0	0	5	4	4	0	-6	-4	0	-1	-2	-1	13	-14	27
1135	2	1410	385	8	762	5	-1	-11	-1	0	-1	0	2572	-14	2586
1136	0	25	0	1	0	0	-1	-5	0	0	0	0	26	-6	32
1137	0	0	4	0	0	0	-2	0	0	0	-3	0	4	-5	9
1138	0	5	0	0	1	0	-5	-80	-1	-4	-125	-5	6	-220	226
1139	0	0	0	0	2	0	-1	0	-14	0	-77	0	2	-92	94
1140	0	1	0	0	0	0	0	-17	-1	0	-1	0	1	-19	20
1141	0	0	0	0	14	0	-2	-9	-11	0	-6	0	14	-28	42
1142	0	1	0	2	38	2	-1	-1	-3	0	0	0	43	-5	48
1143	0	0	45	1	41	0	0	-3	-2	0	0	0	87	-5	92
1144	0	22	16	0	35	0	0	-1	0	0	-3	0	73	-4	77
1145	0	146	3	2	11	0	0	-1	0	0	0	0	162	-1	163
1146	3	73	0	0	118	0	0	0	0	0	0	0	194	0	194
1147	5	16	5	10	93	5	0	0	0	-1	-1	0	134	-2	136
1148	0	2	31	1	251	0	0	-1	0	0	-1	0	285	-2	287
1149	0	138	28	16	127	1	0	0	0	0	-5	0	310	-5	315
1150	3	88	59	15	264	1	0	0	-2	-1	-2	0	430	-5	435
1151	1	106	37	12	150	0	-7	-13	-10	-1	-17	0	306	-48	354
1152	2	147	37	18	167	0	0	-23	-1	-8	-41	0	371	-73	444
1153	8	192	48	8	75	0	-1	-143	-33	-5	-143	-4	331	-329	660
1154	2	3	1	4	8	0	0	-5	-6	-2	-26	0	18	-39	57
1155	8	17	16	0	104	0	-2	-28	-19	-3	-78	0	145	-130	275
1156	0	33	1	3	22	0	0	-7	-3	-6	-48	-1	59	-65	124
1157	0	7	2	1	1	0	-1	-4	-1	-3	-81	0	11	-90	101
1158	0	15	24	0	4	0	0	-10	-18	-7	-48	-1	43	-84	127
1159	0	24	0	0	23	0	-11	-546	-1069	-110	-381	-2	47	-2119	2166
1160	1	2	11	23	18	0	-58	-1814	-123	-78	-341	-2	55	-2416	2471
1161	0	5	23	0	0	0	-4	-38	-76	-57	-73	0	28	-248	276
1162	1	98	0	0	2	0	-3	-203	-54	-21	-90	0	101	-371	472
1163	6	0	0	0	0	0	-8	-953	-2	-2	0	0	6	-965	971
1164	0	2	0	0	0	0	-105	-109	-66	-102	-8	0	2	-390	392
1165	0	0	0	0	0	0	-4	-8	-3	-1	0	0	0	-16	16
1166	0	1	0	0	2	0	-3	-3	0	0	0	0	3	-6	9
1167	0	0	0	0	0	0	0	0	-3	0	-8	0	0	-11	11
1168	0	0	0	0	10	0	-3	-7	-21	-23	-60	0	10	-114	124
1169	0	7	0	0	7	0	-17	-3	-5	-308	-511	-6	14	-850	864
1170	0	2	3	0	13	0	-22	-21	-73	-45	-1251	-2	18	-1414	1432
1171	0	14	5	0	13	0	-25	-79	-49	-39	-448	-1	32	-641	673
1172	0	5	2	0	4	0	-5	-11	-15	-6	-63	0	11	-100	111
1173	2	7	3	1	4	0	-1	-15	-7	-4	-57	0	17	-84	101
1174	0	8	2	2	3	0	-1	-5	-5	-2	-4	0	15	-17	32
1175	1	4	0	0	4	0	0	-5	-16	-2	-23	0	9	-46	55
1176	1	2	1	0	0	0	0	-46	-4	-1	-3	0	4	-54	58
1177	0	3	1	0	0	0	-1	-1	-2	0	-6	-2	4	-12	16
1178	1	3	2	1	3	0	-2	-7	-9	-2	-67	0	10	-87	97
1179	0	0	0	0	1	0	-1	-4	-1	-8	-6	0	1	-20	21
1180	0	2	1	0	0	0	-2	-9	-9	-2	-4	0	3	-26	29
1181	0	0	1	0	0	0	-3	-130	-3	-5	-144	0	1	-285	286
1182	0	0	1	0	5	0	-2	-6	-7	-2	-66	-1	6	-84	90
1183	0	1	0	1	0	0	-1	-3	-13	-3	-158	0	2	-178	180
1184	0	0	0	0	1	0	0	-23	-4	-4	-25	0	1	-56	57
1185	0	0	0	0	1	0	0	-42	-22	-7	-62	0	1	-133	134
1186	0	0	0	0	0	0	-3	-163	-19	-6	-31	0	0	-222	222
1187	0	0	0	0	10	0	-5	-114	-43	-3	-95	0	10	-260	270
1188	0	0	0	1	6	0	-12	-145	-20	-6	-5	0	7	-188	195
1189	0	0	5	0	2	0	-1	-4	-4	0	0	0	7	-9	16
1190	0	0	0	0	0	0	0	-3	0	0	0	0	0	-3	3
1191	0	2	0	0	0	0	0	-1	0	0	0	0	2	-1	3
1192	0	0	1	0	0	0	0	0	0	0	0	0	1	0	1
1193	0	0	0	0	0	0	0	-5	-4	-2	-34	0	0	-45	45
1194	2	18	2	0	3	0	0	-1	-3	0	-7	0	25	-11	36
1195	1	0	0	3	4	0	0	-1	0	0	-9	0	8	-10	18
1196	0	7	7	0	4	0	0	-4	0	-1	-2	0	18	-7	25
1197	9	21	6	5	10	0	0	-3	-1	-1	-1	0	51	-6	57
1198	0	1	2	0	15	0	0	-2	-11	0	-6	0	18	-19	37
1199	0	3	0	2	0	0	-3	-16	-1	0	-31	0	5	-51	56
1200	0	0	0	0	2	0	-1	-9	-1	-3	-26	0	2	-40	42
1201	0	0	1	0	26	0	0	-2	-5	-3	-28	0	27	-38	65
1202	0	0	2	1	36	1	0	-3	0	-1	-4	0	40	-8	48
1203	0	63	22	3	11	3	0	-1	-2	0	0	0	102	-3	105
1204	0	272	3	0	136	0	-1	-2	0	0	0	0	411	-3	414
1205	3	11	5	14	6	0	-2	-9	-1	-3	-2	0	39	-17	56
1206	1	3	99	1	0	0	0	0	0	0	-5	0	104	-5	109
1207	0	218	5	0	4	0	0	-6	-1	-2	-15	0	227	-24	251
1208	19	30	0	2	4	0	0	-4	-1	-1	-17	0	55	-23	78
1209	1	10	3	3	6	0	0	-4	0	0	-3	0	23	-7	30
1210	1	1	4	0	27	0	-3	-9	-8	-1	-27	0	33	-48	81
1211	0	13	2	2	142	0	0	-11	0	0	-1	0	159	-12	171
1212	3	9	3	47	581	0	0	-3	-1	0	-2	0	643	-6	649
1213	0	9	72	55	57	2	0	-1	0	0	0	0	195	-1	196
1214	1	159	150	5	959	9	0	0	-1	0	-1	0	1283	-2	1285
1215	6	956	32	75	879	2	0	-2	0	0	-1	0	1950	-3	1953
1216	7	248	284	48	629	9	0	0	0	0	0	0	1225	0	1225
1217	4	220	167	34	1567	4	0	0	-2	0	0	0	1996	-2	1998
1218	6	123	17	80	1106	0	0	-4	-1	0	0	0	1332	-5	1337
1219	23	453	885	119	92	17	0	0	0	0	0	0	1589	0	1589
1220	24	1332	245	4	1589	0	0	0	-1	0	0	0	3194	-1	3195
1221	39	464	36	91	44	1	0	0	0	0	-1	0	675	-1	676
1222	31	262	1270	15	249	19	0	0	0	0	-1	0	1846	-1	1847
1223	23	170	5	12	117	0	0	-1	-1	-1	-9	0	327	-12	339
1224	47	2	4	49	26	0	0	0	-1	0	-1	0	128	-2	130
1225	1	103	59	46	44	0	0	-1	0	0	-44	0	253	-45	298
1226	8	28	55	8	5	1	-1	-12	0	-11	-4	0	105	-28	133
1227	8	26	11	3	0	0	0	-9	-24	-2	-7	0	48	-42	90
1228	0	20	2	0	0	0	0	-17	0	0	-2	0	22	-19	41
1229	0	2	0	0	0	0	-2	-5	-1	0	0	0	2	-8	10
1230	0	0	0	0	4	0	0	-14	-3	-2	-12	0	4	-31	35
1231	0	0	0	1	1	0	0	0	-1	-1	0	0	2	-2	4
1232	0	0	0	0	0	0	-1	-16	-9	-4	-44	0	0	-74	74
1233	0	0	0	0	0	0	-1	-25	-5	-13	-233	-1	0	-278	278
1234	0	0	0	0	19	0	-5	-12	-93	-5	-95	0	19	-210	229
1235	0	0	0	0	1	0	0	-29	-7	-3	-6	0	1	-45	46
1236	0	0	1	0	0	0	-1	-31	-6	0	-1	0	1	-39	40
1237	0	0	0	0	0	0	-3	-146	-5	0	0	0	0	-154	154
1238	0	0	0	0	0	0	-1	-6	-1	0	-4	0	0	-12	12
1239	0	0	0	0	0	0	-21	-270	-16	-2	-11	0	0	-320	320
1240	0	0	0	0	0	0	0	-1	-7	-1	-48	0	0	-57	57
1241	0	0	0	0	0	0	0	-8	-6	-1	-73	0	0	-88	88
1242	0	0	0	0	0	0	-32	-718	-62	0	-5	0	0	-817	817
1243	0	1	0	0	61	0	0	-10	-5	0	-3	0	62	-18	80
1244	0	1	0	3	37	0	0	-1	0	-1	-4	0	41	-6	47
1245	0	2	28	1	8	1	0	0	-1	-3	0	0	40	-4	44
1246	0	167	14	0	5	0	0	-2	-1	0	0	0	186	-3	189
1247	3	16	0	1	5	0	0	0	0	-2	-3	-1	25	-6	31
1248	1	0	0	0	3	0	0	-1	0	-1	-25	0	4	-27	31
1249	0	0	2	0	0	0	0	-1	0	-4	-3	0	2	-8	10
1250	1	15	1	0	2	2	0	-1	-10	-1	-52	0	21	-64	85
1251	0	3	1	0	19	0	0	-21	-11	-4	-18	0	23	-54	77
1252	0	3	2	3	0	0	-4	-5	-14	0	-5	0	8	-28	36
1253	0	0	20	0	4	0	0	-25	-2	-6	-89	0	24	-122	146
1254	0	35	0	1	4	0	-2	-3	-1	-30	-45	-1	40	-82	122
1255	1	0	2	1	20	0	-1	-11	-16	-9	-38	0	24	-75	99
1256	0	5	5	1	30	0	-3	-147	-23	-50	-21	0	41	-244	285
1257	1	3	4	1	3	0	-7	-21	-7	-3	-61	0	12	-99	111
1258	3	141	77	3	58	0	-2	-16	0	-6	-140	-1	282	-165	447
1259	0	23	3	0	8	0	-22	-10	-8	-6	-73	0	34	-119	153
1260	0	13	4	0	8	0	0	0	-2	0	-4	0	25	-6	31
1261	1	2	2	2	3	0	0	-6	-5	-3	-49	0	10	-63	73
1262	0	5	4	1	0	0	0	-1	0	0	-15	0	10	-16	26
1263	1	1	0	0	5	0	0	-2	0	0	-6	0	7	-8	15
1264	0	0	0	0	1	0	0	-2	0	0	-3	0	1	-5	6
1265	0	0	0	0	0	0	-1	-86	-6	-2	-10	0	0	-105	105
1266	0	1	1	0	1	0	0	-17	-9	-2	-41	0	3	-69	72
1267	1	1	0	0	1	0	-1	-2	-3	-2	-97	0	3	-105	108
1268	0	0	0	1	2	0	0	-2	0	0	-4	0	3	-6	9
1269	0	1	0	0	2	0	-1	-1	-1	0	-1	0	3	-4	7
1270	0	0	0	0	0	0	0	-4	-1	0	-6	0	0	-11	11
1271	0	1	0	0	0	0	0	-4	-1	0	-4	0	1	-9	10
1272	0	1	0	0	2	0	-1	0	-2	-2	-7	0	3	-12	15
1273	0	0	0	0	8	0	0	-15	-7	-3	-16	0	8	-41	49
1274	0	0	0	3	5	0	-1	-13	-1	0	-3	0	8	-18	26
1275	0	6	1	0	0	0	0	0	0	0	-1	0	7	-1	8
1276	0	4	2	1	2	0	-1	-7	0	0	-2	0	9	-10	19
1277	0	0	0	0	4	0	0	0	0	0	0	0	4	0	4
1278	0	0	0	0	7	0	0	-4	-7	0	-32	0	7	-43	50
1279	0	0	2	1	7	0	0	0	0	0	-3	0	10	-3	13
1280	0	3	6	1	0	0	0	0	0	0	0	0	10	0	10
1281	0	12	0	0	1	0	0	-1	-2	0	0	0	13	-3	16
1282	1	1	0	0	1	0	0	0	0	0	-3	0	3	-3	6
1283	0	1	0	0	1	0	0	0	0	0	-1	0	2	-1	3
1284	0	2	2	0	6	0	0	-1	-1	0	0	0	10	-2	12
1285	0	8	1	1	4	0	0	0	-4	-1	-3	0	14	-8	22
1286	0	4	0	1	5	0	0	0	0	0	-1	0	10	-1	11
1287	0	3	3	4	17	0	0	-6	0	-4	-1	0	27	-11	38
1288	0	7	6	0	138	2	0	-3	-3	-1	-4	0	153	-11	164
1289	0	13	3	2	202	2	0	-4	-2	-1	-18	0	222	-25	247
1290	0	2	3	6	173	0	-2	-10	-8	-3	-7	0	184	-30	214
1291	1	155	145	13	1055	0	0	0	0	0	0	0	1369	0	1369
1292	1	91	274	68	461	2	0	-3	-1	-1	-1	0	897	-6	903
1293	11	83	64	23	46	1	0	-5	-2	-2	-8	0	228	-17	245
1294	14	261	79	14	392	0	0	-4	0	0	-1	0	760	-5	765
1295	97	86	85	44	110	0	-4	-35	-18	-1	-52	0	422	-110	532
1296	23	314	91	21	74	0	0	-2	-2	-1	-1	0	523	-6	529
1297	2	46	12	2	36	0	0	0	0	0	-2	0	98	-2	100
1298	8	17	3	10	5	0	0	-2	0	0	0	0	43	-2	45
1299	0	4	2	1	0	0	0	-1	0	-1	-1	0	7	-3	10
1300	0	7	1	0	20	0	0	-6	-1	0	-21	0	28	-28	56
1301	3	5	1	11	6	0	0	0	0	0	-2	0	26	-2	28
1302	0	3	16	1	13	0	0	0	0	0	-2	0	33	-2	35
1303	0	3	1	3	3	0	0	-1	0	0	0	0	10	-1	11
1304	0	1	2	0	0	0	0	-1	0	0	-2	0	3	-3	6
1305	0	8	0	0	0	0	0	-1	-1	-2	-1	0	8	-5	13
1306	1	1	1	0	0	0	0	0	0	0	0	0	3	0	3
1307	0	0	0	0	0	0	0	0	-1	0	-1	0	0	-2	2
1308	0	0	0	0	0	0	0	-3	-1	0	-1	0	0	-5	5
1309	0	0	0	0	1	0	0	-1	0	-1	0	0	1	-2	3
1310	0	0	0	0	2	0	0	-2	-1	-1	-3	0	2	-7	9
1311	0	0	0	1	0	0	-1	-6	-1	0	0	0	1	-8	9
1312	0	4	0	1	1	0	0	-5	-2	0	-1	0	6	-8	14
1313	1	6	2	2	1	0	0	-2	0	0	-1	0	12	-3	15
1314	3	1	0	0	2	1	0	-1	0	0	-2	0	7	-3	10
1315	0	0	0	12	53	0	0	-1	0	0	-1	0	65	-2	67
1316	0	0	4	23	41	0	0	-4	-4	-4	-19	0	68	-31	99
1317	0	42	10	0	7	0	0	0	0	0	-1	0	59	-1	60
1318	11	61	31	1	28	0	0	0	0	0	-1	0	132	-1	133
1319	1	30	3	4	31	0	-3	-9	-3	-2	-5	0	69	-22	91
1320	0	2	3	5	6	0	0	-1	0	0	0	0	16	-1	17
1321	0	7	1	1	1	0	0	0	0	0	0	0	10	0	10
1322	0	1	0	0	0	0	0	0	0	0	0	0	1	0	1
1323	0	1	0	0	3	0	0	0	0	0	0	0	4	0	4
1324	0	2	0	3	27	0	0	0	0	0	0	0	32	0	32
1325	0	0	2	1	14	0	0	0	0	0	0	0	17	0	17
1326	0	5	2	4	7	1	0	0	0	0	0	0	19	0	19
1327	2	8	3	4	45	0	0	0	0	0	-1	0	62	-1	63
1328	3	58	0	2	279	0	0	0	0	0	-1	0	342	-1	343
1329	3	8	4	3	3	0	0	0	0	0	0	0	21	0	21
1330	7	4	3	4	2	0	0	0	0	0	0	0	20	0	20
1331	0	13	7	0	5	0	0	0	0	0	0	0	25	0	25
1332	0	31	3	0	29	0	0	0	0	0	-2	0	63	-2	65
1333	0	25	0	2	86	0	0	0	-1	0	0	0	113	-1	114
1334	0	2	9	17	2	0	0	-1	0	0	-5	0	30	-6	36
1335	0	21	35	0	1	0	0	0	-1	0	0	0	57	-1	58
1336	0	42	0	0	2	0	0	-2	-1	0	-2	0	44	-5	49
1337	5	0	0	0	2	0	-2	-8	-1	0	-12	0	7	-23	30
1338	0	1	1	0	2	1	0	0	-1	0	-34	0	5	-35	40
1339	0	8	0	1	15	0	0	0	0	0	-26	-1	24	-27	51
1340	0	0	1	0	16	0	0	-4	-2	0	-23	0	17	-29	46
1341	0	1	2	1	9	0	0	-2	-3	-6	-5	0	13	-16	29
1342	0	3	5	1	21	0	0	-11	-4	-2	-9	0	30	-26	56
1343	0	3	0	1	5	0	-2	-9	0	0	-6	0	9	-17	26
1344	0	0	1	0	2	0	0	0	-2	-2	-3	0	3	-7	10
1345	1	0	2	0	21	0	-4	-11	-12	-8	-9	0	24	-44	68
1346	0	0	0	3	0	0	-1	-11	-5	-5	-19	0	3	-41	44
1347	0	1	6	0	0	0	-1	-1	0	-1	-1	0	7	-4	11
1348	0	3	1	0	0	0	-4	-4	-9	0	-13	0	4	-30	34
1349	1	2	0	0	1	0	0	-1	-1	0	0	0	4	-2	6
1350	0	0	0	0	0	0	0	0	-4	0	0	0	0	-4	4
1351	0	1	0	0	0	0	0	-2	0	0	-2	0	1	-4	5
1352	0	0	0	1	0	0	0	0	-1	0	0	0	1	-1	2
1353	0	0	0	0	0	0	0	0	0	0	-1	0	0	-1	1
1354	0	0	0	0	0	0	0	-1	-2	-1	-8	0	0	-12	12
1355	0	0	0	0	0	0	-6	-17	-1	0	-8	0	0	-32	32
1356	0	3	2	0	2	0	0	0	-10	0	-3	0	7	-13	20
1357	0	0	0	0	3	0	0	-1	-3	-9	-9	0	3	-22	25
1358	0	2	0	1	5	0	-1	0	0	-1	-189	0	8	-191	199
1359	0	0	0	0	1	0	0	0	0	-1	-5	0	1	-6	7
1360	0	0	3	0	1	0	-1	0	-1	-2	-6	0	4	-10	14
1361	0	0	0	0	0	0	0	-2	-6	-1	-13	0	0	-22	22
1362	0	1	0	0	0	0	0	-20	-4	0	-16	0	1	-40	41
1363	0	2	0	0	0	0	-1	-9	-1	0	0	0	2	-11	13
1364	0	2	1	0	4	0	0	-4	-10	0	0	0	7	-14	21
1365	0	6	3	0	0	0	0	-3	0	0	0	0	9	-3	12
1366	0	1	1	0	0	0	-1	0	0	0	0	0	2	-1	3
1367	0	3	0	0	0	0	0	0	0	0	0	0	3	0	3
1368	1	1	0	0	0	0	0	0	0	0	0	0	2	0	2
1369	0	0	0	0	0	0	0	0	0	0	0	0	0	0	0
1370	0	0	0	0	0	0	0	0	0	0	0	0	0	0	0
1371	0	0	0	0	0	0	0	0	0	0	0	0	0	0	0
1372	0	0	0	0	0	0	0	0	0	0	0	0	0	0	0
1373	0	0	0	0	0	0	0	0	0	0	-10	0	0	-10	10
1374	0	0	0	0	0	0	-3	-29	-2	-4	-12	-1	0	-51	51
1375	0	0	0	0	1	0	0	-2	-2	0	-2	0	1	-6	7
1376	0	13	1	34	1	0	0	-2	-1	-6	-35	0	49	-44	93
1377	0	0	8	0	9	0	0	-1	-2	-1	0	0	17	-4	21
1378	1	300	1	0	18	0	0	0	-1	0	-1	0	320	-2	322
1379	6	2	2	2	12	0	-1	0	0	0	0	0	24	-1	25
1380	0	7	0	0	623	0	0	0	0	0	0	0	630	0	630
1381	1	0	0	5	0	0	-1	-1	0	0	-4	0	6	-6	12
1382	0	0	6	1	0	0	0	-1	0	0	0	0	7	-1	8
1383	1	15	0	1	0	0	0	-1	-1	0	0	0	17	-2	19
1384	21	0	0	0	0	0	0	-5	-1	0	0	0	21	-6	27
1385	0	0	0	0	2	0	0	0	0	0	0	0	2	0	2
1386	0	2	3	0	0	0	0	-1	0	0	0	0	5	-1	6
1387	4	32	16	1	25	0	0	0	0	0	-1	0	78	-1	79
1388	0	1	1	0	4	0	0	0	0	-1	0	0	6	-1	7
1389	0	5	3	1	0	0	0	0	0	0	-1	0	9	-1	10
1390	0	2	1	0	3	0	0	0	0	0	-3	0	6	-3	9
1391	0	5	0	0	2	0	-1	-1	-1	0	-7	0	7	-10	17
1392	0	1	0	1	1	0	0	-1	0	-1	0	0	3	-2	5
1393	1	4	0	1	10	0	0	0	0	0	0	0	16	0	16
1394	0	0	1	0	3	0	0	0	0	-1	0	0	4	-1	5
1395	0	1	0	0	2	0	0	0	0	0	-1	0	3	-1	4
1396	1	1	0	0	5	0	0	0	0	0	-1	0	7	-1	8
1397	0	4	1	0	0	1	0	0	0	0	0	0	6	0	6
1398	0	0	1	0	21	0	0	0	0	0	0	0	22	0	22
1399	0	2	0	1	0	0	0	-1	-1	0	0	0	3	-2	5
1400	0	0	3	0	0	0	0	-9	0	0	-2	0	3	-11	14
1401	0	6	0	0	0	0	0	-1	0	-1	-4	0	6	-6	12
1402	1	0	0	0	2	0	-1	-1	-5	-3	-25	0	3	-35	38
1403	0	1	0	1	30	0	-1	-2	-6	-2	-23	0	32	-34	66
1404	0	1	1	1	6	0	-2	-12	-8	-6	-16	0	9	-44	53
1405	0	6	12	2	0	0	-1	-19	-15	-6	-13	0	20	-54	74
1406	0	50	6	0	14	0	-9	-73	-22	-4	-66	0	70	-174	244
1407	6	24	1	2	9	0	-17	-44	-4	-8	-66	-2	42	-141	183
1408	2	1	5	0	16	0	-1	-18	-3	-3	-151	0	24	-176	200
1409	0	24	5	1	4	0	0	0	-3	-7	-76	0	34	-86	120
1410	2	3	2	3	0	0	-1	-34	-71	-30	-340	-1	10	-477	487
1411	0	21	3	6	49	0	0	-49	-15	-5	-59	0	79	-128	207
1412	1	3	2	3	213	0	-1	-31	-6	-6	-22	-1	222	-67	289
1413	0	1	10	1	42	0	0	-6	-4	-1	-2	0	54	-13	67
1414	0	141	7	51	56	0	0	-15	-2	-1	-9	0	255	-27	282
1415	3	0	150	8	37	0	0	-14	-4	-2	-6	0	198	-26	224
1416	0	107	56	43	246	0	-2	-5	-5	0	-18	0	452	-30	482
1417	5	226	18	21	91	2	0	-1	-1	0	-3	0	363	-5	368
1418	0	4	9	0	17	0	0	-10	0	-1	-2	0	30	-13	43
1419	0	4	0	0	1	0	-3	-20	-3	0	0	0	5	-26	31
1420	0	5	1	0	1	0	-1	-67	-16	-1	-1	0	7	-86	93
1421	0	0	1	0	1	0	-4	-107	-18	0	-2	0	2	-131	133
1422	0	11	2	5	19	0	-1	0	-1	0	-1	0	37	-3	40
1423	0	3	1	0	15	0	0	-1	0	0	0	0	19	-1	20
1424	0	15	2	5	29	0	0	-1	0	0	-2	0	51	-3	54
1425	5	10	43	2	10	0	0	-3	0	-1	-3	0	70	-7	77
1426	0	18	1	0	73	0	0	0	0	0	0	0	92	0	92
1427	4	75	5	10	1	0	0	0	0	0	0	0	95	0	95
1428	0	6	19	1	1	0	0	0	0	0	0	0	27	0	27
1429	1	36	0	0	1	0	0	0	0	0	0	0	38	0	38
1430	1	12	0	0	0	0	0	-1	-1	0	-1	0	13	-3	16
1431	0	0	0	0	0	0	0	0	0	0	0	0	0	0	0
1432	0	0	0	0	0	0	0	0	0	0	-2	0	0	-2	2
1433	0	0	0	0	0	0	0	0	0	-1	-1	0	0	-2	2
1434	0	0	0	0	0	0	0	0	0	0	0	0	0	0	0
1435	0	0	0	0	0	0	0	-1	0	0	-77	0	0	-78	78
1436	0	0	0	0	1	0	-2	-1	0	-2	-14	0	1	-19	20
1437	0	0	0	0	1	0	0	0	-15	-7	-7	0	1	-29	30
1438	0	8	5	1	28	0	0	-39	-11	-3	-30	0	42	-83	125
1439	0	3	0	1	163	0	0	-35	-4	-5	-1	0	167	-45	212
1440	0	3	6	3	1	0	-2	-7	-4	0	-1	0	13	-14	27
1441	0	5	9	0	0	0	-1	-15	-1	-5	-2	0	14	-24	38
1442	0	197	1	0	2	1	-1	-6	-1	0	0	0	201	-8	209
1443	9	1	0	0	32	0	0	-2	0	0	-2	0	42	-4	46
1444	0	0	0	1	8	0	0	-1	0	0	-4	0	9	-5	14
1445	0	6	14	2	1	0	0	0	-1	0	0	0	23	-1	24
1446	0	114	5	1	2	0	0	0	0	0	0	0	122	0	122
1447	11	35	1	0	2	0	0	0	0	0	-2	0	49	-2	51
1448	2	3	0	1	4	0	0	0	0	0	-1	0	10	-1	11
1449	0	0	0	1	8	0	0	0	0	0	0	0	9	0	9
1450	0	5	0	0	187	0	0	0	0	0	0	0	192	0	192
1451	1	5	1	13	2	0	0	0	0	0	0	0	22	0	22
1452	1	4	4	2	6	0	0	0	0	0	0	0	17	0	17
1453	0	1	1	1	6	0	0	-1	0	0	0	0	9	-1	10
1454	0	1	0	1	15	0	0	0	0	0	-2	0	17	-2	19
1455	1	3	4	5	55	0	0	-1	0	-1	0	0	68	-2	70
1456	0	2	0	1	3	0	0	-2	-1	0	-24	-1	6	-28	34
1457	0	10	0	0	0	0	0	-1	0	-2	-251	0	10	-254	264
1458	0	3	0	0	3	0	0	-13	-39	-55	-554	0	6	-661	667
1459	0	1	0	0	1	0	-1	-24	-9	-3	-16	0	2	-53	55
1460	0	0	2	0	0	0	-6	-252	-37	-7	-219	0	2	-521	523
1461	0	1	0	0	5	0	-2	-3	-8	-7	-189	-1	6	-210	216
1462	6	16	6	5	15	1	-4	-7	-11	-2	-140	0	49	-164	213
1463	0	33	15	4	2138	1	0	-64	-11	-7	-56	-1	2191	-139	2330
1464	2	0	0	28	16	0	-1	-107	-27	-54	-243	0	46	-432	478
1465	0	3	20	4	8	0	-3	-93	-14	-63	-84	-2	35	-259	294
1466	0	76	12	4	200	9	-3	-41	-58	-3	-197	0	301	-302	603
1467	2	14	6	15	68	2	-2	-2	-8	-2	-2	0	107	-16	123
1468	2	16	33	1	21	2	-1	-6	-4	0	-2	0	75	-13	88
1469	2	156	86	14	37	0	0	-23	0	-2	-1	0	295	-26	321
1470	4	30	8	4	16	0	-8	-88	-5	-19	-12	0	62	-132	194
1471	1	226	30	2	35	0	-3	-23	-5	-1	-22	0	294	-54	348
1472	7	77	4	1	29	0	0	-4	0	-1	-64	0	118	-69	187
1473	3	25	8	6	18	0	0	-16	-7	-13	-47	0	60	-83	143
1474	0	12	4	4	42	0	-1	-16	-5	-3	-32	0	62	-57	119
1475	1	23	7	3	4	0	-1	-27	-13	0	-3	0	38	-44	82
1476	0	7	4	7	68	0	-1	0	0	-1	-2	0	86	-4	90
1477	0	0	5	0	32	1	-1	-2	-4	0	-3	0	38	-10	48
1478	0	64	1	8	11	0	-5	-4	-1	-3	-2	0	84	-15	99
1479	2	5	14	1	3	0	-3	-3	-2	-2	0	0	25	-10	35
1480	0	20	2	0	10	0	0	0	0	0	0	0	32	0	32
1481	2	9	0	1	0	0	-1	-1	0	-3	-2	0	12	-7	19
1482	0	1	1	0	0	0	0	0	-3	0	-3	0	2	-6	8
1483	0	0	0	0	1	0	0	0	0	-2	-4	0	1	-6	7
1484	0	1	0	0	0	0	0	-5	-4	-8	-216	0	1	-233	234
1485	0	0	0	0	0	0	-4	-91	-8	-26	-684	0	0	-813	813
1486	0	0	0	0	1	0	-20	-16	-48	-16	-183	-1	1	-284	285
1487	0	0	0	0	4	0	0	-24	-4	-1	-34	0	4	-63	67
1488	0	0	0	1	0	0	-1	-10	-1	-2	-36	0	1	-50	51
1489	0	0	1	0	1	0	0	-2	-6	-3	-4	0	2	-15	17
1490	0	5	0	0	1	0	0	-5	0	0	-1	0	6	-6	12
1491	0	0	0	0	2	0	0	-7	-1	-1	-2	0	2	-11	13
1492	0	1	0	0	0	0	-1	-4	-3	-2	-8	0	1	-18	19
1493	0	0	0	0	0	0	0	0	0	-1	-4	0	0	-5	5
1494	0	0	0	0	0	0	0	0	0	0	-1	0	0	-1	1
1495	0	0	0	0	0	0	0	0	0	0	0	0	0	0	0
1496	0	0	0	0	0	0	0	-1	0	-2	-18	-1	0	-22	22
1497	0	0	0	0	1	0	0	-1	0	-3	-16	0	1	-20	21
1498	1	2	0	0	1	0	0	0	-5	-2	-85	-2	4	-94	98
1499	0	0	0	0	9	0	-4	-189	-47	-49	-251	-1	9	-541	550
1500	0	0	0	0	0	0	-5	-474	-29	-6	-154	0	0	-668	668
1501	0	0	3	0	0	0	0	-37	-17	-4	-11	0	3	-69	72
1502	0	5	0	0	0	0	-2	-10	-2	0	-3	0	5	-17	22
1503	1	0	0	0	0	0	0	0	0	0	0	0	1	0	1
1504	1	1	0	0	0	0	0	0	0	0	0	0	2	0	2
1505	0	0	0	0	0	0	0	0	0	0	0	0	0	0	0
1506	0	0	0	0	0	0	0	0	0	0	0	0	0	0	0
1507	0	0	0	0	0	0	0	0	0	0	0	0	0	0	0
1508	0	4	0	0	0	0	0	0	0	0	0	0	4	0	4
1509	0	0	0	0	0	0	-1	-10	-1	-4	-14	0	0	-30	30
1510	0	2	0	0	3	0	-1	-10	-1	-1	-22	0	5	-35	40
1511	0	1	0	0	45	0	0	-2	0	0	-3	0	46	-5	51
1512	0	0	1	8	5	0	0	-7	0	0	-7	0	14	-14	28
1513	0	3	102	0	17	0	0	0	0	0	0	0	122	0	122
1514	0	54	1	3	0	0	0	-1	0	0	0	0	58	-1	59
1515	1	3	2	0	1	0	0	-4	-2	-1	-8	0	7	-15	22
1516	0	1	0	0	2	0	0	-3	-17	-1	-10	0	3	-31	34
1517	0	0	1	0	40	0	0	-6	0	-1	0	0	41	-7	48
1518	0	1	1	9	0	0	0	-1	0	0	-1	0	11	-2	13
1519	0	0	2	0	2	0	0	-2	0	-1	-1	0	4	-4	8
1520	0	3	0	1	4	0	0	0	0	0	-1	0	8	-1	9
1521	0	0	3	0	7	0	-1	-11	-1	-14	-61	0	10	-88	98
1522	0	16	5	0	64	0	0	0	-1	-2	-10	0	85	-13	98
1523	2	24	1	8	7	0	0	0	0	0	0	0	42	0	42
1524	1	33	321	1	1	0	0	0	0	0	0	0	357	0	357
1525	0	65	0	0	0	0	-1	-1	0	0	0	0	65	-2	67
1526	1	1	0	0	0	0	0	0	-1	0	-2	0	2	-3	5
1527	0	0	0	0	1	0	-1	-5	-1	-1	-10	0	1	-18	19
1528	0	25	3	2	27	0	0	0	0	0	-3	0	57	-3	60
1529	1	166	7	5	3	0	0	0	-1	0	-1	0	182	-2	184
1530	1	13	8	0	7	0	0	0	0	0	-2	0	29	-2	31
1531	0	20	1	0	19	0	0	-1	0	0	0	0	40	-1	41
1532	0	1	1	1	1	0	-1	0	0	0	0	0	4	-1	5
1533	1	1	0	0	0	0	0	-3	-1	0	-6	0	2	-10	12
1534	0	6	1	0	24	0	0	0	0	0	-1	0	31	-1	32
1535	0	0	0	5	23	0	0	-1	-1	-2	-7	0	28	-11	39
1536	0	0	0	3	30	0	0	-5	-2	0	0	0	33	-7	40
1537	0	2	1	0	3	0	0	-1	0	0	0	0	6	-1	7
1538	0	2	2	0	12	0	-1	-12	-16	0	0	0	16	-29	45
1539	0	0	0	3	2	0	-2	-38	-3	-4	-52	0	5	-99	104
1540	0	2	4	0	6	0	0	0	-1	0	-24	0	12	-25	37
1541	4	1	0	2	0	0	0	0	-1	0	-3	0	7	-4	11
1542	6	0	2	0	2	0	0	0	-1	0	-1	0	10	-2	12
1543	0	0	0	1	0	0	0	0	-1	0	0	0	1	-1	2
1544	0	0	0	0	0	0	-4	-25	-9	-4	-52	0	0	-94	94
1545	0	0	0	0	0	0	0	-6	-3	0	-5	0	0	-14	14
1546	0	0	0	0	0	0	0	0	0	0	0	0	0	0	0
1547	0	0	0	0	0	0	0	0	0	-2	-4	0	0	-6	6
1548	0	0	0	0	3	0	0	0	-4	-1	-4	0	3	-9	12
1549	0	0	0	1	1	0	0	-2	0	-4	-1	-1	2	-8	10
1550	0	6	2	10	5	0	-4	0	0	-4	-17	0	23	-25	48
1551	0	26	37	0	15	0	0	-8	-2	-13	-189	0	78	-212	290
1552	0	62	2	0	3	0	0	0	-4	-1	0	0	67	-5	72
1553	2	10	1	0	0	0	-1	-9	-1	0	-5	0	13	-16	29
1554	0	1	0	0	0	0	0	-1	0	0	0	0	1	-1	2
1555	0	3	0	0	0	0	0	-1	-3	0	-3	0	3	-7	10
1556	0	1	0	0	0	0	0	-4	-1	0	0	0	1	-5	6
1557	0	0	0	0	1	1	0	-14	-1	-2	-7	0	2	-24	26
1558	0	0	0	4	28	0	0	-13	0	-5	-7	0	32	-25	57
1559	0	0	0	1	15	0	0	-2	-3	-1	-17	0	16	-23	39
1560	0	0	0	0	4	0	0	-1	-7	-1	-38	0	4	-47	51
1561	0	0	0	0	1	0	0	-44	-16	-8	-107	0	1	-175	176
1562	0	3	0	0	2	0	0	0	0	0	0	0	5	0	5
1563	1	0	0	0	5	0	-1	-100	-96	-10	-8	0	6	-215	221
1564	0	1	0	0	5	1	0	-3	0	0	-1	0	7	-4	11
1565	0	1	0	0	49	0	0	-4	-1	0	-2	0	50	-7	57
1566	0	0	0	11	2	0	0	-6	-1	-1	-5	0	13	-13	26
1567	0	1	38	1	1	0	0	-4	-1	0	-1	0	41	-6	47
1568	0	35	2	1	0	0	-11	-10	-3	-3	-22	0	38	-49	87
1569	7	0	1	2	14	0	-11	-20	-7	-10	-129	-1	24	-178	202
1570	3	4	0	14	313	0	0	-1	0	-1	-1	0	334	-3	337
1571	0	1	0	50	202	1	0	0	0	-1	-4	0	254	-5	259
1572	0	1	7	4	132	0	0	0	0	0	0	0	144	0	144
1573	1	60	7	33	72	0	0	-1	0	0	0	0	173	-1	174
1574	2	86	121	4	1	0	0	0	-1	0	-1	0	214	-2	216
1575	2	7	4	2	0	1	0	0	0	0	0	0	16	0	16
1576	0	14	1	2	28	1	0	-2	-1	-1	-1	0	46	-5	51
1577	0	4	13	5	452	0	0	-1	0	0	-1	0	474	-2	476
1578	0	16	46	46	64	1	0	-1	0	0	0	0	173	-1	174
1579	0	58	61	9	41	0	-1	-6	0	0	0	0	169	-7	176
1580	3	12	3	5	9	0	-1	-4	0	0	0	0	32	-5	37
1581	1	20	1	0	3	1	0	0	0	0	0	0	26	0	26
1582	1	23	0	0	384	5	0	0	0	0	0	0	413	0	413
1583	3	4	0	4	131	0	0	0	0	0	0	0	142	0	142
1584	0	0	0	24	0	0	0	0	0	0	0	0	24	0	24
1585	0	5	262	0	0	0	0	0	-1	0	-1	0	267	-2	269
1586	2	10	0	0	0	0	0	-2	0	0	-2	0	12	-4	16
1587	18	0	2	0	1	0	-4	-2	-1	-1	-1	0	21	-9	30
1588	2	9	53	4	16	0	0	-3	0	0	-2	0	84	-5	89
1589	2	224	21	0	4	0	0	0	0	-1	-6	0	251	-7	258
1590	38	6	0	0	2	0	0	0	0	0	-1	0	46	-1	47
1591	3	6	2	1	1	0	0	0	0	0	0	0	13	0	13
1592	30	44	21	6	9	0	0	0	0	0	0	0	110	0	110
1593	1	3	3	0	2	0	0	0	0	0	-3	0	9	-3	12
1594	0	9	2	0	0	0	0	0	0	-1	-1	0	11	-2	13
1595	0	4	1	0	1	0	0	0	-1	-1	-3	0	6	-5	11
1596	0	2	2	1	0	0	0	-1	0	0	-1	0	5	-2	7
1597	0	0	1	0	0	0	0	-1	-2	0	-1	0	1	-4	5
1598	0	3	0	0	0	0	0	-2	0	0	0	0	3	-2	5
1599	0	0	0	0	0	0	0	-3	0	0	-3	-1	0	-7	7
1600	0	0	0	0	0	0	0	-8	-2	0	-5	0	0	-15	15
1601	0	0	0	0	0	0	0	-18	-6	-1	-25	0	0	-50	50
1602	0	0	0	0	0	0	0	-20	-1	-1	-8	0	0	-30	30
1603	0	0	0	0	0	0	0	0	-4	0	-1	0	0	-5	5
1604	0	0	0	0	0	0	0	-9	-3	0	-4	0	0	-16	16
1605	0	0	0	0	1	0	0	-1	-1	0	-1	0	1	-3	4
1606	0	0	0	1	0	0	0	-5	0	0	0	0	1	-5	6
1607	0	1	0	0	0	0	0	-3	0	0	0	0	1	-3	4
1608	0	0	0	0	0	0	0	-3	-1	0	-8	0	0	-12	12
1609	0	0	0	0	0	0	-9	-3	0	-1	0	0	0	-13	13
1610	0	0	0	0	0	0	0	-2	0	0	-2	0	0	-4	4
1611	0	0	1	0	0	0	-3	-116	-10	-25	-140	-2	1	-296	297
1612	0	0	1	0	0	0	-10	-8	-14	-15	-178	0	1	-225	226
1613	1	1	0	0	0	0	-1	-18	-35	-2	-41	0	2	-97	99
1614	0	4	0	0	8	0	0	-53	-7	0	-5	0	12	-65	77
1615	0	0	0	1	2	0	-7	-162	-37	-11	-28	0	3	-245	248
1616	0	3	0	2	0	0	0	0	0	0	-1	0	5	-1	6
1617	0	2	3	0	2	0	0	0	0	0	0	0	7	0	7
1618	0	7	0	0	1	0	0	0	0	0	-1	0	8	-1	9
1619	2	12	2	0	22	0	0	-3	0	0	0	0	38	-3	41
1620	0	0	0	0	2	0	0	0	0	0	0	0	2	0	2
1621	0	4	17	0	55	0	0	0	0	0	-1	0	76	-1	77
1622	0	57	4	1	5	0	0	0	0	0	-2	0	67	-2	69
1623	3	6	12	0	1	0	0	-4	-2	-4	-2	0	22	-12	34
1624	0	19	1	0	1	0	0	0	-2	0	-2	0	21	-4	25
1625	1	0	1	0	0	0	-1	-3	-1	0	-3	0	2	-8	10
1626	0	1	0	0	0	0	0	0	-2	0	-1	0	1	-3	4
1627	0	2	3	2	0	0	-1	-4	0	-2	-23	0	7	-30	37
1628	1	0	2	2	1	0	0	-7	-25	-18	-327	0	6	-377	383
1629	0	1	0	3	2	0	0	-16	-14	-11	-44	0	6	-85	91
1630	0	0	3	0	3	0	-1	-14	-4	0	-29	0	6	-48	54
1631	0	2	3	0	1	0	-1	-5	-6	-6	-78	-5	6	-101	107
1632	0	4	0	4	9	0	0	-11	-1	-2	-47	0	17	-61	78
1633	0	11	0	0	1	0	0	0	0	0	0	0	12	0	12
1634	2	0	0	0	1	0	0	-3	-1	0	-1	0	3	-5	8
1635	0	1	0	0	0	0	0	-1	-1	0	0	0	1	-2	3
1636	1	4	2	0	0	0	0	-2	0	0	-2	0	7	-4	11
1637	0	2	1	0	0	0	0	-3	-25	-6	-3	0	3	-37	40
1638	0	0	0	0	0	0	-2	-2	-3	-1	-10	0	0	-18	18
1639	0	2	0	0	1	0	-6	-2	-1	-3	-21	-1	3	-34	37
1640	0	0	2	0	1	0	-3	-4	-6	-3	-26	-3	3	-45	48
1641	0	2	0	0	1	0	-5	-43	-19	-42	-2251	0	3	-2360	2363
1642	5	7	3	0	15	0	-2	-5	-2	-45	-138	-1	30	-193	223
1643	0	1	0	0	4	0	-2	-5	-556	-20	-1015	-2	5	-1600	1605
1644	1	1	6	0	2	0	-2	-745	-98	-1	-249	0	10	-1095	1105
1645	0	4	2	1	1	0	-15	-31	-9	-3	-42	-2	8	-102	110
1646	0	1	12	0	7	0	-4	-412	-37	-4	-388	0	20	-845	865
1647	0	11	2	0	5	0	-2	-115	-28	-17	-83	-4	18	-249	267
1648	2	3	1	0	10	0	-6	-65	-199	-9	-181	-1	16	-461	477
1649	0	4	3	5	1	0	-10	-227	-40	-46	-140	0	13	-463	476
1650	0	0	2	0	1	0	-6	-353	-30	-7	-85	0	3	-481	484
1651	1	1	0	0	1	0	-32	-67	-105	-37	-5	-2	3	-248	251
1652	1	0	1	1	9	0	-41	-468	-19	-8	-453	0	12	-989	1001
1653	1	3	20	1	4	0	-4	-8	0	-3	-58	0	29	-73	102
1654	0	16	7	0	33	0	0	-7	-3	-7	-29	0	56	-46	102
1655	0	7	4	11	40	0	-1	-4	-2	-7	-10	-1	62	-25	87
1656	1	2	3	1	1	0	-4	-88	-19	-40	-506	0	8	-657	665
1657	0	2	0	0	1	0	-12	-154	-129	-64	-49	-1	3	-409	412
1658	1	0	0	2	7	0	-5	-27	-48	-2	-71	-3	10	-156	166
1659	0	0	1	2	0	0	-1	-7	0	0	-16	0	3	-24	27
1660	0	0	0	1	0	0	0	0	-1	0	-9	-1	1	-11	12
1661	0	0	0	0	14	0	0	0	-1	0	0	0	14	-1	15
1662	0	0	0	2	13	0	0	0	0	0	0	0	15	0	15
1663	0	0	8	0	1	0	0	0	0	0	-1	0	9	-1	10
1664	0	0	5	0	3	0	0	0	0	-1	0	0	8	-1	9
1665	0	0	1	0	0	0	0	0	0	0	0	0	1	0	1
1666	0	5	2	1	7	0	0	-2	0	0	0	0	15	-2	17
1667	1	1	3	15	9	0	-1	0	0	0	-1	0	29	-2	31
1668	0	0	0	0	0	0	0	0	0	0	-1	0	0	-1	1
1669	0	1	0	0	0	0	0	-2	0	0	-11	0	1	-13	14
1670	0	0	0	0	1	0	0	-1	-2	-1	-1	0	1	-5	6
1671	1	0	0	0	1	0	-3	-27	-43	-3	-71	0	2	-147	149
1672	0	1	1	0	5	0	-1	-122	-2	-4	-99	0	7	-228	235
1673	0	0	0	3	5	0	-5	-145	-24	-39	-529	-2	8	-744	752
1674	0	0	0	0	8	0	0	-7	-9	0	-6	0	8	-22	30
1675	0	11	2	0	1	0	0	-1	0	0	0	0	14	-1	15
1676	0	1	0	0	0	0	0	0	0	0	0	0	1	0	1
1677	0	0	0	0	0	0	0	-1	0	0	-1	0	0	-2	2
1678	0	0	0	0	0	0	0	0	0	0	-2	0	0	-2	2
1679	0	0	0	0	0	0	0	0	0	0	0	0	0	0	0
1680	0	0	0	0	3	0	0	0	-2	-1	-1	0	3	-4	7
1681	0	0	0	0	1	0	0	-1	0	0	-1	0	1	-2	3
1682	0	1	0	3	5	0	0	0	0	-1	0	0	9	-1	10
1683	0	2	0	0	0	0	0	0	0	0	0	0	2	0	2
1684	2	9	5	1	26	1	-1	-2	0	0	-2	0	44	-5	49
1685	0	6	0	0	2	0	0	0	0	0	0	0	8	0	8
1686	0	0	3	0	3	0	0	0	0	0	0	0	6	0	6
1687	0	1	0	0	1	0	0	0	0	-2	-27	0	2	-29	31
1688	0	2	1	0	4	0	0	0	-2	-12	-24	0	7	-38	45
1689	0	1	2	0	2	0	0	0	-3	-1	-5	0	5	-9	14
1690	0	4	0	0	47	0	0	-4	-2	-2	-18	0	51	-26	77
1691	0	1	0	4	6	0	-1	-1	-2	-5	-8	0	11	-17	28
1692	0	3	9	0	5	1	-1	-19	-6	0	0	0	18	-26	44
1693	0	8	0	0	12	0	-1	-4	-1	0	-3	0	20	-9	29
1694	1	4	18	0	14	0	-3	-13	-4	-4	-19	0	37	-43	80
1695	0	1	4	1	5	0	-1	-2	-2	-4	-3	0	11	-12	23
1696	1	37	3	0	2	0	0	-1	0	0	0	0	43	-1	44
1697	0	2	0	1	1	0	0	-1	0	0	0	0	4	-1	5
1698	0	1	0	0	0	0	0	0	0	0	0	0	1	0	1
1699	0	0	0	0	0	0	0	0	0	0	0	0	0	0	0
1700	0	1	0	0	0	0	-2	-26	-1	0	-2	0	1	-31	32
1701	0	0	1	0	0	0	-1	-5	0	0	-9	0	1	-15	16
1702	1	3	0	0	1	0	-1	-4	0	0	-15	0	5	-20	25
1703	1	0	0	1	0	0	0	-14	-2	-28	-3375	-13	2	-3432	3434
1704	0	5	2	0	0	0	-1	-13	-7	-52	-1842	-5	7	-1920	1927
1705	0	1	0	0	0	0	-2	-23	-197	-137	-1179	-1	1	-1539	1540
1706	1	9	1	2	5	0	-2	-132	-141	-3	-92	-1	18	-371	389
1707	0	1	1	1	2	0	-12	-627	-96	-17	-422	0	5	-1174	1179
1708	0	1	1	0	0	0	0	-126	-41	-1	-53	-1	2	-222	224
1709	0	0	1	0	1	0	-5	-367	-90	-2	-137	0	2	-601	603
1710	0	1	0	0	0	0	0	-22	-4	0	-10	0	1	-36	37
1711	0	0	0	0	2	0	-1	-25	-5	0	-8	0	2	-39	41
1712	0	0	0	1	0	0	-4	-43	-15	-10	-66	0	1	-138	139
1713	0	0	0	0	0	0	0	-2	-4	-1	-32	0	0	-39	39
1714	0	0	0	0	4	0	-2	0	-1	0	-2	0	4	-5	9
1715	0	1	0	0	1	1	-14	-23	-3	-4	-21	0	3	-65	68
1716	0	0	0	0	7	0	-2	-26	0	-1	-3	0	7	-32	39
1717	0	1	0	0	5	1	0	-1	-1	0	-3	0	7	-5	12
1718	0	0	1	3	3	0	0	0	-4	0	-3	0	7	-7	14
1719	0	4	2	0	2	0	-1	-5	0	-1	0	0	8	-7	15
1720	0	7	0	0	3	0	-2	-14	-6	-1	-5	0	10	-28	38
1721	1	0	0	0	1	0	0	-2	0	0	-3	0	2	-5	7
1722	0	4	0	0	15	0	-2	0	0	0	-4	0	19	-6	25
1723	1	0	0	3	5	0	0	0	0	0	-2	0	9	-2	11
1724	0	0	2	0	1	0	0	-4	-2	0	-2	0	3	-8	11
1725	2	7	0	0	16	0	0	-1	0	0	-66	0	25	-67	92
1726	1	9	0	4	12	0	0	0	0	-5	-1	0	26	-6	32
1727	0	5	1	0	4	0	0	0	-5	0	-5	0	10	-10	20
1728	0	4	4	2	11	0	0	-97	-2	-24	-30	0	21	-153	174
1729	1	8	1	0	0	0	0	-5	-5	0	-3	0	10	-13	23
1730	0	9	2	0	18	0	0	-23	-2	-2	-1	0	29	-28	57
1731	1	1	0	1	2	0	-5	-11	-2	0	-16	0	5	-34	39
1732	0	1	1	0	2	0	-3	-18	-2	-1	-23	0	4	-47	51
1733	0	31	0	0	4	0	-9	-5	-35	-5	-60	0	35	-114	149
1734	3	4	2	0	3	0	0	-34	-14	-12	-45	0	12	-105	117
1735	0	4	0	0	8	0	0	-9	-10	-2	-37	0	12	-58	70
1736	0	8	0	0	6	0	-5	-38	0	-19	-38	-5	14	-105	119
1737	0	0	2	0	14	1	-2	-13	-18	-9	-152	0	17	-194	211
1738	0	28	4	3	159	1	0	-16	-5	-4	-65	0	195	-90	285
1739	1	6	1	8	13	0	-5	-27	-6	-5	-56	-2	29	-101	130
1740	1	11	20	10	2	0	-5	-43	-35	-2	-32	0	44	-117	161
1741	1	98	16	1	14	0	-3	-35	-10	-6	-144	-2	130	-200	330
1742	3	117	7	2	66	1	-1	-23	-95	-16	-1310	-1	196	-1446	1642
1743	0	5	2	1	10	0	0	-11	-4	-9	-205	-1	18	-230	248
1744	0	1	4	0	12	0	-1	-8	-27	-6	-642	-1	17	-685	702
1745	2	18	10	19	2	0	-3	-14	-12	-50	-129	0	51	-208	259
1746	1	13	11	1	95	0	-3	-142	-44	-15	-44	0	121	-248	369
1747	1	49	1	7	321	0	-3	-58	-53	-2	-87	-4	379	-207	586
1748	2	2	47	1	5	0	-10	-142	-24	-2	-67	0	57	-245	302
1749	0	313	8	0	1	0	0	-28	-2	-1	-23	0	322	-54	376
1750	7	4	4	0	8	0	-1	-9	-10	-6	-74	0	23	-100	123
1751	1	18	0	0	105	2	0	-11	-3	-2	-18	0	126	-34	160
1752	1	4	8	1	131	0	0	-10	-80	-5	-40	0	145	-135	280
1753	0	1	2	37	106	1	0	-25	-6	-5	-14	0	147	-50	197
1754	1	143	784	9	247	2	-1	-2	-4	0	-9	0	1186	-16	1202
1755	1	42	4	3	234	0	0	-6	-8	-1	-6	0	284	-21	305
1756	8	12	1	21	15	0	-2	-4	0	-1	-1	0	57	-8	65
1757	3	11	151	2	74	1	0	-26	-3	0	-6	0	242	-35	277
1758	2	91	19	17	158	0	-4	-18	-6	0	-14	0	287	-42	329
1759	66	644	103	30	226	6	0	-4	0	0	-7	0	1075	-11	1086
1760	9	17	11	3	68	0	0	-2	-1	0	-10	0	108	-13	121
1761	24	72	79	36	175	1	-1	-7	-5	0	-4	0	387	-17	404
1762	8	208	56	119	448	2	0	-4	0	0	-10	0	841	-14	855
1763	3	7	11	76	316	0	0	-1	-1	0	-2	0	413	-4	417
1764	0	20	13	27	40	0	0	-1	-1	0	-2	0	100	-4	104
1765	4	41	19	17	114	0	0	-1	-1	0	-1	0	195	-3	198
1766	6	179	73	33	181	1	0	0	0	0	-1	0	473	-1	474
1767	26	110	12	21	284	2	0	-1	-1	0	-3	0	455	-5	460
1768	23	45	11	25	2298	9	0	-5	0	-1	-13	0	2411	-19	2430
1769	3	46	20	98	1340	3	-1	0	0	-1	-3	0	1510	-5	1515
1770	1	132	1168	213	5086	139	0	-4	0	0	-2	0	6739	-6	6745
1771	3	1422	405	275	5278	9	-2	-4	-2	0	-1	0	7392	-9	7401
1772	12	552	207	90	625	2	0	-9	0	0	-3	0	1488	-12	1500
1773	77	28	29	84	31	0	0	-2	0	0	0	0	249	-2	251
1774	0	16	8	9	39	0	0	-7	-1	0	-2	0	72	-10	82
1775	7	7	2	50	26	0	0	-1	0	0	-2	0	92	-3	95
1776	0	302	5	1	17	0	-1	-2	-2	0	-2	0	325	-7	332
1777	3	12	4	2	6	0	0	-2	-2	0	-2	0	27	-6	33
1778	9	7	2	1	5	0	0	-4	0	0	-5	0	24	-9	33
1779	0	1	0	1	6	1	0	0	-2	0	-3	0	9	-5	14
1780	0	3	0	0	38	0	0	-1	-1	0	-3	0	41	-5	46
1781	0	2	3	3	38	0	0	-1	0	0	0	0	46	-1	47
1782	0	3	64	1	8	0	0	-1	0	0	-1	0	76	-2	78
1783	0	189	31	1	3	0	0	0	0	0	-28	0	224	-28	252
1784	7	46	0	1	0	0	0	0	0	-5	-1	0	54	-6	60
1785	8	22	3	1	2	0	0	-1	-17	0	0	0	36	-18	54
1786	0	1	0	0	10	0	0	-38	0	-4	0	0	11	-42	53
1787	0	0	0	0	0	0	-2	-1	-1	0	-4	-1	0	-9	9
1788	0	1	0	0	0	0	0	0	-1	0	-1	0	1	-2	3
1789	0	1	0	0	1	0	0	-2	-4	-1	-3	-1	2	-11	13
1790	0	0	0	0	0	0	-1	-10	-1	-1	-2	0	0	-15	15
1791	0	0	4	0	0	0	0	-4	0	0	0	0	4	-4	8
1792	0	0	0	0	0	0	0	0	0	0	0	0	0	0	0
1793	0	3	0	0	1	0	0	-1	0	0	-2	0	4	-3	7
1794	0	0	0	0	5	0	0	0	0	0	0	0	5	0	5
1795	0	1	0	1	11	0	0	-1	0	0	-1	0	13	-2	15
1796	0	0	1	1	1	0	-6	-78	-17	-8	-159	-1	3	-269	272
1797	0	24	5	3	2	0	-1	-51	-21	-4	-139	0	34	-216	250
1798	0	4	2	3	7	0	-3	-17	-18	-15	-237	0	16	-290	306
1799	0	2	1	5	46	0	0	-10	-7	-1	-23	0	54	-41	95
1800	0	1	0	4	69	0	0	-1	-3	0	-3	0	74	-7	81
1801	1	11	25	3	77	2	-1	-8	-2	-1	-8	0	119	-20	139
1802	1	3	0	4	27	0	0	-3	-3	-1	-16	0	35	-23	58
1803	0	16	3	9	36	0	-1	-25	-2	-1	-7	0	64	-36	100
1804	2	103	39	10	34	3	0	-3	0	0	0	0	191	-3	194
1805	4	43	21	2	244	0	-1	-11	-3	0	-1	0	314	-16	330
1806	7	23	2	21	12	0	-1	-11	-1	-1	-3	0	65	-17	82
1807	2	4	9	0	0	0	0	-4	0	0	-3	0	15	-7	22
1808	0	28	2	0	0	0	0	-2	0	0	-5	0	30	-7	37
1809	24	2	0	1	0	0	-1	-26	-9	-7	-141	-2	27	-186	213
1810	0	1	0	0	2	0	0	-11	-9	-8	-130	0	3	-158	161
1811	0	1	0	0	13	0	-19	-374	-682	-75	-1290	-6	14	-2446	2460
1812	0	1	0	1	1	0	-8	-104	-73	-15	-169	0	3	-369	372
1813	0	0	12	0	7	0	-2	-32	-24	0	-45	0	19	-103	122
1814	0	69	2	4	3	0	0	-4	-1	0	-1	0	78	-6	84
1815	1	0	4	1	14	4	0	-4	0	0	0	0	24	-4	28
1816	0	14	0	0	543	0	0	0	-1	0	-4	0	557	-5	562
1817	0	0	6	6	11	0	0	0	-1	-1	-2	0	23	-4	27
1818	0	70	899	1	7	0	0	0	0	0	-1	0	977	-1	978
1819	1	430	3	0	4	0	0	0	-1	0	0	0	438	-1	439
1820	6	11	1	0	0	0	0	-2	-1	0	0	0	18	-3	21
1821	0	3	0	0	1	0	-1	-5	-1	0	-9	0	4	-16	20
1822	2	2	0	0	19	0	-1	-1	0	-1	-5	0	23	-8	31
1823	2	1	0	0	5	0	0	0	-11	-1	-29	0	8	-41	49
1824	0	0	0	0	8	0	-10	-165	-7	-6	-52	0	8	-240	248
1825	0	2	2	2	6	0	0	-2	-1	-1	-5	0	12	-9	21
1826	0	1	1	1	2	0	-1	-82	-18	-1	-19	0	5	-121	126
1827	0	0	0	0	0	0	-2	-26	-3	-1	-66	0	0	-98	98
1828	0	0	0	0	0	0	0	0	-1	0	0	0	0	-1	1
1829	0	0	0	0	1	0	0	-1	0	0	-3	0	1	-4	5
1830	0	0	0	0	0	0	0	0	0	0	-1	0	0	-1	1
1831	0	0	0	0	1	0	0	-1	0	0	-1	0	1	-2	3
1832	0	0	0	0	0	0	0	0	0	0	0	0	0	0	0
1833	0	0	0	0	2	0	0	-2	0	0	-10	0	2	-12	14
1834	0	0	0	0	2	0	0	-4	-7	-1	0	0	2	-12	14
1835	0	0	11	4	16	0	0	-1	0	0	0	0	31	-1	32
1836	0	1	0	1	0	0	0	-1	0	-2	-3	0	2	-6	8
1837	0	1	0	0	1	0	0	-10	-6	-3	-12	0	2	-31	33
1838	0	0	1	0	0	0	-6	-46	-190	-1	-58	0	1	-301	302
1839	0	2	1	0	3	0	-1	-27	-4	0	-19	0	6	-51	57
1840	0	2	0	0	2	0	0	-2	0	-4	-64	0	4	-70	74
1841	0	0	0	0	0	0	0	-4	-21	-2	-5	0	0	-32	32
1842	0	0	0	0	0	0	0	0	0	0	0	0	0	0	0
1843	0	2	0	0	0	0	0	-3	0	0	0	0	2	-3	5
1844	0	0	0	0	1	0	0	0	0	0	0	0	1	0	1
1845	0	0	0	0	3	0	0	-2	-1	-1	-5	0	3	-9	12
1846	0	0	1	0	30	0	0	0	0	0	-17	0	31	-17	48
1847	0	11	22	2	124	1	0	-4	0	-1	-2	0	160	-7	167
1848	0	3	1	16	15	4	-3	-4	0	-11	-16	0	39	-34	73
1849	1	7	19	2	178	0	0	-3	-1	0	-1	0	207	-5	212
1850	0	60	6	13	12	0	0	0	0	0	-2	0	91	-2	93
1851	31	0	7	4	3	0	-1	0	0	0	-6	0	45	-7	52
1852	0	17	1	0	32	0	0	0	0	0	0	0	50	0	50
1853	1	3	3	4	4	0	0	0	0	0	0	0	15	0	15
1854	0	1	9	3	4	0	0	-3	-1	0	-4	0	17	-8	25
1855	1	17	1	1	41	0	0	-5	-14	-5	-183	-1	61	-208	269
1856	3	42	2	8	5	0	-5	-253	-47	-91	-1522	0	60	-1918	1978
1857	1	1	34	0	70	8	0	-2	-2	0	-22	0	114	-26	140
1858	0	21	0	9	92	0	0	-2	0	-4	0	0	122	-6	128
1859	5	1	23	5	158	0	0	-6	0	-1	-2	0	192	-9	201
1860	0	36	19	3	95	1	-1	-3	0	-3	-28	0	154	-35	189
1861	0	30	5	2	211	0	-1	-1	-1	-3	-9	-1	248	-16	264
1862	3	164	75	47	144	1	0	-3	-14	-16	-66	0	434	-99	533
1863	0	104	93	1	25	0	-1	-11	0	-1	-26	-2	223	-41	264
1864	19	412	44	11	100	3	-1	-12	-10	-42	-1176	-2	589	-1243	1832
1865	17	185	8	0	15	1	-9	-37	-65	-103	-3293	-13	226	-3520	3746
1866	4	40	2	4	22	0	-20	-164	-244	-80	-1658	-5	72	-2171	2243
1867	3	16	3	1	8	0	-7	-13	-9	-3	-84	0	31	-116	147
1868	0	2	0	0	1	0	-2	-41	-92	-10	-317	0	3	-462	465
1869	0	8	3	1	1	0	0	-3	-3	-2	-12	-1	13	-21	34
1870	0	0	0	0	4	0	0	0	-1	0	-4	0	4	-5	9
1871	0	0	0	0	0	0	-1	-4	-16	0	-14	0	0	-35	35
1872	1	0	0	0	0	0	0	-17	-3	-1	-15	0	1	-36	37
1873	0	1	0	0	1	0	0	-6	-1	0	0	0	2	-7	9
1874	0	0	0	0	1	0	0	-19	-7	-3	-23	0	1	-52	53
1875	0	0	1	1	3	0	0	-27	-20	-17	-215	0	5	-279	284
1876	0	5	1	1	3	0	-2	-6	-2	0	-2	0	10	-12	22
1877	1	12	2	0	2	0	-3	-47	-98	-2	-90	0	17	-240	257
1878	1	1	0	0	2	0	-29	-430	-43	-2	-13	0	4	-517	521
1879	0	7	4	0	21	0	-1	-7	-24	-1	-26	0	32	-59	91
1880	0	1	4	3	1	0	-7	-117	-29	-3	-3	0	9	-159	168
1881	0	26	6	0	0	0	-1	-4	-1	0	0	0	32	-6	38
1882	5	49	1	0	2	0	0	-1	0	0	0	0	57	-1	58
1883	4	2	0	0	3	0	-11	-55	-4	-2	-43	0	9	-115	124
1884	0	1	2	0	1	0	-1	-18	-4	-2	-5	0	4	-30	34
1885	0	2	0	0	3	0	-1	0	-2	0	-2	0	5	-5	10
1886	1	2	0	0	6	0	0	0	0	-1	-2	0	9	-3	12
1887	0	1	0	0	1	0	0	0	-1	0	0	0	2	-1	3
1888	0	1	0	0	3	0	0	-1	0	0	0	0	4	-1	5
1889	0	1	0	0	0	0	0	0	0	-1	-2	0	1	-3	4
1890	0	1	0	0	4	1	0	-1	0	0	-1	0	6	-2	8
1891	1	1	1	1	3	0	0	0	0	0	0	0	7	0	7
1892	0	7	0	0	0	0	0	-2	0	0	-11	0	7	-13	20
1893	1	0	2	0	1	0	0	0	-1	-2	-23	0	4	-26	30
1894	0	0	1	0	1	0	-1	-3	0	-78	-104	0	2	-186	188
1895	0	1	0	0	2	0	-3	-18	-26	-14	-9	0	3	-70	73
1896	0	1	2	0	9	0	0	-81	-39	-5	-279	0	12	-404	416
1897	0	2	0	0	12	0	-36	-51	-4	-17	-67	0	14	-175	189
1898	0	1	2	0	2	0	-5	-10	-102	-3	-144	0	5	-264	269
1899	1	2	1	0	0	0	-8	-380	-4	-11	-146	-1	4	-550	554
1900	0	8	1	0	2	0	-10	-20	-34	-9	-186	-2	11	-261	272
1901	0	2	0	0	0	0	-16	-373	-84	-23	-243	0	2	-739	741
1902	0	0	1	0	0	0	-8	-109	-164	-24	-488	0	1	-793	794
1903	0	1	0	0	2	0	-14	-649	-185	-88	-1422	-3	3	-2361	2364
1904	0	3	0	0	2	0	-8	-166	-287	-40	-2241	0	5	-2742	2747
1905	0	0	0	2	22	0	-30	-1113	-143	-166	-143	-1	24	-1596	1620
1906	0	3	1	2	53	0	-4	-53	-52	-7	-21	0	59	-137	196
1907	0	1	13	3	17	1	-8	-346	-39	-8	-60	0	35	-461	496
1908	0	16	5	1	18	0	-41	-41	-14	-6	-22	0	40	-124	164
1909	0	23	5	4	16	0	0	-12	0	0	-5	0	48	-17	65
1910	0	7	3	2	2	0	0	0	0	0	-1	0	14	-1	15
1911	1	10	4	0	0	0	0	0	-1	0	0	0	15	-1	16
1912	0	7	1	0	0	0	0	0	0	0	-3	0	8	-3	11
1913	1	4	0	1	22	0	0	0	0	0	-4	0	28	-4	32
1914	0	0	0	10	14	0	0	0	0	0	0	0	24	0	24
1915	0	2	64	3	3	0	0	-3	0	0	-1	0	72	-4	76
1916	0	85	1	0	20	0	-1	-1	-2	0	-5	0	106	-9	115
1917	5	0	0	3	89	0	0	-2	-1	0	-2	0	97	-5	102
1918	1	0	13	1	14	0	0	-2	0	0	0	0	29	-2	31
1919	0	77	21	0	12	0	-1	-3	-4	0	-5	0	110	-13	123
1920	3	65	5	1	11	0	0	-2	0	0	-1	0	85	-3	88
1921	6	18	13	0	355	0	0	0	-1	0	0	0	392	-1	393
1922	1	40	2	16	0	0	0	0	0	0	0	0	59	0	59
1923	0	0	14	0	1	0	0	0	0	0	0	0	15	0	15
1924	0	58	0	0	0	0	0	-1	-1	0	0	0	58	-2	60
1925	4	0	0	0	0	0	0	0	0	0	0	0	4	0	4
1926	1	1	2	0	0	0	0	0	0	0	0	0	4	0	4
1927	0	1	0	0	0	0	0	-5	0	0	-3	0	1	-8	9
1928	0	0	0	3	0	0	0	-7	-2	-3	-31	0	3	-43	46
1929	0	3	0	1	3	0	0	-2	-1	-1	-18	0	7	-22	29
1930	0	5	0	2	31	0	0	0	0	0	0	0	38	0	38
1931	0	1	1	10	1	0	0	-5	-1	0	-2	0	13	-8	21
1932	0	2	3	0	3	0	0	-3	0	0	-2	0	8	-5	13
1933	0	0	1	2	17	0	0	-1	0	0	-6	0	20	-7	27
1934	0	0	0	4	8	0	0	0	0	0	-5	0	12	-5	17
1935	0	0	1	0	0	0	0	0	0	-1	-3	0	1	-4	5
1936	0	7	0	0	1	0	0	-5	-5	0	-3	0	8	-13	21
1937	1	26	0	0	2	0	-2	-2	-1	0	-1	0	29	-6	35
1938	0	1	1	3	37	2	-1	-3	-1	0	-1	0	44	-6	50
1939	2	4	1	4	33	0	0	-5	-1	0	-20	0	44	-26	70
1940	0	18	2	1	24	0	0	0	0	-2	-2	-1	45	-5	50
1941	0	6	2	0	7	0	0	0	-1	0	-64	0	15	-65	80
1942	0	5	1	1	60	0	0	-10	0	-62	-148	0	67	-220	287
1943	1	59	3	3	27	0	-4	-3	-14	-24	-102	0	93	-147	240
1944	1	2	8	3	30	0	0	-23	-9	-27	-39	0	44	-98	142
1945	0	2	0	1	6	0	-12	-37	-8	-1	-8	0	9	-66	75
1946	1	6	5	0	2	0	0	-2	0	0	0	0	14	-2	16
1947	0	6	2	0	2	0	-1	-1	-17	-4	-14	-2	10	-39	49
1948	0	9	2	0	8	0	0	0	0	0	-5	0	19	-5	24
1949	1	7	0	3	1	0	0	0	0	0	0	0	12	0	12
1950	0	3	1	0	12	0	0	-1	-3	-3	-5	0	16	-12	28
1951	1	27	1	2	15	0	0	-1	0	0	-5	0	46	-6	52
1952	1	8	16	1	17	0	0	-2	-4	-1	-10	0	43	-17	60
1953	0	6	2	1	3	0	-1	-1	0	-5	-7	0	12	-14	26
1954	0	7	2	1	2	0	-2	-12	-4	-3	-7	0	12	-28	40
1955	1	4	0	0	3	0	-12	-151	-19	-5	-173	-1	8	-361	369
1956	1	0	1	0	2	0	-11	-18	-25	-4	-87	0	4	-145	149
1957	0	2	1	0	4	0	0	-5	0	0	-41	0	7	-46	53
1958	0	4	0	0	1	0	0	0	0	0	0	0	5	0	5
1959	0	1	1	0	0	0	0	-1	0	0	0	0	2	-1	3
1960	0	0	0	0	0	0	0	-4	-4	-2	-7	0	0	-17	17
1961	0	0	0	0	1	0	0	-24	0	-1	-86	0	1	-111	112
1962	0	1	0	1	1	0	-3	-61	-2	-2	-115	0	3	-183	186
1963	1	1	1	0	1	0	0	-3	-11	-28	-6	0	4	-48	52
1964	0	11	1	0	1	0	-6	-184	-108	-5	-116	-2	13	-421	434
1965	0	0	0	0	18	0	-12	-358	-80	-5	-51	0	18	-506	524
1966	0	1	0	2	3	0	-12	-8	-2	0	0	0	6	-22	28
1967	0	1	5	0	2	0	0	0	-1	0	-1	0	8	-2	10
1968	0	4	1	0	6	0	0	0	-2	-1	-55	0	11	-58	69
1969	2	13	1	1	3	0	0	-1	-1	0	-25	0	20	-27	47
1970	1	1	1	1	3	0	-2	-5	-5	-151	-61	0	7	-224	231
1971	0	2	1	0	4	0	0	-3	-49	-4	-21	-1	7	-78	85
1972	0	4	1	0	10	0	0	-319	-62	-8	-93	0	15	-482	497
1973	0	2	0	1	1	0	-180	-69	-7	-6	-89	0	4	-351	355
1974	0	2	2	0	10	0	-2	-10	-1	-8	-91	-3	14	-115	129
1975	0	1	4	7	40	0	-5	-67	-84	-18	-266	0	52	-440	492
1976	0	8	14	9	4	1	0	-3	0	-1	-3	0	36	-7	43
1977	0	17	3	0	28	0	-4	-102	-14	-7	-38	0	48	-165	213
1978	2	1	0	1	3	0	-2	-12	-12	-1	-9	0	7	-36	43
1979	0	14	10	0	2	0	-1	-89	-31	-1	-24	0	26	-146	172
1980	0	16	1	0	1	0	-2	-60	-1	-1	-8	0	18	-72	90
1981	0	0	2	0	7	0	-2	-5	-3	-2	-1	-1	9	-14	23
1982	0	1	0	0	2	0	-1	-10	0	0	-7	0	3	-18	21
1983	0	1	0	1	5	0	-3	-21	-1	-15	-38	0	7	-78	85
1984	0	6	0	0	5	0	0	-2	-9	-5	-52	0	11	-68	79
1985	1	3	0	2	2	0	0	-4	-5	-1	-24	0	8	-34	42
1986	0	0	1	0	1	0	0	-2	0	0	-3	-1	2	-6	8
1987	0	1	0	0	0	0	0	0	0	0	-1	0	1	-1	2
1988	0	0	0	0	0	0	0	0	0	0	-4	0	0	-4	4
1989	0	2	1	0	9	0	0	-2	-6	-2	-47	0	12	-57	69
1990	0	2	2	1	0	0	0	-3	0	-1	-2	0	5	-6	11
1991	0	0	1	0	4	0	0	-2	-10	-2	-1	0	5	-15	20
1992	0	2	0	2	0	0	-1	-16	0	0	-3	0	4	-20	24
1993	0	0	0	0	0	0	0	-1	0	0	0	0	0	-1	1
1994	0	0	0	0	0	0	0	0	0	0	0	0	0	0	0
1995	0	0	0	0	0	0	0	-1	0	0	0	0	0	-1	1
1996	0	0	0	0	0	0	0	0	0	0	0	0	0	0	0
1997	0	0	0	0	0	0	0	0	0	0	0	0	0	0	0
1998	0	0	0	0	0	0	0	0	0	0	0	0	0	0	0
1999	0	0	0	0	0	0	0	0	0	0	0	0	0	0	0
[truncated: 299 more rows]

## Sheet: CaLCuV-Chl mock BPO-13
position	20nt_fwd	21nt_fwd	22nt_fwd	23nt_fwd	24nt_fwd	25nt_fwd	20nt_rev	21nt_rev	22nt_rev	23nt_rev	24nt_rev	25nt_rev	total_forward	total_reverse	total reads
1	0	0	0	0	0	0	0	0	0	0	0	0	0	0	0
2	0	0	0	0	0	0	0	0	0	0	0	0	0	0	0
3	0	0	0	0	0	0	0	0	0	0	0	0	0	0	0
4	0	0	0	0	0	0	0	0	0	0	0	0	0	0	0
5	0	0	0	0	0	0	0	0	0	0	0	0	0	0	0
6	0	0	0	0	0	0	0	0	0	0	0	0	0	0	0
7	0	0	0	0	0	0	0	0	0	0	0	0	0	0	0
8	0	0	0	0	0	0	0	0	0	0	0	0	0	0	0
9	0	0	0	0	0	0	0	0	0	0	0	0	0	0	0
10	0	0	0	0	0	0	0	0	0	0	0	0	0	0	0
11	0	0	0	0	0	0	0	0	0	0	0	0	0	0	0
12	0	0	0	0	0	0	0	0	0	0	0	0	0	0	0
13	0	0	0	0	0	0	0	0	0	0	0	0	0	0	0
14	0	0	0	0	0	0	0	0	0	0	0	0	0	0	0
15	0	0	0	0	0	0	0	0	0	0	0	0	0	0	0
16	0	0	0	0	0	0	0	0	0	0	0	0	0	0	0
17	0	0	0	1	0	0	0	0	0	0	0	0	1	0	1
18	0	0	0	0	0	0	0	0	0	0	0	0	0	0	0
19	0	0	0	0	0	0	0	0	0	0	0	0	0	0	0
20	0	0	0	0	0	0	0	0	0	0	0	0	0	0	0
21	0	0	0	0	0	0	0	0	0	0	0	0	0	0	0
22	0	0	0	0	0	0	0	0	0	0	0	0	0	0	0
23	0	0	0	0	0	0	0	0	0	0	0	0	0	0	0
24	0	0	0	0	0	0	0	0	0	0	0	0	0	0	0
25	0	0	0	0	0	0	0	0	0	0	0	0	0	0	0
26	0	0	0	0	0	0	0	0	0	0	0	0	0	0	0
27	0	0	0	0	0	0	0	0	0	0	0	0	0	0	0
28	0	0	0	0	0	0	0	0	0	0	0	0	0	0	0
29	0	0	0	0	0	0	0	0	0	0	0	0	0	0	0
30	0	0	0	0	0	0	0	0	0	0	0	0	0	0	0
31	0	0	0	0	0	0	0	0	0	0	0	0	0	0	0
32	0	0	0	0	0	0	0	0	0	0	0	0	0	0	0
33	0	0	0	0	0	0	0	0	0	0	0	0	0	0	0
34	0	0	0	0	0	0	0	0	0	0	0	0	0	0	0
35	0	0	0	0	0	0	0	0	0	0	0	0	0	0	0
36	0	0	0	0	0	0	0	0	0	0	0	0	0	0	0
37	0	0	0	0	0	0	0	0	0	0	0	0	0	0	0
38	0	0	0	0	1	0	0	0	0	0	0	0	1	0	1
39	0	0	0	0	0	0	0	0	0	0	0	0	0	0	0
40	0	0	0	0	0	0	0	0	0	0	0	0	0	0	0
41	0	0	0	0	0	0	0	0	0	0	0	0	0	0	0
42	0	0	1	0	0	0	0	0	0	0	0	0	1	0	1
43	0	0	0	0	0	0	0	0	0	0	0	0	0	0	0
44	0	0	0	0	0	0	0	0	0	0	0	0	0	0	0
45	0	0	0	0	0	0	0	0	0	0	0	0	0	0	0
46	0	0	0	0	0	0	0	0	0	0	0	0	0	0	0
47	0	0	0	0	0	0	0	0	0	0	0	0	0	0	0
48	0	0	0	0	0	0	0	0	0	0	0	0	0	0	0
49	0	0	0	0	0	0	0	0	0	0	0	0	0	0	0
50	0	0	0	0	0	0	0	0	0	0	0	0	0	0	0
51	0	0	0	0	0	0	0	0	0	0	0	0	0	0	0
52	0	0	0	0	1	0	0	0	0	0	0	0	1	0	1
53	0	1	0	0	0	0	0	0	0	0	0	0	1	0	1
54	0	0	0	0	0	0	0	0	0	0	0	0	0	0	0
55	0	0	0	0	0	0	0	0	0	0	0	0	0	0	0
56	0	0	1	0	0	0	0	0	0	0	0	0	1	0	1
57	0	0	0	0	0	0	0	0	0	0	0	0	0	0	0
58	0	0	0	0	0	0	0	0	0	0	0	0	0	0	0
59	0	0	0	0	0	0	0	0	0	0	0	0	0	0	0
60	0	0	0	0	0	0	0	0	0	0	0	0	0	0	0
61	0	0	0	0	0	0	0	0	0	0	0	0	0	0	0
62	0	0	0	0	0	0	0	0	0	0	0	0	0	0	0
63	0	0	0	0	0	0	0	0	0	0	0	0	0	0	0
64	0	0	0	0	0	0	0	0	0	0	0	0	0	0	0
65	0	0	0	0	0	0	0	0	0	0	0	0	0	0	0
66	0	0	0	0	0	0	0	0	0	0	0	0	0	0	0
67	0	0	0	0	0	0	0	0	0	0	0	0	0	0	0
68	0	0	0	0	0	0	0	0	0	0	0	0	0	0	0
69	0	0	0	0	0	0	0	0	0	0	0	0	0	0	0
70	0	0	0	0	0	0	0	0	0	0	0	0	0	0	0
71	0	0	0	0	0	0	0	0	0	0	0	0	0	0	0
72	0	0	0	0	0	0	0	0	0	0	0	0	0	0	0
73	0	0	0	0	0	0	0	0	0	0	0	0	0	0	0
74	0	0	0	0	0	0	0	0	0	0	0	0	0	0	0
75	0	0	0	0	0	0	0	0	0	0	0	0	0	0	0
76	0	0	0	0	0	0	0	0	0	0	0	0	0	0	0
77	0	0	0	0	0	0	0	0	0	0	0	0	0	0	0
78	0	0	0	0	0	0	0	0	0	0	0	0	0	0	0
79	0	0	0	0	0	0	0	0	0	0	0	0	0	0	0
80	0	0	0	0	0	0	0	0	0	0	0	0	0	0	0
81	0	0	0	0	0	0	0	0	0	0	0	0	0	0	0
82	0	0	0	0	0	0	0	0	0	0	0	0	0	0	0
83	0	0	0	0	0	0	0	0	0	0	0	0	0	0	0
84	0	1	0	0	0	0	0	0	0	0	0	0	1	0	1
85	0	0	0	0	0	0	0	0	0	0	0	0	0	0	0
86	0	0	0	0	0	0	0	0	0	0	0	0	0	0	0
87	0	0	0	0	0	0	0	0	0	0	0	0	0	0	0
88	0	0	0	0	0	0	0	0	0	0	0	0	0	0	0
89	0	0	0	0	0	0	0	0	0	0	0	0	0	0	0
90	0	0	0	0	0	0	0	0	0	0	0	0	0	0	0
91	0	0	0	0	0	0	0	0	0	0	0	0	0	0	0
92	0	0	0	0	0	0	0	0	0	0	0	0	0	0	0
93	0	0	0	0	0	0	0	0	0	0	0	0	0	0	0
94	0	0	0	0	0	0	0	0	0	0	0	0	0	0	0
95	0	0	0	0	0	0	0	0	0	0	0	0	0	0	0
96	0	0	0	0	0	0	0	0	0	0	0	0	0	0	0
97	0	0	0	0	0	0	0	0	0	0	0	0	0	0	0
98	0	0	0	0	0	0	0	0	0	0	0	0	0	0	0
99	0	0	0	0	0	0	0	0	0	0	0	0	0	0	0
100	0	0	0	0	0	0	0	0	0	0	0	0	0	0	0
101	0	0	0	0	0	0	0	0	0	0	0	0	0	0	0
102	0	0	0	0	0	0	0	1	0	0	0	0	0	1	1
103	0	0	0	0	0	0	0	0	0	0	0	0	0	0	0
104	0	0	0	0	0	0	0	0	0	0	0	0	0	0	0
105	0	0	0	0	0	0	0	0	0	0	0	0	0	0	0
106	0	0	0	0	0	0	0	0	0	0	0	0	0	0	0
107	0	0	0	0	0	0	0	0	0	0	0	0	0	0	0
108	0	0	0	0	0	0	0	0	0	0	0	0	0	0	0
109	0	0	0	0	0	0	0	0	0	0	0	0	0	0	0
110	0	0	0	0	0	0	0	0	0	0	0	0	0	0	0
111	0	0	0	0	0	0	0	0	0	0	0	0	0	0	0
112	0	0	0	0	0	0	0	0	0	0	0	0	0	0	0
113	0	0	0	0	0	0	0	0	0	0	0	0	0	0	0
114	0	0	0	0	0	0	0	0	0	0	0	0	0	0	0
115	0	0	0	0	0	0	0	0	0	0	0	0	0	0	0
116	0	0	0	0	0	0	0	0	0	0	0	0	0	0	0
117	0	0	0	0	0	0	0	0	0	0	0	0	0	0	0
118	0	0	0	0	0	0	0	0	0	0	0	0	0	0	0
119	0	0	0	0	0	0	0	0	0	0	0	0	0	0	0
120	0	0	0	0	0	0	0	0	0	0	0	0	0	0	0
121	0	0	0	0	0	0	0	0	0	0	0	0	0	0	0
122	0	0	0	0	0	0	0	0	0	0	0	0	0	0	0
123	0	0	0	0	0	0	0	0	0	0	0	0	0	0	0
124	0	0	0	0	0	0	0	0	0	0	0	0	0	0	0
125	0	0	0	0	0	0	0	0	0	0	0	0	0	0	0
126	0	0	0	0	0	0	0	0	0	0	0	0	0	0	0
127	0	0	0	0	0	0	0	0	0	0	0	0	0	0	0
128	0	0	0	0	0	0	0	0	0	0	0	0	0	0	0
129	0	0	0	0	0	0	0	0	0	0	0	0	0	0	0
130	0	0	0	0	0	0	0	0	0	0	0	0	0	0	0
131	0	0	0	0	0	0	0	0	0	0	0	0	0	0	0
132	0	0	0	0	0	0	0	0	0	0	0	0	0	0	0
133	0	0	0	0	0	0	0	0	0	0	0	0	0	0	0
134	0	0	0	0	0	0	0	0	0	0	0	0	0	0	0
135	0	0	0	0	0	0	0	0	0	0	0	0	0	0	0
136	0	0	0	0	0	0	0	0	0	0	0	0	0	0	0
137	0	0	0	0	0	0	0	0	0	0	0	0	0	0	0
138	0	0	0	0	0	0	0	0	0	0	0	0	0	0	0
139	0	0	0	0	0	0	0	0	0	0	0	0	0	0	0
140	0	0	0	0	1	0	0	0	0	0	0	0	1	0	1
141	1	2	5	2	2	0	0	0	0	0	0	0	12	0	12
142	0	0	0	0	0	0	0	0	0	0	0	0	0	0	0
143	0	0	0	0	0	0	0	0	0	0	0	0	0	0	0
144	0	0	0	0	0	0	0	0	0	0	0	0	0	0	0
145	0	0	0	0	0	0	0	0	0	0	0	0	0	0	0
146	0	0	0	0	0	0	0	0	0	0	0	0	0	0	0
147	0	0	0	0	0	0	0	0	0	0	0	0	0	0	0
148	0	0	0	0	0	0	0	0	0	0	0	0	0	0	0
149	0	0	0	0	0	0	0	0	0	0	0	0	0	0	0
150	0	0	0	0	0	0	0	0	0	0	0	0	0	0	0
151	0	0	0	0	0	0	0	0	0	0	0	0	0	0	0
152	0	0	0	0	0	0	0	0	0	0	0	0	0	0	0
153	0	0	0	0	0	0	0	0	0	0	0	0	0	0	0
154	0	0	0	0	0	0	0	0	0	0	0	0	0	0	0
155	0	0	0	0	0	0	0	0	0	0	0	0	0	0	0
156	0	0	0	0	0	0	0	0	0	0	0	0	0	0	0
157	0	0	0	0	0	0	0	0	0	0	0	0	0	0	0
158	0	0	0	0	0	0	0	0	0	0	0	0	0	0	0
159	0	0	0	0	0	0	0	0	0	0	0	0	0	0	0
160	0	0	0	0	0	0	0	0	0	0	0	0	0	0	0
161	0	0	0	0	0	0	0	0	0	0	0	0	0	0	0
162	0	0	0	0	0	0	0	0	0	0	0	0	0	0	0
163	0	0	0	0	0	0	0	0	0	0	0	0	0	0	0
164	0	0	0	0	0	0	0	0	0	0	0	0	0	0	0
165	0	0	0	0	0	0	0	0	0	0	0	0	0	0	0
166	0	0	0	0	0	0	0	0	0	0	0	0	0	0	0
167	0	0	0	0	0	0	0	0	0	0	0	0	0	0	0
168	0	0	0	0	0	0	0	0	0	0	0	0	0	0	0
169	0	0	0	0	0	0	0	0	0	0	0	0	0	0	0
170	0	0	0	0	0	0	0	0	0	0	0	0	0	0	0
171	0	0	0	0	0	0	0	0	0	0	0	0	0	0	0
172	0	0	0	0	0	0	0	0	0	0	0	0	0	0	0
173	0	0	0	0	0	0	0	0	0	0	0	0	0	0	0
174	0	0	0	0	0	0	0	0	0	0	0	0	0	0	0
175	0	0	0	0	0	0	0	0	0	0	0	0	0	0	0
176	0	0	0	0	0	0	0	0	0	0	0	0	0	0	0
177	0	0	0	0	0	0	0	0	0	0	0	0	0	0	0
178	0	0	0	0	0	0	0	0	0	0	0	0	0	0	0
179	0	0	0	0	0	0	0	0	0	0	0	0	0	0	0
180	0	0	0	0	0	0	0	0	0	0	0	0	0	0	0
181	0	0	0	0	0	0	0	0	0	0	0	0	0	0	0
182	0	0	0	0	0	0	0	0	0	0	0	0	0	0	0
183	0	0	0	0	0	0	0	0	0	0	0	0	0	0	0
184	0	0	0	0	0	0	0	0	0	0	0	0	0	0	0
185	0	0	0	0	0	0	0	0	0	0	0	0	0	0	0
186	0	0	0	0	0	0	0	0	0	0	0	0	0	0	0
187	0	0	0	0	0	0	0	0	0	0	0	0	0	0	0
188	0	0	0	0	0	0	1	0	0	0	0	0	0	1	1
189	0	0	0	0	0	0	0	0	0	0	0	0	0	0	0
190	0	0	0	0	0	0	0	0	0	0	0	0	0	0	0
191	0	0	0	0	0	0	0	0	0	0	0	0	0	0	0
192	0	0	0	0	0	0	0	0	0	0	0	0	0	0	0
193	0	0	0	0	0	0	0	0	0	0	0	0	0	0	0
194	0	0	0	0	0	0	0	0	0	0	0	0	0	0	0
195	0	0	0	0	0	0	0	0	0	0	0	0	0	0	0
196	0	0	0	0	0	0	0	0	0	0	0	0	0	0	0
197	0	0	0	0	0	0	0	0	0	0	0	0	0	0	0
198	0	0	0	0	0	0	0	0	0	0	0	0	0	0	0
199	0	0	0	0	0	0	0	0	0	0	0	0	0	0	0
200	0	0	0	0	0	0	0	0	0	0	0	0	0	0	0
201	0	0	0	0	0	0	0	0	0	0	0	0	0	0	0
202	0	0	0	0	0	0	0	0	0	0	0	0	0	0	0
203	0	0	0	0	0	0	0	0	0	0	0	0	0	0	0
204	0	0	0	0	0	0	0	0	0	0	0	0	0	0	0
205	0	0	0	0	0	0	0	0	0	0	0	0	0	0	0
206	0	0	0	0	0	0	0	0	0	0	0	0	0	0	0
207	0	0	0	0	0	0	0	0	0	0	0	0	0	0	0
208	0	0	0	0	0	0	0	0	0	0	0	0	0	0	0
209	0	0	0	0	0	0	0	0	0	0	0	0	0	0	0
210	0	0	0	0	0	0	0	0	0	0	0	0	0	0	0
211	0	0	0	0	0	0	0	0	0	0	0	0	0	0	0
212	0	0	0	0	0	0	0	0	0	0	0	0	0	0	0
213	0	0	0	0	0	0	0	0	0	0	0	0	0	0	0
214	0	0	0	0	0	0	0	0	0	0	0	0	0	0	0
215	0	0	0	0	0	0	0	0	0	0	1	0	0	1	1
216	0	0	0	0	0	0	0	0	0	0	0	0	0	0	0
217	0	0	0	0	0	0	0	1	2	0	0	0	0	3	3
218	0	0	0	0	0	0	0	3	0	0	0	0	0	3	3
219	0	0	0	0	0	0	0	0	0	0	0	0	0	0	0
220	0	0	0	0	0	0	0	0	0	0	0	0	0	0	0
221	0	0	0	0	0	0	0	0	0	0	0	0	0	0	0
222	0	0	0	0	0	0	0	0	0	0	0	0	0	0	0
223	0	0	0	0	0	0	0	0	0	0	0	0	0	0	0
224	2	0	0	0	0	0	0	0	0	0	0	0	2	0	2
225	0	0	0	0	0	0	0	0	0	0	0	0	0	0	0
226	0	0	0	0	0	0	0	0	0	0	0	0	0	0	0
227	0	0	0	0	0	0	0	0	0	0	0	0	0	0	0
228	0	0	0	0	0	0	0	0	0	0	0	0	0	0	0
229	0	0	0	0	0	0	0	0	0	0	0	0	0	0	0
230	0	0	0	0	0	0	0	0	0	0	0	0	0	0	0
231	0	0	0	0	0	0	0	0	0	0	0	0	0	0	0
232	0	0	0	0	0	0	0	0	0	0	0	0	0	0	0
233	0	0	0	0	0	0	0	0	0	0	0	0	0	0	0
234	0	0	0	0	0	0	0	0	0	0	0	0	0	0	0
235	0	0	0	0	0	0	0	0	0	0	0	0	0	0	0
236	0	0	0	0	0	0	0	0	0	0	0	0	0	0	0
237	0	0	0	0	0	0	0	0	0	0	0	0	0	0	0
238	0	0	0	0	0	0	0	0	0	0	0	0	0	0	0
239	0	0	0	0	0	0	0	0	0	0	0	0	0	0	0
240	0	0	0	0	0	0	0	0	0	0	0	0	0	0	0
241	0	0	0	0	0	0	0	0	0	0	0	0	0	0	0
242	0	0	0	0	0	0	0	0	0	0	0	0	0	0	0
243	0	0	0	0	0	0	0	0	0	0	0	0	0	0	0
244	0	0	0	0	0	0	0	0	0	0	0	0	0	0	0
245	0	0	0	0	0	0	0	0	0	0	0	0	0	0	0
246	0	0	0	0	0	0	0	0	0	0	0	0	0	0	0
247	0	0	0	0	0	0	0	0	0	0	0	0	0	0	0
248	0	0	0	0	0	0	0	0	0	0	0	0	0	0	0
249	0	0	0	0	0	0	0	0	0	0	0	0	0	0	0
250	0	0	0	0	0	0	0	0	0	0	0	0	0	0	0
251	0	0	0	0	0	0	0	0	0	0	0	0	0	0	0
252	0	0	0	0	0	0	0	0	0	0	0	0	0	0	0
253	0	0	0	0	1	0	0	0	0	0	0	0	1	0	1
254	0	0	0	0	0	0	0	0	0	0	0	0	0	0	0
255	0	0	0	0	0	0	0	0	0	0	0	0	0	0	0
256	0	0	0	0	0	0	0	0	0	0	0	0	0	0	0
257	0	0	0	0	0	0	0	0	0	0	0	0	0	0	0
258	0	0	0	0	0	0	0	0	0	0	0	0	0	0	0
259	0	0	0	0	0	0	0	0	0	0	0	0	0	0	0
260	0	0	0	0	0	0	0	0	0	0	0	0	0	0	0
261	0	0	0	0	0	0	0	0	0	0	0	0	0	0	0
262	0	0	0	0	0	0	0	0	0	0	0	0	0	0	0
263	0	0	0	0	0	0	0	0	0	0	0	0	0	0	0
264	0	0	0	0	0	0	0	0	0	0	0	0	0	0	0
265	0	0	0	0	0	0	0	0	0	0	0	0	0	0	0
266	0	0	0	0	0	0	0	0	0	0	0	0	0	0	0
267	0	0	0	0	0	0	0	0	0	0	0	0	0	0	0
268	0	0	0	0	0	0	0	0	0	0	0	0	0	0	0
269	0	0	0	0	0	0	0	0	0	0	0	0	0	0	0
270	0	0	0	0	0	0	0	0	0	0	0	0	0	0	0
271	0	0	0	0	0	0	0	0	0	0	0	0	0	0	0
272	0	0	0	0	0	0	0	0	0	0	0	0	0	0	0
273	0	0	0	0	0	0	0	0	0	0	0	0	0	0	0
274	0	0	0	0	0	0	0	0	0	0	0	0	0	0	0
275	0	1	0	0	0	0	0	0	0	0	0	0	1	0	1
276	0	0	0	0	0	0	0	0	0	0	0	0	0	0	0
277	0	0	0	0	0	0	0	0	0	0	0	0	0	0	0
278	0	0	0	0	0	0	0	0	0	0	0	0	0	0	0
279	0	0	0	0	0	0	0	0	0	0	0	0	0	0	0
280	0	0	0	0	0	0	0	0	0	0	0	0	0	0	0
281	0	0	0	0	0	0	0	0	0	0	0	0	0	0	0
282	0	0	0	0	0	0	0	0	0	0	0	0	0	0	0
283	0	0	0	0	0	0	0	0	0	0	0	0	0	0	0
284	0	0	0	0	0	0	0	0	0	0	0	0	0	0	0
285	0	0	0	0	0	0	0	0	0	0	0	0	0	0	0
286	0	0	0	0	0	0	0	0	0	0	0	0	0	0	0
287	0	0	0	0	0	0	0	0	0	0	0	0	0	0	0
288	0	0	0	0	0	0	0	0	0	0	0	0	0	0	0
289	0	0	0	0	0	0	0	0	0	0	0	0	0	0	0
290	0	0	0	0	0	0	0	0	0	0	0	0	0	0	0
291	0	0	0	0	0	0	0	0	0	0	0	0	0	0	0
292	0	0	0	0	0	0	0	0	0	0	0	0	0	0	0
293	0	0	0	0	0	0	0	0	0	0	0	0	0	0	0
294	0	0	0	0	0	0	0	0	0	0	0	0	0	0	0
295	0	0	0	0	0	0	0	0	0	0	0	0	0	0	0
296	0	0	0	0	0	0	0	0	0	0	0	0	0	0	0
297	0	0	0	0	0	0	0	0	0	0	0	0	0	0	0
298	0	0	0	0	0	0	0	0	0	0	0	0	0	0	0
299	0	0	0	0	0	0	0	0	0	0	0	0	0	0	0
300	0	0	0	0	0	0	0	0	0	0	0	0	0	0	0
301	0	0	0	0	0	0	0	0	0	0	0	0	0	0	0
302	0	0	0	0	0	0	0	0	0	0	0	0	0	0	0
303	0	0	0	0	0	0	0	0	0	0	0	0	0	0	0
304	0	0	0	0	0	0	0	0	0	0	0	0	0	0	0
305	0	0	0	0	0	0	0	0	0	0	0	0	0	0	0
306	0	0	0	0	0	0	0	0	0	0	0	0	0	0	0
307	0	0	0	0	0	0	0	0	0	0	0	0	0	0	0
308	0	0	0	0	0	0	0	0	0	0	0	0	0	0	0
309	0	0	0	0	0	0	0	0	0	0	0	0	0	0	0
310	0	0	0	0	0	0	0	0	0	0	0	0	0	0	0
311	0	0	0	0	0	0	0	0	0	0	0	0	0	0	0
312	0	0	0	0	0	0	0	0	0	0	0	0	0	0	0
313	0	0	0	0	0	0	0	0	0	0	0	0	0	0	0
314	0	0	0	0	0	0	0	0	0	0	0	0	0	0	0
315	0	0	0	0	0	0	0	0	0	0	0	0	0	0	0
316	0	0	0	0	0	0	0	0	0	0	0	0	0	0	0
317	0	0	0	0	0	0	0	0	0	0	0	0	0	0	0
318	0	0	0	0	0	0	0	0	0	0	0	0	0	0	0
319	0	0	0	0	0	0	0	0	0	0	0	0	0	0	0
320	0	0	0	0	0	0	0	0	0	0	0	0	0	0	0
321	0	0	0	0	0	0	0	0	0	0	0	0	0	0	0
322	0	0	0	0	0	0	0	0	0	0	0	0	0	0	0
323	0	0	0	0	0	0	0	0	0	0	0	0	0	0	0
324	0	0	0	0	0	0	0	0	0	0	0	0	0	0	0
325	0	0	0	0	0	0	0	0	0	0	0	0	0	0	0
326	0	0	0	0	0	0	0	0	0	0	0	0	0	0	0
327	0	0	0	0	0	0	0	0	0	0	0	0	0	0	0
328	0	0	0	0	0	0	0	0	0	0	0	0	0	0	0
329	0	0	0	0	0	0	0	0	0	0	0	0	0	0	0
330	0	0	0	0	0	0	0	0	0	0	0	0	0	0	0
331	0	1	0	0	1	0	0	0	0	0	0	0	2	0	2
332	0	0	0	0	0	0	0	0	0	0	0	0	0	0	0
333	0	0	0	0	0	0	0	0	0	0	0	0	0	0	0
334	0	0	0	0	0	0	0	0	0	0	0	0	0	0	0
335	0	0	0	0	0	0	0	0	0	0	0	0	0	0	0
336	0	0	0	0	0	0	0	0	0	0	0	0	0	0	0
337	0	0	0	0	0	0	0	0	0	0	0	0	0	0	0
338	0	0	0	0	0	0	0	0	0	0	0	0	0	0	0
339	0	1	0	0	0	0	0	0	0	0	0	0	1	0	1
340	0	1	0	0	0	0	0	0	0	0	0	0	1	0	1
341	0	0	0	0	0	0	0	0	0	0	0	0	0	0	0
342	0	0	0	0	0	0	0	0	0	0	0	0	0	0	0
343	0	0	0	0	0	0	0	0	0	0	0	0	0	0	0
344	0	0	0	0	0	0	0	0	0	0	0	0	0	0	0
345	0	0	0	0	0	0	0	0	0	0	0	0	0	0	0
346	0	0	0	0	0	0	0	0	0	0	0	0	0	0	0
347	0	0	0	0	0	0	0	0	0	0	0	0	0	0	0
348	0	0	0	0	0	0	0	0	0	0	0	0	0	0	0
349	0	0	0	0	0	0	0	0	0	0	0	0	0	0	0
350	0	0	0	0	0	0	0	0	0	0	0	0	0	0	0
351	0	0	0	0	0	0	0	0	0	0	0	0	0	0	0
352	0	0	0	0	0	0	0	0	0	0	0	0	0	0	0
353	0	0	0	0	0	0	0	0	0	0	0	0	0	0	0
354	0	0	0	0	0	0	0	0	0	0	0	0	0	0	0
355	0	0	0	0	0	0	0	0	0	0	0	0	0	0	0
356	0	0	0	0	0	0	0	0	0	0	0	0	0	0	0
357	0	0	0	0	0	0	0	0	0	0	0	0	0	0	0
358	0	0	0	0	0	0	0	0	0	0	0	0	0	0	0
359	0	0	0	0	0	0	0	0	0	0	0	0	0	0	0
360	0	0	0	0	0	0	0	0	0	0	0	0	0	0	0
361	0	0	0	0	0	0	0	0	0	0	0	0	0	0	0
362	0	0	0	0	0	0	0	0	0	0	0	0	0	0	0
363	0	0	0	0	0	0	0	0	0	0	0	0	0	0	0
364	0	0	0	0	0	0	0	0	0	0	0	0	0	0	0
365	0	0	0	0	0	0	0	0	0	0	0	0	0	0	0
366	0	0	0	0	0	0	0	0	0	0	0	0	0	0	0
367	0	0	0	0	0	0	0	0	0	0	0	0	0	0	0
368	0	0	0	0	0	0	0	0	0	0	0	0	0	0	0
369	0	0	0	0	0	0	0	0	0	0	0	0	0	0	0
370	0	0	0	0	0	0	0	0	0	0	0	0	0	0	0
371	0	0	0	0	0	0	0	0	0	0	0	0	0	0	0
372	0	0	0	0	0	0	0	0	0	0	0	0	0	0	0
373	0	0	0	0	0	0	0	0	0	0	0	0	0	0	0
374	0	0	0	0	0	0	0	0	0	0	0	0	0	0	0
375	0	0	0	0	0	0	0	0	0	0	0	0	0	0	0
376	0	0	0	0	0	0	0	0	0	0	0	0	0	0	0
377	0	0	0	0	0	0	0	0	0	0	0	0	0	0	0
378	0	0	0	0	0	0	0	0	0	0	0	0	0	0	0
379	0	0	0	0	0	0	0	0	0	0	0	0	0	0	0
380	0	0	0	0	0	0	0	0	0	0	0	0	0	0	0
381	0	0	0	0	0	0	0	0	0	0	0	0	0	0	0
382	0	0	0	0	0	0	0	0	0	0	0	0	0	0	0
383	0	0	0	0	0	0	0	0	0	0	0	0	0	0	0
384	0	0	0	0	0	0	0	0	0	0	0	0	0	0	0
385	0	0	0	0	0	0	0	0	0	0	0	0	0	0	0
386	0	0	0	0	0	0	0	0	0	0	0	0	0	0	0
387	0	0	0	0	0	0	0	0	0	0	0	0	0	0	0
388	0	0	0	0	0	0	0	0	0	0	0	0	0	0	0
389	0	0	0	0	0	0	0	0	0	0	0	0	0	0	0
390	0	0	0	0	0	0	0	0	0	0	0	0	0	0	0
391	0	0	0	0	0	0	0	0	0	0	0	0	0	0	0
392	0	0	0	0	0	0	0	0	0	0	0	0	0	0	0
393	0	0	0	0	0	0	0	0	0	0	0	0	0	0	0
394	0	0	0	0	0	0	0	0	0	0	0	0	0	0	0
395	0	0	0	0	0	0	0	0	0	0	0	0	0	0	0
396	0	0	0	0	0	0	0	0	0	0	0	0	0	0	0
397	0	0	0	0	0	0	0	0	0	0	0	0	0	0	0
398	0	0	0	0	0	0	0	0	1	0	0	0	0	1	1
399	0	0	0	0	0	0	0	0	0	0	0	0	0	0	0
400	0	0	0	0	0	0	0	0	0	0	0	0	0	0	0
401	0	0	0	0	0	0	0	0	0	0	0	0	0	0	0
402	0	0	0	0	0	0	0	0	0	0	0	0	0	0	0
403	0	0	0	0	0	0	0	0	0	0	0	0	0	0	0
404	0	0	0	0	0	0	0	0	0	0	0	0	0	0	0
405	0	0	0	0	0	0	0	0	0	0	0	0	0	0	0
406	0	0	0	0	0	0	0	0	0	0	0	0	0	0	0
407	0	0	0	0	0	0	0	0	0	0	0	0	0	0	0
408	0	0	0	0	0	0	0	0	0	0	0	0	0	0	0
409	0	0	0	0	0	0	0	0	0	0	0	0	0	0	0
410	0	0	0	0	0	0	0	0	0	0	0	0	0	0	0
411	0	0	0	0	0	0	0	0	0	0	0	0	0	0	0
412	0	0	0	0	0	0	0	0	0	0	0	0	0	0	0
413	0	0	0	0	0	0	0	0	0	0	0	0	0	0	0
414	0	0	0	0	0	0	0	0	0	0	0	0	0	0	0
415	0	0	0	0	0	0	0	0	0	0	0	0	0	0	0
416	0	0	0	0	0	0	0	0	0	0	0	0	0	0	0
417	0	0	0	0	0	0	0	0	0	0	0	0	0	0	0
418	0	0	0	0	0	0	0	0	0	0	0	0	0	0	0
419	0	0	0	0	0	0	0	0	0	0	0	0	0	0	0
420	0	0	0	0	0	0	0	0	0	0	0	0	0	0	0
421	0	0	0	0	0	0	0	0	0	0	0	0	0	0	0
422	0	0	0	0	0	0	0	0	0	0	0	0	0	0	0
423	0	0	0	0	0	0	0	0	0	0	0	0	0	0	0
424	0	0	0	0	0	0	0	0	0	0	0	0	0	0	0
425	0	0	0	0	0	0	0	0	0	0	0	0	0	0	0
426	0	0	0	0	0	0	0	0	0	0	0	0	0	0	0
427	0	0	0	0	0	0	0	0	0	0	0	0	0	0	0
428	0	0	0	0	0	0	0	0	0	0	0	0	0	0	0
429	0	0	0	0	0	0	0	0	0	0	0	0	0	0	0
430	0	0	0	0	0	0	0	0	0	0	0	0	0	0	0
431	0	0	0	0	0	0	0	0	0	0	0	0	0	0	0
432	0	0	0	0	0	0	0	0	0	0	0	0	0	0	0
433	0	0	0	0	0	0	0	0	0	0	0	0	0	0	0
434	0	0	0	0	0	0	0	0	0	0	0	0	0	0	0
435	0	0	0	0	0	0	0	0	0	0	0	0	0	0	0
436	0	0	0	0	0	0	0	0	0	0	0	0	0	0	0
437	0	0	0	0	0	0	0	0	0	0	0	0	0	0	0
438	0	0	0	0	0	0	0	0	0	0	0	0	0	0	0
439	0	0	0	0	0	0	0	0	0	0	0	0	0	0	0
440	0	0	0	0	0	0	0	0	0	0	0	0	0	0	0
441	0	0	0	0	0	0	0	0	0	0	0	0	0	0	0
442	0	0	0	0	0	0	0	0	0	0	0	0	0	0	0
443	0	0	0	0	0	0	0	0	0	0	0	0	0	0	0
444	0	0	0	0	0	0	0	0	0	0	0	0	0	0	0
445	0	0	0	0	0	0	0	0	0	0	0	0	0	0	0
446	0	0	0	0	0	0	0	0	0	0	0	0	0	0	0
447	0	0	0	0	0	0	0	0	0	0	0	0	0	0	0
448	0	0	0	0	0	0	0	0	0	0	0	0	0	0	0
449	0	0	0	0	0	0	0	0	0	0	0	0	0	0	0
450	0	0	0	0	0	0	0	0	0	0	0	0	0	0	0
451	0	0	0	0	0	0	0	0	0	0	0	0	0	0	0
452	0	0	0	0	0	0	0	0	0	0	0	0	0	0	0
453	0	0	0	0	0	0	0	0	0	0	0	0	0	0	0
454	0	0	0	0	0	0	0	0	0	0	0	0	0	0	0
455	0	0	0	0	0	0	0	0	0	0	0	0	0	0	0
456	0	0	0	0	0	0	0	0	0	0	0	0	0	0	0
457	0	0	0	0	0	0	0	0	0	0	0	0	0	0	0
458	0	0	0	0	0	0	0	0	0	0	0	0	0	0	0
459	0	0	0	0	0	0	0	0	0	0	0	0	0	0	0
460	0	0	0	0	0	0	0	0	0	0	0	0	0	0	0
461	0	0	0	0	0	0	0	0	0	0	0	0	0	0	0
462	0	0	0	0	0	0	0	0	0	0	0	0	0	0	0
463	0	0	0	0	0	0	0	0	0	0	0	0	0	0	0
464	0	0	0	0	0	0	0	0	0	0	0	0	0	0	0
465	0	0	0	0	0	0	0	0	0	0	0	0	0	0	0
466	0	0	0	0	0	0	0	0	0	0	0	0	0	0	0
467	0	0	0	0	0	0	0	0	0	0	0	0	0	0	0
468	0	0	0	0	0	0	0	0	0	0	0	0	0	0	0
469	0	0	0	0	0	0	0	0	0	0	0	0	0	0	0
470	0	0	0	0	0	0	0	0	0	0	0	0	0	0	0
471	0	0	0	0	0	0	0	0	0	0	0	0	0	0	0
472	0	0	0	0	0	0	0	0	0	0	0	0	0	0	0
473	0	0	0	0	0	0	0	0	0	0	0	0	0	0	0
474	0	0	0	0	0	0	0	0	0	0	0	0	0	0	0
475	0	0	0	0	0	0	0	0	0	0	0	0	0	0	0
476	0	0	0	0	0	0	0	0	0	0	0	0	0	0	0
477	0	0	0	0	0	0	0	0	0	0	0	0	0	0	0
478	0	0	0	0	0	0	0	0	0	0	0	0	0	0	0
479	0	0	0	0	0	0	0	0	0	0	0	0	0	0	0
480	0	0	0	0	0	0	0	0	0	0	0	0	0	0	0
481	0	0	0	0	0	0	0	0	0	0	0	0	0	0	0
482	0	0	0	0	0	0	0	0	0	0	0	0	0	0	0
483	0	0	0	0	0	0	0	0	0	0	0	0	0	0	0
484	0	0	0	0	0	0	0	0	0	0	0	0	0	0	0
485	0	0	0	0	0	0	0	0	0	0	0	0	0	0	0
486	0	0	0	0	0	0	0	0	0	0	0	0	0	0	0
487	0	0	0	0	0	0	0	0	0	0	0	0	0	0	0
488	0	0	0	0	0	0	0	0	0	0	0	0	0	0	0
489	0	0	0	0	0	0	0	0	0	0	0	0	0	0	0
490	0	0	0	0	0	0	0	0	0	0	0	0	0	0	0
491	0	0	0	0	0	0	0	0	0	0	0	0	0	0	0
492	0	0	0	0	0	0	0	0	0	0	0	0	0	0	0
493	0	0	0	0	0	0	0	0	0	0	0	0	0	0	0
494	0	0	0	0	0	0	0	0	0	0	0	0	0	0	0
495	0	0	0	0	0	0	0	0	0	0	0	0	0	0	0
496	0	0	0	0	0	0	0	0	0	0	0	0	0	0	0
497	0	0	0	0	0	0	0	0	0	0	0	0	0	0	0
498	0	0	0	0	0	0	0	0	0	0	0	0	0	0	0
499	0	0	0	0	0	0	0	0	0	0	0	0	0	0	0
500	0	0	0	0	0	0	0	0	0	0	0	0	0	0	0
501	0	0	0	0	0	0	0	0	0	0	0	0	0	0	0
502	0	0	0	0	0	0	0	0	0	0	0	0	0	0	0
503	0	0	0	0	0	0	0	0	0	0	0	0	0	0	0
504	0	0	0	0	0	0	0	0	0	0	0	0	0	0	0
505	0	0	0	0	0	0	0	0	0	0	0	0	0	0	0
506	0	0	0	0	0	0	0	0	0	0	0	0	0	0	0
507	0	0	0	0	0	0	0	0	0	0	0	0	0	0	0
508	0	0	0	0	0	0	0	0	0	0	0	0	0	0	0
509	0	0	0	0	0	0	0	0	0	0	0	0	0	0	0
510	0	0	0	0	0	0	0	0	0	0	0	0	0	0	0
511	0	0	0	0	0	0	0	0	0	0	0	0	0	0	0
512	0	0	0	0	0	0	0	0	0	0	0	0	0	0	0
513	0	0	0	0	0	0	0	0	0	0	0	0	0	0	0
514	0	0	0	0	0	0	1	0	0	0	0	0	0	1	1
515	0	0	0	0	0	0	0	0	0	0	0	0	0	0	0
516	0	0	0	0	0	0	0	0	0	0	0	0	0	0	0
517	0	0	0	0	0	0	0	0	0	0	0	0	0	0	0
518	0	0	0	0	0	0	0	0	0	0	0	0	0	0	0
519	0	0	0	0	0	0	0	0	0	0	0	0	0	0	0
520	0	0	0	0	0	0	0	0	0	0	0	0	0	0	0
521	0	0	0	0	0	0	0	0	2	0	0	0	0	2	2
522	0	0	0	0	0	0	0	0	0	0	0	0	0	0	0
523	0	0	0	0	0	0	0	0	0	0	0	0	0	0	0
524	0	0	0	0	0	0	0	0	0	0	0	0	0	0	0
525	0	0	0	0	0	0	0	0	0	0	0	0	0	0	0
526	0	0	0	0	0	0	0	0	0	0	0	0	0	0	0
527	0	0	0	0	0	0	0	0	0	0	0	0	0	0	0
528	0	0	0	0	0	0	0	0	0	0	0	0	0	0	0
529	0	0	0	0	0	0	0	0	0	0	0	0	0	0	0
530	0	0	0	0	0	0	0	0	0	0	0	0	0	0	0
531	0	0	0	0	0	0	0	0	0	0	0	0	0	0	0
532	0	0	0	0	0	0	0	0	0	0	0	0	0	0	0
533	0	0	0	0	0	0	0	0	0	0	0	0	0	0	0
534	0	0	0	0	0	0	0	0	0	0	0	0	0	0	0
535	0	0	0	0	0	0	0	0	0	0	0	0	0	0	0
536	0	0	0	0	0	0	0	0	0	0	0	0	0	0	0
537	0	0	0	0	0	0	0	0	0	0	0	0	0	0	0
538	0	0	0	0	0	0	0	0	0	0	0	0	0	0	0
539	0	0	0	0	0	0	0	0	0	0	0	0	0	0	0
540	0	0	0	0	0	0	0	0	0	0	0	0	0	0	0
541	0	0	0	0	0	0	0	0	0	0	0	0	0	0	0
542	0	0	0	0	0	0	0	0	0	0	0	0	0	0	0
543	0	0	0	0	0	0	0	0	0	0	0	0	0	0	0
544	0	0	0	0	0	0	0	0	0	0	0	0	0	0	0
545	0	0	0	0	0	0	0	0	0	0	0	0	0	0	0
546	0	0	0	0	0	0	0	0	0	0	0	0	0	0	0
547	0	0	0	0	0	0	0	0	0	0	0	0	0	0	0
548	0	0	0	0	0	0	0	0	0	0	0	0	0	0	0
549	0	0	0	0	0	0	0	0	0	0	0	0	0	0	0
550	0	0	0	0	0	0	0	0	0	0	0	0	0	0	0
551	0	0	0	0	0	0	0	0	0	0	0	0	0	0	0
552	0	0	0	0	0	0	0	0	0	0	0	0	0	0	0
553	0	0	0	0	0	0	0	0	0	0	0	0	0	0	0
554	0	0	0	0	0	0	0	0	0	0	0	0	0	0	0
555	0	0	0	0	0	0	0	0	0	0	0	0	0	0	0
556	0	0	0	0	0	0	0	0	0	0	0	0	0	0	0
557	0	0	0	0	0	0	0	0	0	0	0	0	0	0	0
558	0	0	0	0	0	0	0	0	0	0	0	0	0	0	0
559	0	0	0	0	0	0	0	0	0	0	0	0	0	0	0
560	0	0	0	0	0	0	0	0	0	0	0	0	0	0	0
561	0	0	0	0	0	0	0	0	0	0	0	0	0	0	0
562	0	0	0	0	0	0	0	0	0	0	0	0	0	0	0
563	0	0	0	0	0	0	0	0	0	0	0	0	0	0	0
564	0	0	0	0	0	0	0	0	0	0	0	0	0	0	0
565	0	0	0	0	0	0	0	0	0	0	0	0	0	0	0
566	0	0	0	0	0	0	0	0	0	0	0	0	0	0	0
567	0	0	0	0	0	0	0	0	0	0	0	0	0	0	0
568	0	0	0	0	0	0	0	0	0	0	0	0	0	0	0
569	0	0	0	0	0	0	0	0	0	0	0	0	0	0	0
570	0	0	0	0	0	0	0	0	0	0	0	0	0	0	0
571	0	0	0	0	0	0	0	0	0	0	0	0	0	0	0
572	0	0	0	0	0	0	0	0	0	0	0	0	0	0	0
573	0	0	0	0	0	0	0	0	0	0	0	0	0	0	0
574	0	0	0	0	0	0	0	0	0	0	0	0	0	0	0
575	0	0	0	0	0	0	0	0	0	0	0	0	0	0	0
576	0	0	0	0	0	0	0	0	0	0	0	0	0	0	0
577	0	0	0	0	0	0	0	0	0	0	0	0	0	0	0
578	0	0	0	0	0	0	0	0	0	0	0	0	0	0	0
579	0	0	0	0	0	0	0	0	0	0	0	0	0	0	0
580	0	0	0	0	0	0	0	0	0	0	0	0	0	0	0
581	0	0	0	0	0	0	0	0	0	0	0	0	0	0	0
582	0	0	0	0	0	0	0	0	0	0	0	0	0	0	0
583	0	0	0	0	0	0	0	0	0	0	0	0	0	0	0
584	0	0	0	0	0	0	0	0	0	0	0	0	0	0	0
585	0	0	0	0	0	0	0	0	0	0	0	0	0	0	0
586	0	0	0	0	0	0	0	0	0	0	0	0	0	0	0
587	0	0	0	0	0	0	0	0	0	0	0	0	0	0	0
588	0	0	0	0	0	0	0	0	0	0	0	0	0	0	0
589	0	0	0	0	0	0	0	0	0	0	0	0	0	0	0
590	0	0	0	0	0	0	0	0	0	0	0	0	0	0	0
591	0	0	0	0	0	0	0	0	0	0	0	0	0	0	0
592	0	0	0	0	0	0	0	0	0	0	0	0	0	0	0
593	0	0	0	0	0	0	0	0	0	0	0	0	0	0	0
594	0	0	0	0	0	0	0	0	0	0	0	0	0	0	0
595	0	0	0	0	0	0	0	0	0	0	0	0	0	0	0
596	0	0	0	0	0	0	0	0	0	0	0	0	0	0	0
597	0	0	0	0	0	0	0	0	0	0	0	0	0	0	0
598	0	0	0	0	0	0	0	0	0	0	0	0	0	0	0
599	0	0	0	0	0	0	0	0	0	0	0	0	0	0	0
600	0	0	0	0	0	0	0	0	0	0	0	0	0	0	0
601	0	0	0	0	0	0	0	0	0	0	0	0	0	0	0
602	0	0	0	0	0	0	0	0	0	0	0	0	0	0	0
603	0	0	0	0	0	0	0	0	0	0	0	0	0	0	0
604	0	0	0	0	0	0	0	0	0	0	0	0	0	0	0
605	0	0	0	0	0	0	0	0	0	0	0	0	0	0	0
606	0	0	0	0	0	0	0	0	0	0	0	0	0	0	0
607	0	0	0	0	0	0	0	0	0	0	0	0	0	0	0
608	0	0	0	0	0	0	0	0	0	0	0	0	0	0	0
609	0	0	0	0	0	0	0	0	0	0	0	0	0	0	0
610	0	0	0	0	0	0	0	0	0	0	0	0	0	0	0
611	0	0	0	0	0	0	0	0	0	0	0	0	0	0	0
612	0	0	0	0	0	0	0	0	0	0	0	0	0	0	0
613	0	0	0	0	0	0	0	0	0	0	0	0	0	0	0
614	0	0	0	0	0	0	0	0	0	0	0	0	0	0	0
615	0	0	0	0	0	0	0	0	0	0	0	0	0	0	0
616	0	0	0	0	0	0	0	0	0	0	0	0	0	0	0
617	0	0	0	0	0	0	0	0	0	0	0	0	0	0	0
618	0	0	0	0	0	0	0	0	0	0	0	0	0	0	0
619	0	0	0	0	0	0	0	0	0	0	0	0	0	0	0
620	0	0	0	0	0	0	0	0	0	0	0	0	0	0	0
621	0	0	0	0	0	0	0	0	0	0	0	0	0	0	0
622	0	0	0	0	0	0	0	0	0	0	0	0	0	0	0
623	0	0	0	0	0	0	0	0	0	0	0	0	0	0	0
624	0	0	0	0	0	0	0	0	0	0	0	0	0	0	0
625	0	0	0	0	0	0	0	0	0	0	0	0	0	0	0
626	0	0	0	0	0	0	0	0	0	0	0	0	0	0	0
[truncated: 1,722 more rows]
