# Supplementary material for: Primary and Secondary siRNAs in Geminivirus-induced Gene Silencing
Source: PLoS Pathog. 2012 Sep 27;8(9):e1002941. doi: 10.1371/journal.ppat.1002941 (PMC3460622; doi:10.1371/journal.ppat.1002941)
Supplement: Table S6 — Single-base resolution maps of 20–25 nt viral siRNAs in CaLCuV:: GFP virus ( ProFL, Enh, Core, Lead, CodM, Trail , or PolyA )-infected Arabidopsis plants. (XLSX) [file ppat.1002941.s013.xlsx]

## Sheet: CaLCuV-ProFL BPO-26
position	20nt_fwd	21nt_fwd	22nt_fwd	23nt_fwd	24nt_fwd	25nt_fwd	20nt_rev	21nt_rev	22nt_rev	23nt_rev	24nt_rev	25nt_rev	total_forward	total_reverse	total reads
1	0	9	23	0	10	0	-1	-25	-5	0	-5	0	42	-36	78
2	6	27	6	5	28	0	-8	-5	-7	-3	-26	0	72	-49	121
3	0	3	1	1	4	0	-1	-5	-2	0	-3	0	9	-11	20
4	0	190	21	0	0	0	0	-14	-9	0	0	0	211	-23	234
5	2	23	0	0	0	0	-2	-23	0	0	0	0	25	-25	50
6	0	3	0	0	0	0	-3	-2	-1	0	0	0	3	-6	9
7	0	0	0	0	3	0	0	-1	0	0	0	0	3	-1	4
8	0	1	1	0	2	0	0	-4	-1	0	0	0	4	-5	9
9	0	1	12	2	22	0	0	-1	-1	-1	0	0	37	-3	40
10	0	10	9	0	2	1	-2	-1	0	0	0	0	22	-3	25
11	1	31	2	0	28	0	0	-1	-1	0	-2	0	62	-4	66
12	2	15	2	0	0	0	0	0	0	0	0	0	19	0	19
13	3	2	12	0	0	0	0	0	0	0	-1	0	17	-1	18
14	2	6	1	2	2	0	0	0	-1	0	-1	0	13	-2	15
15	1	13	5	1	3	0	0	0	0	0	-1	0	23	-1	24
16	1	14	3	1	16	1	0	0	0	0	0	0	36	0	36
17	1	6	9	0	76	0	0	0	0	0	0	0	92	0	92
18	0	8	0	9	12	0	0	-1	0	-1	-1	0	29	-3	32
19	1	4	11	1	32	0	0	-1	0	0	0	0	49	-1	50
20	0	17	3	0	0	0	0	0	-1	0	-2	0	20	-3	23
21	3	1	1	0	6	0	0	0	-1	0	0	0	11	-1	12
22	1	16	0	15	3	0	0	0	0	0	0	0	35	0	35
23	0	13	43	0	6	0	0	-11	0	0	-2	0	62	-13	75
24	0	30	0	1	15	0	0	0	-1	0	0	0	46	-1	47
25	0	2	1	1	0	0	0	-9	-5	0	-2	0	4	-16	20
26	0	1	0	0	5	0	0	0	0	0	0	0	6	0	6
27	0	0	0	0	0	0	0	0	0	0	0	0	0	0	0
28	0	0	2	0	0	0	0	0	0	0	0	0	2	0	2
29	0	0	0	0	0	1	0	0	0	0	0	0	1	0	1
30	0	0	0	0	14	0	0	0	0	0	0	0	14	0	14
31	0	0	0	0	3	0	0	0	0	-1	0	0	3	-1	4
32	0	0	2	1	9	0	0	0	0	0	-1	0	12	-1	13
33	0	9	2	0	2	0	0	0	0	-1	-3	0	13	-4	17
34	1	7	3	1	0	0	0	0	-1	0	0	0	12	-1	13
35	0	12	7	0	6	0	0	-3	0	0	0	0	25	-3	28
36	1	20	2	0	2	0	0	-2	0	0	0	0	25	-2	27
37	2	4	0	3	5	0	0	0	0	0	-2	0	14	-2	16
38	0	1	2	0	41	0	0	0	-1	0	0	0	44	-1	45
39	0	9	6	1	31	0	0	-1	0	-1	0	0	47	-2	49
40	0	12	2	2	72	0	0	0	0	0	0	0	88	0	88
41	0	37	9	3	66	0	0	-1	0	0	-1	0	115	-2	117
42	0	29	7	1	0	0	-1	-2	0	0	0	0	37	-3	40
43	0	34	15	1	10	0	0	0	0	0	0	0	60	0	60
44	0	32	3	1	14	0	0	0	0	0	-1	0	50	-1	51
45	2	12	9	0	2	0	0	0	0	0	0	0	25	0	25
46	0	14	7	0	2	0	0	0	-2	0	-1	0	23	-3	26
47	0	31	0	0	2	0	0	0	0	0	0	0	33	0	33
48	2	5	1	0	2	0	0	0	0	0	0	0	10	0	10
49	0	0	1	0	1	0	0	-1	0	-1	0	0	2	-2	4
50	0	3	0	1	2	0	0	0	0	0	-4	0	6	-4	10
51	0	0	0	1	12	0	0	0	-4	0	-2	0	13	-6	19
52	0	0	0	11	20	0	-1	-5	-7	0	-3	0	31	-16	47
53	1	0	2	0	0	1	0	-3	-4	0	0	0	4	-7	11
54	0	11	24	0	20	0	0	-2	0	0	0	0	55	-2	57
55	3	11	2	4	0	0	0	0	0	0	0	0	20	0	20
56	3	4	44	0	1	0	0	-5	-6	0	-10	0	52	-21	73
57	2	8	1	3	8	0	0	0	0	0	0	0	22	0	22
58	2	6	15	2	26	0	0	0	0	0	-1	0	51	-1	52
59	0	11	14	2	29	0	0	-1	0	0	0	0	56	-1	57
60	2	15	5	0	6	0	0	-1	0	0	-3	0	28	-4	32
61	3	7	4	1	7	0	0	-1	-1	0	0	0	22	-2	24
62	1	13	1	0	1	0	0	-1	-1	-1	0	0	16	-3	19
63	0	1	6	0	0	0	0	-6	-8	-1	-10	0	7	-25	32
64	0	73	0	1	24	0	-4	-41	-14	-2	-9	0	98	-70	168
65	1	0	0	6	2	0	0	-10	-2	-2	-16	0	9	-30	39
66	0	0	0	0	0	0	-3	-6	-7	-3	-3	0	0	-22	22
67	0	6	0	0	0	0	0	-5	-1	-3	-4	0	6	-13	19
68	0	0	0	0	1	0	0	-15	-4	0	-3	0	1	-22	23
69	0	1	0	0	2	0	0	-8	-7	-1	-3	-1	3	-20	23
70	0	0	0	0	0	0	-1	-11	-14	-1	-10	0	0	-37	37
71	0	0	0	0	0	0	0	-24	-2	0	-6	0	0	-32	32
72	0	0	0	0	0	0	-1	-6	-9	-1	-25	0	0	-42	42
73	0	0	0	0	0	0	-2	-25	-26	-3	-45	0	0	-101	101
74	0	0	0	0	0	0	0	-3	-1	-2	-20	0	0	-26	26
75	0	0	0	0	2	0	-1	-44	-4	0	-12	0	2	-61	63
76	0	0	0	0	1	0	0	-21	-1	0	-7	0	1	-29	30
77	0	0	0	0	0	0	-2	-25	-2	-4	-3	0	0	-36	36
78	0	1	0	0	0	0	0	-2	-1	0	-8	0	1	-11	12
79	0	0	0	0	0	0	0	-5	-1	0	-1	0	0	-7	7
80	0	3	1	0	0	0	0	-23	-2	0	-14	0	4	-39	43
81	0	1	1	0	2	0	0	-1	0	-1	-3	0	4	-5	9
82	0	1	0	0	2	0	0	-3	-3	0	-1	0	3	-7	10
83	0	0	1	0	1	0	0	-1	0	0	0	0	2	-1	3
84	0	2	0	0	0	0	0	-1	-2	-1	-3	0	2	-7	9
85	0	2	0	0	1	0	0	0	0	0	0	0	3	0	3
86	0	0	0	0	2	0	0	0	0	0	-1	0	2	-1	3
87	0	0	0	0	2	0	-1	0	0	0	0	0	2	-1	3
88	0	2	0	1	0	0	0	0	0	0	0	0	3	0	3
89	0	1	0	0	13	0	-1	-41	-11	0	-4	0	14	-57	71
90	0	1	0	2	3	0	-1	-64	-21	-1	-7	0	6	-94	100
91	0	3	9	1	0	0	-1	-22	-6	-1	-5	0	13	-35	48
92	0	4	2	0	1	0	0	0	0	0	0	0	7	0	7
93	0	10	1	0	3	0	0	0	0	0	0	0	14	0	14
94	0	4	2	0	1	0	0	0	0	0	0	0	7	0	7
95	0	0	1	0	0	0	0	0	0	0	-1	0	1	-1	2
96	0	3	0	0	0	0	0	-1	0	0	-2	0	3	-3	6
97	0	0	1	0	0	0	0	-2	-1	0	-2	0	1	-5	6
98	0	1	0	0	0	0	0	-1	-14	-1	-7	0	1	-23	24
99	0	0	0	0	0	0	0	-137	-4	-1	-3	0	0	-145	145
100	0	0	0	1	0	0	-1	-1	-4	0	-6	0	1	-12	13
101	0	0	0	0	0	0	0	-2	-1	0	-2	0	0	-5	5
102	0	1	0	0	0	0	0	-5	-7	-1	-7	0	1	-20	21
103	0	0	0	0	0	0	-2	-20	-2	0	-2	0	0	-26	26
104	0	0	0	0	0	0	0	-2	-4	0	-6	0	0	-12	12
105	0	1	0	0	0	0	0	-3	-1	-5	-23	0	1	-32	33
106	0	0	2	0	0	0	0	-5	-6	0	-6	0	2	-17	19
107	0	2	1	0	0	0	-3	-35	-11	-4	-26	-1	3	-80	83
108	1	0	0	0	0	0	0	-5	-4	0	-9	0	1	-18	19
109	0	0	0	0	0	0	0	-2	-2	0	-1	0	0	-5	5
110	0	1	0	0	0	0	-1	-12	-5	0	-1	0	1	-19	20
111	0	0	0	0	0	0	-1	-10	0	0	-1	0	0	-12	12
112	0	0	0	0	2	0	0	-1	0	-1	-7	0	2	-9	11
113	0	0	0	0	0	0	-1	-7	-3	-3	-31	0	0	-45	45
114	0	1	0	0	1	0	0	-9	-12	-2	-20	0	2	-43	45
115	0	1	0	0	2	0	-5	-184	-18	-8	-58	0	3	-273	276
116	0	0	0	0	4	0	0	-2	-3	0	0	0	4	-5	9
117	0	0	0	1	14	0	0	-1	-2	0	0	0	15	-3	18
118	0	0	7	0	6	0	0	-10	-4	-1	-4	0	13	-19	32
119	0	16	12	1	31	0	-1	-1	-4	-1	-1	0	60	-8	68
120	0	48	8	6	3	0	0	-1	-1	0	-1	0	65	-3	68
121	0	10	32	0	0	0	-1	0	0	0	0	0	42	-1	43
122	0	224	1	0	5	0	-1	-6	-13	-2	-8	0	230	-30	260
123	5	7	0	0	1	0	0	-5	-1	0	0	0	13	-6	19
124	0	0	2	0	1	0	-6	-20	-96	-2	-1	0	3	-125	128
125	0	3	0	0	0	0	0	-6	0	0	0	0	3	-6	9
126	0	1	0	0	1	0	-1	-1	0	-1	0	0	2	-3	5
127	0	0	0	0	0	0	0	0	-4	-2	-1	0	0	-7	7
128	0	0	0	0	0	0	0	-2	0	0	0	0	0	-2	2
129	0	1	0	0	0	0	0	0	0	0	0	0	1	0	1
130	0	0	0	0	0	0	0	0	0	0	0	0	0	0	0
131	0	1	0	0	0	0	-1	0	0	0	0	0	1	-1	2
132	0	0	0	0	0	0	0	0	0	0	0	0	0	0	0
133	0	0	0	0	0	0	0	0	0	0	0	0	0	0	0
134	0	0	0	1	0	0	0	0	0	0	0	0	1	0	1
135	2	1	1	0	2	0	0	-1	-1	0	-6	0	6	-8	14
136	0	0	0	0	2	0	0	0	0	0	0	0	2	0	2
137	0	1	0	1	3	0	0	-2	-2	0	-2	0	5	-6	11
138	0	0	0	0	7	0	0	-3	0	0	-1	0	7	-4	11
139	0	0	0	0	3	0	0	-3	-2	0	0	0	3	-5	8
140	0	4	2	0	2	0	0	-1	0	0	0	0	8	-1	9
141	0	6	17	0	3	0	-1	-1	0	0	0	0	26	-2	28
142	0	3	0	0	0	0	0	-3	0	0	0	0	3	-3	6
143	1	0	0	0	0	0	0	-1	0	0	0	0	1	-1	2
144	0	1	0	0	0	0	0	-1	-3	0	0	0	1	-4	5
145	0	0	1	0	1	0	0	-2	-2	0	-1	-1	2	-6	8
146	0	1	1	0	0	0	0	-1	-3	-1	-23	-1	2	-29	31
147	0	0	0	0	1	0	0	0	0	0	0	0	1	0	1
148	0	0	0	0	0	0	0	-1	0	-1	0	0	0	-2	2
149	0	1	0	0	0	0	0	-2	0	0	0	0	1	-2	3
150	0	0	0	0	0	0	-2	0	0	0	0	0	0	-2	2
151	1	0	0	0	0	0	0	-1	0	0	0	0	1	-1	2
152	0	0	0	0	0	0	0	0	-1	0	0	0	0	-1	1
153	0	0	0	0	0	0	0	0	0	0	0	0	0	0	0
154	0	0	0	0	0	0	0	0	0	0	0	0	0	0	0
155	0	0	0	0	0	0	0	-2	-1	0	-1	0	0	-4	4
156	0	0	0	0	0	0	0	0	0	0	0	0	0	0	0
157	0	0	0	0	0	0	0	-2	0	0	-1	0	0	-3	3
158	0	0	0	0	0	0	0	0	0	0	0	0	0	0	0
159	0	0	0	0	0	0	0	0	0	0	0	0	0	0	0
160	0	0	0	0	0	0	0	-1	-2	-1	-1	0	0	-5	5
161	0	0	0	0	9	0	0	-3	-9	-1	0	0	9	-13	22
162	0	0	3	1	0	0	-2	-16	0	0	0	0	4	-18	22
163	1	8	18	0	0	0	0	0	0	0	0	0	27	0	27
164	0	114	0	0	0	0	0	-1	0	0	0	0	114	-1	115
165	3	0	1	0	0	0	-3	-79	-18	0	-4	0	4	-104	108
166	0	0	1	0	0	0	0	-5	-5	-1	-2	0	1	-13	14
167	1	14	8	2	0	0	0	-1	0	0	-1	0	25	-2	27
168	1	4	1	0	0	0	0	0	0	0	0	0	6	0	6
169	0	0	0	0	0	0	0	0	0	0	0	0	0	0	0
170	0	0	0	0	6	0	0	0	0	0	-1	0	6	-1	7
171	0	2	1	1	1	0	0	0	0	0	0	0	5	0	5
172	0	5	4	0	0	0	0	0	0	0	0	0	9	0	9
173	0	29	1	0	0	0	0	0	0	0	-2	0	30	-2	32
174	1	5	1	0	0	0	0	0	0	0	0	0	7	0	7
175	0	1	1	0	1	0	0	0	0	0	0	0	3	0	3
176	0	0	0	0	0	0	0	0	0	0	0	0	0	0	0
177	0	2	1	0	0	0	0	0	0	0	0	0	3	0	3
178	0	2	1	0	0	0	-2	-10	0	-1	-8	0	3	-21	24
179	0	1	0	0	60	0	0	-11	0	-15	-28	-2	61	-56	117
180	0	0	1	0	29	0	0	-20	-38	0	-53	0	30	-111	141
181	0	0	29	1	47	0	-1	-3	-1	0	-9	0	77	-14	91
182	0	17	2	1	16	0	0	-4	-4	-1	-8	0	36	-17	53
183	1	1	6	2	46	0	-5	-19	-9	-2	-24	-2	56	-61	117
184	2	128	34	6	11	0	0	-6	-4	-1	-17	-1	181	-29	210
185	12	69	47	1	5	0	-3	-53	-10	-3	-43	0	134	-112	246
186	0	12	1	0	0	0	-2	-18	-26	-6	-65	-3	13	-120	133
187	3	5	1	0	10	0	-10	-321	-186	-44	-87	-1	19	-649	668
188	1	3	2	2	10	0	-7	-83	-82	-9	-22	-3	18	-206	224
189	3	8	17	0	3	0	-2	-29	-7	-3	-14	0	31	-55	86
190	0	7	17	0	11	0	0	-1	-2	0	-2	0	35	-5	40
191	0	4	2	1	108	2	0	-3	0	-1	-1	0	117	-5	122
192	0	1	4	10	108	2	0	-1	0	0	-3	0	125	-4	129
193	0	11	16	6	156	0	-1	-3	0	-1	-1	0	189	-6	195
194	0	38	34	12	53	1	0	-4	-1	0	0	0	138	-5	143
195	0	52	91	33	466	0	0	0	-1	0	0	0	642	-1	643
196	5	204	48	67	13	0	0	-6	0	0	-6	0	337	-12	349
197	7	103	289	0	1	0	-3	0	0	-4	-11	0	400	-18	418
198	4	392	1	0	2	0	0	-1	-3	0	-14	0	399	-18	417
199	16	9	0	0	0	0	0	0	0	0	-1	0	25	-1	26
200	0	0	0	0	1	0	0	-1	-5	0	-12	0	1	-18	19
201	0	0	0	0	0	0	0	-1	0	0	-2	0	0	-3	3
202	0	0	1	0	3	0	0	0	0	-1	0	0	4	-1	5
203	2	4	0	1	1	0	0	0	0	0	0	0	8	0	8
204	12	0	16	6	0	0	0	0	0	0	0	0	34	0	34
205	0	0	0	0	0	0	0	-1	0	-1	-3	0	0	-5	5
206	0	0	0	0	0	0	0	0	0	0	0	0	0	0	0
207	0	0	0	0	0	0	0	0	0	0	0	0	0	0	0
208	0	0	0	0	1	0	0	0	-1	0	-4	0	1	-5	6
209	0	0	0	0	4	0	0	0	0	0	-2	0	4	-2	6
210	0	0	35	5	18	0	0	0	-17	-2	-19	0	58	-38	96
211	0	112	183	11	27	0	0	0	-3	0	-4	0	333	-7	340
212	1	281	63	10	16	0	0	-16	-24	-2	-16	0	371	-58	429
213	8	4	1	2	27	0	0	-9	-1	0	-1	0	42	-11	53
214	0	3	0	3	22	0	0	-10	-1	0	-4	-1	28	-16	44
215	0	1	0	12	4	0	0	-7	-6	-1	-29	0	17	-43	60
216	0	3	17	3	8	0	-5	-108	-53	-4	-46	0	31	-216	247
217	1	17	3	1	45	0	-12	-207	-170	-7	-47	-1	67	-444	511
218	6	11	7	4	24	0	0	-44	-8	0	-10	0	52	-62	114
219	0	6	28	4	19	1	-3	-13	-2	0	-20	0	58	-38	96
220	0	10	8	0	13	0	0	0	0	0	-2	0	31	-2	33
221	5	11	1	0	0	0	0	0	-2	0	-3	0	17	-5	22
222	2	3	3	1	7	0	0	-5	-7	0	-15	0	16	-27	43
223	0	3	1	0	1	0	0	-4	0	-4	-5	0	5	-13	18
224	1	5	5	0	25	0	0	0	-54	-1	-83	0	36	-138	174
225	0	1	2	1	2	0	0	-72	-3	-9	-6	0	6	-90	96
226	3	0	7	0	27	0	-3	-5	-154	-14	-25	-1	37	-202	239
227	0	36	0	0	22	0	-7	-1042	-131	-18	-186	-4	58	-1388	1446
228	0	0	3	0	3	0	-16	-27	-20	-4	-28	-1	6	-96	102
229	0	26	23	1	16	0	-6	-102	-34	-4	-48	0	66	-194	260
230	2	3	2	0	4	0	-10	-118	-69	-43	-52	0	11	-292	303
231	0	1	0	0	2	0	-40	-628	-780	-19	-25	0	3	-1492	1495
232	0	1	0	1	6	0	-50	-194	-319	-18	-719	-7	8	-1307	1315
233	0	7	3	1	2	0	-26	-346	-76	-56	-199	-8	13	-711	724
234	14	460	168	15	162	1	-20	-104	-750	-47	-451	-2	820	-1374	2194
235	3	14	6	13	8	0	-1	-29	-7	-11	-50	-1	44	-99	143
236	0	2	325	1	8	0	-5	-52	-87	-16	-92	0	336	-252	588
237	0	330	7	2	1	0	-3	-213	-25	-14	-69	-1	340	-325	665
238	20	10	2	0	7	0	-6	-56	-86	-26	-33	0	39	-207	246
239	1	3	2	0	6	0	-15	-255	-400	-16	-38	-1	12	-725	737
240	0	1	3	2	11	0	0	-60	-6	0	-4	0	17	-70	87
241	0	28	24	4	56	0	-17	-19	-4	-1	-35	0	112	-76	188
242	0	5	10	5	2	0	0	-3	-3	0	-2	0	22	-8	30
243	1	43	23	0	8	0	-2	-31	-19	-5	-33	-2	75	-92	167
244	0	7	1	0	18	0	0	-2	-2	-1	-4	0	26	-9	35
245	1	5	4	2	8	0	0	-8	-2	0	-4	0	20	-14	34
246	0	2	8	5	1	0	0	-3	0	0	0	0	16	-3	19
247	0	2	2	1	0	0	0	-1	-1	0	-1	0	5	-3	8
248	0	24	0	0	0	0	-49	-52	-53	-6	-90	0	24	-250	274
249	0	1	0	0	0	0	-39	-428	-286	-35	-95	0	1	-883	884
250	0	0	2	1	0	0	-39	-844	-525	-24	-143	-1	3	-1576	1579
251	0	1	0	0	0	0	-8	-284	-66	-7	-27	0	1	-392	393
252	1	1	1	1	168	1	-5	-121	-101	-11	-31	-1	173	-270	443
253	2	1	2	4	23	0	-22	-185	-286	-69	-118	-7	32	-687	719
254	1	2	7	23	24	0	-5	-35	-28	0	-98	0	57	-166	223
255	15	433	47	22	54	0	-4	-21	-8	-3	-21	-1	571	-58	629
256	20	156	1	0	0	0	-5	-9	-16	-1	-12	0	177	-43	220
257	5	5	1	0	1	0	0	-2	0	0	0	0	12	-2	14
258	5	6	4	0	0	0	0	0	0	0	0	0	15	0	15
259	0	0	0	0	0	0	0	0	0	0	0	0	0	0	0
260	0	0	0	0	0	0	0	0	0	0	0	0	0	0	0
261	0	0	0	0	0	0	0	0	0	0	0	0	0	0	0
262	0	0	0	0	0	0	0	0	0	0	0	0	0	0	0
263	0	11	2	2	0	0	0	0	-1	0	0	0	15	-1	16
264	0	2	2	0	1	0	0	-6	0	0	-1	0	5	-7	12
265	1	4	1	0	5	0	-2	-9	-9	-1	-8	0	11	-29	40
266	0	1	1	0	3	0	0	-3	-17	-2	-30	0	5	-52	57
267	1	62	14	4	85	0	0	-1	-1	0	-8	0	166	-10	176
268	14	57	63	12	10	0	0	0	0	-2	-32	0	156	-34	190
269	2	62	36	2	29	3	0	-6	-5	-1	-16	0	134	-28	162
270	3	300	15	0	112	3	-1	-6	-47	-10	-36	0	433	-100	533
271	39	23	22	19	1355	4	-3	-73	-9	-19	-13	0	1462	-117	1579
272	0	13	53	60	587	6	-1	-7	-3	0	-6	0	719	-17	736
273	2	64	128	12	344	3	-4	-37	-17	-1	-4	-1	553	-64	617
274	1	325	57	6	26	0	-2	-4	-6	-1	-1	0	415	-14	429
275	16	39	27	5	244	0	-3	-7	-1	0	-2	0	331	-13	344
276	8	267	241	56	180	1	0	0	0	0	0	0	753	0	753
277	28	466	896	22	94	0	0	-1	-1	0	-4	0	1506	-6	1512
278	16	559	283	26	94	0	0	-1	-8	0	-11	0	978	-20	998
279	30	422	72	14	40	0	0	-4	-4	-1	-5	0	578	-14	592
280	7	24	132	7	73	0	0	-1	-3	0	-1	0	243	-5	248
281	1	79	7	19	31	0	0	-34	-3	0	-3	0	137	-40	177
282	4	1	6	12	29	0	0	-5	-1	0	-1	0	52	-7	59
283	0	21	1	2	58	1	0	-34	-28	-2	-30	0	83	-94	177
284	1	13	6	5	49	0	0	-1	-2	0	-14	0	74	-17	91
285	2	53	30	9	86	1	-1	-7	-5	-1	-6	0	181	-20	201
286	0	1	19	3	10	0	0	0	-24	-2	-6	0	33	-32	65
287	0	3	3	1	4	0	0	-14	0	-1	-4	0	11	-19	30
288	0	4	1	0	7	0	-1	0	-19	-1	-3	0	12	-24	36
289	0	1	2	1	5	0	0	-2	0	0	0	0	9	-2	11
290	0	0	1	0	14	0	0	0	-1	0	-2	0	15	-3	18
291	0	0	0	7	8	0	0	0	0	0	-2	0	15	-2	17
292	0	0	35	5	0	0	0	-2	0	0	-1	0	40	-3	43
293	0	2	8	0	1	0	0	-2	0	0	-1	0	11	-3	14
294	0	150	1	8	2	0	-2	-2	0	-1	0	-1	161	-6	167
295	15	5	11	8	15	0	-2	-34	-6	-2	-139	0	54	-183	237
296	5	83	311	2	24	1	0	-62	-13	-7	-100	-1	426	-183	609
297	12	128	1	2	25	0	0	0	0	0	-7	0	168	-7	175
298	41	33	16	7	62	2	-2	-4	-32	-7	-16	0	161	-61	222
299	7	280	60	25	238	1	0	-14	-10	0	-4	0	611	-28	639
300	1	117	226	8	20	0	-3	-213	-26	-4	-5	-4	372	-255	627
301	5	193	202	35	120	1	-3	-2	-3	-1	-3	0	556	-12	568
302	11	379	111	5	13	0	0	-88	-4	-4	-11	0	519	-107	626
303	6	51	7	6	3	0	-15	-44	-60	-11	-10	0	73	-140	213
304	4	165	6	0	121	0	-3	-118	-6	-2	-4	0	296	-133	429
305	4	9	0	6	21	0	-1	-5	-3	-1	-1	0	40	-11	51
306	0	1	0	1	1	0	0	0	0	0	-3	0	3	-3	6
307	0	1	58	0	10	0	0	-2	-1	-3	-22	-1	69	-29	98
308	0	74	2	3	4	0	-1	-4	-5	-3	-17	0	83	-30	113
309	4	4	6	0	3	0	-1	-12	-6	-3	-1	0	17	-23	40
310	0	44	3	1	22	0	-4	-62	-19	-5	-50	-7	70	-147	217
311	3	1	0	0	2	0	0	-2	0	-2	-25	-1	6	-30	36
312	0	21	10	0	2	0	0	-4	-5	-12	-5	0	33	-26	59
313	1	4	0	1	5	0	0	-2	-1	0	-1	0	11	-4	15
314	0	6	0	1	62	0	0	-2	-1	-2	-10	0	69	-15	84
315	1	16	16	10	100	1	0	-4	-2	-2	-8	-1	144	-17	161
316	0	54	120	16	57	0	-1	-20	-30	-2	-67	0	247	-120	367
317	3	168	74	12	26	0	-9	-87	-23	-7	-85	0	283	-211	494
318	3	63	34	9	4	0	-3	-25	-14	-2	0	0	113	-44	157
319	12	185	35	17	6	0	-1	-74	-27	0	0	0	255	-102	357
320	3	85	7	1	0	0	0	-7	-1	0	0	0	96	-8	104
321	0	98	0	0	2	0	-3	-11	0	0	0	0	100	-14	114
322	1	1	1	0	8	0	0	0	0	0	0	0	11	0	11
323	0	1	1	3	0	0	0	0	0	0	-11	0	5	-11	16
324	0	0	2	0	1	0	0	0	0	0	0	0	3	0	3
325	0	1	0	0	1	0	0	-3	0	-2	0	0	2	-5	7
326	1	1	1	0	1	0	0	-9	0	-1	-1	0	4	-11	15
327	0	3	3	1	5	1	0	-2	-5	-10	0	0	13	-17	30
328	1	4	3	13	1	0	-2	-8	-16	-7	-2	-5	22	-40	62
329	0	8	187	0	23	0	-14	-32	-18	-1	-849	0	218	-914	1132
330	0	257	3	6	0	0	-612	-877	-229	-21503	-333	-5	266	-23559	23825
331	633	305	84	12	140	2	-2	-4	-65	-4	-31	-10	1176	-116	1292
332	14	14	0	0	7	0	-10	-119	-17	-6	-176	0	35	-328	363
333	3	1	16	0	19	1	-7	-9	-5	-14	-543	-2	40	-580	620
334	0	14	3	2	133	30	-3	-15	-22	-56	-9	-2	182	-107	289
335	0	1	2	16	398	1	0	-1	-1	-2	-2	0	418	-6	424
336	0	1	15	135	109	1	0	0	0	-1	-2	0	261	-3	264
337	0	22	47	125	28	0	0	-1	0	0	-3	0	222	-4	226
338	4	195	74	4	40	0	0	-7	-3	-3	-7	0	317	-20	337
339	15	404	2	6	15	1	0	0	0	-1	-2	0	443	-3	446
340	11	6	4	0	12	0	-1	-5	0	0	-5	0	33	-11	44
341	1	0	1	0	1	0	0	-1	0	0	-4	0	3	-5	8
342	8	24	22	5	55	34	-2	0	-1	0	-1	0	148	-4	152
343	5	67	17	62	3585	317	-1	0	-5	-1	-12	0	4053	-19	4072
344	7	19	25	719	400	136	0	-11	-1	-6	-3	0	1306	-21	1327
345	1	4	147	58	265	3	0	-1	-1	-1	-3	0	478	-6	484
346	2	550	246	250	44	1	-1	-24	-10	-2	-1	0	1093	-38	1131
347	126	85	288	5	7	0	0	-12	0	0	0	0	511	-12	523
348	44	500	57	0	3	0	0	-2	0	0	-1	0	604	-3	607
349	167	20	2	0	2	0	0	-1	0	-1	-3	0	191	-5	196
350	17	47	1	3	2	0	0	-34	-12	0	-9	0	70	-55	125
351	6	15	7	2	9	0	-1	-7	-1	0	-1	0	39	-10	49
352	5	157	9	1	21	0	0	-6	-6	-1	-1	0	193	-14	207
353	1	10	15	1	12	1	-1	-21	-2	-2	-16	0	40	-42	82
354	3	16	8	0	12	0	0	0	0	0	-2	0	39	-2	41
355	16	33	14	50	174	0	0	0	0	0	0	0	287	0	287
356	0	3	0	3	2	0	0	-1	0	0	-1	0	8	-2	10
357	1	6	1	2	11	0	0	-1	0	0	0	0	21	-1	22
358	0	0	2	5	6	0	0	-1	-2	0	-4	0	13	-7	20
359	0	2	12	2	21	0	0	-13	-8	0	-12	0	37	-33	70
360	0	12	7	1	3	0	-2	-38	-47	0	-90	0	23	-177	200
361	3	4	11	0	14	1	0	0	0	0	0	0	33	0	33
362	0	3	2	5	74	1	0	0	-1	0	-1	0	85	-2	87
363	0	2	26	26	27	0	0	-50	-48	-3	-73	0	81	-174	255
364	0	1	19	2	29	4	-3	-19	-15	-2	-2	0	55	-41	96
365	0	10	2	0	404	0	-3	-25	-4	0	0	0	416	-32	448
366	3	15	2	29	75	0	-4	-68	-199	-7	-548	-1	124	-827	951
367	1	7	17	2	4	0	-17	-45	-27	-12	-65	0	31	-166	197
368	0	11	11	2	9	0	-1	-17	-58	-25	-246	0	33	-347	380
369	6	36	1	0	28	0	0	-29	-3	0	-8	0	71	-40	111
370	6	23	49	5	15	0	-11	-150	-130	-26	-122	-2	98	-441	539
371	0	8	5	1	7	0	0	-2	-2	0	-10	0	21	-14	35
372	2	28	9	2	3	0	-94	-4232	-620	-216	-1171	-1	44	-6334	6378
373	4	35	2	0	9	0	0	-18	-73	-1	-17	0	50	-109	159
374	0	7	3	4	7	0	0	0	0	0	0	0	21	0	21
375	0	6	2	0	1	0	0	0	-1	0	0	0	9	-1	10
376	0	13	3	0	0	0	-2	-14	-4	-3	-50	-2	16	-75	91
377	0	9	2	0	97	0	0	0	-3	0	-59	0	108	-62	170
378	0	50	6	8	12	1	0	-18	-22	-70	-8	-1	77	-119	196
379	8	1	13	0	142	15	0	-3	-25	-3	-8	0	179	-39	218
380	0	209	15	0	91	0	-2	-25	-30	0	-8	0	315	-65	380
381	5	109	1	17	3	0	-5	-21	-2	-2	-23	0	135	-53	188
382	4	21	186	0	5	0	0	0	-1	-1	0	0	216	-2	218
383	25	952	32	5	10	0	-1	-2	-1	0	0	0	1024	-4	1028
384	4	0	0	0	0	0	0	0	0	0	0	0	4	0	4
385	0	0	0	0	0	0	0	0	0	0	0	0	0	0	0
386	0	0	2	0	0	0	0	0	0	0	-2	0	2	-2	4
387	0	43	4	1	7	0	0	0	0	0	0	0	55	0	55
388	0	8	0	0	25	0	0	0	0	0	-2	0	33	-2	35
389	1	2	1	7	8	0	-4	-69	-41	-21	-127	0	19	-262	281
390	0	6	0	3	12	0	-4	-5	-2	-1	-8	0	21	-20	41
391	2	34	14	5	40	0	0	-1	-1	0	-5	0	95	-7	102
392	3	34	39	2	252	0	0	-2	0	-1	0	0	330	-3	333
393	0	11	13	32	48	0	0	-4	-3	-3	-13	0	104	-23	127
394	0	66	101	5	32	0	0	0	-3	0	-2	0	204	-5	209
395	3	564	43	0	104	1	0	-10	-91	-8	-8	0	715	-117	832
396	9	80	10	9	236	0	0	-7	-4	-1	-5	0	344	-17	361
397	3	81	158	74	53	0	0	-11	-2	0	-10	0	369	-23	392
398	1	20	201	8	161	0	-1	-1	-6	-1	-17	0	391	-26	417
399	20	320	51	62	8	1	0	-4	-9	0	-1	0	462	-14	476
400	42	133	149	1	54	0	0	-5	-13	-1	-13	0	379	-32	411
401	9	113	2	7	35	0	0	-11	-2	0	-27	0	166	-40	206
402	6	3	17	1	45	0	-2	-11	-1	-9	-3	0	72	-26	98
403	0	11	14	9	124	15	0	-3	0	0	-4	0	173	-7	180
404	0	13	0	1	353	0	-3	-7	-5	0	-3	0	367	-18	385
405	2	11	8	46	119	14	0	-1	-4	0	-9	0	200	-14	214
406	1	17	471	32	1989	0	-1	-9	-4	-3	-3	0	2510	-20	2530
407	1	975	63	111	53	1	0	-7	-4	-1	-4	0	1204	-16	1220
408	25	142	221	4	63	1	-6	-102	-38	-10	-123	0	456	-279	735
409	4	111	26	6	578	3	-2	-6	-3	-1	-4	-1	728	-17	745
410	59	196	409	77	877	7	0	-3	-3	0	-11	0	1625	-17	1642
411	0	215	145	43	98	1	0	-42	-20	-8	-16	0	502	-86	588
412	4	30	47	3	103	2	0	-12	-5	0	-16	0	189	-33	222
413	11	299	84	26	396	1	-1	-8	-6	0	-5	-2	817	-22	839
414	21	190	184	160	372	0	0	-7	-2	-1	-35	-1	927	-46	973
415	8	422	400	28	171	10	-1	-5	-2	-2	-5	0	1039	-15	1054
416	8	559	72	5	627	0	0	-5	-27	0	-6	0	1271	-38	1309
417	19	208	7	15	8	0	-3	-94	-5	-1	0	0	257	-103	360
418	18	162	56	3	8	0	-7	-5	-1	0	0	0	247	-13	260
419	5	410	7	0	0	0	0	-2	-1	0	0	0	422	-3	425
420	15	40	2	0	1	0	0	-1	0	0	0	0	58	-1	59
421	0	3	0	1	0	0	0	0	0	0	0	-1	4	-1	5
422	0	0	0	0	0	0	0	0	0	0	-1	0	0	-1	1
423	0	0	0	0	0	0	0	0	-1	-4	-2	0	0	-7	7
424	0	0	0	0	3	0	0	-1	-5	-3	0	0	3	-9	12
425	0	0	0	0	47	0	0	-15	-2	0	-4	0	47	-21	68
426	0	4	1	1	17	0	-1	-7	0	-4	-11	0	23	-23	46
427	0	11	4	2	21	4	-1	-2	-1	-2	-54	0	42	-60	102
428	0	10	3	0	24	0	0	-1	-5	-1	-27	0	37	-34	71
429	0	1	2	12	7	3	-2	-29	-36	-9	-108	0	25	-184	209
430	3	12	30	2	303	2	-1	-16	-12	-3	-8	0	352	-40	392
431	0	53	3	13	733	0	-15	-270	-118	-12	-182	0	802	-597	1399
432	6	0	8	12	1	0	-11	-45	-12	-2	-33	0	27	-103	130
433	2	160	130	0	213	0	0	-10	0	0	0	0	505	-10	515
434	4	296	1	51	5	0	-2	-7	-3	0	-4	0	357	-16	373
435	3	6	410	0	1	0	-1	-10	-7	-2	-20	0	420	-40	460
436	0	45	0	2	1	0	0	-2	0	-1	-1	0	48	-4	52
437	20	3	1	0	0	0	-1	-16	-14	0	-143	-2	24	-176	200
438	0	8	3	1	119	0	-29	-919	-421	-10	-553	0	131	-1932	2063
439	3	1	2	13	18	0	-8	-105	-22	-4	-85	0	37	-224	261
440	1	5	60	3	174	0	0	-33	-15	-4	-13	0	243	-65	308
441	1	58	3	6	3	0	-3	-42	-6	-1	-33	0	71	-85	156
442	13	48	336	12	41	0	-1	-4	-19	-1	-5	0	450	-30	480
443	1	134	87	0	87	0	-5	-168	-28	-5	-38	0	309	-244	553
444	0	5	3	2	12	0	-2	-6	-15	-2	-5	0	22	-30	52
445	1	4	6	3	15	0	-1	0	0	0	-3	0	29	-4	33
446	2	4	77	1	5	0	0	0	-1	0	-3	0	89	-4	93
447	2	115	28	0	2	0	-1	-24	-29	-1	-2	0	147	-57	204
448	1	0	0	0	2	0	0	-14	0	0	-4	0	3	-18	21
449	0	0	0	0	0	0	0	-1	0	0	-3	0	0	-4	4
450	0	3	0	0	0	0	0	0	0	0	0	0	3	0	3
451	0	2	0	0	1	0	-1	-28	0	0	-3	0	3	-32	35
452	0	0	0	0	0	0	-7	-110	-39	-20	-136	0	0	-312	312
453	0	10	2	1	8	0	-11	-171	-148	-11	-219	0	21	-560	581
454	0	1	2	1	34	0	-7	-162	-12	-10	-111	0	38	-302	340
455	1	0	11	5	17	0	-2	-14	-10	-2	-18	0	34	-46	80
456	0	20	4	1	2	0	-1	-89	-47	-11	-126	0	27	-274	301
457	0	94	7	4	4	1	0	-19	-13	-7	-126	0	110	-165	275
458	0	8	3	0	53	0	-3	-165	-23	-15	-66	0	64	-272	336
459	1	15	1	9	6	0	-3	-95	-42	-12	-93	0	32	-245	277
460	0	1	26	6	3	0	-1	-66	-118	-11	-33	0	36	-229	265
461	0	100	2	0	87	0	-4	-184	-28	-1	-37	-1	189	-255	444
462	2	25	0	9	14	0	-13	-164	-5	-4	-20	0	50	-206	256
463	2	6	44	1	0	0	-2	-7	-29	-2	0	0	53	-40	93
464	1	75	2	1	0	0	-5	-249	-120	0	0	0	79	-374	453
465	2	4	0	0	0	0	-5	0	0	0	0	0	6	-5	11
466	0	1	0	0	0	0	-8	0	0	0	0	0	1	-8	9
467	0	0	0	0	0	0	0	0	0	0	0	0	0	0	0
468	0	0	0	0	0	0	0	0	0	0	0	0	0	0	0
469	0	0	0	0	0	0	0	0	0	0	0	0	0	0	0
470	0	0	0	0	0	0	0	0	0	0	0	0	0	0	0
471	0	0	0	0	0	0	0	0	0	0	0	0	0	0	0
472	0	0	0	0	0	0	0	0	0	0	0	0	0	0	0
473	0	0	0	0	0	0	0	0	0	0	0	0	0	0	0
474	0	0	0	0	0	0	0	0	0	0	0	0	0	0	0
475	0	0	0	0	0	0	0	0	0	0	0	0	0	0	0
476	0	0	0	0	0	0	0	0	0	0	0	0	0	0	0
477	0	0	0	0	0	0	0	0	0	0	0	0	0	0	0
478	0	0	0	0	0	0	0	0	0	0	0	0	0	0	0
479	0	0	0	0	0	0	0	0	0	0	0	0	0	0	0
480	0	0	0	0	0	0	0	0	0	0	0	0	0	0	0
481	0	0	0	0	0	0	0	0	0	0	0	0	0	0	0
482	0	0	0	0	0	0	0	0	0	0	0	0	0	0	0
483	0	0	0	0	0	0	0	0	0	0	0	0	0	0	0
484	0	0	0	0	0	0	0	0	0	0	0	0	0	0	0
485	0	0	0	0	0	0	0	0	0	0	0	0	0	0	0
486	0	1	0	0	0	0	0	-1	0	0	-1	0	1	-2	3
487	6	28	11	1	16	0	0	-2	-1	0	0	0	62	-3	65
488	4	97	51	2	15	0	-2	-35	-6	0	0	0	169	-43	212
489	1	12	2	1	1	0	-1	-3	0	0	-2	0	17	-6	23
490	6	40	21	0	3	0	-1	0	-4	0	-2	0	70	-7	77
491	4	23	2	1	66	0	0	-4	0	0	-12	0	96	-16	112
492	2	0	8	9	11	0	-2	-2	0	-1	-19	0	30	-24	54
493	0	1	6	0	2	0	-18	-27	-30	-1	-12	0	9	-88	97
494	1	174	14	2	9	0	-14	-367	-13	-4	-24	-1	200	-423	623
495	9	57	0	0	10	0	-4	-167	-79	-118	-191	-9	76	-568	644
496	1	4	3	1	3	0	0	-9	-5	0	-89	-2	12	-105	117
497	0	8	3	0	5	0	-10	-32	-33	-45	-636	-4	16	-760	776
498	4	10	1	2	12	0	-14	-31	-50	-51	-4400	-2	29	-4548	4577
499	0	3	2	0	4	0	-2	-50	-17	-87	-199	-1	9	-356	365
500	0	9	2	3	9	0	-13	-46	-86	-27	-99	0	23	-271	294
501	0	8	1	0	6	0	-6	-215	-121	-8	-65	0	15	-415	430
502	0	6	2	0	1	0	-28	-84	-24	-10	-40	-1	9	-187	196
503	0	2	0	1	0	0	-6	-5	-3	-3	0	0	3	-17	20
504	0	1	0	0	0	0	-1	-19	-2	0	0	0	1	-22	23
505	0	1	0	0	0	0	-2	-8	0	0	0	0	1	-10	11
506	0	1	0	0	0	0	0	-1	0	0	0	0	1	-1	2
507	0	1	1	0	6	0	0	-11	-1	-7	-8	0	8	-27	35
508	0	0	0	0	0	0	-2	-78	-47	-16	-23	0	0	-166	166
509	0	0	2	1	8	0	-2	-6	-2	-2	-10	0	11	-22	33
510	0	16	8	0	24	5	-1	-3	-2	0	-1	0	53	-7	60
511	1	11	2	4	78	0	-1	-16	-11	-1	-11	0	96	-40	136
512	1	11	37	4	4	0	-5	-13	-8	0	-2	0	57	-28	85
513	2	18	8	0	1	0	0	-1	-1	0	-10	0	29	-12	41
514	2	1	0	0	0	0	0	-2	0	-2	-9	-1	3	-14	17
515	0	0	0	0	2	0	0	-4	-1	-1	-33	0	2	-39	41
516	0	2	0	0	3	0	-1	-5	-117	-1	-15	0	5	-139	144
517	0	1	0	1	4	1	0	-10	-7	-2	-7	0	7	-26	33
518	1	0	7	2	119	0	-2	-180	-233	-19	-321	-1	129	-756	885
519	1	1	12	26	11	0	0	-1	0	0	-3	0	51	-4	55
520	1	4	15	1	2	0	-1	-6	-3	0	-13	0	23	-23	46
521	0	8	0	0	14	0	0	-8	-3	-2	-15	0	22	-28	50
522	0	1	0	2	40	0	0	-2	-4	-1	-44	0	43	-51	94
523	0	1	0	2	303	0	0	-3	-4	-3	-5	0	306	-15	321
524	0	7	35	95	17	0	0	-6	-6	0	0	0	154	-12	166
525	0	10	101	0	0	0	-2	-18	-3	0	-1	0	111	-24	135
526	4	342	0	0	1	0	-6	-1	0	0	-1	0	347	-8	355
527	16	2	0	0	0	3	0	0	0	0	0	0	21	0	21
528	0	3	4	0	1	0	0	0	0	0	0	0	8	0	8
529	0	0	0	0	0	0	0	0	0	0	0	0	0	0	0
530	0	0	0	0	0	0	0	0	0	0	0	0	0	0	0
531	0	0	0	0	1	0	0	0	-2	0	0	0	1	-2	3
532	0	0	0	0	3	0	0	-1	-1	0	0	0	3	-2	5
533	0	1	7	0	5	3	0	-2	-6	-3	-27	0	16	-38	54
534	0	13	4	0	9	0	-10	-547	-437	-1	-26	0	26	-1021	1047
535	0	23	63	1	56	0	-2	-48	-7	0	-4	0	143	-61	204
536	3	79	162	11	89	1	-1	-3	0	0	0	0	345	-4	349
537	1	377	62	13	393	1	-3	-3	-1	0	-68	0	847	-75	922
538	14	180	81	16	64	0	0	0	-1	-6	-19	0	355	-26	381
539	7	68	36	18	233	1	0	0	-10	-1	-13	0	363	-24	387
540	9	470	522	17	279	1	0	-23	-3	-1	-5	0	1298	-32	1330
541	5	303	103	19	161	0	-2	-6	-9	0	-2	0	591	-19	610
542	8	186	201	15	23	0	0	-26	0	-1	-22	0	433	-49	482
543	15	226	68	1	16	0	0	0	-5	0	-22	0	326	-27	353
544	12	92	0	3	45	1	0	-9	-2	0	-25	0	153	-36	189
545	20	6	3	1	18	0	0	-12	-6	-1	-22	0	48	-41	89
546	2	21	19	3	17	0	0	-11	-5	0	-62	0	62	-78	140
547	4	85	25	7	63	0	0	0	0	0	-3	0	184	-3	187
548	3	66	15	131	228	1	0	-9	-1	0	-2	0	444	-12	456
549	0	39	33	4	90	1	0	-2	-9	-2	-19	0	167	-32	199
550	2	89	10	5	106	0	-1	-14	-8	0	-9	0	212	-32	244
551	1	4	4	6	56	0	0	-14	-1	-2	-1	0	71	-18	89
552	3	66	73	26	8	1	0	-12	-12	0	-37	0	177	-61	238
553	1	76	131	1	18	1	-2	-12	-40	-51	-70	0	228	-175	403
554	12	95	36	1	90	2	0	-9	-12	-2	-23	0	236	-46	282
555	6	23	1	3	16	0	0	-17	-26	-6	-7	0	49	-56	105
556	0	1	10	0	0	0	-1	-10	-21	-1	-3	0	11	-36	47
557	0	10	8	0	0	0	-1	-1	0	0	0	0	18	-2	20
558	1	9	3	0	0	0	0	0	0	0	0	0	13	0	13
559	1	1	0	0	0	0	0	0	0	0	0	0	2	0	2
560	0	0	0	0	0	0	0	0	0	0	-3	0	0	-3	3
561	0	0	0	0	0	0	0	-11	-1	0	-15	0	0	-27	27
562	0	0	0	0	2	0	-2	-30	-9	0	-28	-1	2	-70	72
563	0	0	0	2	32	0	0	-3	-1	0	-7	0	34	-11	45
564	2	0	5	1	7	0	-3	-6	-16	0	-57	0	15	-82	97
565	7	52	39	3	8	0	-45	-136	-287	-40	-454	-5	109	-967	1076
566	0	10	2	0	1	0	-5	-132	-42	-10	-156	0	13	-345	358
567	1	4	5	0	7	0	-1	-513	-82	-11	-230	-1	17	-838	855
568	0	9	3	0	3	0	-6	-245	-115	-76	-92	-1	15	-535	550
569	0	1	1	0	9	0	-5	-38	-5	-5	-1	0	11	-54	65
570	0	1	0	0	34	0	-3	-105	-33	-46	-2630	-4	35	-2821	2856
571	0	0	1	2	12	0	0	-33	-8	-2	-11	0	15	-54	69
572	0	4	6	4	37	0	-4	-1	-1	-3	-20	0	51	-29	80
573	1	155	77	7	11	1	0	-12	-22	-5	-82	0	252	-121	373
574	1	53	47	5	411	0	-1	-17	-15	-1	-29	0	517	-63	580
575	1	42	12	16	54	0	-1	-28	-27	-1	-8	0	125	-65	190
576	3	5	89	8	15	0	-3	-49	-22	-1	-50	0	120	-125	245
577	2	19	3	0	8	0	-11	-371	-87	-13	-336	0	32	-818	850
578	2	6	2	2	75	1	-5	-106	-35	-4	-774	-8	88	-932	1020
579	0	8	38	8	105	0	-1	-2	-7	-16	-48	0	159	-74	233
580	3	74	47	6	2	0	-2	-12	-11	-11	-52	0	132	-88	220
581	0	34	64	0	13	0	-1	-59	-28	-30	-242	0	111	-360	471
582	2	119	0	2	2	0	-25	-453	-97	-22	-499	-1	125	-1097	1222
583	5	3	0	0	3	0	-5	-23	-321	-48	-352	-1	11	-750	761
584	2	3	1	1	1	0	0	-8	-2	0	-33	0	8	-43	51
585	0	2	20	0	182	0	-3	-10	-3	-4	-27	0	204	-47	251
586	0	14	1	11	5	1	0	-2	0	-1	-14	0	32	-17	49
587	0	10	556	2	365	3	-1	-25	-45	-14	-3	0	936	-88	1024
588	1	832	0	31	102	0	-8	-176	-73	0	-5	0	966	-262	1228
589	2	3	15	12	39	2	-20	-321	-35	0	-56	0	73	-432	505
590	1	90	89	4	65	0	-2	-6	0	0	-4	0	249	-12	261
591	16	158	29	11	26	0	-1	-2	-4	0	0	0	240	-7	247
592	9	372	43	7	11	0	0	0	0	0	0	0	442	0	442
593	1	67	42	0	5	0	0	-1	0	-1	0	0	115	-2	117
594	0	189	2	0	17	0	0	0	-1	0	0	0	208	-1	209
595	8	13	3	4	62	0	0	0	0	0	0	0	90	0	90
596	1	0	14	8	15	0	0	0	0	0	0	0	38	0	38
597	0	14	18	0	7	0	0	0	0	0	0	0	39	0	39
598	7	14	2	1	23	0	0	0	0	0	-11	0	47	-11	58
599	0	1	2	1	23	0	0	0	0	-1	-12	0	27	-13	40
600	1	3	4	0	4	0	0	-1	-4	-1	-158	0	12	-164	176
601	2	14	2	0	3	0	0	-1	-1	-2	-9	0	21	-13	34
602	2	3	1	0	2	0	0	-2	-2	0	-7	0	8	-11	19
603	0	1	0	0	0	0	0	-7	-5	-1	-10	0	1	-23	24
604	0	2	0	0	1	0	0	-3	0	0	-5	0	3	-8	11
605	0	0	1	0	5	0	0	0	-2	-1	-25	-4	6	-32	38
606	0	1	1	0	2	0	0	0	-14	-4	-492	-1	4	-511	515
607	0	0	1	0	4	1	0	-2	-18	-14	-21	0	6	-55	61
608	1	4	0	1	1	0	-1	-15	-57	0	-48	0	7	-121	128
609	1	1	6	0	3	0	-3	-430	-23	-2	-61	-2	11	-521	532
610	0	3	1	0	2	0	-24	-22	-29	-6	-42	0	6	-123	129
611	1	26	4	1	6	1	-10	-501	-90	-19	-188	0	39	-808	847
612	0	0	1	0	4	0	-3	-56	-28	-5	-109	0	5	-201	206
613	0	2	1	0	0	0	-1	-35	-6	-1	-89	0	3	-132	135
614	0	1	0	0	1	0	-1	-21	-45	-10	-597	-2	2	-676	678
615	0	8	0	0	2	0	-2	-38	-35	-7	-217	0	10	-299	309
616	1	3	1	1	5	0	-7	-39	-125	-11	-185	0	11	-367	378
617	0	3	1	3	7	0	-1	-48	-12	-9	-117	0	14	-187	201
618	1	2	31	0	2	0	-2	-97	-88	-14	-487	0	36	-688	724
619	0	9	2	0	12	0	-20	-358	-221	-60	-161	0	23	-820	843
620	5	6	2	29	1	0	-6	-110	-40	-6	-165	-1	43	-328	371
621	1	8	11	1	2	0	-2	-22	-34	-5	-179	0	23	-242	265
622	1	105	1	0	8	0	-3	-71	-87	-19	-67	-1	115	-248	363
623	3	2	4	0	20	0	0	-131	-56	-6	-34	0	29	-227	256
624	0	10	1	1	4	0	-5	-85	-28	-11	-41	0	16	-170	186
625	0	0	3	0	22	0	-5	-183	-26	-69	-565	-2	25	-850	875
626	2	6	2	5	3	0	-2	-75	-25	-8	-226	-1	18	-337	355
627	0	1	16	0	2	0	0	0	-1	0	-1	0	19	-2	21
628	0	37	1	0	1	7	0	-12	-8	-8	-4	0	46	-32	78
629	3	1	0	0	97	0	0	0	0	0	0	0	101	0	101
630	0	1	0	13	0	0	0	-7	0	0	0	0	14	-7	21
631	0	0	91	0	0	0	0	0	0	0	0	0	91	0	91
632	0	154	0	0	0	0	-4	-23	-13	-7	-31	-1	154	-79	233
633	8	0	0	0	0	1	-5	-3	-12	-1	-26	0	9	-47	56
634	0	13	3	3	18	0	0	-20	-1	0	-1	0	37	-22	59
635	1	0	0	3	0	0	0	-5	0	0	0	0	4	-5	9
636	0	1	0	0	2	0	-1	0	0	0	0	0	3	-1	4
637	0	48	1	4	85	0	-1	-6	-4	0	0	0	138	-11	149
638	1	0	21	2	64	0	-1	-7	0	-1	-1	0	88	-10	98
639	1	85	69	4	161	3	-2	-15	-4	-18	-26	0	323	-65	388
640	4	487	54	5	103	0	-3	-3	-6	-2	-9	0	653	-23	676
641	10	226	93	14	199	15	-1	-93	-11	-5	-42	0	557	-152	709
642	3	121	77	12	463	1	-17	-43	-17	-15	-197	0	677	-289	966
643	3	242	35	27	299	2	-4	-60	-52	-31	-16	0	608	-163	771
644	4	12	36	42	2426	4	-14	-347	-93	-10	-92	-2	2524	-558	3082
645	0	14	43	32	261	2	-1	-27	-6	-1	-14	0	352	-49	401
646	2	121	162	50	888	1	-6	-32	-8	-2	-17	0	1224	-65	1289
647	19	181	125	99	331	0	0	-17	-8	-1	-6	0	755	-32	787
648	12	196	145	24	169	0	0	-6	-4	0	-1	-1	546	-12	558
649	1	92	5	2	169	1	-2	-18	-3	0	-22	-1	270	-46	316
650	9	50	24	9	231	0	0	0	-1	-1	-61	0	323	-63	386
651	15	41	135	19	104	2	0	-4	-4	-5	-44	0	316	-57	373
652	2	248	152	3	727	0	0	-3	-13	-13	-37	0	1132	-66	1198
653	15	405	121	73	492	3	-1	-47	-4	-5	-26	0	1109	-83	1192
654	1	4	29	1	99	0	-7	-77	-54	-7	-69	0	134	-214	348
655	3	119	75	10	394	4	-10	-36	-56	-9	-83	-1	605	-195	800
656	8	505	30	27	315	0	-1	-18	-4	0	-5	0	885	-28	913
657	22	130	485	43	10	0	0	-6	-9	-2	-18	0	690	-35	725
658	4	56	65	0	0	0	0	-11	-2	-2	-7	0	125	-22	147
659	16	65	24	0	4	0	-11	-37	-17	0	-1	0	109	-66	175
660	2	12	0	1	0	0	-1	-28	-6	0	0	0	15	-35	50
661	6	48	1	0	1	0	0	-4	0	0	0	0	56	-4	60
662	4	1	0	0	0	0	-1	-13	0	0	-1	0	5	-15	20
663	0	0	0	0	5	0	0	0	0	0	0	0	5	0	5
664	0	0	0	2	6	0	0	-2	-1	0	0	0	8	-3	11
665	0	0	5	0	0	0	-1	-1	-4	0	-1	0	5	-7	12
666	0	23	5	3	0	0	0	-6	0	0	-2	0	31	-8	39
667	7	16	8	0	1	0	0	-1	-4	-3	-2	0	32	-10	42
668	4	10	0	0	0	0	0	-10	-1	-1	-9	0	14	-21	35
669	4	7	10	0	0	0	-7	-219	-45	-5	-68	-1	21	-345	366
670	0	4	0	0	33	1	-4	-29	-20	-1	-134	0	38	-188	226
671	1	3	4	1	18	1	0	-16	0	0	-1	0	28	-17	45
672	0	2	4	1	183	0	0	-56	-6	0	-8	0	190	-70	260
673	1	6	3	4	21	1	-5	-17	-7	-1	-1	0	36	-31	67
674	0	0	10	3	11	0	-1	0	-2	0	-1	0	24	-4	28
675	2	33	2	2	0	0	0	-1	0	0	-1	0	39	-2	41
676	1	8	3	0	26	0	-1	0	0	0	-6	0	38	-7	45
677	0	12	0	2	140	0	0	0	0	-1	-7	0	154	-8	162
678	5	4	8	20	16	0	0	-1	0	0	-18	0	53	-19	72
679	0	166	154	4	62	1	0	-4	-9	-1	-71	0	387	-85	472
680	1	94	4	10	56	0	0	-34	-5	-5	-25	0	165	-69	234
681	5	24	22	33	50	0	0	-12	-17	-2	-67	0	134	-98	232
682	2	22	21	9	11	0	-1	-17	-10	0	-7	0	65	-35	100
683	7	22	7	3	22	4	-1	-6	-1	0	-10	0	65	-18	83
684	0	1	0	0	33	0	0	-2	0	0	-4	0	34	-6	40
685	1	3	0	1	9	0	0	-15	0	0	-1	0	14	-16	30
686	1	3	3	0	5	0	0	-4	0	0	0	0	12	-4	16
687	0	2	0	0	6	0	-2	-1	0	0	-1	0	8	-4	12
688	0	0	1	0	17	2	0	0	0	-1	-5	0	20	-6	26
689	0	9	2	5	301	0	0	0	0	0	-6	0	317	-6	323
690	1	8	7	9	11	5	0	-6	-5	-12	-73	0	41	-96	137
691	1	3	69	4	593	0	0	-11	-51	-2	-7	-1	670	-72	742
692	1	23	1	34	0	0	-3	-50	-57	-6	-113	-1	59	-230	289
693	0	3	16	0	2	0	-3	-61	-4	0	-97	-1	21	-166	187
694	0	24	0	0	3	0	0	-1	0	-2	-34	0	27	-37	64
695	70	2	0	1	5	0	0	-2	0	-3	-12	0	78	-17	95
696	0	1	2	0	9	1	0	-6	-5	-7	-77	-2	13	-97	110
697	0	3	0	0	2	0	-2	-2	-5	-27	-226	0	5	-262	267
698	0	3	4	0	3	0	-1	-18	-59	-32	-225	-1	10	-336	346
699	0	16	4	2	1	3	0	-75	-81	-13	-93	0	26	-262	288
700	3	42	12	0	104	2	-6	-226	-23	-13	-23	-1	163	-292	455
701	6	9	0	16	158	0	0	-5	-6	-1	-8	0	189	-20	209
702	0	0	72	2	4	0	0	-11	0	-2	-4	0	78	-17	95
703	0	210	45	0	212	1	-1	-49	-15	-2	-33	0	468	-100	568
704	3	84	2	4	49	0	-4	-59	-29	-10	-57	-3	142	-162	304
705	3	9	6	17	10	0	-11	-61	-89	-33	-1826	-8	45	-2028	2073
706	1	6	65	3	25	0	-1	-15	-19	-12	-137	0	100	-184	284
707	2	49	5	4	59	0	-8	-24	-65	-11	-180	0	119	-288	407
708	1	3	14	2	25	0	0	-79	-22	-12	-69	-1	45	-183	228
709	1	66	31	2	45	0	-2	-13	-28	-1	-34	0	145	-78	223
710	3	41	11	5	130	0	-1	-19	-2	-1	-4	0	190	-27	217
711	0	46	55	5	216	0	-19	-59	-249	-56	-95	0	322	-478	800
712	0	70	46	3	420	1	0	-194	-6	-2	-10	0	540	-212	752
713	3	134	66	26	15	0	-1	-3	-5	-1	-10	0	244	-20	264
714	3	59	113	2	5	0	-3	-15	-25	0	-50	0	182	-93	275
715	26	219	8	3	0	1	-5	-24	-15	-10	-7	-1	257	-62	319
716	6	9	5	0	58	1	-2	-87	-31	-2	-149	0	79	-271	350
717	0	0	0	3	6	0	-3	-16	0	-2	-29	0	9	-50	59
718	21	17	34	9	151	0	0	0	0	0	-10	0	232	-10	242
719	0	9	0	17	14	0	0	-18	-2	-7	-27	0	40	-54	94
720	1	1	156	0	5	0	0	0	-6	-1	-4	0	163	-11	174
721	1	332	0	2	293	0	-2	-16	-5	-2	-5	0	628	-30	658
722	1	0	0	0	0	0	-8	-21	-8	-2	-96	-3	1	-138	139
723	4	7	92	0	66	0	-3	-28	-8	-8	-164	0	169	-211	380
724	3	706	13	0	37	1	-1	-3	-58	-10	-295	-1	760	-368	1128
725	10	40	65	1	519	1	0	-12	-14	-5	-100	-1	636	-132	768
726	2	94	44	37	733	0	-7	-256	-42	-6	-38	-1	910	-350	1260
727	4	34	218	64	415	1	-15	-31	-5	-6	-337	-1	736	-395	1131
728	7	183	407	22	24	2	-9	-87	-201	-90	-373	0	645	-760	1405
729	26	1240	279	4	84	6	-3	-113	-12	-16	-35	0	1639	-179	1818
730	26	142	17	6	780	0	-13	-59	-73	-18	-417	-1	971	-581	1552
731	20	32	58	215	46	0	-9	-88	-29	-12	-74	0	371	-212	583
732	1	74	180	8	135	1	-18	-210	-225	-25	-281	-1	399	-760	1159
733	14	384	13	0	49	0	-15	-57	-55	-8	-59	0	460	-194	654
734	11	13	27	7	50	0	-15	-97	-40	-13	-68	-4	108	-237	345
735	1	77	83	7	389	0	-20	-314	-91	-11	-784	-1	557	-1221	1778
736	6	17	55	21	64	0	-8	-11	-67	-18	-321	0	163	-425	588
737	7	63	84	34	131	0	-6	-69	-260	-44	-821	-9	319	-1209	1528
738	10	155	49	13	30	0	0	-91	-219	-37	-496	0	257	-843	1100
739	14	17	10	4	57	0	-3	-169	-105	-13	-6	0	102	-296	398
740	2	20	70	9	7	0	-1	-53	-7	0	-8	0	108	-69	177
741	0	12	1	1	19	0	-1	-18	-5	-8	-136	-2	33	-170	203
742	5	41	53	7	101	0	-5	-28	-82	-43	-1334	-1	207	-1493	1700
743	2	5	9	1	53	0	-3	-178	-154	-37	-204	-1	70	-577	647
744	1	22	15	0	69	0	-7	-17	-30	-5	-130	0	107	-189	296
745	0	5	2	0	13	0	-21	-242	-18	-1	-26	-1	20	-309	329
746	0	1	3	1	6	0	-7	-121	-102	-3	-59	-1	11	-293	304
747	0	3	2	0	19	0	-2	-64	-33	-1	-80	-2	24	-182	206
748	0	3	6	2	9	0	-4	-75	-29	-2	-153	0	20	-263	283
749	0	15	16	1	17	0	-5	-13	-10	-7	-67	0	49	-102	151
750	1	8	9	3	1	1	-3	-34	-44	-2	-19	0	23	-102	125
751	2	11	10	0	45	0	0	-9	-13	-1	-166	-4	68	-193	261
752	0	18	3	10	44	0	-6	-49	-169	-5	-214	0	75	-443	518
753	1	9	121	6	7	0	-6	-148	-94	-43	-88	0	144	-379	523
754	0	172	19	1	10	0	-32	-1591	-67	-48	-193	0	202	-1931	2133
755	2	17	1	0	19	0	-2	-152	-209	-26	-471	-3	39	-863	902
756	0	7	2	5	2	0	-14	-23	-170	-9	-538	0	16	-754	770
757	1	2	6	2	0	0	0	-64	-2	-2	-53	0	11	-121	132
758	0	53	0	0	8	0	0	-12	-50	-2	-37	0	61	-101	162
759	2	2	0	1	14	0	-14	-573	-297	-81	-471	-9	19	-1445	1464
760	0	2	1	4	21	0	-6	-219	-237	-21	-69	0	28	-552	580
761	0	5	2	1	18	0	-8	-419	-70	-6	-111	-3	26	-617	643
762	0	2	1	2	8	0	-3	-30	-11	0	-132	-2	13	-178	191
763	0	1	1	0	3	0	0	-8	0	0	-3	0	5	-11	16
764	0	0	18	0	1	0	0	-15	-3	-5	-17	0	19	-40	59
765	0	0	0	0	71	1	0	0	0	-1	-2	0	72	-3	75
766	0	0	0	1	1232	0	-1	-23	-22	-24	-76	0	1233	-146	1379
767	5	3	68	41	54	2	0	-12	-7	-4	-2	0	173	-25	198
768	0	37	292	1	36	0	-4	-2	-42	-4	-69	-3	366	-124	490
769	0	76	2	2	10	1	0	-3	0	0	-43	0	91	-46	137
770	9	3	28	1	285	0	-9	-24	-22	-19	-124	-1	326	-199	525
771	2	3	1	45	4	2	0	-12	-6	-5	-35	0	57	-58	115
772	1	1	9	3	76	0	0	-3	-9	0	-13	0	90	-25	115
773	1	62	3	25	37	0	0	-40	-44	-2	-21	0	128	-107	235
774	2	21	23	7	25	0	-1	-177	-104	-7	-46	0	78	-335	413
775	1	10	13	4	25	1	0	-6	-1	0	-1	0	54	-8	62
776	0	14	12	2	5	0	-2	-65	-25	-2	-1	0	33	-95	128
777	7	43	16	1	1	0	0	-10	-2	0	-5	0	68	-17	85
778	1	23	10	0	6	0	0	-4	-31	-2	-4	0	40	-41	81
779	3	6	0	0	46	0	0	-53	-11	-10	-4	0	55	-78	133
780	0	2	1	12	7	1	0	-28	-15	0	-14	0	23	-57	80
781	0	9	85	0	81	0	-9	-6	-2	-1	-12	0	175	-30	205
782	2	260	4	24	2	0	-6	-13	-4	-2	-201	0	292	-226	518
783	12	10	76	1	0	0	-3	-15	-6	-4	-2	0	99	-30	129
784	1	83	2	0	1	0	0	-38	-17	-17	-22	0	87	-94	181
785	2	0	0	0	0	0	-10	-45	-9	-6	-163	-1	2	-234	236
786	0	0	0	0	0	0	-3	-5	-9	-1	-255	0	0	-273	273
787	0	21	13	4	2	2	-1	-19	-3	-9	-12	0	42	-44	86
788	3	102	2	3	19	1	-6	-6	-29	-4	-37	0	130	-82	212
789	0	33	1	0	4	0	-3	-50	-15	-10	-99	0	38	-177	215
790	2	14	5	5	2	0	-8	-51	-6	-4	-13	0	28	-82	110
791	1	1	8	2	25	0	-1	-11	-23	-7	-12	0	37	-54	91
792	2	29	2	3	47	1	-3	-12	-18	0	-29	0	84	-62	146
793	1	9	4	1	14	0	0	-16	-12	-3	-73	0	29	-104	133
794	0	20	18	2	8	0	-2	-17	-7	0	-10	0	48	-36	84
795	2	5	18	6	3	0	-1	-9	-2	-4	-13	0	34	-29	63
796	1	24	8	0	6	0	0	-35	-6	-6	-33	0	39	-80	119
797	0	9	7	1	7	0	-1	-33	-41	-16	-79	-4	24	-174	198
798	0	2	1	2	2	0	0	-43	-6	-8	-23	0	7	-80	87
799	0	0	0	0	10	0	-3	-8	-14	-1	-27	0	10	-53	63
800	0	0	0	0	3	0	0	-5	-10	-1	-5	0	3	-21	24
801	1	0	1	1	0	0	0	-4	-7	0	-4	0	3	-15	18
802	0	5	2	1	1	0	-2	-7	-5	0	-8	0	9	-22	31
803	0	1	2	0	2	0	0	-6	-1	0	-8	0	5	-15	20
804	1	2	2	0	1	0	0	-7	-12	-1	0	0	6	-20	26
805	0	0	0	0	2	0	0	0	0	0	0	0	2	0	2
806	0	0	0	0	3	0	-1	0	0	0	0	0	3	-1	4
807	0	0	0	0	0	0	0	0	0	0	0	0	0	0	0
808	0	2	1	0	1	0	0	0	0	-1	-1	0	4	-2	6
809	0	5	0	1	1	0	0	-3	-4	-1	-13	0	7	-21	28
810	0	0	0	0	0	0	0	-1	0	0	0	0	0	-1	1
811	0	0	0	0	0	0	0	0	0	0	0	0	0	0	0
812	0	2	1	0	1	0	0	0	0	0	0	0	4	0	4
813	0	0	0	0	0	0	0	0	0	0	0	0	0	0	0
814	0	1	0	0	0	0	0	0	0	0	0	0	1	0	1
815	0	0	0	0	0	0	0	0	0	0	0	0	0	0	0
816	0	0	0	0	0	0	0	0	0	0	0	0	0	0	0
817	0	0	0	0	0	0	0	0	0	0	0	0	0	0	0
818	0	0	0	0	0	0	0	0	0	0	0	0	0	0	0
819	0	0	0	0	1	0	0	-2	0	0	-1	0	1	-3	4
820	0	0	0	2	0	0	0	0	0	0	0	0	2	0	2
821	0	0	6	0	0	0	0	-1	-4	0	0	0	6	-5	11
822	0	1	0	1	1	0	0	-1	0	0	0	0	3	-1	4
823	0	3	3	0	1	0	0	-3	-1	0	-2	0	7	-6	13
824	0	41	2	0	4	0	0	0	0	0	0	0	47	0	47
825	0	1	3	4	41	0	0	0	0	-2	0	0	49	-2	51
826	0	6	1	6	35	0	0	0	0	0	-3	0	48	-3	51
827	0	1	5	0	3	0	0	0	-1	0	0	0	9	-1	10
828	0	20	10	0	36	1	0	-9	-2	-4	-5	0	67	-20	87
829	0	7	3	3	26	0	-1	-10	-5	-8	-52	0	39	-76	115
830	0	17	3	1	10	2	-1	-5	-8	-5	-1	0	33	-20	53
831	0	63	20	3	251	0	-2	-28	-66	-1	-12	0	337	-109	446
832	2	65	15	19	52	0	-1	-29	0	0	-1	0	153	-31	184
833	2	11	204	8	5	0	-4	-12	-21	-5	0	0	230	-42	272
834	1	630	31	1	2	0	-1	-31	-1	-1	-1	0	665	-35	700
835	19	67	2	1	0	2	-1	-5	0	-2	-2	0	91	-10	101
836	6	1	0	0	194	1	-2	-5	-305	-35	-12	0	202	-359	561
837	2	6	3	1	148	0	0	-3	-4	0	0	0	160	-7	167
838	0	35	2	5	0	0	-3	-3	-1	0	-17	0	42	-24	66
839	1	194	347	6	5	1	-1	-2	-2	-5	-22	0	554	-32	586
840	17	1970	14	0	26	1	0	-1	-6	-5	-21	-10	2028	-43	2071
841	43	1	2	0	17	0	0	-4	-21	-11	-86	-4	63	-126	189
842	2	4	8	0	3	0	-1	-10	-2	-12	-26	0	17	-51	68
843	0	10	1	0	0	0	0	-62	-90	-1	-10	0	11	-163	174
844	1	0	11	0	56	1	-6	-104	-24	-22	-177	-3	69	-336	405
845	0	0	0	7	5	0	-5	-117	-22	-11	-114	-1	12	-270	282
846	22	31	69	19	174	2	-2	-23	-8	-3	-39	0	317	-75	392
847	0	15	81	36	413	0	-8	-21	-47	-13	-39	-1	545	-129	674
848	1	205	102	17	26	0	-1	-1	0	-1	-4	0	351	-7	358
849	108	429	1023	104	74	5	-1	-4	0	0	-5	-1	1743	-11	1754
850	5	45	12	0	41	0	0	-8	-6	-22	-270	0	103	-306	409
851	5	85	4	1	21	0	-25	-114	-62	-5	-29	0	116	-235	351
852	7	55	12	6	226	0	-1	-29	-6	0	-7	-2	306	-45	351
853	3	33	39	7	249	2	-2	-79	-34	0	-76	0	333	-191	524
854	8	135	23	9	45	0	0	-12	-14	-45	-289	-3	220	-363	583
855	17	384	289	9	222	0	-3	-17	-22	-3	-55	0	921	-100	1021
856	11	101	18	35	9	1	-7	-184	-51	-30	-104	0	175	-376	551
857	16	30	73	1	129	4	-26	-460	-330	-28	-174	-3	253	-1021	1274
858	2	117	3	5	30	4	-4	-111	-38	-5	-60	0	161	-218	379
859	3	38	82	1	112	0	-9	-167	-13	-11	-31	0	236	-231	467
860	4	57	14	27	15	1	-7	-59	-79	-18	-114	0	118	-277	395
861	3	33	42	8	9	1	0	-3	-3	-1	-19	0	96	-26	122
862	3	65	17	4	130	0	-7	-543	-51	-39	-242	0	219	-882	1101
863	9	169	11	5	53	1	-9	-132	-343	-12	-94	0	248	-590	838
864	4	98	25	3	844	3	0	-80	-17	-3	-8	0	977	-108	1085
865	1	3	2	62	99	0	-16	-177	-52	0	-35	0	167	-280	447
866	0	0	523	12	2	0	-1	-5	-14	-1	0	0	537	-21	558
867	0	121	12	0	0	0	-1	-71	-15	0	0	0	133	-87	220
868	22	201	0	0	0	0	-1	-21	0	0	0	0	223	-22	245
869	2	7	0	0	0	0	-1	-1	-59	0	-2	0	9	-63	72
870	0	0	0	0	0	0	0	0	0	0	0	0	0	0	0
871	0	0	0	0	0	0	-1	0	-2	0	-7	0	0	-10	10
872	0	0	0	0	0	0	-3	-42	-9	-4	-7	-3	0	-68	68
873	1	14	1	0	4	0	-2	-114	-46	-4	-71	0	20	-237	257
874	1	1	1	0	8	0	-1	-127	-7	-1	-17	0	11	-153	164
875	0	1	22	0	4	0	-7	-16	-13	-1	-93	-1	27	-131	158
876	4	67	17	4	30	0	0	-12	-14	0	-14	0	122	-40	162
877	0	132	124	21	11	0	-1	-111	-35	-3	-46	-1	288	-197	485
878	2	83	22	2	14	0	-7	-386	-56	-13	-6	0	123	-468	591
879	1	8	1	0	6	2	-2	-54	-57	-2	-69	0	18	-184	202
880	1	17	15	2	37	1	-4	-158	-10	-3	-66	0	73	-241	314
881	0	4	5	3	3	0	-1	-8	-14	-1	-9	0	15	-33	48
882	0	13	5	1	14	0	-3	-195	-12	-5	-85	0	33	-300	333
883	0	28	4	4	9	0	-32	-2064	-153	-86	-492	-7	45	-2834	2879
884	1	17	15	2	21	0	-2	-25	-34	-2	-37	0	56	-100	156
885	1	53	2	3	7	0	-9	-366	-12	-4	-93	0	66	-484	550
886	2	2	5	1	6	0	-1	-11	-2	-1	-11	0	16	-26	42
887	1	4	1	1	30	0	-3	-134	-31	-3	-16	0	37	-187	224
888	0	11	9	2	22	0	0	-50	-12	-1	-20	0	44	-83	127
889	0	6	6	0	2	0	-1	-3	0	0	-3	0	14	-7	21
890	0	2	7	0	6	0	-4	-49	-8	-2	-60	-1	15	-124	139
891	1	4	0	1	20	0	0	-6	-1	0	-15	0	26	-22	48
892	0	0	0	3	0	0	0	-8	-1	0	-9	0	3	-18	21
893	0	6	15	0	11	0	-12	-174	-81	-11	-843	0	32	-1121	1153
894	0	20	2	0	4	0	0	-2	0	0	0	0	26	-2	28
895	3	5	0	8	0	0	0	-21	0	0	-1	0	16	-22	38
896	1	0	19	1	1	0	0	-5	0	0	-35	-1	22	-41	63
897	0	25	0	0	39	0	0	-1	-4	0	-2	0	64	-7	71
898	4	11	1	1	0	1	0	-1	0	0	-3	0	18	-4	22
899	0	0	0	0	2	0	-5	-116	-48	-2	0	0	2	-171	173
900	0	2	0	0	4	0	0	-1	0	-1	0	0	6	-2	8
901	0	3	2	0	5	0	0	0	0	0	-1	0	10	-1	11
902	0	1	0	0	0	0	0	0	0	0	-4	0	1	-4	5
903	0	5	10	0	6	0	0	-2	-1	-2	-1	0	21	-6	27
904	0	3	0	0	5	0	0	0	0	0	-1	0	8	-1	9
905	1	3	26	2	3	0	0	-7	-4	0	0	0	35	-11	46
906	0	48	15	2	5	0	0	-5	-1	0	-3	0	70	-9	79
907	3	17	4	4	0	0	-3	-10	-1	-9	-1	0	28	-24	52
908	3	9	4	0	0	0	-2	0	-15	0	-17	0	16	-34	50
909	0	23	0	0	0	0	0	-6	0	0	-1	0	23	-7	30
910	1	0	0	0	20	1	-6	-6	-1	0	-1	0	22	-14	36
911	0	1	0	4	26	1	0	-11	0	0	-8	0	32	-19	51
912	0	0	2	3	18	0	0	0	0	0	-1	0	23	-1	24
913	0	6	2	4	1	0	0	-1	0	0	0	0	13	-1	14
914	2	39	67	0	0	1	0	-2	0	0	0	0	109	-2	111
915	2	302	2	0	184	0	0	-4	0	0	-3	0	490	-7	497
916	2	14	4	3	11	0	0	-2	0	0	0	0	34	-2	36
917	0	1	29	0	131	0	0	0	-1	0	-2	0	161	-3	164
918	1	154	5	9	1	0	0	0	-1	0	-2	0	170	-3	173
919	3	13	13	1	1	0	-1	-2	-7	0	-4	0	31	-14	45
920	0	19	0	1	7	1	-6	-145	-18	0	-91	-1	28	-261	289
921	3	1	1	0	15	0	-7	-34	-23	-3	-137	-2	20	-206	226
922	0	12	1	1	4	0	0	-1	0	0	-49	0	18	-50	68
923	1	0	2	1	0	0	0	-1	-1	-5	-85	0	4	-92	96
924	0	0	0	1	1	0	0	-10	-8	-1	-19	0	2	-38	40
925	0	0	0	0	0	0	0	-1	0	0	-3	0	0	-4	4
926	0	0	1	0	0	0	0	-1	0	0	0	0	1	-1	2
927	0	34	2	1	7	0	0	0	0	0	0	0	44	0	44
928	0	2	0	1	66	0	0	-27	-3	-3	0	0	69	-33	102
929	0	0	9	10	132	0	-1	-10	0	0	-3	0	151	-14	165
930	0	3	41	3	19	2	-9	-37	-1	0	-13	0	68	-60	128
931	2	151	66	3	4	0	0	0	-2	0	0	0	226	-2	228
932	5	516	5	1	1	0	0	-2	0	0	0	0	528	-2	530
933	3	1	6	0	0	0	0	-1	0	0	-3	0	10	-4	14
934	0	9	0	0	23	2	0	-5	-1	0	-19	-1	34	-26	60
935	3	5	1	7	202	0	0	-9	-4	-2	-4	0	218	-19	237
936	1	7	66	18	58	2	-2	-38	-69	-4	-37	0	152	-150	302
937	0	19	48	1	14	0	-1	-18	-4	0	-2	0	82	-25	107
938	6	374	18	1	80	0	-1	-50	-2	0	-9	0	479	-62	541
939	7	1	0	11	8	0	0	0	-1	0	-3	-1	27	-5	32
940	0	2	15	0	2	0	0	-1	0	-1	-73	0	19	-75	94
941	0	58	11	1	65	0	0	-2	-1	-2	-68	0	135	-73	208
942	7	38	2	5	3	0	0	-5	-39	-4	-38	0	55	-86	141
943	1	147	124	7	10	0	0	-49	-3	-1	-9	0	289	-62	351
944	5	63	12	2	3	0	-16	-241	-20	-23	-89	0	85	-389	474
945	4	76	4	4	27	0	-2	-7	-29	-4	-14	-1	115	-57	172
946	1	13	4	4	7	1	0	-57	-11	-4	-8	0	30	-80	110
947	1	16	38	1	93	0	-5	-64	-49	-2	-13	0	149	-133	282
948	1	15	0	4	2	1	-8	-154	-6	-1	-4	0	23	-173	196
949	1	0	0	0	0	0	-2	-19	-28	0	-6	0	1	-55	56
950	0	1	0	0	1	0	-3	-74	-17	-2	-10	0	2	-106	108
951	1	0	0	0	0	0	-2	-41	-8	-2	-21	0	1	-74	75
952	0	0	0	1	2	0	-2	-7	-10	-10	-110	0	3	-139	142
953	6	41	57	1	63	10	-1	-19	-10	-7	-15	-5	178	-57	235
954	0	16	8	6	475	0	0	-17	-3	-2	-60	0	505	-82	587
955	2	47	76	92	43	0	-10	-32	-6	-4	-3	0	260	-55	315
956	1	42	110	7	26	0	-8	-18	-6	0	0	0	186	-32	218
957	9	1193	18	2	38	0	-22	-230	-39	-1	-100	0	1260	-392	1652
958	32	71	13	0	7	2	-1	-3	0	0	-1	0	125	-5	130
959	4	37	26	2	426	0	0	0	-18	0	-22	0	495	-40	535
960	5	42	11	11	26	0	0	0	0	-5	-1	0	95	-6	101
961	4	74	412	3	108	6	0	0	-3	0	-4	0	607	-7	614
962	0	139	7	4	219	0	0	-45	-1	-1	-9	0	369	-56	425
963	5	50	13	5	71	0	-3	-12	0	0	-7	0	144	-22	166
964	6	341	184	14	28	0	-1	-2	-1	0	-2	0	573	-6	579
965	6	53	129	4	146	0	0	0	0	0	-11	0	338	-11	349
966	5	283	19	13	145	0	0	0	-2	-6	-13	0	465	-21	486
967	10	84	76	39	159	0	0	-6	-31	-21	-70	0	368	-128	496
968	3	401	94	4	47	0	0	-9	-4	-1	-3	0	549	-17	566
969	76	865	129	18	23	0	0	-2	-15	-2	-63	0	1111	-82	1193
970	13	179	16	4	11	1	-1	-5	-10	-10	-78	0	224	-104	328
971	1	37	17	1	15	0	-31	-306	-217	-79	-232	-2	71	-867	938
972	1	38	10	15	310	1	-1	-206	-87	-12	-50	-2	375	-358	733
973	12	88	184	64	94	4	-8	-132	-54	-4	-42	0	446	-240	686
974	8	50	173	1	46	2	-22	-119	-32	-6	-124	-1	280	-304	584
975	5	376	1	5	88	1	-11	-935	-62	-15	-76	-3	476	-1102	1578
976	5	6	8	7	9	0	-7	-473	-88	-3	-172	-3	35	-746	781
977	1	40	16	0	35	0	-8	-920	-50	-16	-251	0	92	-1245	1337
978	9	444	11	2	90	2	-21	-420	-157	-12	-305	0	558	-915	1473
979	17	49	74	10	28	0	0	-39	-15	-1	-7	-1	178	-63	241
980	0	70	77	9	154	0	0	-27	0	0	-78	0	310	-105	415
981	12	205	39	7	145	3	0	-9	-6	-106	-695	-4	411	-820	1231
982	0	38	17	5	449	0	-6	-162	-266	-40	-120	-1	509	-595	1104
983	3	173	51	71	32	2	-29	-879	-95	-14	-86	-1	332	-1104	1436
984	4	26	155	2	57	0	-33	-455	-432	-39	-57	0	244	-1016	1260
985	0	28	2	2	1	0	-14	-91	-2	0	-1	0	33	-108	141
986	31	21	3	0	19	0	-20	-61	0	-10	-276	-1	74	-368	442
987	1	138	2	1	35	1	-12	-92	-5	-11	-117	0	178	-237	415
988	5	48	3	6	56	0	0	-34	-8	0	-4	0	118	-46	164
989	1	0	4	17	5	0	-1	-16	-12	-1	-32	-1	27	-63	90
990	0	35	314	1	1	0	-1	-8	0	-1	-5	0	351	-15	366
991	2	554	11	0	11	0	0	-195	-137	-10	-470	0	578	-812	1390
992	1	39	3	5	22	0	0	-2	-1	0	-3	-2	70	-8	78
993	0	0	10	34	8	1	0	-9	0	0	-9	0	53	-18	71
994	0	12	2	2	278	1	-2	-24	-8	-2	-12	-1	295	-49	344
995	0	20	0	68	29	0	-9	-41	-30	-6	-52	-1	117	-139	256
996	0	0	71	0	4	0	0	-19	-4	0	-4	0	75	-27	102
997	0	9	1	1	5	0	-2	-120	-76	0	-23	-2	16	-223	239
998	1	10	2	1	6	0	-4	-41	-21	-1	-16	0	20	-83	103
999	1	21	6	4	34	4	0	-21	-8	0	-42	0	70	-71	141
1000	1	5	74	0	58	0	-7	-131	-127	-15	-18	0	138	-298	436
1001	1	69	3	5	470	0	-16	-257	-251	0	-1	0	548	-525	1073
1002	2	7	40	51	79	0	-1	-39	-2	0	0	0	179	-42	221
1003	1	62	335	10	60	0	-1	-1	0	0	0	0	468	-2	470
1004	11	300	68	13	252	1	0	-1	0	0	-1	0	645	-2	647
1005	8	164	50	21	38	0	0	0	0	0	-2	0	281	-2	283
1006	24	393	93	19	133	0	0	-1	0	0	0	0	662	-1	663
1007	32	611	103	35	31	1	0	0	0	0	-1	0	813	-1	814
1008	14	757	200	2	81	1	0	-5	-1	0	-4	0	1055	-10	1065
1009	17	68	9	12	68	0	0	-3	-1	0	-7	0	174	-11	185
1010	2	15	29	0	175	3	0	-12	-1	0	-6	0	224	-19	243
1011	1	252	78	22	178	0	0	-3	-9	-3	-9	0	531	-24	555
1012	13	610	93	22	37	0	0	-10	-8	-3	-16	0	775	-37	812
1013	18	511	303	8	215	0	0	-28	-16	0	-17	0	1055	-61	1116
1014	14	815	33	10	125	0	-1	-185	-6	-2	-8	0	997	-202	1199
1015	23	206	174	22	266	0	0	-38	-1	0	-23	-1	691	-63	754
1016	14	120	31	25	36	2	0	-4	-3	-4	-84	0	228	-95	323
1017	6	75	12	2	193	0	0	-5	-10	-3	-6	-1	288	-25	313
1018	12	281	18	21	252	0	0	-35	-73	-2	-38	0	584	-148	732
1019	31	61	202	15	405	9	0	-35	-2	-1	-6	0	723	-44	767
1020	1	61	32	2	16	0	-3	-32	-8	0	-1	0	112	-44	156
1021	1	15	4	0	0	0	-1	-50	0	0	-8	0	20	-59	79
1022	1	4	0	0	0	0	-4	-2	0	0	-1	0	5	-7	12
1023	2	1	0	0	0	0	-3	-16	-33	-2	-49	0	3	-103	106
1024	0	29	3	0	1	0	0	-21	-8	-2	-3	0	33	-34	67
1025	9	229	7	0	0	0	-1	-73	-4	-2	-7	0	245	-87	332
1026	2	3	0	0	0	0	0	-24	0	0	-2	0	5	-26	31
1027	0	3	0	0	8	0	-12	-26	-24	-12	-187	0	11	-261	272
1028	0	0	0	19	0	0	-2	-13	0	0	-2	0	19	-17	36
1029	0	0	0	0	6	0	-7	-11	-9	-2	-3	0	6	-32	38
1030	0	4	1	7	95	1	-7	-173	-31	0	-1	0	108	-212	320
1031	6	10	69	9	296	0	-23	-202	-1	0	0	0	390	-226	616
1032	2	154	94	24	9	0	-40	-8	-3	-1	-15	0	283	-67	350
1033	11	550	183	3	23	0	0	-1	-1	-2	-5	0	770	-9	779
1034	2	89	1	0	2	0	0	-2	-6	-1	-32	0	94	-41	135
1035	2	15	4	1	42	0	-44	-2208	-340	-56	-426	-3	64	-3077	3141
1036	0	1	1	0	5	1	-1	-28	-68	-11	-15	0	8	-123	131
1037	0	40	105	3	44	0	0	-1	0	0	-2	0	192	-3	195
1038	1	207	7	6	7	3	-2	-7	-7	-12	-19	0	231	-47	278
1039	4	96	9	6	303	1	0	-14	-9	-1	-21	0	419	-45	464
1040	6	527	20	31	75	2	0	-11	-5	0	-6	0	661	-22	683
1041	10	34	110	14	202	0	-1	-5	-10	0	-16	0	370	-32	402
1042	6	486	28	5	40	0	0	-8	-7	0	-2	0	565	-17	582
1043	20	304	765	9	19	0	-2	-34	-13	-1	-45	0	1117	-95	1212
1044	8	495	19	1	39	0	-1	-166	-4	-12	-26	0	562	-209	771
1045	14	20	10	7	219	0	-2	-99	-85	-6	-74	-2	270	-268	538
1046	10	24	16	5	56	4	0	-31	-4	-2	-155	0	115	-192	307
1047	3	53	109	14	84	0	0	0	0	0	0	0	263	0	263
1048	3	357	130	21	52	1	0	0	-1	0	0	0	564	-1	565
1049	12	454	82	7	16	2	0	-46	0	0	-11	0	573	-57	630
1050	14	84	20	0	29	1	-1	-6	-1	-1	-14	0	148	-23	171
1051	22	26	1	3	98	0	0	-1	-1	-2	-1	0	150	-5	155
1052	1	13	136	80	324	1	-1	-5	-1	0	-3	0	555	-10	565
1053	3	1031	627	17	181	0	-1	-5	-6	0	-9	0	1859	-21	1880
1054	29	964	99	25	91	6	-2	-59	-2	-1	-16	0	1214	-80	1294
1055	21	139	69	3	556	3	-1	-5	-1	-1	-4	0	791	-12	803
1056	12	427	97	39	178	3	-6	-60	-17	-1	-5	0	756	-89	845
1057	25	197	261	10	316	0	0	-11	-3	0	-4	0	809	-18	827
1058	20	2051	129	56	147	1	0	-4	-5	0	-4	0	2404	-13	2417
1059	28	958	1412	27	81	1	-1	-11	-1	0	-4	-1	2507	-18	2525
1060	10	1265	215	15	137	1	-2	-14	-10	-1	-9	0	1643	-36	1679
1061	35	356	23	10	324	1	0	-16	-3	0	-7	0	749	-26	775
1062	16	181	87	35	510	0	-9	-94	-64	-20	-142	-1	829	-330	1159
1063	7	161	136	42	68	0	-5	-110	-47	-9	-39	-4	414	-214	628
1064	11	147	232	12	77	1	-11	-52	-60	-5	-48	0	480	-176	656
1065	12	393	239	12	35	0	0	-11	-3	-1	-8	0	691	-23	714
1066	47	527	56	6	76	1	0	0	-1	0	-8	0	713	-9	722
1067	20	120	8	3	18	0	0	-2	-2	0	-1	0	169	-5	174
1068	8	71	76	11	4	0	0	0	-2	0	-1	0	170	-3	173
1069	6	309	31	2	57	0	0	0	0	0	-1	0	405	-1	406
1070	6	125	41	15	29	0	0	-1	0	0	0	0	216	-1	217
1071	16	265	193	3	49	1	0	-1	0	0	-7	0	527	-8	535
1072	0	24	4	2	44	2	0	-2	-7	-3	-18	0	76	-30	106
1073	1	39	25	9	454	1	-1	-25	-45	-18	-52	0	529	-141	670
1074	3	458	125	25	432	3	-1	-68	-14	-1	-93	0	1046	-177	1223
1075	10	752	499	78	348	7	-4	-56	-39	-9	-33	0	1694	-141	1835
1076	29	163	162	36	380	0	-8	-49	-24	-4	-23	0	770	-108	878
1077	22	2105	387	68	702	2	-5	-151	-10	-4	-22	0	3286	-192	3478
1078	16	161	84	60	12	0	-5	-16	-26	-12	-16	0	333	-75	408
1079	48	1951	180	16	89	1	-1	-25	-44	-8	-57	0	2285	-135	2420
1080	11	151	109	7	30	0	-1	-153	-46	-5	-33	-1	308	-239	547
1081	0	22	18	6	30	0	-12	-466	-528	-6	-31	0	76	-1043	1119
1082	0	13	9	0	4	0	-7	-673	-52	0	-4	-2	26	-738	764
1083	0	28	7	0	65	0	-33	-178	-9	-2	-48	0	100	-270	370
1084	1	37	27	10	17	2	-5	-145	-24	-1	-44	0	94	-219	313
1085	1	67	86	3	24	0	-3	-87	-95	-22	-123	0	181	-330	511
1086	2	253	46	15	23	0	-1	-28	-3	-1	-29	0	339	-62	401
1087	28	190	82	3	3	0	-1	-42	-7	-4	-58	-3	306	-115	421
1088	2	46	5	0	0	0	-4	-25	-27	-16	-254	-4	53	-330	383
1089	0	7	5	0	15	0	-3	-16	-24	-18	-126	0	27	-187	214
1090	0	18	4	2	46	0	-5	-849	-127	-16	-326	-3	70	-1326	1396
1091	0	3	86	12	8	0	-13	-661	-226	-45	-447	-2	109	-1394	1503
1092	0	29	26	0	5	0	0	-33	-43	-25	-56	0	60	-157	217
1093	1	197	0	0	1	0	-9	-238	-37	-5	-2	0	199	-291	490
1094	0	2	0	0	1	0	-24	-284	-95	-8	-121	-1	3	-533	536
1095	0	20	1	4	9	0	-3	-14	-12	-4	-9	0	34	-42	76
1096	7	127	302	2	19	0	-3	-40	-50	-3	-12	0	457	-108	565
1097	2	58	13	1	1	0	-3	-43	-1	0	-1	0	75	-48	123
1098	8	11	6	0	0	0	-20	-121	-22	-3	-8	-1	25	-175	200
1099	1	4	0	0	0	0	-9	-9	-4	0	-1	0	5	-23	28
1100	0	1	0	3	1	0	-1	-1	-2	0	0	0	5	-4	9
1101	0	1	82	0	8	0	-1	-33	-72	-8	-72	-1	91	-187	278
1102	0	1208	1	4	2	0	-1	-81	-8	0	-6	0	1215	-96	1311
1103	14	17	6	0	0	0	-23	-270	-5	-1	-42	0	37	-341	378
1104	1	5	2	0	0	0	0	-7	-8	-4	-124	0	8	-143	151
1105	0	1	4	0	139	0	-2	-102	-185	-41	-505	-1	144	-836	980
1106	0	49	1	14	28	0	-9	-307	-225	-39	-329	-2	92	-911	1003
1107	2	9	29	8	35	0	-17	-262	-135	-8	-125	0	83	-547	630
1108	0	85	17	1	11	0	-18	-494	-207	-24	-266	0	114	-1009	1123
1109	15	136	49	7	78	0	-8	-332	-192	-4	-80	0	285	-616	901
1110	16	438	70	21	31	4	-17	-1034	-83	-17	-261	-1	580	-1413	1993
1111	8	7	40	5	438	0	0	-25	-11	-1	-6	0	498	-43	541
1112	2	58	10	34	37	0	-8	-453	-58	-4	-58	0	141	-581	722
1113	10	4	41	1	32	1	-4	-36	-37	-3	-2	-1	89	-83	172
1114	3	53	9	4	103	0	-1	-74	-13	-2	-6	0	172	-96	268
1115	0	2	3	2	65	1	-3	-358	-11	-1	-9	0	73	-382	455
1116	0	7	22	6	100	0	-1	0	-3	0	0	0	135	-4	139
1117	1	78	50	24	3	6	0	-1	-1	0	-1	0	162	-3	165
1118	0	77	406	0	0	0	0	-1	0	0	0	0	483	-1	484
1119	0	293	4	0	0	0	0	0	0	0	0	0	297	0	297
1120	45	9	0	0	0	0	-1	0	0	0	0	0	54	-1	55
1121	1	0	0	0	17	1	-1	-1	-1	0	-3	0	19	-6	25
1122	0	1	0	1	21	0	-1	-5	-4	-4	-20	0	23	-34	57
1123	0	21	120	38	34	1	-3	-82	-31	-4	-43	0	214	-163	377
1124	0	41	62	8	3	0	-3	-25	-9	-1	0	0	114	-38	152
1125	16	197	32	17	15	1	0	-10	-2	0	0	0	278	-12	290
1126	12	257	183	7	101	0	0	-1	0	0	0	0	560	-1	561
1127	1	65	6	2	7	0	0	0	0	0	0	0	81	0	81
1128	3	19	15	1	7	0	0	0	0	0	0	0	45	0	45
1129	1	199	2	1	0	0	0	-1	0	0	0	0	203	-1	204
1130	3	30	27	0	0	0	0	0	0	0	0	0	60	0	60
1131	1	105	2	0	0	0	0	0	0	0	0	0	108	0	108
1132	1	2	1	0	24	0	0	0	0	0	0	0	28	0	28
1133	0	3	2	3	68	0	0	-4	0	0	-1	0	76	-5	81
1134	0	0	19	0	2	0	-1	0	-2	0	0	0	21	-3	24
1135	0	17	11	3	1	0	0	-13	-1	0	0	0	32	-14	46
1136	0	2	1	0	0	0	-1	0	-1	0	0	0	3	-2	5
1137	0	2	1	0	2	0	0	-1	-1	0	-4	0	5	-6	11
1138	0	0	0	0	0	0	0	-5	-7	-3	-6	0	0	-21	21
1139	0	0	0	0	1	0	0	-4	-1	0	-3	0	1	-8	9
1140	0	0	1	0	2	1	0	-13	-14	-20	-48	0	4	-95	99
1141	1	68	3	3	217	0	0	-1	-1	0	-1	-1	292	-4	296
1142	2	12	21	54	76	0	0	-1	-4	-3	-21	0	165	-29	194
1143	0	1	6	10	21	1	-2	-13	-3	-2	-28	0	39	-48	87
1144	0	14	18	3	53	0	0	-3	-1	-1	0	0	88	-5	93
1145	1	163	6	4	22	0	-1	-19	-1	0	0	0	196	-21	217
1146	6	40	15	2	0	0	-3	-18	-2	0	-4	0	63	-27	90
1147	1	54	6	0	1	0	0	-24	-1	-3	-37	0	62	-65	127
1148	5	45	0	2	1	0	0	-1	-4	0	-6	0	53	-11	64
1149	11	1	25	0	6	0	-8	-140	-58	-19	-170	0	43	-395	438
1150	0	24	2	6	10	2	-5	-98	-14	-1	-185	-2	44	-305	349
1151	1	2	3	0	55	7	-1	-47	-11	0	-9	0	68	-68	136
1152	2	93	24	10	55	1	0	-2	-2	0	-1	0	185	-5	190
1153	2	16	25	2	55	0	0	-2	0	0	-1	0	100	-3	103
1154	0	77	7	4	17	0	0	-6	-3	-4	-38	0	105	-51	156
1155	4	143	11	1	17	0	0	-5	-3	-1	-24	0	176	-33	209
1156	7	246	42	0	42	3	0	-16	-4	-15	-30	-1	340	-66	406
1157	8	29	23	5	302	0	0	0	-34	-2	-3	0	367	-39	406
1158	1	78	20	20	511	0	-1	-53	-14	-2	-4	0	630	-74	704
1159	2	83	131	35	484	1	-9	-30	-18	-13	-64	-1	736	-135	871
1160	2	156	293	24	123	0	0	-271	-137	-14	-430	-3	598	-855	1453
1161	10	622	69	4	93	0	0	-6	-12	-1	-28	0	798	-47	845
1162	30	292	69	3	98	0	-2	-76	-27	-2	-23	-1	492	-131	623
1163	6	32	1	0	45	2	-1	-30	-11	0	-9	0	86	-51	137
1164	2	7	4	3	39	0	-2	-96	-2	-1	-44	0	55	-145	200
1165	2	43	4	1	108	0	-2	-6	-7	-4	-12	0	158	-31	189
1166	0	47	15	6	4	0	0	-22	-6	-1	-18	-2	72	-49	121
1167	1	91	39	0	7	0	-8	-133	-41	-12	-91	0	138	-285	423
1168	2	233	1	2	15	0	-6	-191	-372	-21	-21	-1	253	-612	865
1169	5	1	5	3	27	0	-31	-1064	-101	-34	-361	-1	41	-1592	1633
1170	7	155	111	2	13	0	-6	-19	-8	-14	-56	0	288	-103	391
1171	0	26	3	0	1	0	0	-88	-42	0	-28	0	30	-158	188
1172	1	4	2	0	5	0	-11	-406	-8	-4	-14	0	12	-443	455
1173	0	1	0	0	4	0	-47	-33	-37	-2	-95	0	5	-214	219
1174	4	5	1	0	2	0	-2	-25	-8	-8	-28	0	12	-71	83
1175	2	2	1	0	0	0	0	-4	-1	0	-3	0	5	-8	13
1176	0	1	1	0	1	0	-11	-331	-29	-6	-59	0	3	-436	439
1177	0	0	0	0	4	3	0	-8	-7	-1	-34	0	7	-50	57
1178	0	3	0	0	16	0	-18	-911	-116	-15	-281	-4	19	-1345	1364
1179	0	0	13	1	13	1	-8	-48	-27	-3	-77	-1	28	-164	192
1180	0	55	21	0	20	0	-1	-4	0	0	-25	0	96	-30	126
1181	0	33	21	2	21	0	0	-73	-19	-5	-34	0	77	-131	208
1182	3	14	7	1	14	0	-2	-8	-2	-2	-7	0	39	-21	60
1183	0	62	19	0	29	0	-3	-38	-49	-1	-33	0	110	-124	234
1184	0	25	5	3	205	0	-1	-19	-24	-6	-84	-2	238	-136	374
1185	2	22	55	9	29	0	0	-6	-1	-1	-9	0	117	-17	134
1186	0	54	22	4	18	0	0	-9	-3	0	-7	0	98	-19	117
1187	1	49	3	1	5	0	-2	-21	-20	-2	-16	0	59	-61	120
1188	2	17	2	1	6	1	-1	-3	-1	-3	-7	0	29	-15	44
1189	0	6	3	0	20	0	0	-28	-8	-1	-19	0	29	-56	85
1190	0	0	1	0	5	0	0	-14	-7	-4	-46	0	6	-71	77
1191	0	7	9	0	10	0	-1	-3	-10	-1	-28	0	26	-43	69
1192	1	42	8	2	6	0	-4	-47	-67	-10	-121	-1	59	-250	309
1193	1	1	6	0	1	0	0	-57	-2	-1	-4	0	9	-64	73
1194	0	15	2	0	4	0	-4	-264	-59	-5	-167	-1	21	-500	521
1195	1	12	0	1	7	0	-2	-84	-11	-3	-20	0	21	-120	141
1196	1	1	2	1	19	0	-6	-83	-23	-1	-40	0	24	-153	177
1197	1	6	1	1	10	0	0	-31	-2	-1	-36	-1	19	-71	90
1198	0	0	8	1	2	0	0	-1	-7	0	-13	0	11	-21	32
1199	0	4	0	0	0	0	0	-37	-4	-5	-1	-1	4	-48	52
1200	0	4	14	1	2	0	-1	-3	-16	0	0	0	21	-20	41
1201	0	47	2	1	0	0	-5	-119	-2	-1	-7	0	50	-134	184
1202	1	0	1	0	0	0	-6	-21	-8	-1	-12	0	2	-48	50
1203	1	691	3	0	20	0	-2	-36	-79	-7	-191	0	715	-315	1030
1204	30	19	3	12	1	0	-1	-16	-6	-1	-27	0	65	-51	116
1205	2	87	56	2	23	0	-2	-97	-13	-3	-32	0	170	-147	317
1206	1	3	3	3	9	0	-1	-14	-1	-7	-1	0	19	-24	43
1207	1	4	29	0	28	0	-2	-7	-271	-9	-75	-2	62	-366	428
1208	0	136	1	0	12	1	0	-389	-16	-16	-188	-1	150	-610	760
1209	4	4	8	0	47	0	-21	-662	-59	-8	-70	0	63	-820	883
1210	0	6	6	7	29	1	-2	-3	-14	-1	-31	-1	49	-52	101
1211	0	47	27	7	381	0	0	-2	0	0	-7	0	462	-9	471
1212	1	132	32	27	8	0	0	0	0	0	-1	0	200	-1	201
1213	4	311	450	0	9	0	0	0	-1	0	-1	0	774	-2	776
1214	4	954	6	3	14	0	-1	-41	-3	0	-3	0	981	-48	1029
1215	26	8	18	13	3	0	-6	-5	-4	0	-5	0	68	-20	88
1216	8	606	107	1	28	0	-6	-62	-38	-12	-61	0	750	-179	929
1217	1	362	3	2	49	0	-1	-4	0	0	-4	0	417	-9	426
1218	28	418	27	33	30	0	-2	-75	-6	0	-19	0	536	-102	638
1219	4	7	39	0	25	1	-2	-1	-3	0	-3	0	76	-9	85
1220	0	70	31	3	12	0	0	-13	0	0	-2	0	116	-15	131
1221	10	39	3	1	237	2	0	-3	-3	0	-9	0	292	-15	307
1222	0	16	2	16	341	3	0	-1	0	0	0	0	378	-1	379
1223	0	5	13	32	874	1	0	0	-2	0	0	0	925	-2	927
1224	0	93	274	50	431	0	0	-8	-4	-1	0	0	848	-13	861
1225	8	1198	411	21	360	2	0	-2	-1	0	0	0	2000	-3	2003
1226	29	384	151	34	381	2	0	0	-2	0	0	0	981	-2	983
1227	34	115	126	22	162	1	0	-14	0	0	0	0	460	-14	474
1228	14	245	263	16	16	1	0	0	0	0	0	0	555	0	555
1229	11	389	90	2	36	2	0	-1	-1	-1	0	0	530	-3	533
1230	19	129	17	2	137	0	0	-1	0	-1	-2	0	304	-4	308
1231	23	65	101	2	32	4	0	-2	0	-1	-6	0	227	-9	236
1232	7	124	4	0	103	2	0	-2	-2	0	-2	0	240	-6	246
1233	4	27	9	17	72	0	0	-2	-4	-1	-3	0	129	-10	139
1234	4	49	123	18	278	2	0	-3	-3	0	-43	-1	474	-50	524
1235	1	10	14	13	14	0	0	0	-1	0	-23	0	52	-24	76
1236	4	15	5	3	9	0	0	-2	0	-3	-3	0	36	-8	44
1237	1	24	3	1	11	0	0	-9	-24	0	-36	0	40	-69	109
1238	3	37	9	3	14	0	0	-20	-4	-4	-7	0	66	-35	101
1239	1	12	5	3	2	0	0	-9	-85	0	-2	0	23	-96	119
1240	0	19	5	0	5	0	0	-106	-3	0	-18	0	29	-127	156
1241	0	3	1	0	51	0	-1	-25	-8	-4	-11	0	55	-49	104
1242	0	0	0	2	0	0	-5	-14	-9	-3	-64	0	2	-95	97
1243	0	0	2	0	1	0	0	-7	-11	0	-4	0	3	-22	25
1244	0	9	3	0	3	0	-3	-294	-13	-1	-42	0	15	-353	368
1245	0	0	4	0	1	0	-11	-186	-45	-2	-3	0	5	-247	252
1246	0	1	1	0	0	0	-11	-602	-77	-1	-11	0	2	-702	704
1247	0	0	1	0	0	0	-1	-33	-4	0	-7	-4	1	-49	50
1248	0	0	0	0	1	0	-23	-372	-23	-5	-28	0	1	-451	452
1249	0	0	0	0	1	0	-1	-1	-2	0	-37	0	1	-41	42
1250	0	4	0	0	1	0	0	-6	-3	-4	-14	-1	5	-28	33
1251	0	4	5	0	4	0	-14	-840	-98	-18	-310	-1	13	-1281	1294
1252	1	74	17	1	36	0	-10	-582	-246	-9	-42	-2	129	-891	1020
1253	1	29	19	3	49	0	-9	-195	-130	-14	-421	0	101	-769	870
1254	2	32	23	2	158	0	-1	-48	-29	-5	-126	-2	217	-211	428
1255	8	262	128	17	18	0	-7	-275	-92	-17	-446	0	433	-837	1270
1256	8	224	91	3	234	0	-5	-168	-173	-52	-286	0	560	-684	1244
1257	4	2	3	20	1	0	0	0	0	-1	-6	0	30	-7	37
1258	6	12	377	0	29	0	0	-6	-3	-3	-12	0	424	-24	448
1259	0	1270	0	5	3	2	0	-6	-4	-5	-29	0	1280	-44	1324
1260	6	2	12	0	40	0	0	-10	-7	-1	-10	0	60	-28	88
1261	0	15	5	3	59	0	-8	-194	-40	-1	-46	0	82	-289	371
1262	5	3	7	2	5	0	0	-2	-1	-14	-71	0	22	-88	110
1263	0	31	25	1	13	0	-1	-6	-17	-25	-290	-3	70	-342	412
1264	0	97	6	3	18	0	-1	-21	-17	-10	-61	0	124	-110	234
1265	4	5	3	1	2	0	-21	-322	-195	-9	-131	0	15	-678	693
1266	0	3	1	1	1	0	-17	-195	-37	-5	-173	0	6	-427	433
1267	1	44	47	3	22	0	-13	-168	-40	-26	-308	0	117	-555	672
1268	1	9	0	1	4	0	-2	-93	-34	-1	-175	0	15	-305	320
1269	6	54	16	10	30	0	-8	-25	-11	-3	-42	0	116	-89	205
1270	1	46	15	6	5	0	-2	-50	-32	-5	-58	-1	73	-148	221
1271	8	185	72	6	9	0	-1	-110	-15	-4	-17	0	280	-147	427
1272	2	19	2	0	31	0	-1	-37	-23	-4	-15	0	54	-80	134
1273	2	1	0	1	4	0	-1	-10	-6	-3	-12	0	8	-32	40
1274	0	0	0	0	1	0	-10	-527	-28	-6	-60	0	1	-631	632
1275	0	1	0	0	4	0	-1	-12	-5	-1	-6	0	5	-25	30
1276	2	2	2	1	3	0	0	0	-14	-1	-3	-1	10	-19	29
1277	4	35	23	2	8	0	0	-26	-1	0	-9	0	72	-36	108
1278	0	5	1	0	1	0	-2	-30	-11	-1	-21	0	7	-65	72
1279	0	1	0	0	9	0	-1	-4	-3	-1	-33	0	10	-42	52
1280	0	0	0	0	0	0	0	-18	-6	-2	-53	0	0	-79	79
1281	0	0	0	0	5	0	-34	-97	-132	-31	-339	-2	5	-635	640
1282	0	1	3	2	16	0	0	-7	-5	-1	-11	0	22	-24	46
1283	0	1	2	2	6	0	-6	-205	-18	0	-27	0	11	-256	267
1284	1	71	9	1	5	0	-12	-43	-12	-9	-30	-3	87	-109	196
1285	0	36	0	0	2	0	-1	-5	0	0	-3	0	38	-9	47
1286	1	5	0	0	0	0	-4	-51	-9	-5	-13	0	6	-82	88
1287	0	3	1	0	9	0	-1	-6	-16	-3	-44	-2	13	-72	85
1288	1	0	0	0	3	0	0	0	0	0	-1	0	4	-1	5
1289	0	2	6	0	1	0	0	-1	-3	-1	-1	0	9	-6	15
1290	0	7	4	0	0	0	0	-6	-1	-1	-15	0	11	-23	34
1291	0	26	0	0	3	0	0	-4	-1	0	-6	0	29	-11	40
1292	1	6	0	0	5	0	0	-2	-2	-1	-3	0	12	-8	20
1293	0	0	1	5	26	0	-2	-23	-9	-2	-2	0	32	-38	70
1294	0	0	18	2	2	0	-1	-7	-48	0	-1	0	22	-57	79
1295	1	20	18	1	117	1	-1	-64	-2	0	-4	0	158	-71	229
1296	2	69	23	16	235	4	0	0	-1	0	-1	0	349	-2	351
1297	0	36	103	13	182	1	-1	-5	0	0	-3	0	335	-9	344
1298	3	836	150	5	223	1	-2	-8	-23	-2	-50	0	1218	-85	1303
1299	10	75	65	11	248	0	-1	-100	-3	-1	-3	0	409	-108	517
1300	18	920	306	27	385	2	0	0	0	0	0	0	1658	0	1658
1301	4	185	419	40	192	0	-1	-4	-1	0	-1	0	840	-7	847
1302	6	253	139	12	44	2	-1	-2	0	0	0	0	456	-3	459
1303	17	622	188	19	709	4	-1	-3	-3	0	-2	0	1559	-9	1568
1304	8	63	54	21	79	1	-2	-8	-5	0	-12	0	226	-27	253
1305	6	185	161	5	52	0	-1	0	-1	0	-2	0	409	-4	413
1306	3	122	44	5	34	0	0	-1	0	0	-3	0	208	-4	212
1307	1	27	5	1	4	0	0	-1	0	0	-3	0	38	-4	42
1308	0	2	3	0	0	0	0	-9	-2	0	-3	0	5	-14	19
1309	0	1	0	0	1	0	0	-1	-3	0	-5	0	2	-9	11
1310	0	1	0	0	7	0	0	-1	-6	0	-7	0	8	-14	22
1311	0	8	22	3	54	0	0	-3	0	0	-2	0	87	-5	92
1312	0	1	12	1	10	0	0	-1	-4	0	-3	0	24	-8	32
1313	0	7	15	2	13	0	0	-14	0	0	-5	0	37	-19	56
1314	0	50	2	2	46	0	0	-2	-8	-2	-6	0	100	-18	118
1315	0	7	5	5	1	0	0	-3	-3	0	-4	0	18	-10	28
1316	1	13	159	0	13	1	0	-2	-8	0	-4	0	187	-14	201
1317	0	129	1	0	86	0	0	-2	-4	0	-3	0	216	-9	225
1318	11	0	6	15	27	1	0	-9	-5	-1	-1	0	60	-16	76
1319	0	2	7	1	10	0	0	-13	-2	0	-5	0	20	-20	40
1320	1	6	8	0	0	0	0	-8	-4	0	0	0	15	-12	27
1321	3	78	4	0	1	0	0	-4	-2	0	-1	0	86	-7	93
1322	2	11	0	0	3	0	0	-3	0	0	-2	0	16	-5	21
1323	0	0	0	0	23	0	0	0	-1	0	-1	0	23	-2	25
1324	1	0	2	0	9	0	0	-2	0	0	-1	0	12	-3	15
1325	0	21	1	1	242	0	0	-3	-1	0	-25	0	265	-29	294
1326	1	0	1	2	7	1	0	0	0	0	-6	0	12	-6	18
1327	0	36	285	5	126	1	0	-12	-22	-2	-48	-1	453	-85	538
1328	13	108	12	13	35	0	-4	-17	-6	-4	-51	0	181	-82	263
1329	7	9	15	7	5	0	0	-8	-1	-1	-3	0	43	-13	56
1330	1	20	12	1	11	0	0	-89	-1	0	-2	0	45	-92	137
1331	1	15	1	1	5	0	-1	-3	0	0	-1	0	23	-5	28
1332	0	1	0	2	36	0	0	0	0	0	0	0	39	0	39
1333	0	1	5	0	53	1	0	-5	-1	-1	-7	0	60	-14	74
1334	0	14	20	4	67	0	0	0	-1	0	0	0	105	-1	106
1335	0	38	80	27	69	0	0	0	-2	0	0	0	214	-2	216
1336	4	118	97	6	214	0	0	0	0	0	0	0	439	0	439
1337	7	277	10	3	118	0	0	0	0	0	0	0	415	0	415
1338	5	188	24	7	47	1	0	-1	0	0	0	0	272	-1	273
1339	2	4	13	3	2	0	0	-2	0	0	-3	0	24	-5	29
1340	0	20	3	0	29	0	0	0	0	-1	-3	0	52	-4	56
1341	0	23	5	0	3	0	0	0	-19	-1	-3	0	31	-23	54
1342	2	101	23	0	26	0	0	-13	-1	-1	0	0	152	-15	167
1343	3	92	10	4	29	0	-1	-3	-2	-1	-1	0	138	-8	146
1344	1	9	14	0	1	0	-1	-8	0	0	0	0	25	-9	34
1345	2	28	7	1	6	0	0	-3	0	-1	-7	0	44	-11	55
1346	3	2	0	0	3	0	-2	-2	-4	-6	-78	0	8	-92	100
1347	0	2	2	0	3	0	0	0	-2	-2	-64	0	7	-68	75
1348	0	9	0	1	8	0	0	-4	-4	-4	-16	0	18	-28	46
1349	0	2	5	0	9	0	0	-10	-42	-2	-60	0	16	-114	130
1350	1	4	0	0	32	0	-1	-38	-8	-15	-43	-1	37	-106	143
1351	0	2	8	7	157	0	-1	-17	-22	-12	-33	-1	174	-86	260
1352	0	14	18	13	17	0	0	-16	0	0	-9	0	62	-25	87
1353	0	22	107	1	1	0	0	-2	-9	-2	0	0	131	-13	144
1354	0	265	2	0	33	0	0	-10	-3	0	-1	0	300	-14	314
1355	13	49	28	5	68	0	0	0	-1	0	0	0	163	-1	164
1356	0	3	11	3	2	1	-4	-33	-2	-3	-3	0	20	-45	65
1357	0	5	1	0	1	0	-5	-70	-72	-10	-169	0	7	-326	333
1358	1	10	0	0	0	0	-6	-23	-4	-1	-10	0	11	-44	55
1359	0	1	1	0	0	0	-4	-167	-33	-2	-47	0	2	-253	255
1360	0	0	0	0	0	0	0	-87	-12	-2	-12	-1	0	-114	114
1361	0	0	0	0	0	0	0	-9	-2	-1	-75	0	0	-87	87
1362	0	0	0	0	4	0	0	-1	-2	0	-8	-1	4	-12	16
1363	0	0	0	0	0	0	0	0	-4	0	-21	-1	0	-26	26
1364	0	0	0	0	2	0	0	-10	-4	0	-1	0	2	-15	17
1365	0	26	1	0	1	0	-1	-23	0	0	-12	0	28	-36	64
1366	0	0	1	0	1	0	-1	-114	-36	-10	-175	0	2	-336	338
1367	0	2	2	0	2	0	-1	-4	-1	-1	-2	0	6	-9	15
1368	0	6	5	0	2	0	0	0	0	0	0	0	13	0	13
1369	0	4	0	0	21	0	-1	-8	-1	0	-1	0	25	-11	36
1370	1	0	1	1	0	0	-1	-5	-6	0	-11	0	3	-23	26
1371	0	1	3	1	6	0	0	-2	-1	0	-4	0	11	-7	18
1372	0	65	0	0	3	1	0	0	-2	0	-3	0	69	-5	74
1373	3	0	3	0	0	0	0	0	-7	0	0	0	6	-7	13
1374	0	34	2	0	3	0	0	-1	-3	0	0	0	39	-4	43
1375	2	14	4	3	1	0	-2	-6	0	0	0	0	24	-8	32
1376	0	1	1	0	0	0	0	0	0	0	0	0	2	0	2
1377	0	5	0	0	0	0	0	0	0	0	0	0	5	0	5
1378	1	0	0	0	1	0	0	0	0	0	0	0	2	0	2
1379	0	0	0	0	0	0	0	0	0	0	0	0	0	0	0
1380	0	0	0	0	0	0	0	0	0	0	0	0	0	0	0
1381	0	0	0	0	0	0	0	-1	0	0	-2	0	0	-3	3
1382	0	0	0	0	0	0	-2	-43	-54	-2	-29	0	0	-130	130
1383	0	1	0	0	0	0	0	-1	0	0	0	0	1	-1	2
1384	0	0	3	0	5	0	0	-3	-2	0	-3	0	8	-8	16
1385	0	53	1	5	0	0	0	-92	-61	-12	-177	0	59	-342	401
1386	0	0	9	0	1	0	0	0	0	0	0	0	10	0	10
1387	0	60	0	0	90	0	0	-27	-94	0	-9	0	150	-130	280
1388	1	0	1	6	0	0	-3	-146	-9	-4	-25	0	8	-187	195
1389	0	1	40	0	9	0	-4	-7	-4	-7	-13	0	50	-35	85
1390	0	9	1	0	1	0	0	-2	-4	-1	-2	0	11	-9	20
1391	20	2	19	1	4	0	-2	-128	-11	0	-3	0	46	-144	190
1392	0	88	20	1	3	0	-2	-21	-10	0	0	0	112	-33	145
1393	9	30	0	0	4	0	-1	-2	0	0	0	0	43	-3	46
1394	1	11	2	0	5	0	0	-7	0	0	0	0	19	-7	26
1395	0	7	0	0	4	0	0	0	0	0	0	0	11	0	11
1396	0	1	3	0	1	0	0	0	0	0	0	0	5	0	5
1397	0	5	2	0	2	0	0	0	0	0	-1	0	9	-1	10
1398	0	7	0	0	1	0	0	-1	0	0	0	0	8	-1	9
1399	0	2	0	0	1	0	0	0	-1	0	-1	0	3	-2	5
1400	1	1	1	0	2	0	0	-1	0	-1	-1	0	5	-3	8
1401	0	0	1	0	1	1	0	0	0	-2	-2	0	3	-4	7
1402	1	7	2	1	10	0	0	0	-2	-1	-5	0	21	-8	29
1403	0	3	3	0	41	0	0	-2	-2	-2	-2	0	47	-8	55
1404	0	7	4	6	5	0	0	-7	-6	0	0	0	22	-13	35
1405	0	8	36	0	1	0	0	-2	0	0	0	0	45	-2	47
1406	0	72	3	1	2	0	0	-6	0	0	-1	0	78	-7	85
1407	1	2	1	1	15	0	0	-3	0	0	-1	0	20	-4	24
1408	1	2	5	1	1	0	0	-1	-8	0	0	0	10	-9	19
1409	0	3	5	2	1	1	0	-2	0	0	0	0	12	-2	14
1410	0	20	0	0	1	0	0	-2	0	0	-1	0	21	-3	24
1411	1	1	1	0	0	1	-1	-7	-2	-1	-19	0	4	-30	34
1412	1	5	3	0	5	0	0	-4	-4	-1	-7	0	14	-16	30
1413	0	0	0	1	0	0	-9	-239	-141	-12	-141	0	1	-542	543
1414	1	3	5	1	1	0	-3	-13	-1	0	-5	0	11	-22	33
1415	0	13	1	0	2	0	0	-11	-13	-2	-71	0	16	-97	113
1416	2	13	1	0	3	0	-2	-74	-4	-3	-81	0	19	-164	183
1417	5	0	1	2	14	0	0	-14	-11	0	-67	0	22	-92	114
1418	0	15	7	1	14	0	-11	-33	-29	-7	-111	0	37	-191	228
1419	0	24	9	5	9	1	-6	-200	-50	-11	-95	0	48	-362	410
1420	1	112	29	11	39	0	-6	-281	-68	-8	-122	-1	192	-486	678
1421	1	17	18	9	84	0	-7	-225	-27	-4	-39	0	129	-302	431
1422	5	6	14	3	12	0	-1	-17	-28	-2	-12	0	40	-60	100
1423	0	186	75	1	220	5	-3	-231	-44	-5	-25	0	487	-308	795
1424	1	4	1	4	23	0	-4	-57	-8	-4	-12	0	33	-85	118
1425	0	1	9	0	17	0	-6	-28	-33	-4	-39	0	27	-110	137
1426	0	63	8	0	20	0	-3	-21	-13	-3	-33	0	91	-73	164
1427	4	30	45	4	31	0	-2	-42	-11	-2	-13	0	114	-70	184
1428	0	69	8	3	34	1	-22	-241	-28	-1	0	-1	115	-293	408
1429	4	30	4	2	8	0	-7	-40	-6	0	0	0	48	-53	101
1430	0	12	8	2	10	0	-6	-58	0	0	-1	0	32	-65	97
1431	0	16	6	0	5	1	0	-4	-1	0	-3	0	28	-8	36
1432	3	11	5	0	5	0	0	-1	-2	-4	-10	0	24	-17	41
1433	0	13	3	1	9	0	-2	-43	-13	0	-36	-1	26	-95	121
1434	1	2	8	1	6	0	-1	-57	-6	-1	-19	0	18	-84	102
1435	0	1	0	0	1	0	-2	-6	-2	-1	-1	0	2	-12	14
1436	0	6	1	0	0	0	-6	-153	-38	0	-43	0	7	-240	247
1437	1	3	0	1	0	0	0	-1	0	0	-1	0	5	-2	7
1438	0	0	0	0	0	0	0	0	0	0	0	0	0	0	0
1439	0	1	0	0	0	0	0	-1	0	0	0	0	1	-1	2
1440	0	0	0	0	0	0	0	0	0	0	0	0	0	0	0
1441	0	0	0	0	0	0	0	0	0	0	0	0	0	0	0
1442	0	0	0	0	0	0	0	0	0	0	-1	0	0	-1	1
1443	0	0	0	1	7	0	0	-2	0	0	0	0	8	-2	10
1444	0	0	0	2	5	0	0	-1	-1	0	0	0	7	-2	9
1445	0	3	6	0	23	0	0	-2	0	0	0	0	32	-2	34
1446	2	33	4	3	13	0	0	-2	0	0	-2	0	55	-4	59
1447	1	15	35	1	24	0	0	0	-1	-4	-13	0	76	-18	94
1448	0	23	2	1	3	0	0	-2	0	0	0	0	29	-2	31
1449	2	48	25	3	0	0	0	-18	-15	0	0	0	78	-33	111
1450	3	13	2	0	0	0	-2	-13	-1	0	-1	0	18	-17	35
1451	1	23	9	0	0	0	0	-9	0	0	-1	0	33	-10	43
1452	3	10	0	0	42	0	0	-20	-6	0	-11	0	55	-37	92
1453	2	6	1	5	3	0	0	-15	-2	-1	-22	0	17	-40	57
1454	1	2	21	0	0	0	0	-2	-1	-1	-4	0	24	-8	32
1455	0	119	0	0	4	0	0	0	0	0	-26	0	123	-26	149
1456	13	2	0	2	10	0	0	0	0	-3	-3	0	27	-6	33
1457	0	0	1	0	11	0	0	0	-1	0	-10	0	12	-11	23
1458	0	3	11	0	24	0	0	-15	-3	-6	-2	0	38	-26	64
1459	2	30	2	3	8	0	-1	-7	0	0	-15	0	45	-23	68
1460	1	12	20	2	7	0	-1	-1	-3	-1	-10	0	42	-16	58
1461	1	106	27	6	51	0	0	-4	0	-1	-13	0	191	-18	209
1462	0	5	2	2	15	0	0	-1	-2	0	-2	0	24	-5	29
1463	5	34	14	7	96	7	0	-7	-1	0	-1	0	163	-9	172
1464	0	0	0	0	4	0	-1	-4	0	-2	-2	0	4	-9	13
1465	0	5	1	0	3	0	0	-27	-5	0	-5	0	9	-37	46
1466	0	14	0	0	1	0	0	-6	-1	-1	-44	-12	15	-64	79
1467	0	0	2	1	4	0	0	-16	-29	-8	-195	-1	7	-249	256
1468	1	7	0	1	10	0	-2	-52	-7	-5	-23	0	19	-89	108
1469	0	0	0	0	3	0	-4	-87	-36	-3	-59	0	3	-189	192
1470	0	0	3	0	5	0	-11	-71	-36	-15	-225	-1	8	-359	367
1471	1	38	10	4	8	0	-8	-82	-33	-7	-81	0	61	-211	272
1472	1	20	10	1	27	0	0	-23	-3	0	-9	-1	59	-36	95
1473	2	0	1	0	15	0	-9	-87	-11	-2	-12	0	18	-121	139
1474	0	0	1	0	23	0	-11	-194	-48	-50	-410	-5	24	-718	742
1475	0	14	4	5	8	1	-1	-82	-61	-1	-48	0	32	-193	225
1476	0	10	4	2	23	0	-1	-8	-13	-2	0	0	39	-24	63
1477	2	61	0	2	18	1	-2	-16	-5	0	0	0	84	-23	107
1478	1	46	61	2	11	0	0	-18	-1	0	-16	0	121	-35	156
1479	0	20	6	0	13	0	-3	-10	0	0	-38	-1	39	-52	91
1480	0	57	2	0	9	1	0	-3	-12	-14	-258	-2	69	-289	358
1481	1	39	7	1	24	0	0	-5	-2	-1	-25	0	72	-33	105
1482	2	28	25	2	10	0	-7	-200	-60	-30	-143	0	67	-440	507
1483	1	32	3	3	2	0	-6	-233	-68	-20	-96	0	41	-423	464
1484	2	11	4	1	1	0	-12	-399	-124	-9	-19	-1	19	-564	583
1485	0	5	0	1	3	0	-4	-91	-16	-5	-35	0	9	-151	160
1486	1	1	10	0	1	0	-6	-35	-25	-5	-6	0	13	-77	90
1487	0	34	2	0	3	0	-1	-16	-7	0	0	0	39	-24	63
1488	0	1	0	0	3	0	-3	-12	0	-1	-4	0	4	-20	24
1489	0	4	0	0	3	0	-9	-8	-1	-1	-2	0	7	-21	28
1490	0	3	1	2	0	0	-1	0	0	0	0	0	6	-1	7
1491	0	3	1	0	1	0	0	0	-2	-1	-17	0	5	-20	25
1492	0	0	1	0	1	0	0	0	0	-1	-2	-1	2	-4	6
1493	0	1	1	0	3	0	-1	-11	-4	-1	-22	0	5	-39	44
1494	0	3	1	0	0	0	0	-32	-1	0	-9	0	4	-42	46
1495	0	0	1	0	0	0	-2	-19	-28	-8	-44	0	1	-101	102
1496	0	0	0	0	0	0	0	-1	-4	0	-7	0	0	-12	12
1497	0	0	0	0	5	0	-9	-409	-54	-4	-125	0	5	-601	606
1498	0	0	0	2	2	0	0	-2	0	0	-2	0	4	-4	8
1499	0	0	6	0	1	0	-1	-165	-28	-3	-137	-1	7	-335	342
1500	0	10	0	0	0	0	-3	-37	-8	-2	-77	-1	10	-128	138
1501	0	0	0	0	0	0	0	-2	-3	-3	-30	0	0	-38	38
1502	0	0	0	0	0	0	0	-2	-2	-1	-73	0	0	-78	78
1503	0	0	0	0	0	0	-1	-5	-4	-2	-28	0	0	-40	40
1504	0	0	0	0	1	0	0	-3	0	-2	-7	0	1	-12	13
1505	0	0	0	0	0	0	0	-22	-13	-5	-34	0	0	-74	74
1506	0	0	1	0	16	0	-3	-67	-71	-8	-109	-1	17	-259	276
1507	0	2	0	0	3	0	-19	-152	-14	-16	-134	-2	5	-337	342
1508	0	1	4	1	10	0	-15	-412	-221	-27	-101	-1	16	-777	793
1509	0	5	4	0	1	0	-8	-603	-75	-6	-69	0	10	-761	771
1510	1	12	20	0	0	0	-7	-130	-31	-4	-19	0	33	-191	224
1511	0	36	1	0	0	0	-3	-72	-6	0	-3	0	37	-84	121
1512	1	1	0	0	0	0	-1	-1	0	0	0	0	2	-2	4
1513	0	0	0	0	0	0	0	0	0	-1	0	0	0	-1	1
1514	0	0	0	0	0	0	0	0	0	0	-4	0	0	-4	4
1515	0	0	0	0	1	0	0	-1	0	0	0	0	1	-1	2
1516	0	0	0	0	1	0	0	0	-3	0	-4	0	1	-7	8
1517	0	0	0	0	1	0	-3	-74	-18	-5	-49	-1	1	-150	151
1518	0	1	0	1	0	0	-1	-3	-7	0	-28	-1	2	-40	42
1519	0	2	0	0	1	1	-1	-14	0	0	-26	0	4	-41	45
1520	1	8	0	0	45	0	0	-32	-17	-5	-12	0	54	-66	120
1521	0	0	0	3	8	0	-1	-28	-4	-3	-5	0	11	-41	52
1522	0	7	59	2	8	0	0	0	-4	-1	-2	0	76	-7	83
1523	0	58	4	5	5	0	-3	-9	-3	0	-4	0	72	-19	91
1524	3	41	1	3	20	0	-6	-397	-58	-6	-38	0	68	-505	573
1525	0	1	1	1	1	0	-1	-38	-94	-1	-31	0	4	-165	169
1526	1	7	2	0	11	0	0	-1	0	0	0	0	21	-1	22
1527	0	4	1	0	4	2	-1	-20	-9	-1	-8	0	11	-39	50
1528	0	0	1	0	32	1	0	-3	0	0	-2	0	34	-5	39
1529	0	0	0	1	19	0	0	-11	0	-1	-3	0	20	-15	35
1530	0	0	14	0	13	0	0	0	0	0	-3	0	27	-3	30
1531	0	46	4	1	12	0	0	0	-3	0	0	0	63	-3	66
1532	5	132	54	0	21	0	0	-2	0	0	0	0	212	-2	214
1533	2	157	30	1	1	0	0	0	0	0	0	0	191	0	191
1534	6	77	19	0	0	0	-1	-2	0	0	0	0	102	-3	105
1535	0	16	0	0	0	0	0	-3	-3	-1	-3	-1	16	-11	27
1536	2	5	2	0	9	0	0	-34	-18	-1	-5	0	18	-58	76
1537	3	70	1	2	22	0	-2	-96	-1	0	-12	0	98	-111	209
1538	2	38	13	10	7	0	0	-3	-5	0	-5	0	70	-13	83
1539	0	20	62	2	4	0	0	-3	-2	0	-3	0	88	-8	96
1540	3	304	5	1	16	0	0	-3	-9	-1	-2	0	329	-15	344
1541	7	5	1	1	13	0	0	-12	-1	0	-2	0	27	-15	42
1542	2	0	0	1	2	0	-1	-1	0	0	-5	0	5	-7	12
1543	0	18	7	1	28	0	0	-1	0	0	-1	0	54	-2	56
1544	2	49	52	9	35	0	0	0	-2	0	-1	0	147	-3	150
1545	1	28	21	9	28	0	-1	-12	-2	-1	-3	0	87	-19	106
1546	1	70	11	3	4	0	0	-4	-1	-1	-1	0	89	-7	96
1547	3	14	3	1	20	0	0	-10	-17	-2	-6	0	41	-35	76
1548	5	3	2	2	3	0	0	-4	-3	0	-1	0	15	-8	23
1549	0	7	6	0	13	0	0	-1	0	0	-1	0	26	-2	28
1550	1	0	0	0	1	0	0	-1	0	0	-2	0	2	-3	5
1551	0	0	2	0	0	0	0	0	0	0	0	0	2	0	2
1552	0	1	0	0	3	0	-1	-2	-6	0	-2	0	4	-11	15
1553	0	2	0	1	0	0	0	-4	-1	0	-226	0	3	-231	234
1554	0	0	0	0	1	0	0	0	0	-3	0	0	1	-3	4
1555	0	4	0	0	1	0	0	0	-8	-1	-1	-1	5	-11	16
1556	0	0	0	0	2	0	0	-2	0	0	-1	0	2	-3	5
1557	0	0	0	0	0	0	-7	-2	0	-2	-50	-1	0	-62	62
1558	2	0	0	0	1	0	-1	0	0	-10	-20	0	3	-31	34
1559	1	21	0	3	43	0	-3	-151	-6	-7	-93	0	68	-260	328
1560	0	19	13	5	2	1	-2	-40	0	-10	-17	0	40	-69	109
1561	1	37	128	0	3	0	-2	-3	-19	-1	-3	0	169	-28	197
1562	3	371	6	4	0	0	-1	-86	-9	-1	-6	0	384	-103	487
1563	3	3	1	0	0	0	-1	-2	0	0	0	0	7	-3	10
1564	0	4	0	0	1	0	-3	-11	-22	0	-5	0	5	-41	46
1565	2	2	0	0	0	0	0	-8	-7	0	0	0	4	-15	19
1566	0	10	2	0	4	0	-4	-42	-2	0	-8	0	16	-56	72
1567	0	0	0	0	2	0	-6	-42	-2	-1	-26	0	2	-77	79
1568	1	0	1	1	7	0	-2	-40	-26	-5	-57	-3	10	-133	143
1569	0	0	1	0	13	0	-1	-1	-37	-5	-77	0	14	-121	135
1570	0	5	5	4	15	0	0	-29	-2	-2	-8	0	29	-41	70
1571	1	44	5	3	12	0	0	-5	-2	0	0	0	65	-7	72
1572	0	3	1	1	5	0	-1	-46	-22	0	-5	0	10	-74	84
1573	1	6	3	1	4	0	0	-4	0	0	0	0	15	-4	19
1574	0	9	7	0	2	0	-4	-15	-188	-3	-3	0	18	-213	231
1575	0	3	0	1	5	0	-3	-61	-12	-1	-20	-1	9	-98	107
1576	0	3	5	1	5	0	0	-6	-2	-2	-14	0	14	-24	38
1577	0	5	4	0	4	0	-1	-136	-98	-29	-668	-1	13	-933	946
1578	0	5	0	2	1	0	-2	-18	-6	-4	-37	0	8	-67	75
1579	0	0	0	1	20	0	0	-3	0	0	-5	0	21	-8	29
1580	0	6	1	4	20	0	0	-2	0	0	-3	0	31	-5	36
1581	0	0	2	0	42	1	0	0	0	0	0	0	45	0	45
1582	0	28	7	7	60	0	0	-5	-20	0	-12	0	102	-37	139
1583	2	80	90	11	0	0	-1	-21	-1	0	-2	0	183	-25	208
1584	0	6	8	0	0	0	-3	-45	-5	-5	-11	0	14	-69	83
1585	2	73	1	0	2	0	-2	-14	-25	-11	-44	0	78	-96	174
1586	12	12	9	0	3	1	-2	-51	-34	-3	-1	0	37	-91	128
1587	0	8	12	0	95	0	0	-19	-6	-1	-4	0	115	-30	145
1588	2	35	7	9	14	1	0	-41	0	0	0	0	68	-41	109
1589	1	1	8	5	3	0	-3	0	0	0	0	0	18	-3	21
1590	1	90	1	0	12	0	0	-3	0	0	0	0	104	-3	107
1591	0	18	0	0	13	2	-1	-1	0	0	-1	0	33	-3	36
1592	0	4	1	1	143	0	0	0	0	0	0	0	149	0	149
1593	1	12	1	5	0	0	0	0	0	0	0	0	19	0	19
1594	2	5	11	0	20	0	0	-1	-1	0	0	0	38	-2	40
1595	1	24	0	0	5	0	0	-2	-1	0	-2	0	30	-5	35
1596	4	2	0	0	2	0	-2	-2	0	0	-3	0	8	-7	15
1597	1	7	2	1	1	0	0	0	0	0	0	0	12	0	12
1598	23	1917	1048	56	316	1	0	0	-1	-1	-8	0	3361	-10	3371
1599	4	33	6	4	1	0	0	0	0	-1	-7	0	48	-8	56
1600	7	179	86	4	20	0	0	-4	-1	-3	-2	0	296	-10	306
1601	0	2	0	0	0	0	-1	-8	0	0	0	0	2	-9	11
1602	0	6	2	0	0	0	0	-5	0	-5	0	0	8	-10	18
1603	0	1	0	0	0	0	0	-4	-2	-1	-6	0	1	-13	14
1604	0	1	0	1	1	0	0	-1	0	0	0	0	3	-1	4
1605	0	1	2	1	1	0	0	-1	-1	0	0	0	5	-2	7
1606	0	0	1	0	0	0	0	0	0	0	0	0	1	0	1
1607	0	0	0	1	0	0	0	-3	0	0	-1	0	1	-4	5
1608	0	0	0	0	0	0	-4	-37	-26	-5	-29	0	0	-101	101
1609	0	2	1	1	2	0	0	-2	0	0	-1	0	6	-3	9
1610	0	0	0	0	0	0	-1	-6	0	0	-4	0	0	-11	11
1611	0	0	0	0	0	0	0	0	0	0	0	0	0	0	0
1612	0	0	0	0	0	0	0	0	0	0	0	0	0	0	0
1613	0	0	0	0	0	0	0	-6	-5	0	-9	0	0	-20	20
1614	0	0	0	0	0	0	0	-1	-1	0	-1	0	0	-3	3
1615	0	0	0	0	1	0	0	0	-1	0	0	0	1	-1	2
1616	0	1	6	0	0	0	0	-22	-3	0	0	0	7	-25	32
1617	0	2	0	0	0	0	0	-10	-3	0	-3	0	2	-16	18
1618	1	0	0	0	0	0	-1	-3	0	0	-6	-1	1	-11	12
1619	1	0	0	0	0	0	0	-1	0	0	-4	0	1	-5	6
1620	0	2	1	0	5	1	0	-1	-2	-3	-59	0	9	-65	74
1621	0	1	1	1	1	0	0	0	0	0	-6	0	4	-6	10
1622	0	7	1	2	3	0	-4	-143	-142	-5	-87	0	13	-381	394
1623	2	11	0	0	1	0	-3	-56	-12	0	-10	0	14	-81	95
1624	1	1	0	0	2	0	0	-50	-13	-2	0	0	4	-65	69
1625	0	2	0	0	3	0	-1	-7	-1	0	-2	0	5	-11	16
1626	0	1	1	0	0	0	-3	-5	-3	-1	-1	0	2	-13	15
1627	0	0	1	0	1	0	0	-1	-4	0	-13	0	2	-18	20
1628	0	12	0	0	0	0	0	-6	0	0	0	0	12	-6	18
1629	0	0	0	0	1	0	-9	-19	-18	-14	-59	0	1	-119	120
1630	0	0	0	0	2	0	0	-35	-4	-3	-13	-1	2	-56	58
1631	0	0	0	0	1	0	-3	-15	-26	-1	-2	0	1	-47	48
1632	0	1	2	0	0	0	-3	-23	-1	0	-4	0	3	-31	34
1633	0	0	1	0	4	0	-2	-6	-1	0	-39	0	5	-48	53
1634	0	3	0	0	0	0	-1	-20	-23	-41	-19	0	3	-104	107
1635	0	0	0	0	1	0	0	-7	-44	-1	-17	0	1	-69	70
1636	0	2	1	0	1	0	-6	-445	-32	-20	-125	0	4	-628	632
1637	0	1	1	1	0	0	-15	-59	-252	-15	-173	-1	3	-515	518
1638	1	2	0	0	2	0	-7	-406	-61	-16	-37	-1	5	-528	533
1639	0	1	6	0	5	0	-23	-830	-59	-5	-143	0	12	-1060	1072
1640	0	3	3	1	4	0	0	0	-5	-2	-51	0	11	-58	69
1641	0	3	3	2	6	0	0	-3	0	0	-1	0	14	-4	18
1642	1	16	9	1	6	0	0	-3	0	0	0	0	33	-3	36
1643	1	4	2	1	9	0	0	-1	-3	0	-1	0	17	-5	22
1644	1	2	0	1	2	0	0	-1	-2	0	0	0	6	-3	9
1645	1	4	5	0	0	0	-1	-20	-16	-1	-9	0	10	-47	57
1646	0	13	1	0	0	1	-2	-36	-3	-3	-30	0	15	-74	89
1647	0	0	1	0	8	3	-1	-3	-4	-1	-25	0	12	-34	46
1648	0	1	3	2	11	0	0	-2	-5	-2	-19	0	17	-28	45
1649	0	2	25	6	8	0	-2	-6	-5	0	-21	0	41	-34	75
1650	1	11	11	3	2	0	0	-35	-11	-3	-10	0	28	-59	87
1651	8	14	10	4	13	0	-2	-9	-7	-3	-10	0	49	-31	80
1652	1	17	3	0	16	0	-1	-23	-3	-3	-35	-1	37	-66	103
1653	3	11	6	0	4	0	-1	-13	-37	0	-21	0	24	-72	96
1654	2	5	2	0	19	0	0	-3	-5	-1	-1	0	28	-10	38
1655	4	7	3	27	56	0	-1	-109	-14	0	-34	0	97	-158	255
1656	0	4	70	5	18	0	0	-4	-13	0	-2	0	97	-19	116
1657	2	241	30	2	15	1	-6	-122	-91	-1	-54	0	291	-274	565
1658	6	145	9	3	36	0	0	-15	-6	-3	-18	0	199	-42	241
1659	7	150	97	22	21	2	0	-42	-4	-2	-26	0	299	-74	373
1660	1	0	19	3	3	0	-1	-2	-17	0	0	0	26	-20	46
1661	8	19	9	2	18	0	-1	-45	-2	0	-4	0	56	-52	108
1662	6	36	32	2	20	0	-4	-14	-4	-7	-26	0	96	-55	151
1663	4	12	6	3	15	0	0	-2	-2	0	-24	0	40	-28	68
1664	5	27	21	2	1	0	-1	-2	0	-9	-14	0	56	-26	82
1665	2	21	3	0	19	0	-3	-47	-35	-23	-195	-2	45	-305	350
1666	0	2	1	1	10	2	0	-59	-72	-16	-54	-1	16	-202	218
1667	1	2	2	2	55	0	0	-7	-43	-3	-15	0	62	-68	130
1668	0	2	0	8	6	0	0	-2	-1	0	0	0	16	-3	19
1669	0	1	3	0	0	0	0	-1	0	0	-3	0	4	-4	8
1670	0	22	2	0	1	0	0	0	0	-1	-4	0	25	-5	30
1671	1	1	0	0	2	0	0	-2	-8	-1	-6	0	4	-17	21
1672	0	4	2	0	2	0	0	-48	-7	-2	-23	0	8	-80	88
1673	0	0	4	0	5	0	0	0	-1	0	0	0	9	-1	10
1674	0	5	0	0	1	0	0	-3	0	0	0	0	6	-3	9
1675	1	3	4	0	6	0	-1	-8	0	0	0	0	14	-9	23
1676	0	0	0	0	0	0	0	-1	0	0	0	0	0	-1	1
1677	0	0	9	0	1	0	0	0	-1	0	-3	0	10	-4	14
1678	0	14	1	0	1	0	0	0	0	0	-2	0	16	-2	18
1679	2	4	0	0	1	0	-1	-7	-6	0	-5	0	7	-19	26
1680	0	1	2	0	0	0	0	-12	-2	-1	0	0	3	-15	18
1681	1	2	7	0	2	0	-1	-7	-6	0	-5	0	12	-19	31
1682	0	5	0	0	0	0	-1	-31	-2	0	-17	0	5	-51	56
1683	1	0	0	0	1	0	-1	0	0	0	-4	0	2	-5	7
1684	0	10	2	0	7	0	-3	-165	-14	-7	-44	0	19	-233	252
1685	0	25	0	0	2	0	-9	-16	-9	-2	-28	0	27	-64	91
1686	0	0	1	0	0	0	0	0	0	0	0	0	1	0	1
1687	0	1	1	0	0	0	0	-15	-2	-1	-22	0	2	-40	42
1688	0	5	1	0	0	0	0	-2	-1	0	-6	-1	6	-10	16
1689	0	1	0	0	9	0	0	0	0	0	-1	0	10	-1	11
1690	0	14	2	2	15	0	0	0	0	0	0	0	33	0	33
1691	0	1	2	0	3	0	0	-1	-5	-1	-4	0	6	-11	17
1692	0	35	2	0	1	0	0	-1	-1	0	0	0	38	-2	40
1693	1	2	0	0	2	0	-3	-4	-6	0	-12	0	5	-25	30
1694	0	20	1	0	5	0	0	-4	0	0	-8	0	26	-12	38
1695	0	1	9	1	1	0	0	-1	-4	-2	-10	0	12	-17	29
1696	1	1	1	0	3	0	-1	0	0	-3	-8	0	6	-12	18
1697	0	0	2	0	4	0	0	-1	-2	0	-54	0	6	-57	63
1698	1	5	4	0	1	0	-2	0	0	-2	-3	0	11	-7	18
1699	0	8	4	0	20	0	-3	-7	-57	0	-20	0	32	-87	119
1700	1	28	0	1	0	0	0	-3	-2	0	-7	0	30	-12	42
1701	0	0	5	0	2	1	-2	-50	-20	-6	-3	0	8	-81	89
1702	0	0	0	0	20	0	-2	-28	-19	0	-1	0	20	-50	70
1703	0	0	7	0	11	0	-1	-1	0	0	0	0	18	-2	20
1704	0	0	0	0	1	0	0	-1	0	0	-1	0	1	-2	3
1705	0	5	0	0	1	0	0	-2	-3	0	-37	0	6	-42	48
1706	0	2	0	0	0	0	0	0	0	0	-3	0	2	-3	5
1707	0	0	0	0	1	0	0	-2	0	0	-1	0	1	-3	4
1708	0	1	0	0	3	0	-2	-18	-3	-4	-33	0	4	-60	64
1709	0	1	0	0	6	0	-19	-310	-139	-23	-372	0	7	-863	870
1710	0	0	0	1	1	0	0	-5	-3	-12	-202	0	2	-222	224
1711	0	2	7	0	8	0	-1	-3	-3	0	-14	0	17	-21	38
1712	0	12	0	0	9	0	-3	-91	-40	-4	-90	0	21	-228	249
1713	1	4	1	0	2	0	-7	-290	-108	-12	-159	0	8	-576	584
1714	0	1	3	0	3	0	-6	-38	-21	-16	-83	0	7	-164	171
1715	2	23	4	3	11	0	-1	-43	-68	-6	-18	0	43	-136	179
1716	0	3	3	0	3	0	-3	-92	-15	-1	-31	0	9	-142	151
1717	1	18	15	0	2	0	-10	-334	-102	-4	-62	0	36	-512	548
1718	2	6	0	1	12	0	0	-96	-7	0	-15	0	21	-118	139
1719	0	4	0	0	4	0	0	-5	-2	0	-1	0	8	-8	16
1720	0	0	3	1	3	0	-4	-106	-12	-3	-8	0	7	-133	140
1721	0	7	10	4	51	0	0	-17	-31	0	-8	0	72	-56	128
1722	0	1	1	2	4	0	-2	0	0	0	-6	0	8	-8	16
1723	1	0	36	0	30	0	-3	-1	-3	0	-3	0	67	-10	77
1724	0	2	0	0	1	0	0	-20	-2	0	-6	0	3	-28	31
1725	0	0	1	0	0	0	-1	-40	-1	-1	-9	0	1	-52	53
1726	0	4	1	0	5	0	-3	-91	-177	-26	-49	-2	10	-348	358
1727	0	2	0	0	1	0	0	-6	-2	-2	-92	0	3	-102	105
1728	0	2	9	0	2	0	-3	-22	-3	-4	-59	0	13	-91	104
1729	0	5	1	0	2	0	-2	-19	-25	-11	-197	0	8	-254	262
1730	2	1	1	0	1	0	0	-2	0	-1	-6	0	5	-9	14
1731	0	0	0	0	3	0	0	0	-14	0	-9	0	3	-23	26
1732	1	38	0	0	8	1	0	-8	0	0	0	0	48	-8	56
1733	0	0	3	1	11	0	0	-52	-4	-1	-13	0	15	-70	85
1734	0	1	2	0	6	0	0	-3	-1	0	-1	0	9	-5	14
1735	0	7	10	1	66	0	0	-19	-2	0	0	0	84	-21	105
1736	1	53	0	2	1	0	-1	-7	0	0	0	0	57	-8	65
1737	3	6	15	0	3	0	0	-4	0	0	-12	0	27	-16	43
1738	0	85	0	0	4	0	0	0	-1	0	-2	0	89	-3	92
1739	2	3	5	1	6	0	0	0	0	0	0	0	17	0	17
1740	0	0	0	1	0	0	0	-11	-1	-2	-12	0	1	-26	27
1741	1	8	4	2	3	0	0	-4	-4	0	-1	0	18	-9	27
1742	1	79	6	0	14	0	-2	-17	-9	0	-28	0	100	-56	156
1743	2	15	4	1	6	1	0	-8	-5	-2	-16	0	29	-31	60
1744	3	26	8	4	34	0	0	0	-2	-1	-1	0	75	-4	79
1745	3	143	4	12	25	0	-2	-87	-15	-6	-122	-2	187	-234	421
1746	0	9	24	0	2	0	0	-8	0	-2	-19	0	35	-29	64
1747	4	293	25	3	393	7	-1	-8	-1	-4	-3	0	725	-17	742
1748	5	32	8	2	169	0	0	-5	-11	-6	-36	0	216	-58	274
1749	0	16	8	3	56	0	-1	-48	-16	0	-14	0	83	-79	162
1750	2	73	30	22	14	0	0	-12	-12	0	-78	0	141	-102	243
1751	3	229	158	0	49	0	-3	-6	-22	0	-17	0	439	-48	487
1752	4	340	6	3	35	0	-1	-43	-31	-7	-40	0	388	-122	510
1753	17	39	22	4	74	0	0	-8	-4	-1	-5	0	156	-18	174
1754	2	6	22	1	2	0	-6	-6	-2	-2	-11	0	33	-27	60
1755	0	85	55	1	4	3	0	-82	-13	-11	-15	0	148	-121	269
1756	5	271	4	0	127	0	0	-4	-15	-1	-72	-3	407	-95	502
1757	3	3	1	0	1	0	-2	-90	-15	-4	-55	0	8	-166	174
1758	0	3	24	2	1	0	-2	-19	-7	-2	-17	0	30	-47	77
1759	0	6	7	0	2	0	-3	-14	-6	-4	-28	0	15	-55	70
1760	4	26	1	0	4	1	-1	-12	-3	-2	-9	0	36	-27	63
1761	3	4	9	0	3	0	-13	-124	-442	-8	-34	0	19	-621	640
1762	0	2	2	4	244	0	-1	-14	-5	-4	-4	0	252	-28	280
1763	1	6	62	14	2	0	0	-28	-12	-3	-21	0	85	-64	149
1764	0	2	65	0	13	0	-2	-17	-29	-2	-6	0	80	-56	136
1765	7	113	3	7	194	0	-2	-14	-1	-1	0	0	324	-18	342
1766	17	5	22	0	3	0	-13	-111	-17	-8	-21	0	47	-170	217
1767	4	18	9	2	34	1	0	-7	-6	0	-12	0	68	-25	93
1768	9	327	25	18	38	0	0	-5	-2	0	-5	0	417	-12	429
1769	2	24	38	1	30	1	0	-7	0	0	-6	0	96	-13	109
1770	2	34	12	6	27	0	0	-10	-1	-1	-6	0	81	-18	99
1771	5	5	16	5	12	0	0	-4	0	0	-2	0	43	-6	49
1772	0	15	3	1	13	0	0	-3	-1	0	0	0	32	-4	36
1773	3	25	8	3	14	0	0	-4	-2	0	0	0	53	-6	59
1774	0	10	6	2	11	0	0	-2	-2	0	0	0	29	-4	33
1775	0	45	48	3	34	0	0	-3	-1	0	-1	0	130	-5	135
1776	2	39	8	4	13	0	0	-6	-2	0	-3	0	66	-11	77
1777	1	4	6	1	13	0	0	-3	-2	0	-1	0	25	-6	31
1778	0	21	3	1	34	0	-1	-2	-1	0	-2	0	59	-6	65
1779	2	6	18	17	49	1	0	-2	-1	0	0	0	93	-3	96
1780	0	33	44	2	65	0	-1	-2	-1	-1	-1	0	144	-6	150
1781	1	492	6	5	71	0	0	-6	0	0	-1	0	575	-7	582
1782	3	16	4	3	15	0	0	-1	0	0	0	0	41	-1	42
1783	0	16	30	3	105	0	0	-3	0	0	-4	0	154	-7	161
1784	4	132	6	5	19	0	-1	-2	-1	0	-1	0	166	-5	171
1785	9	77	15	1	18	0	0	-1	0	0	-4	0	120	-5	125
1786	2	18	10	2	14	0	0	-1	-5	0	-7	0	46	-13	59
1787	3	33	1	1	12	0	0	-5	-1	-2	-1	0	50	-9	59
1788	0	6	16	1	2	0	0	-6	-7	-1	-8	-1	25	-23	48
1789	1	31	1	1	20	0	0	-17	-2	-1	-3	0	54	-23	77
1790	0	2	3	1	30	0	-12	-49	-19	-3	-8	0	36	-91	127
1791	0	9	30	0	68	0	0	-4	-1	-1	-3	0	107	-9	116
1792	0	71	33	4	7	0	0	0	0	0	0	0	115	0	115
1793	5	73	17	20	3	0	0	-2	-5	-5	-3	0	118	-15	133
1794	1	14	2	0	0	0	0	-3	-3	-4	-8	0	17	-18	35
1795	0	1	0	0	1	1	0	-8	-1	-3	-8	0	3	-20	23
1796	0	0	0	0	11	0	0	-7	-12	-2	-21	0	11	-42	53
1797	0	1	2	1	3	0	0	-3	-1	0	-2	0	7	-6	13
1798	0	0	15	0	1	0	-1	-8	-3	-1	0	0	16	-13	29
1799	0	1	0	0	0	0	-4	-24	-3	0	0	0	1	-31	32
1800	0	0	0	0	0	0	0	-2	-1	0	0	0	0	-3	3
1801	0	0	0	0	0	0	0	-3	0	0	-3	0	0	-6	6
1802	0	1	2	0	0	0	-3	-3	0	-3	-12	0	3	-21	24
1803	1	0	0	0	0	0	-1	0	-1	-3	-8	0	1	-13	14
1804	1	2	0	1	5	0	-2	-58	-16	0	-15	0	9	-91	100
1805	0	2	0	0	8	0	-10	-179	-40	-3	-81	0	10	-313	323
1806	0	14	2	2	3	0	-7	-96	-66	-4	-81	0	21	-254	275
1807	0	2	1	3	8	0	0	-16	-5	-1	-20	0	14	-42	56
1808	0	6	2	0	1	0	-1	-20	-17	-3	-13	0	9	-54	63
1809	0	6	2	0	12	0	-1	-3	-6	-1	-5	0	20	-16	36
1810	3	26	0	4	1	0	0	-20	-5	-4	-4	0	34	-33	67
1811	0	0	2	0	11	0	0	0	-18	0	-14	0	13	-32	45
1812	0	9	5	2	8	0	-1	-53	-2	-2	-10	0	24	-68	92
1813	0	11	29	3	11	0	-1	-7	-2	0	-7	0	54	-17	71
1814	0	27	8	1	38	0	-3	-47	-10	-2	-5	0	74	-67	141
1815	0	6	0	0	5	0	-1	-9	-7	0	-5	0	11	-22	33
1816	0	2	13	0	1	0	0	0	-2	-1	-4	0	16	-7	23
1817	0	50	15	0	0	0	0	-2	-2	0	-1	0	65	-5	70
1818	1	75	0	0	1	0	-2	-16	-2	-1	-7	0	77	-28	105
1819	7	1	8	0	7	0	-6	-46	-13	-1	-15	0	23	-81	104
1820	2	7	2	2	0	0	-11	-207	-207	-23	-110	0	13	-558	571
1821	3	154	15	3	13	0	-8	-144	-77	-3	-98	0	188	-330	518
1822	15	10	62	1	11	1	-2	-68	-11	-1	-34	0	100	-116	216
1823	3	605	5	3	92	0	-2	-2	-1	0	0	0	708	-5	713
1824	3	5	33	16	0	0	0	-18	0	-1	-1	0	57	-20	77
1825	2	110	24	0	7	0	-4	-61	-328	-2	-164	0	143	-559	702
1826	0	73	1	0	93	0	0	-1	0	-1	0	0	167	-2	169
1827	1	6	15	9	13	0	0	-4	-7	-1	-2	0	44	-14	58
1828	0	5	66	1	29	0	0	-75	-3	-9	0	0	101	-87	188
1829	0	271	3	1	2	0	-1	-3	-2	0	-2	0	277	-8	285
1830	2	10	7	0	1	0	0	-3	0	-4	-45	0	20	-52	72
1831	1	12	2	1	0	0	0	0	-2	0	-35	0	16	-37	53
1832	0	1	2	0	2	0	-1	-75	-204	-35	-373	0	5	-688	693
1833	1	8	5	7	40	0	-1	-12	-14	-3	-15	0	61	-45	106
1834	0	11	10	0	55	0	0	-63	-35	-2	-17	0	76	-117	193
1835	1	5	0	2	1	0	-11	-42	-1	-1	-5	0	9	-60	69
1836	1	0	1	0	0	0	0	0	-2	0	-8	0	2	-10	12
1837	0	4	1	0	2	0	0	-3	-2	0	0	0	7	-5	12
1838	0	0	0	0	2	0	0	-7	-1	0	-11	0	2	-19	21
1839	0	0	0	0	2	0	0	-1	0	0	-1	0	2	-2	4
1840	0	0	0	0	1	0	0	0	0	0	-14	0	1	-14	15
1841	0	0	0	1	0	0	0	-3	0	0	-1	0	1	-4	5
1842	0	3	0	0	4	0	-1	-13	-3	0	-44	0	7	-61	68
1843	0	3	10	0	17	0	0	-7	-3	0	-6	0	30	-16	46
1844	6	36	49	12	84	0	0	-126	-41	-1	-6	0	187	-174	361
1845	1	14	14	8	15	0	0	-25	-7	-7	-15	0	52	-54	106
1846	1	4	3	2	0	0	-6	-343	-50	-6	-46	0	10	-451	461
1847	1	21	6	0	1	0	0	-19	-85	0	-30	0	29	-134	163
1848	0	3	0	0	2	0	-1	-26	-3	0	-8	0	5	-38	43
1849	2	40	14	0	80	0	-2	-39	-9	-5	-212	0	136	-267	403
1850	0	0	0	0	0	0	0	-9	-6	0	-1	0	0	-16	16
1851	0	1	0	0	3	0	0	-23	0	-2	0	0	4	-25	29
1852	0	0	1	0	5	0	-1	-21	-1	-2	-3	0	6	-28	34
1853	0	0	0	1	1	0	0	-1	0	0	-5	0	2	-6	8
1854	0	0	3	0	10	0	0	-7	-1	0	0	0	13	-8	21
1855	0	15	3	1	32	1	0	-9	-2	-1	-17	0	52	-29	81
1856	1	15	80	2	145	0	0	-4	-1	-1	-39	-1	243	-46	289
1857	0	30	8	15	118	0	-1	-6	0	-21	-42	0	171	-70	241
1858	0	5	70	12	138	1	-1	-6	0	-1	-2	0	226	-10	236
1859	3	684	41	13	132	1	0	-3	0	0	-10	0	874	-13	887
1860	6	14	21	14	69	1	0	0	-1	0	-4	0	125	-5	130
1861	5	135	83	5	46	3	0	0	-4	0	-10	0	277	-14	291
1862	1	141	25	4	79	0	-1	-14	-4	-1	-6	0	250	-26	276
1863	3	26	23	16	20	0	-2	-44	-7	-8	-58	0	88	-119	207
1864	3	59	112	0	61	2	-6	-9	-83	-3	-88	-1	237	-190	427
1865	3	220	1	6	37	0	-1	-18	-2	0	-3	0	267	-24	291
1866	33	16	72	6	38	0	-1	-36	-5	-5	-17	0	165	-64	229
1867	0	36	9	3	34	1	-1	-27	-92	-13	-50	-1	83	-184	267
1868	3	57	8	6	206	0	0	-7	-1	0	-3	0	280	-11	291
1869	1	1	11	2	23	1	0	-3	-1	0	-5	0	39	-9	48
1870	1	17	7	1	56	0	-3	-36	-54	-13	-84	-1	82	-191	273
1871	0	86	19	19	14	0	-5	-153	-48	-6	-33	0	138	-245	383
1872	4	36	147	3	14	0	-2	-40	-7	-1	-5	-1	204	-56	260
1873	1	35	1	1	19	0	-12	-99	-3	-2	-80	0	57	-196	253
1874	4	31	5	0	8	0	-9	-28	-4	-14	-173	0	48	-228	276
1875	0	3	4	1	5	0	0	-7	-78	-10	-125	-3	13	-223	236
1876	1	16	7	0	5	0	0	-8	-9	-1	-25	0	29	-43	72
1877	0	2	1	1	3	0	0	-26	-85	-4	-121	0	7	-236	243
1878	0	13	3	0	0	0	-3	-68	-18	-9	-39	-1	16	-138	154
1879	0	0	0	0	0	0	-1	-31	-19	-3	-39	0	0	-93	93
1880	0	14	0	0	4	0	-1	-13	-22	-1	-32	0	18	-69	87
1881	0	0	2	2	0	0	-1	-22	-2	-2	-11	0	4	-38	42
1882	0	1	1	0	0	0	-1	-8	-2	-2	0	0	2	-13	15
1883	0	0	0	0	0	0	0	-60	-36	-5	-35	0	0	-136	136
1884	0	0	0	0	13	0	-4	-37	-37	-14	-159	0	13	-251	264
1885	0	8	0	1	0	0	0	-11	-11	-3	-18	0	9	-43	52
1886	0	4	41	0	4	0	-6	-179	-317	-6	-151	0	49	-659	708
1887	0	35	0	1	1	0	-3	-40	-1	0	0	0	37	-44	81
1888	4	43	406	0	8	0	-7	-6	-138	-5	-17	0	461	-173	634
1889	0	151	0	0	0	0	-3	-56	-13	0	0	0	151	-72	223
1890	30	3	3	0	0	0	0	-7	-1	0	0	0	36	-8	44
1891	1	6	0	0	0	0	-3	-4	0	-2	-14	0	7	-23	30
1892	2	1	2	0	4	0	-3	-12	-5	-1	-7	0	9	-28	37
1893	0	1	1	0	2	0	-4	-111	-24	-2	-106	0	4	-247	251
1894	2	3	0	0	4	0	-2	-24	-3	0	-39	0	9	-68	77
1895	0	5	1	0	1	0	-1	-20	-2	-3	-34	0	7	-60	67
1896	1	0	1	0	0	0	0	0	0	-1	-1	-1	2	-3	5
1897	0	2	2	0	2	0	0	-1	-1	-1	-6	0	6	-9	15
1898	0	4	3	0	2	0	0	-2	-6	-6	-8	0	9	-22	31
1899	1	3	1	0	0	0	0	-13	-2	-2	-1	0	5	-18	23
1900	0	0	2	0	7	0	-5	-14	-36	-27	-35	0	9	-117	126
1901	0	5	1	1	2	0	0	-29	-10	-1	-18	0	9	-58	67
1902	0	0	10	0	2	0	0	-22	-9	-2	-42	0	12	-75	87
1903	0	13	1	0	1	0	-8	-286	-52	-4	-24	0	15	-374	389
1904	1	0	3	0	1	0	0	-34	-2	-1	-36	-1	5	-74	79
1905	0	2	0	0	4	0	-4	-56	-15	-1	-15	0	6	-91	97
1906	0	0	1	0	11	1	0	-12	-35	-14	-44	0	13	-105	118
1907	1	0	1	0	8	0	-2	-220	-202	-9	-136	0	10	-569	579
1908	0	1	0	0	0	0	-21	-335	-42	-14	-95	0	1	-507	508
1909	0	2	1	0	1	0	-15	-31	-19	-2	-37	0	4	-104	108
1910	0	8	0	0	0	0	-10	-296	-86	-13	-98	-2	8	-505	513
1911	2	0	0	0	0	0	-2	-34	-40	-3	-58	0	2	-137	139
1912	0	1	0	0	1	0	0	-34	-15	-2	-37	0	2	-88	90
1913	0	2	12	0	0	0	-5	-45	-51	-11	-199	-1	14	-312	326
1914	0	7	0	1	1	0	-4	-164	-29	-5	-104	0	9	-306	315
1915	1	4	0	1	14	0	-3	-61	-21	-13	-8	0	20	-106	126
1916	1	0	1	0	5	0	-18	-366	-299	-17	-207	0	7	-907	914
1917	1	3	6	0	10	0	-1	-10	0	0	-11	0	20	-22	42
1918	0	13	3	1	46	0	0	0	0	0	0	0	63	0	63
1919	0	0	2	19	0	0	0	0	0	0	0	0	21	0	21
1920	1	0	4	0	0	0	0	-1	-1	0	0	0	5	-2	7
1921	0	32	0	0	0	0	0	-2	0	0	-4	0	32	-6	38
1922	0	2	0	0	20	0	0	0	-1	-1	-6	0	22	-8	30
1923	0	1	0	1	3	0	-1	-3	0	0	-1	0	5	-5	10
1924	0	10	48	0	15	0	-9	-94	-37	0	-131	0	73	-271	344
1925	1	38	1	1	0	0	-2	-93	-23	-2	-18	0	41	-138	179
1926	0	8	11	0	137	0	-1	-8	-4	0	-14	0	156	-27	183
1927	0	13	0	1	10	1	0	-2	-1	-1	-2	0	25	-6	31
1928	5	5	50	1	0	0	0	-9	-6	0	-5	0	61	-20	81
1929	0	39	20	0	19	0	0	-38	0	0	-1	0	78	-39	117
1930	9	154	2	5	2	0	0	-1	-2	0	0	0	172	-3	175
1931	5	13	9	0	0	0	0	-8	-1	0	-1	0	27	-10	37
1932	0	8	1	0	0	0	0	-23	0	0	0	0	9	-23	32
1933	0	3	0	0	0	0	0	0	0	0	0	0	3	0	3
1934	1	1	0	0	0	0	0	0	0	0	0	0	2	0	2
1935	0	0	2	0	0	0	0	-1	0	0	0	0	2	-1	3
1936	0	0	0	0	2	0	0	-1	0	-1	-4	0	2	-6	8
1937	3	26	2	2	2	0	0	-2	0	0	-4	0	35	-6	41
1938	8	31	8	5	9	0	0	0	0	0	-27	0	61	-27	88
1939	3	36	21	6	44	0	0	-4	0	0	-1	0	110	-5	115
1940	3	275	33	9	62	0	0	-8	-2	0	-1	0	382	-11	393
1941	4	25	67	4	15	0	-1	-62	-9	-1	-10	0	115	-83	198
1942	1	31	2	2	8	0	0	-1	0	0	-2	0	44	-3	47
1943	2	19	6	1	14	0	0	-10	-4	-1	-9	-1	42	-25	67
1944	1	10	17	0	2	0	0	0	-4	-5	-27	-1	30	-37	67
1945	0	31	4	4	9	0	0	-2	-14	-2	-32	0	48	-50	98
1946	0	16	4	3	1	0	0	-22	-5	-3	-17	0	24	-47	71
1947	1	7	3	3	2	1	-17	-169	-57	-6	-31	0	17	-280	297
1948	0	4	0	0	2	0	-3	-58	-19	-5	-34	0	6	-119	125
1949	0	6	0	0	1	0	-1	-56	-14	-5	-61	0	7	-137	144
1950	0	0	1	0	2	0	0	-5	0	0	-7	0	3	-12	15
1951	0	7	3	0	14	0	0	-1	-5	0	0	0	24	-6	30
1952	1	34	2	0	0	0	-3	-104	-2	-3	-42	0	37	-154	191
1953	0	0	2	0	0	0	0	-2	0	0	-2	0	2	-4	6
1954	0	10	3	0	3	0	0	0	0	0	0	0	16	0	16
1955	0	10	4	0	6	0	0	-19	-2	0	-16	0	20	-37	57
1956	0	7	2	0	1	0	0	0	0	0	-2	0	10	-2	12
1957	0	8	0	0	30	0	0	0	-1	0	-7	0	38	-8	46
1958	0	7	1	9	3	0	0	0	0	-1	0	0	20	-1	21
1959	0	6	18	0	6	0	0	-2	-2	-1	-1	0	30	-6	36
1960	0	43	4	1	1	0	0	-13	0	0	0	0	49	-13	62
1961	0	8	5	0	5	0	0	-2	-3	0	-5	0	18	-10	28
1962	0	4	0	0	5	0	0	-2	-2	0	-3	0	9	-7	16
1963	0	2	0	0	8	0	-5	-3	0	0	-1	0	10	-9	19
1964	0	2	0	0	0	0	0	0	0	0	-2	0	2	-2	4
1965	0	7	0	0	2	0	-1	-1	-1	-1	-42	0	9	-46	55
1966	0	1	1	0	3	0	0	0	0	0	-3	0	5	-3	8
1967	1	13	20	1	4	0	0	-1	0	0	-1	0	39	-2	41
1968	0	3	6	0	3	0	0	-3	-1	0	0	0	12	-4	16
1969	0	36	1	0	0	0	-1	-3	-1	-1	-3	0	37	-9	46
1970	0	0	1	0	4	0	0	-3	-2	0	-1	0	5	-6	11
1971	0	14	0	0	4	0	-1	-79	-51	-2	-2	0	18	-135	153
1972	0	1	4	0	5	0	-2	-7	-5	0	-2	-1	10	-17	27
1973	0	16	3	0	1	0	0	-11	-2	0	-2	0	20	-15	35
1974	0	1	0	0	16	1	0	-3	0	-1	-18	0	18	-22	40
1975	1	0	0	3	23	0	0	-10	-19	-1	-1	0	27	-31	58
1976	0	0	5	3	72	2	-2	-13	-3	-2	-16	0	82	-36	118
1977	0	5	13	4	15	0	0	-28	-17	0	-47	0	37	-92	129
1978	0	150	35	9	9	0	-1	-59	-7	-1	-23	0	203	-91	294
1979	4	27	12	0	1	0	-11	-316	-146	-4	-158	0	44	-635	679
1980	0	18	0	0	1	0	-5	-141	-50	-31	-80	-1	19	-308	327
1981	1	1	3	0	15	0	-8	-69	-295	-3	-96	-1	20	-472	492
1982	1	3	3	2	7	0	-2	-300	-43	-2	-94	0	16	-441	457
1983	1	7	12	1	13	0	-3	-38	-11	0	-14	0	34	-66	100
1984	0	14	22	3	31	0	-2	-51	-45	-3	-33	0	70	-134	204
1985	3	149	1	19	51	0	0	-26	-2	-1	-3	0	223	-32	255
1986	0	2	15	6	3	0	-5	-22	-6	-3	-13	0	26	-49	75
1987	0	3	2	0	0	0	0	-3	-3	0	-7	0	5	-13	18
1988	2	94	0	0	0	0	-2	-60	-6	-3	-26	0	96	-97	193
1989	0	0	0	0	0	0	-1	-26	-9	-2	-13	0	0	-51	51
1990	0	0	0	0	2	0	0	0	-7	0	-3	0	2	-10	12
1991	0	1	2	0	0	0	-11	-260	-19	0	-16	0	3	-306	309
1992	0	0	3	0	1	0	-1	-46	-3	-1	-26	0	4	-77	81
1993	0	3	0	1	4	0	-3	-44	-38	-4	-358	-1	8	-448	456
1994	6	2	0	0	3	0	-3	-26	-17	-3	-109	0	11	-158	169
1995	0	0	3	1	2	0	0	-18	-1	0	-2	0	6	-21	27
1996	0	0	0	0	2	0	0	0	0	0	0	0	2	0	2
1997	0	0	0	0	0	0	0	0	0	0	0	0	0	0	0
1998	0	10	1	0	14	0	0	-1	-1	0	-18	-1	25	-21	46
1999	0	20	0	0	10	0	0	-35	-7	-7	-256	0	30	-305	335
[truncated: 308 more rows]

## Sheet: CaLCuV-Enh BPO-25
position	20nt_fwd	21nt_fwd	22nt_fwd	23nt_fwd	24nt_fwd	25nt_fwd	20nt_rev	21nt_rev	22nt_rev	23nt_rev	24nt_rev	25nt_rev	total_forward	total_reverse	total reads
1	0	8	47	1	27	0	-3	-47	-9	0	-4	0	83	-63	146
2	4	80	8	6	54	0	-11	-19	-12	-4	-55	0	152	-101	253
3	4	13	1	6	7	0	0	-5	-4	-1	-3	0	31	-13	44
4	0	333	59	1	2	0	-1	-24	-17	0	0	0	395	-42	437
5	6	41	0	0	0	0	-4	-27	0	-1	0	0	47	-32	79
6	1	3	0	0	0	0	-9	-1	0	0	0	0	4	-10	14
7	0	0	0	0	0	0	0	-2	0	0	-1	0	0	-3	3
8	1	0	0	1	4	0	0	-3	0	0	0	0	6	-3	9
9	0	0	20	3	26	0	0	0	0	0	0	0	49	0	49
10	0	20	17	0	2	0	-1	-5	0	0	0	0	39	-6	45
11	2	45	4	1	48	0	0	-1	-8	0	-2	0	100	-11	111
12	2	17	2	1	0	0	0	0	-2	0	-1	0	22	-3	25
13	2	7	10	1	2	0	0	-1	-1	0	-1	0	22	-3	25
14	0	15	4	1	11	0	0	-1	-1	0	0	0	31	-2	33
15	1	21	4	0	8	0	0	0	-1	0	-3	0	34	-4	38
16	1	28	6	0	30	0	0	0	0	0	-1	0	65	-1	66
17	0	15	19	1	202	0	0	0	0	0	0	0	237	0	237
18	0	18	4	36	20	0	0	-2	-2	-2	-1	0	78	-7	85
19	1	2	50	9	75	0	0	0	0	0	0	0	137	0	137
20	0	58	2	6	0	0	0	-3	0	0	-2	0	66	-5	71
21	3	1	7	0	11	0	0	0	0	0	0	0	22	0	22
22	0	29	0	22	8	0	0	0	0	0	-3	0	59	-3	62
23	0	15	72	0	9	0	0	-17	0	-2	-6	0	96	-25	121
24	0	58	4	5	29	0	-1	-5	-1	-1	0	0	96	-8	104
25	2	9	1	3	1	0	0	-13	-5	0	-2	0	16	-20	36
26	0	0	1	1	7	0	0	0	0	0	0	0	9	0	9
27	0	4	0	0	0	0	0	0	0	0	0	0	4	0	4
28	0	1	2	0	14	0	0	-1	0	0	0	0	17	-1	18
29	0	0	0	0	0	1	0	0	0	0	0	0	1	0	1
30	0	0	0	0	30	0	0	0	0	0	-1	0	30	-1	31
31	0	0	0	3	3	0	0	0	0	0	0	0	6	0	6
32	0	1	7	1	21	0	0	0	0	0	0	0	30	0	30
33	0	17	3	1	12	0	0	0	0	-1	-5	-1	33	-7	40
34	0	9	1	1	4	0	0	-3	-2	0	0	0	15	-5	20
35	2	12	11	0	5	0	0	-6	0	0	-1	0	30	-7	37
36	3	26	2	1	8	0	-1	-1	0	0	-3	0	40	-5	45
37	2	7	2	2	12	1	0	0	0	0	-5	0	26	-5	31
38	1	5	4	0	63	0	0	0	0	0	0	0	73	0	73
39	0	8	1	1	53	0	0	0	-2	-1	-1	0	63	-4	67
40	0	10	22	5	142	1	0	0	0	-1	0	0	180	-1	181
41	1	44	25	0	136	0	0	-5	-2	0	0	0	206	-7	213
42	1	55	27	0	5	0	0	0	0	0	0	0	88	0	88
43	3	71	27	0	27	0	-2	0	0	0	0	0	128	-2	130
44	3	68	8	4	38	0	0	-8	0	0	-2	0	121	-10	131
45	0	6	20	1	4	0	0	0	0	0	-1	0	31	-1	32
46	0	22	30	0	4	0	0	0	-8	0	-1	0	56	-9	65
47	2	80	3	0	8	0	0	0	0	0	0	0	93	0	93
48	3	10	3	0	5	0	0	0	-1	0	-1	0	21	-2	23
49	1	6	2	2	2	0	0	-3	0	0	0	0	13	-3	16
50	0	2	0	0	8	1	0	-1	0	-1	-8	0	11	-10	21
51	0	0	0	0	31	0	-1	0	-2	-2	-4	0	31	-9	40
52	0	1	0	18	51	0	0	-4	-11	-1	-4	0	70	-20	90
53	0	0	8	6	0	0	-1	-8	-1	-1	0	0	14	-11	25
54	0	21	24	0	32	0	-1	-8	-3	0	0	0	77	-12	89
55	2	16	1	0	4	0	0	0	0	0	0	0	23	0	23
56	2	2	58	0	11	0	-1	-7	-8	0	-19	0	73	-35	108
57	1	24	2	3	21	0	-1	-1	-2	-1	-2	0	51	-7	58
58	6	14	34	11	69	0	0	-2	-1	0	-1	0	134	-4	138
59	1	25	43	7	76	0	0	0	-1	0	-6	0	152	-7	159
60	0	39	12	3	9	0	0	-1	-1	0	-4	0	63	-6	69
61	2	17	15	1	8	0	0	-3	0	0	-1	0	43	-4	47
62	1	47	2	2	1	0	0	-6	-5	0	-1	0	53	-12	65
63	4	2	11	0	6	0	-2	-10	-6	-1	-33	0	23	-52	75
64	3	127	1	0	46	0	-10	-67	-36	-3	-23	0	177	-139	316
65	2	0	1	9	6	0	-2	-16	-4	-1	-41	0	18	-64	82
66	0	0	0	0	2	0	-2	-9	-19	-3	-11	-1	2	-45	47
67	0	5	0	0	0	0	0	-7	-5	0	-7	0	5	-19	24
68	0	0	0	0	3	0	-1	-17	-13	0	-5	0	3	-36	39
69	0	0	1	0	1	0	-1	-8	-5	-1	-11	0	2	-26	28
70	0	0	0	0	2	0	-3	-12	-38	-2	-42	0	2	-97	99
71	0	1	1	0	0	0	0	-40	-2	-3	-12	0	2	-57	59
72	0	1	0	0	1	0	-2	-8	-11	-4	-34	0	2	-59	61
73	1	0	0	0	0	0	0	-66	-56	-4	-149	-1	1	-276	277
74	0	0	0	0	0	0	-2	-5	-15	-7	-52	-1	0	-82	82
75	0	0	0	0	0	0	-6	-43	-9	-3	-35	0	0	-96	96
76	0	2	0	0	2	0	-2	-16	-5	-1	-23	0	4	-47	51
77	0	0	0	0	0	0	-2	-31	-9	-3	-3	0	0	-48	48
78	0	1	0	0	1	0	0	-3	-3	0	-6	0	2	-12	14
79	0	3	1	0	2	0	-2	-5	-3	0	-10	0	6	-20	26
80	0	2	1	1	0	0	0	-20	-6	-5	-30	0	4	-61	65
81	0	0	0	0	2	0	0	-2	0	0	-1	0	2	-3	5
82	0	1	1	0	2	0	-4	-9	-2	0	-1	0	4	-16	20
83	0	0	3	0	0	0	0	-3	-1	0	-1	0	3	-5	8
84	0	3	1	1	0	0	0	0	-2	0	-9	0	5	-11	16
85	0	1	0	0	0	0	0	0	0	0	0	0	1	0	1
86	0	0	0	0	0	0	0	0	0	0	0	0	0	0	0
87	0	0	0	0	0	0	0	0	0	0	0	0	0	0	0
88	0	3	0	0	1	0	0	0	0	0	0	0	4	0	4
89	0	0	0	0	31	1	-2	-48	-17	-2	-10	0	32	-79	111
90	0	1	0	0	11	0	-3	-59	-33	-1	-10	0	12	-106	118
91	0	2	11	0	2	0	0	-36	-11	0	-18	0	15	-65	80
92	0	4	10	0	5	0	0	0	0	0	0	0	19	0	19
93	0	13	1	0	2	0	0	0	0	0	0	0	16	0	16
94	0	0	0	0	1	0	0	0	0	0	-2	0	1	-2	3
95	0	2	0	0	0	0	0	0	-1	0	-3	0	2	-4	6
96	0	3	0	2	1	0	0	0	0	-2	-1	-1	6	-4	10
97	0	2	0	0	0	0	0	-1	0	0	-4	0	2	-5	7
98	0	0	0	0	1	0	0	-3	-16	-2	-8	0	1	-29	30
99	0	2	1	0	0	0	-1	-154	-8	-1	-5	0	3	-169	172
100	0	0	0	0	0	0	0	-8	-4	-5	-9	0	0	-26	26
101	0	0	0	0	0	0	0	-1	0	-1	0	0	0	-2	2
102	0	1	0	0	0	0	-1	-8	-3	-2	-18	0	1	-32	33
103	0	0	0	0	0	0	0	-17	-4	-3	-13	-1	0	-38	38
104	1	0	0	0	3	0	0	-2	-3	-1	-6	0	4	-12	16
105	0	5	0	0	2	0	-2	-2	-1	-6	-22	0	7	-33	40
106	0	0	4	1	0	0	0	-5	-4	-1	-9	0	5	-19	24
107	0	4	0	0	0	0	-2	-60	-25	-8	-61	0	4	-156	160
108	0	0	0	0	0	0	0	-3	-3	0	-13	0	0	-19	19
109	0	0	1	0	0	0	0	-4	0	-1	-2	0	1	-7	8
110	0	0	0	0	1	0	0	-6	-5	0	-2	0	1	-13	14
111	0	0	0	0	0	0	0	-10	-2	-1	-1	0	0	-14	14
112	0	0	0	0	1	0	0	-1	-1	0	-13	0	1	-15	16
113	0	0	0	0	1	0	-1	-9	-11	-3	-35	0	1	-59	60
114	1	2	0	0	0	0	-1	-6	-13	-3	-33	0	3	-56	59
115	0	0	0	0	0	0	-5	-173	-16	-10	-87	-1	0	-292	292
116	0	0	0	0	9	0	0	-2	0	0	-1	0	9	-3	12
117	0	0	2	1	19	0	0	0	0	0	0	0	22	0	22
118	0	1	4	0	13	0	-1	-8	-1	0	-5	0	18	-15	33
119	0	18	9	0	48	0	-1	-6	-3	0	-2	0	75	-12	87
120	1	57	9	8	8	0	0	-6	-4	0	-1	0	83	-11	94
121	0	5	41	1	0	0	0	-1	0	-1	-6	0	47	-8	55
122	1	262	7	0	12	0	0	-7	-11	-1	-17	0	282	-36	318
123	10	9	0	0	1	0	0	-3	0	0	0	0	20	-3	23
124	2	1	5	0	0	0	-6	-34	-188	-1	-2	0	8	-231	239
125	0	3	1	0	4	0	0	-16	0	0	-1	0	8	-17	25
126	0	3	0	0	1	0	0	-1	0	-1	-1	0	4	-3	7
127	0	0	0	0	0	0	0	0	-6	-1	0	0	0	-7	7
128	0	0	0	0	0	0	0	0	0	0	0	0	0	0	0
129	0	0	0	0	0	0	-1	0	0	0	0	0	0	-1	1
130	0	0	0	0	0	0	0	0	0	0	0	0	0	0	0
131	0	0	0	0	0	0	-1	0	0	0	0	0	0	-1	1
132	0	0	0	0	0	0	0	0	0	0	0	0	0	0	0
133	0	0	0	0	0	0	0	0	0	0	0	0	0	0	0
134	0	0	0	1	0	0	0	0	0	0	-1	0	1	-1	2
135	0	0	2	1	0	0	0	0	0	0	-1	0	3	-1	4
136	0	2	0	0	2	0	0	0	0	0	0	0	4	0	4
137	1	0	0	0	5	0	0	-1	-2	0	-1	0	6	-4	10
138	0	1	0	0	7	0	-1	-2	0	0	0	0	8	-3	11
139	0	1	0	0	4	0	0	-5	-1	0	0	0	5	-6	11
140	0	10	1	0	2	0	0	-1	-1	0	0	0	13	-2	15
141	0	6	27	0	1	0	0	-2	0	0	-1	0	34	-3	37
142	0	2	0	0	0	0	0	-1	0	0	-2	0	2	-3	5
143	1	0	2	0	0	0	0	0	-2	0	0	0	3	-2	5
144	0	1	0	0	0	0	0	-2	-1	0	0	0	1	-3	4
145	0	0	0	0	1	0	0	0	-2	0	-2	-3	1	-7	8
146	0	1	2	0	4	0	0	-2	-1	-1	-32	0	7	-36	43
147	0	1	0	0	1	0	0	0	0	0	0	0	2	0	2
148	0	0	1	0	1	0	0	0	-3	-1	-5	0	2	-9	11
149	0	2	0	0	0	0	0	-2	0	0	0	0	2	-2	4
150	0	0	0	0	0	0	0	0	0	0	0	0	0	0	0
151	0	0	0	0	0	0	0	-1	0	0	0	0	0	-1	1
152	0	0	0	0	0	0	0	0	0	0	-2	0	0	-2	2
153	0	0	0	0	1	0	0	0	0	0	0	0	1	0	1
154	0	0	0	0	0	0	0	0	-1	0	0	0	0	-1	1
155	0	0	0	0	0	0	0	0	-1	0	0	0	0	-1	1
156	0	0	0	0	0	0	0	0	0	0	0	0	0	0	0
157	1	0	0	0	0	0	0	-1	0	0	0	0	1	-1	2
158	0	0	0	0	0	0	0	0	0	0	0	0	0	0	0
159	0	0	0	0	0	0	0	-1	0	-1	0	0	0	-2	2
160	0	0	0	0	2	0	0	0	-1	0	-1	0	2	-2	4
161	0	0	0	0	8	0	0	-3	-10	0	0	0	8	-13	21
162	0	0	3	2	0	0	-1	-18	-3	0	0	0	5	-22	27
163	0	10	23	0	0	0	0	0	0	0	0	0	33	0	33
164	0	80	0	0	0	0	0	-1	0	0	0	0	80	-1	81
165	6	0	0	0	0	0	-3	-44	-7	-3	-12	0	6	-69	75
166	0	0	1	0	0	0	0	-15	-7	-1	-9	0	1	-32	33
167	0	12	9	0	0	0	0	0	0	0	-1	0	21	-1	22
168	0	3	0	0	1	0	0	0	0	0	0	0	4	0	4
169	0	1	1	0	2	1	0	0	0	0	-1	0	5	-1	6
170	0	0	1	0	6	0	0	0	0	0	0	0	7	0	7
171	0	0	0	0	0	0	0	0	0	-1	0	0	0	-1	1
172	0	4	9	0	3	0	0	-1	0	0	-1	0	16	-2	18
173	0	29	1	0	0	0	-1	0	0	0	0	0	30	-1	31
174	0	6	0	0	0	0	0	0	0	0	0	0	6	0	6
175	0	3	0	0	2	0	0	0	0	0	-1	0	5	-1	6
176	0	0	0	0	0	0	0	-1	0	0	0	0	0	-1	1
177	0	0	0	0	0	0	0	-1	0	0	-2	0	0	-3	3
178	0	0	0	0	1	1	0	-6	0	-3	-14	0	2	-23	25
179	0	1	0	0	57	0	-2	-2	-4	-20	-15	-3	58	-46	104
180	0	1	1	1	50	0	0	-16	-40	-3	-56	-1	53	-116	169
181	0	0	24	2	36	0	-1	-3	-2	-1	-7	0	62	-14	76
182	0	32	5	2	13	0	-1	-4	0	0	-11	0	52	-16	68
183	0	0	26	3	38	0	-4	-25	-17	-2	-31	0	67	-79	146
184	1	116	29	7	17	0	0	-9	-5	-1	-26	0	170	-41	211
185	9	65	42	1	6	0	-6	-43	-15	-4	-61	0	123	-129	252
186	1	16	1	0	3	0	-3	-46	-27	-11	-60	-2	21	-149	170
187	6	3	3	0	5	0	-19	-337	-226	-23	-159	-3	17	-767	784
188	1	10	1	0	2	0	-13	-92	-67	-7	-17	0	14	-196	210
189	3	4	8	1	2	0	-1	-21	-1	-1	-4	0	18	-28	46
190	1	10	7	2	11	0	0	-1	-4	0	-6	0	31	-11	42
191	0	2	3	1	122	0	0	0	0	0	0	0	128	0	128
192	0	1	2	10	108	0	0	0	-1	0	0	0	121	-1	122
193	0	3	16	4	159	0	0	-2	0	0	-1	0	182	-3	185
194	0	36	27	8	42	2	0	0	-1	0	0	0	115	-1	116
195	1	45	85	17	344	0	0	-2	0	0	0	0	492	-2	494
196	2	193	60	52	12	0	0	-8	-1	-2	-10	0	319	-21	340
197	13	100	269	1	1	0	0	0	0	-3	-8	0	384	-11	395
198	2	309	1	0	0	0	0	0	-2	-1	-3	0	312	-6	318
199	9	4	0	0	0	0	0	0	0	-2	-2	0	13	-4	17
200	0	0	2	0	0	0	-1	-2	-10	-5	-22	-1	2	-41	43
201	1	0	0	0	0	0	0	-3	0	0	-3	0	1	-6	7
202	0	2	0	0	8	0	0	0	0	0	0	0	10	0	10
203	3	8	0	2	0	0	0	0	-1	0	0	0	13	-1	14
204	13	4	17	5	1	1	0	0	0	0	0	0	41	0	41
205	0	0	0	0	0	0	0	-1	-1	-2	-6	0	0	-10	10
206	0	0	0	0	0	0	0	0	0	0	0	0	0	0	0
207	0	0	0	0	0	0	0	0	0	0	0	0	0	0	0
208	0	0	0	0	0	0	0	0	0	0	0	0	0	0	0
209	0	0	0	1	0	0	0	-1	-2	-1	-1	0	1	-5	6
210	0	0	19	3	7	0	0	0	-6	-2	-13	0	29	-21	50
211	2	129	127	12	64	0	0	0	0	0	-3	0	334	-3	337
212	0	228	14	7	17	0	0	-9	-11	-3	-14	0	266	-37	303
213	7	1	1	3	29	0	0	-5	0	0	-2	0	41	-7	48
214	0	0	1	3	18	0	-1	-9	0	0	-7	0	22	-17	39
215	0	1	0	17	18	0	0	-8	-2	-1	-6	0	36	-17	53
216	0	4	38	1	7	1	-3	-93	-60	-6	-49	0	51	-211	262
217	1	15	3	0	18	0	-8	-93	-69	-2	-23	-1	37	-196	233
218	3	8	9	7	23	0	-1	-6	-4	0	-16	0	50	-27	77
219	0	2	12	3	8	0	0	-15	-1	-2	-31	0	25	-49	74
220	0	4	7	0	9	0	0	-1	0	0	-3	0	20	-4	24
221	7	13	3	0	1	0	0	0	0	0	-3	0	24	-3	27
222	1	3	1	0	5	0	0	-10	-2	-1	-5	0	10	-18	28
223	2	3	0	0	0	0	0	-6	-1	-1	-2	0	5	-10	15
224	0	2	2	0	13	0	0	-1	-36	-3	-88	0	17	-128	145
225	0	3	2	1	0	0	0	-30	-1	-19	-6	0	6	-56	62
226	0	0	10	0	37	0	-4	-6	-108	-5	-21	-1	47	-145	192
227	0	18	2	2	9	0	-1	-542	-99	-13	-153	-6	31	-814	845
228	2	0	1	1	7	0	-11	-17	-10	-4	-31	0	11	-73	84
229	0	3	12	3	2	0	-1	-76	-23	-5	-29	0	20	-134	154
230	1	2	5	0	2	0	-2	-99	-40	-33	-63	0	10	-237	247
231	0	3	0	0	0	0	-30	-440	-332	-8	-10	0	3	-820	823
232	0	1	1	0	1	0	-25	-100	-97	-19	-277	-5	3	-523	526
233	0	6	2	0	0	0	-9	-186	-24	-25	-264	0	8	-508	516
234	9	213	35	3	55	1	-9	-78	-314	-29	-404	-2	316	-836	1152
235	0	0	1	5	6	0	0	-16	-13	-9	-18	0	12	-56	68
236	0	1	139	2	5	0	-1	-46	-38	-15	-107	0	147	-207	354
237	0	239	5	1	2	0	-2	-109	-13	-10	-72	0	247	-206	453
238	9	4	1	0	8	0	-2	-21	-29	-10	-34	0	22	-96	118
239	2	1	1	1	11	1	-3	-65	-152	-15	-10	0	17	-245	262
240	0	2	0	1	2	0	-1	-15	-1	0	-5	0	5	-22	27
241	0	4	7	2	49	0	-13	-13	-4	-6	-31	0	62	-67	129
242	0	3	3	2	1	0	0	-2	-1	-1	-6	0	9	-10	19
243	0	19	7	0	5	0	-1	-25	-14	-6	-28	0	31	-74	105
244	0	2	0	0	5	0	-1	-1	-4	-1	-3	0	7	-10	17
245	1	1	0	1	13	0	0	-1	0	0	-2	0	16	-3	19
246	0	0	2	0	0	0	0	-3	0	0	-4	0	2	-7	9
247	0	0	2	0	0	0	0	0	-1	-2	-1	0	2	-4	6
248	0	5	1	0	0	0	-27	-19	-17	-3	-147	0	6	-213	219
249	0	0	0	0	0	0	-19	-236	-154	-45	-47	0	0	-501	501
250	0	0	1	1	0	0	-17	-412	-362	-15	-160	0	2	-966	968
251	0	0	0	3	0	0	-3	-105	-26	-4	-18	0	3	-156	159
252	0	0	1	0	207	0	-6	-39	-31	-3	-19	0	208	-98	306
253	0	0	3	7	8	0	-10	-52	-95	-31	-80	-3	18	-271	289
254	0	0	3	11	23	0	-1	-19	-5	-1	-89	0	37	-115	152
255	9	191	13	9	35	0	-3	-4	-3	-3	-13	0	257	-26	283
256	7	92	2	2	1	0	-2	-2	-2	-2	-3	0	104	-11	115
257	0	2	0	0	2	0	0	0	-1	0	0	0	4	-1	5
258	0	2	1	0	0	0	0	0	0	0	0	0	3	0	3
259	0	0	0	0	0	0	0	0	0	0	0	0	0	0	0
260	0	0	0	0	1	0	0	0	0	0	0	0	1	0	1
261	0	0	0	0	0	0	0	0	0	0	0	0	0	0	0
262	0	0	0	0	0	0	0	0	0	0	-1	0	0	-1	1
263	0	2	0	0	0	0	0	0	0	0	0	0	2	0	2
264	0	1	0	0	1	0	0	-4	0	0	0	0	2	-4	6
265	0	1	0	0	8	0	0	0	-7	0	-9	0	9	-16	25
266	0	1	0	0	0	0	0	-2	-9	0	-18	0	1	-29	30
267	0	25	5	3	54	0	0	0	0	0	-4	0	87	-4	91
268	1	27	35	7	6	0	0	0	-1	-2	-17	0	76	-20	96
269	1	27	17	0	27	0	0	-2	0	-3	-3	0	72	-8	80
270	2	126	2	2	96	0	0	-5	-10	-1	-12	0	228	-28	256
271	18	7	8	11	447	11	-1	-14	-4	-4	-5	0	502	-28	530
272	0	8	14	35	405	3	-3	-1	-2	0	-1	0	465	-7	472
273	1	19	65	8	311	3	-2	-18	-6	0	-3	0	407	-29	436
274	0	116	14	8	18	0	-1	0	0	0	0	0	156	-1	157
275	12	16	15	3	134	0	0	-3	0	0	0	0	180	-3	183
276	3	155	96	43	252	0	0	0	0	0	0	0	549	0	549
277	12	230	352	35	97	0	0	0	0	0	0	0	726	0	726
278	10	347	98	13	89	0	0	0	-3	0	-4	0	557	-7	564
279	21	225	12	11	23	0	0	0	0	0	-1	0	292	-1	293
280	0	13	55	5	134	1	0	0	0	0	-1	0	208	-1	209
281	0	38	3	27	31	0	0	-3	0	0	0	0	99	-3	102
282	0	1	3	4	6	0	0	0	0	0	0	0	14	0	14
283	0	1	1	0	30	0	0	-13	-5	-1	-11	0	32	-30	62
284	0	5	0	8	51	0	0	0	0	0	-18	0	64	-18	82
285	1	29	17	11	28	0	0	-2	-2	0	-8	0	86	-12	98
286	1	0	8	2	11	0	0	0	-12	-2	-4	0	22	-18	40
287	0	1	1	0	2	0	0	-3	0	-1	-1	0	4	-5	9
288	0	1	2	0	4	0	-1	-1	-2	0	-2	0	7	-6	13
289	0	0	0	0	2	0	0	-1	0	0	0	0	2	-1	3
290	0	0	0	0	10	0	0	0	0	0	0	0	10	0	10
291	0	0	0	0	2	0	0	0	0	0	-1	0	2	-1	3
292	0	1	15	3	0	0	0	-2	-1	0	-1	0	19	-4	23
293	0	1	5	0	0	0	0	0	0	0	-2	0	6	-2	8
294	1	70	1	6	3	0	0	0	0	0	-2	0	81	-2	83
295	4	2	7	0	2	0	0	-13	-1	0	-87	0	15	-101	116
296	2	41	147	2	30	2	0	-23	-12	-4	-94	0	224	-133	357
297	4	58	0	3	19	0	0	-2	-1	0	-2	0	84	-5	89
298	10	8	7	3	27	2	0	-1	-7	-3	-22	-1	57	-34	91
299	3	108	7	3	117	0	0	-4	0	0	-1	0	238	-5	243
300	0	44	26	5	33	0	-1	-79	-5	-1	-10	0	108	-96	204
301	2	81	40	22	88	0	0	-1	0	-1	-1	0	233	-3	236
302	0	152	22	2	17	1	-1	-7	-1	-1	-18	0	194	-28	222
303	3	17	6	0	0	2	-2	-16	-10	-11	-5	0	28	-44	72
304	3	7	1	0	132	0	0	-37	-2	-1	-3	0	143	-43	186
305	1	1	1	4	21	0	0	-3	0	0	-1	0	28	-4	32
306	0	0	0	3	1	0	0	0	-1	0	-5	0	4	-6	10
307	0	2	22	0	7	0	0	-1	-2	-1	-10	0	31	-14	45
308	0	31	1	0	0	0	-1	-2	-12	-1	-9	0	32	-25	57
309	1	4	0	0	0	0	0	-5	-1	0	0	0	5	-6	11
310	0	14	1	0	10	0	-2	-17	-4	-4	-24	0	25	-51	76
311	2	0	0	1	0	0	0	0	0	-1	-5	0	3	-6	9
312	0	6	4	0	1	0	0	0	0	-2	-6	0	11	-8	19
313	1	0	0	0	2	0	0	0	0	0	-3	-1	3	-4	7
314	0	0	1	0	29	0	0	0	0	0	-5	0	30	-5	35
315	0	4	0	4	47	1	-1	0	-3	-2	-4	0	56	-10	66
316	0	6	38	6	23	0	0	-12	-10	-5	-58	0	73	-85	158
317	0	43	24	7	28	0	-3	-27	-8	-4	-8	0	102	-50	152
318	0	23	11	6	5	0	-2	-17	-3	0	0	0	45	-22	67
319	2	58	5	1	2	0	0	-30	-6	0	0	0	68	-36	104
320	1	35	3	0	0	0	0	-1	0	0	0	0	39	-1	40
321	3	52	0	0	0	0	-1	-5	0	0	-1	0	55	-7	62
322	0	0	0	0	5	0	0	0	0	0	0	0	5	0	5
323	0	0	0	1	0	0	0	0	0	-1	0	0	1	-1	2
324	0	0	0	0	0	0	0	-1	0	0	0	0	0	-1	1
325	0	0	0	0	0	0	0	-2	0	0	0	0	0	-2	2
326	0	0	0	0	0	0	-2	-1	0	0	0	0	0	-3	3
327	0	2	0	0	2	0	-1	0	0	-11	-1	0	4	-13	17
328	0	0	0	5	3	0	0	-3	-7	-5	0	-2	8	-17	25
329	0	5	46	0	15	0	-1	-16	-13	-1	-281	0	66	-312	378
330	0	55	3	2	0	1	-400	-552	-151	-8269	-736	-10	61	-10118	10179
331	86	209	54	2	43	1	-4	-5	-22	-7	-21	-11	395	-70	465
332	4	10	0	1	9	0	-2	-46	-17	-5	-116	0	24	-186	210
333	8	1	6	0	13	0	-1	-3	-4	-6	-302	-1	28	-317	345
334	0	8	3	1	32	7	-3	-5	-11	-35	-10	0	51	-64	115
335	0	0	0	6	176	0	0	0	-1	0	-2	0	182	-3	185
336	0	0	16	84	98	1	0	0	0	0	0	0	199	0	199
337	0	26	18	26	5	1	0	0	0	0	-1	0	76	-1	77
338	1	104	108	2	17	0	0	-4	-5	0	-5	0	232	-14	246
339	6	174	1	3	6	0	0	-2	0	-2	-1	0	190	-5	195
340	7	2	0	0	13	0	-2	-11	0	0	-8	0	22	-21	43
341	1	2	1	0	0	0	-2	0	0	0	0	0	4	-2	6
342	6	34	24	2	135	3	0	-1	-1	0	-1	0	204	-3	207
343	3	15	1	7	316	0	0	-4	-2	0	-18	0	342	-24	366
344	7	3	48	17	287	3	0	-1	-2	-3	-3	0	365	-9	374
345	0	9	15	21	10	0	0	-4	-4	-3	0	0	55	-11	66
346	4	225	36	0	0	0	-3	-37	-19	0	0	0	265	-59	324
347	14	93	6	0	0	0	-2	-30	0	0	0	0	113	-32	145
348	29	6	0	0	0	0	-3	0	0	0	0	0	35	-3	38
349	10	0	0	0	0	0	0	0	0	0	0	0	10	0	10
350	0	0	0	0	0	0	0	0	0	0	0	0	0	0	0
351	0	0	0	0	0	0	0	0	0	0	0	0	0	0	0
352	0	0	0	0	0	0	0	0	0	0	0	0	0	0	0
353	0	0	0	0	0	0	0	0	0	0	0	0	0	0	0
354	0	0	0	0	0	0	0	0	0	0	0	0	0	0	0
355	0	0	0	0	0	0	0	0	0	0	0	0	0	0	0
356	0	0	0	0	0	0	0	0	0	0	0	0	0	0	0
357	0	0	0	0	0	0	0	0	0	0	0	0	0	0	0
358	0	0	0	0	0	0	0	0	0	0	0	0	0	0	0
359	0	0	0	0	0	0	0	0	0	0	0	0	0	0	0
360	0	0	0	0	0	0	0	0	0	0	0	0	0	0	0
361	0	0	0	0	0	0	0	0	0	0	0	0	0	0	0
362	0	0	0	0	0	0	0	0	0	0	0	0	0	0	0
363	0	0	0	0	0	0	0	0	0	0	0	0	0	0	0
364	0	0	0	0	0	0	0	0	0	0	0	0	0	0	0
365	0	0	0	0	0	0	0	0	0	0	0	0	0	0	0
366	0	0	0	0	0	0	0	0	0	0	0	0	0	0	0
367	0	0	0	0	0	0	0	0	0	0	0	0	0	0	0
368	0	1	0	0	0	0	-1	0	0	0	-3	0	1	-4	5
369	1	16	8	1	216	1	-9	-391	-125	-28	-106	0	243	-659	902
370	1	41	4	50	47	0	-5	-206	-169	-24	-249	0	143	-653	796
371	6	5	109	11	11	4	-5	-137	-198	-27	-70	0	146	-437	583
372	2	207	21	1	204	0	-10	-477	-75	-3	-118	-2	435	-685	1120
373	11	54	0	17	35	0	-25	-1207	-31	-13	-76	0	117	-1352	1469
374	5	17	81	0	1	0	-10	-15	-120	-6	0	0	104	-151	255
375	2	479	11	1	0	0	-20	-550	-285	0	0	0	493	-855	1348
376	11	8	1	0	0	0	-12	-12	0	0	0	0	20	-24	44
377	3	1	0	0	0	0	-20	0	0	0	0	0	4	-20	24
378	0	0	0	0	0	0	0	0	0	0	0	0	0	0	0
379	0	0	0	0	0	0	0	0	0	0	0	0	0	0	0
380	0	0	0	0	0	0	0	0	0	0	0	0	0	0	0
381	0	0	0	0	0	0	0	0	0	0	0	0	0	0	0
382	0	0	0	0	0	0	0	0	0	0	0	0	0	0	0
383	0	0	0	0	0	0	0	0	0	0	0	0	0	0	0
384	0	0	0	0	0	0	0	0	0	0	0	0	0	0	0
385	0	0	0	0	0	0	0	0	0	0	0	0	0	0	0
386	0	0	0	0	0	0	0	0	0	0	0	0	0	0	0
387	0	0	0	0	0	0	0	0	0	0	0	0	0	0	0
388	0	0	0	0	0	0	0	0	0	0	0	0	0	0	0
389	0	0	0	0	0	0	0	0	0	0	0	0	0	0	0
390	0	0	0	0	0	0	0	0	0	0	0	0	0	0	0
391	0	0	0	0	0	0	0	0	0	0	0	0	0	0	0
392	0	0	0	0	0	0	0	0	0	0	0	0	0	0	0
393	0	0	0	0	0	0	0	0	0	0	0	0	0	0	0
394	0	0	0	0	0	0	0	0	0	0	0	0	0	0	0
395	0	0	0	0	0	0	0	0	0	0	0	0	0	0	0
396	0	0	0	0	0	0	0	0	0	0	0	0	0	0	0
397	0	0	0	0	0	0	0	0	-4	-1	0	0	0	-5	5
398	15	101	57	15	12	0	-1	-3	0	0	0	0	200	-4	204
399	13	285	198	3	48	0	-1	-89	-20	0	0	0	547	-110	657
400	10	58	8	0	6	0	-5	-21	0	0	-19	0	82	-45	127
401	28	96	90	0	12	0	-2	0	-9	-2	-4	0	226	-17	243
402	7	45	4	1	270	0	0	-10	-18	-1	-19	-1	327	-49	376
403	1	3	7	32	41	0	-10	-14	-10	-7	-751	0	84	-792	876
404	0	1	48	1	5	0	-85	-67	-110	-25	-28	-1	55	-316	371
405	11	497	82	26	380	3	-32	-856	-60	-9	-74	0	999	-1031	2030
406	32	155	10	0	32	0	-19	-389	-270	-529	-716	-41	229	-1964	2193
407	5	3	18	1	5	0	-2	-33	-8	-5	-396	-2	32	-446	478
408	4	21	5	0	14	0	-22	-193	-110	-264	-1993	-16	44	-2598	2642
409	16	34	17	7	121	0	-35	-33	-123	-52	-2497	-1	195	-2741	2936
410	1	20	9	2	14	0	-9	-94	-80	-60	-631	-1	46	-875	921
411	0	6	3	2	7	0	-20	-109	-163	-73	-220	0	18	-585	603
412	1	19	5	0	10	0	-12	-609	-487	-18	-132	0	35	-1258	1293
413	1	9	6	0	1	0	-59	-331	-66	-32	-37	0	17	-525	542
414	1	9	2	1	1	0	-26	-32	-10	-10	-1	0	14	-79	93
415	2	6	4	1	0	0	-5	-53	-12	-1	0	0	13	-71	84
416	0	2	1	0	6	0	-1	-58	0	0	-1	0	9	-60	69
417	0	2	1	1	0	0	-3	-1	-2	-2	-3	0	4	-11	15
418	0	4	3	0	10	0	-4	-46	-14	-16	-29	0	17	-109	126
419	0	0	1	0	8	0	-3	-377	-224	-48	-131	-5	9	-788	797
420	0	0	14	4	15	0	-3	-38	-7	-9	-21	0	33	-78	111
421	0	76	7	0	81	7	-5	-17	-23	-2	-11	0	171	-58	229
422	1	32	13	6	149	0	-7	-72	-42	-3	-52	-2	201	-178	379
423	1	38	163	7	5	0	-9	-27	-18	-2	-4	0	214	-60	274
424	4	71	22	0	2	0	0	-3	-4	0	-35	-3	99	-45	144
425	2	6	0	0	5	0	0	-2	-9	-4	-43	0	13	-58	71
426	1	1	0	2	5	0	-1	-20	-9	-10	-137	0	9	-177	186
427	0	2	10	0	13	0	-3	-21	-530	-8	-366	0	25	-928	953
428	0	0	0	1	3	1	-1	-30	-37	-11	-24	0	5	-103	108
429	3	6	38	30	4184	3	-23	-2852	-974	-73	-1506	-4	4264	-5432	9696
430	1	12	47	71	18	0	-2	-3	-3	0	-8	0	149	-16	165
431	6	25	112	4	4	1	0	-13	-3	-3	-64	0	152	-83	235
432	0	10	0	0	71	1	0	-12	-9	-7	-39	0	82	-67	149
433	1	0	0	5	248	6	-1	-4	-16	-2	-39	0	260	-62	322
434	0	1	2	3	1155	0	0	-5	-5	-2	-11	0	1161	-23	1184
435	0	17	119	117	15	0	-2	-13	-11	0	-3	0	268	-29	297
436	3	38	307	0	0	0	-4	-36	-8	0	0	0	348	-48	396
437	17	1076	1	0	0	0	-8	-35	0	0	0	0	1094	-43	1137
438	69	13	4	0	5	4	0	0	0	-1	-1	0	95	-2	97
439	1	18	2	0	0	0	0	0	0	-1	0	0	21	-1	22
440	0	1	0	0	1	0	0	0	0	-1	0	0	2	-1	3
441	0	0	0	0	1	0	0	0	0	0	0	0	1	0	1
442	0	0	0	0	1	0	0	0	-2	0	-2	0	1	-4	5
443	0	0	0	0	15	0	0	-2	-10	-1	-1	0	15	-14	29
444	0	2	20	0	8	9	0	-20	-35	-17	-56	0	39	-128	167
445	1	45	13	0	36	3	-28	-1675	-1527	-6	-84	-1	98	-3321	3419
446	1	49	173	5	77	0	-8	-168	-13	0	-6	0	305	-195	500
447	3	194	540	33	464	7	-2	-10	0	-1	-1	0	1241	-14	1255
448	20	1583	264	52	1277	2	-9	-12	-2	-1	-395	0	3198	-419	3617
449	26	436	395	80	161	0	-3	-5	-7	-35	-117	0	1098	-167	1265
450	25	257	132	70	1162	2	0	-2	-82	-6	-44	0	1648	-134	1782
451	38	1070	1671	77	1171	2	-1	-68	-15	-8	-119	0	4029	-211	4240
452	23	2762	728	63	659	0	-4	-23	-40	-14	-14	0	4235	-95	4330
453	55	612	717	286	695	3	-2	-66	-6	0	-53	0	2368	-127	2495
454	67	814	249	16	59	0	-4	-10	-14	-1	-109	0	1205	-138	1343
455	30	316	4	8	190	0	-5	-20	-2	-7	-167	0	548	-201	749
456	75	10	11	8	73	0	-1	-11	-17	-8	-56	-1	177	-94	271
457	6	48	42	18	83	2	0	-42	-17	0	-49	0	199	-108	307
458	10	213	59	9	285	1	-1	-6	0	0	-13	0	577	-20	597
459	9	196	36	100	213	1	0	-23	-8	-1	-12	0	555	-44	599
460	10	96	256	9	396	7	0	-15	-32	0	-21	0	774	-68	842
461	12	442	61	36	297	0	-1	-47	-6	0	-5	0	848	-59	907
462	3	12	10	4	128	0	-2	-24	-10	0	-15	-4	157	-55	212
463	7	238	214	61	7	3	0	-28	-22	-5	-61	-2	530	-118	648
464	5	284	401	11	78	0	-8	-37	-116	-131	-245	0	779	-537	1316
465	30	372	119	5	175	4	0	-29	-61	-6	-85	0	705	-181	886
466	34	114	2	13	33	0	-2	-36	-78	-9	-6	0	196	-131	327
467	0	0	38	0	2	0	-5	-37	-42	0	-5	0	40	-89	129
468	0	26	21	1	2	0	-1	-5	-1	0	0	0	50	-7	57
469	3	22	8	0	1	0	0	0	-1	0	0	0	34	-1	35
470	1	2	0	0	0	0	0	-1	0	0	0	0	3	-1	4
471	0	0	0	0	0	0	0	0	-6	-1	-1	0	0	-8	8
472	0	0	0	0	1	0	0	-21	-5	-1	-50	0	1	-77	78
473	0	2	0	0	8	0	-4	-49	-23	-7	-105	0	10	-188	198
474	0	3	1	5	99	1	-1	-1	-1	-4	-15	0	109	-22	131
475	0	4	22	2	18	0	-6	-31	-28	-49	-989	0	46	-1103	1149
476	11	119	109	8	25	0	-147	-381	-840	-313	-1202	-15	272	-2898	3170
477	0	14	3	14	44	0	-15	-272	-111	-50	-500	0	75	-948	1023
478	1	14	5	3	23	0	-21	-1112	-168	-35	-962	-1	46	-2299	2345
479	1	13	6	5	3	0	-41	-838	-465	-267	-570	0	28	-2181	2209
480	0	1	1	0	19	0	-10	-139	-16	-37	-4	0	21	-206	227
481	0	17	0	1	257	0	-8	-367	-95	-105	-1613	-2	275	-2190	2465
482	0	4	8	15	41	0	-3	-83	-17	-1	-28	0	68	-132	200
483	0	10	19	7	21	0	-11	-3	-14	-1	-36	-1	57	-66	123
484	1	497	308	13	49	9	-4	-38	-57	-12	-194	0	877	-305	1182
485	14	192	107	24	1243	2	0	-24	-46	-4	-18	0	1582	-92	1674
486	6	84	39	77	104	0	-6	-62	-86	-3	-60	-1	310	-218	528
487	4	11	325	10	10	0	-4	-106	-52	-1	-110	-1	360	-274	634
488	3	112	6	6	82	0	-25	-902	-240	-36	-1075	-3	209	-2281	2490
489	11	20	11	3	119	1	-21	-274	-110	-15	-3152	-10	165	-3582	3747
490	6	34	122	14	351	0	0	-9	-10	-57	-96	0	527	-172	699
491	2	192	130	22	9	3	-11	-58	-81	-39	-134	-1	358	-324	682
492	1	47	155	0	11	0	-11	-346	-192	-63	-642	-2	214	-1256	1470
493	3	232	4	1	0	0	-110	-1679	-442	-70	-1303	-1	240	-3605	3845
494	7	5	6	1	4	0	-14	-65	-1056	-178	-1185	-12	23	-2510	2533
495	3	13	3	3	5	1	0	-13	-11	-1	-143	0	28	-168	196
496	0	3	28	2	424	0	-4	-22	-14	-9	-58	0	457	-107	564
497	0	14	2	39	4	7	0	-2	-2	-4	-42	0	66	-50	116
498	1	34	1317	5	966	2	-4	-38	-95	-47	-14	0	2325	-198	2523
499	6	1678	6	85	270	0	-122	-462	-239	-2	-37	0	2045	-862	2907
500	7	5	68	32	90	4	-72	-1581	-144	-50	-168	0	206	-2015	2221
501	1	433	419	56	1584	2	-5	-22	-3	0	-7	0	2495	-37	2532
502	90	565	99	52	74	0	0	-8	-9	0	-8	0	880	-25	905
503	39	1502	182	25	64	0	-1	0	0	-1	-2	0	1812	-4	1816
504	16	267	130	9	28	1	0	-4	0	0	0	0	451	-4	455
505	8	410	12	2	90	3	0	0	0	0	0	0	525	0	525
506	33	25	5	10	179	0	0	-1	0	0	0	0	252	-1	253
507	9	4	24	22	3	0	0	0	0	0	0	0	62	0	62
508	1	35	34	1	25	0	0	0	0	0	0	0	96	0	96
509	33	36	6	3	32	1	0	0	0	0	-20	0	111	-20	131
510	1	0	4	0	40	0	0	-1	-1	-2	-60	0	45	-64	109
511	0	22	4	0	5	0	0	0	-9	-3	-327	0	31	-339	370
512	1	37	3	1	4	0	0	-1	-2	-3	-30	0	46	-36	82
513	2	3	0	0	2	0	0	-5	-5	-6	-20	0	7	-36	43
514	0	2	1	0	5	0	0	-11	-5	0	-17	0	8	-33	41
515	0	2	2	0	1	0	0	-8	-4	-1	-9	0	5	-22	27
516	0	2	1	2	14	0	0	-5	-1	-7	-50	-1	19	-64	83
517	0	2	4	0	8	1	0	-5	-19	-20	-1280	0	15	-1324	1339
518	0	3	4	0	11	0	0	-7	-28	-37	-75	0	18	-147	165
519	0	17	0	7	22	0	-1	-24	-116	-6	-79	0	46	-226	272
520	0	4	15	1	8	0	-14	-1301	-55	-11	-184	0	28	-1565	1593
521	0	0	1	0	7	0	-58	-64	-69	-16	-82	-1	8	-290	298
522	2	54	3	2	18	0	-31	-1421	-233	-59	-501	-7	79	-2252	2331
523	1	2	3	1	5	0	-12	-190	-59	-53	-1759	-2	12	-2075	2087
524	0	7	3	2	2	0	-2	-90	-24	-21	-168	0	14	-305	319
525	2	5	1	9	30	1	-9	-82	-117	-31	-1864	-1	48	-2104	2152
526	1	10	2	0	4	0	-2	-125	-68	-13	-753	-2	17	-963	980
527	0	3	4	1	25	0	-21	-87	-271	-22	-755	0	33	-1156	1189
528	0	17	2	11	21	0	-2	-89	-48	-30	-227	0	51	-396	447
529	2	7	67	6	15	0	-12	-189	-283	-26	-222	-2	97	-734	831
530	0	32	9	2	32	0	-56	-921	-627	-73	-443	0	75	-2120	2195
531	8	16	16	20	4	0	-24	-209	-85	-20	-322	-3	64	-663	727
532	2	21	29	2	8	0	-7	-32	-93	-9	-284	0	62	-425	487
533	6	248	9	2	9	0	-9	-155	-215	-62	-73	0	274	-514	788
534	2	4	23	2	50	0	-4	-420	-232	-6	-210	0	81	-872	953
535	1	31	5	2	4	0	-11	-328	-126	-58	-72	-1	43	-596	639
536	1	6	19	1	166	0	-20	-505	-169	-175	-1448	-9	193	-2326	2519
537	1	16	1	7	3	0	-7	-315	-54	-40	-908	-9	28	-1333	1361
538	0	8	84	0	2	0	0	-1	-5	-1	-4	0	94	-11	105
539	1	102	1	3	4	15	-2	-36	-44	-15	-6	0	126	-103	229
540	5	1	0	0	227	0	0	0	-1	0	0	0	233	-1	234
541	0	2	0	44	0	0	-1	-11	0	0	0	0	46	-12	58
542	0	0	271	0	0	0	-2	0	0	0	0	0	271	-2	273
543	0	458	0	0	0	0	-2	-44	-43	-28	-69	0	458	-186	644
544	25	4	0	0	2	0	-11	-13	-20	-1	-70	0	31	-115	146
545	1	20	3	6	41	0	0	-39	-3	-2	-8	0	71	-52	123
546	0	0	3	8	0	0	-2	-6	0	0	0	0	11	-8	19
547	0	1	2	0	13	0	-2	0	-1	-1	-4	0	16	-8	24
548	4	133	3	15	252	1	-2	-17	-8	-3	-6	0	408	-36	444
549	12	5	91	20	1634	2	0	-33	-2	-1	-3	0	1764	-39	1803
550	1	339	229	45	470	2	-24	-54	-7	-107	-109	-2	1086	-303	1389
551	12	1071	139	27	387	0	-3	-18	-67	-6	-17	0	1636	-111	1747
552	21	674	315	60	811	29	-6	-404	-87	-32	-171	0	1910	-700	2610
553	19	313	342	57	2936	2	-72	-108	-99	-52	-170	0	3669	-501	4170
554	9	684	89	129	773	4	-8	-179	-178	-45	-97	-2	1688	-509	2197
555	14	37	140	48	1840	3	-13	-1181	-460	-23	-424	-11	2082	-2112	4194
556	2	76	104	129	828	7	-7	-137	-56	-2	-46	0	1146	-248	1394
557	8	520	578	161	2609	3	-18	-93	-51	-10	-22	0	3879	-194	4073
558	66	713	535	260	707	2	-3	-22	-27	-1	-31	0	2283	-84	2367
559	19	533	653	59	299	0	-1	-24	-7	0	-7	0	1563	-39	1602
560	9	397	28	2	1077	2	0	-29	-8	-1	-68	-1	1515	-107	1622
561	34	208	77	23	692	0	-1	-3	-1	-3	-175	-1	1034	-184	1218
562	31	132	470	48	229	1	0	-8	-5	-20	-132	0	911	-165	1076
563	4	660	385	4	2528	0	0	-5	-42	-31	-91	0	3581	-169	3750
564	52	1165	295	283	1356	3	0	-109	-32	-9	-33	0	3154	-183	3337
565	14	9	126	25	244	0	-25	-277	-186	-34	-230	-2	418	-754	1172
566	12	531	274	39	1026	5	-26	-96	-170	-27	-179	0	1887	-498	2385
567	48	1923	90	62	873	0	-3	-45	-11	-2	-10	0	2996	-71	3067
568	62	406	1504	159	42	0	-4	-12	-22	-5	-75	0	2173	-118	2291
569	9	232	183	1	1	0	-4	-38	-10	-7	-29	0	426	-88	514
570	57	165	86	7	11	0	-35	-193	-85	-5	-4	0	326	-322	648
571	12	29	3	0	1	0	-9	-90	-21	0	-4	0	45	-124	169
572	29	165	10	0	0	0	-2	-20	0	0	0	0	204	-22	226
573	10	4	0	0	1	3	-2	-45	-1	-2	-3	-2	18	-55	73
574	0	1	0	0	24	0	0	0	0	0	0	0	25	0	25
575	1	0	0	22	12	0	0	-14	-5	-3	-2	0	35	-24	59
576	0	1	28	0	7	0	-1	-7	-11	-1	-3	0	36	-23	59
577	0	101	30	13	1	0	-1	-13	0	0	-2	0	145	-16	161
578	22	57	15	1	0	0	-4	-1	-4	-1	-8	-1	95	-19	114
579	2	40	0	1	0	0	-1	-20	-5	-3	-23	-2	43	-54	97
580	7	22	17	2	2	0	-22	-508	-163	-16	-102	-2	50	-813	863
581	0	16	0	1	65	0	-8	-46	-45	-4	-155	-3	82	-261	343
582	17	8	27	10	57	6	-2	-32	-4	0	-15	0	125	-53	178
583	0	13	22	1	320	0	-1	-122	-7	0	-10	0	356	-140	496
584	1	17	21	8	153	0	-11	-41	-15	-1	-4	0	200	-72	272
585	0	0	43	2	40	0	0	0	-11	0	-4	0	85	-15	100
586	0	86	8	1	0	0	0	-2	-1	0	-2	0	95	-5	100
587	24	40	9	0	68	1	0	0	0	-4	-11	0	142	-15	157
588	2	57	3	11	464	0	0	0	-3	-1	-20	0	537	-24	561
589	8	11	28	36	33	0	0	-5	-1	-1	-40	0	116	-47	163
590	2	369	336	14	111	4	-1	-27	-26	-11	-203	-1	836	-269	1105
591	9	260	15	13	107	1	-2	-81	-34	-13	-72	-1	405	-203	608
592	32	45	48	82	117	0	0	-26	-60	-3	-201	-1	324	-291	615
593	10	66	48	12	24	0	-2	-23	-18	-4	-28	-1	160	-76	236
594	14	39	11	11	97	14	-1	-12	-5	0	-19	0	186	-37	223
595	0	5	1	6	117	0	0	-6	-3	0	-107	0	129	-116	245
596	5	9	1	2	18	3	-3	-23	-1	-3	-1	0	38	-31	69
597	5	12	5	2	80	0	0	-2	0	0	0	0	104	-2	106
598	0	2	0	0	10	0	0	-2	0	-1	-3	0	12	-6	18
599	1	4	4	12	60	2	0	0	0	-5	-35	0	83	-40	123
600	1	31	9	8	1150	2	0	-2	-1	-3	-20	0	1201	-26	1227
601	2	15	13	80	73	17	0	-11	-14	-24	-62	-1	200	-112	312
602	2	25	253	5	1980	0	-1	-35	-178	-1	-65	-2	2265	-282	2547
603	7	58	2	50	1	0	-15	-112	-151	-4	-236	0	118	-518	636
604	3	2	64	1	7	0	-2	-153	-5	-2	-261	-1	77	-424	501
605	0	81	2	1	4	1	0	-3	-1	-4	-44	0	89	-52	141
606	130	7	0	0	13	0	-1	-3	-3	-4	-131	0	150	-142	292
607	0	9	2	1	13	0	0	-21	-13	-42	-153	-3	25	-232	257
608	0	9	0	1	18	0	-6	-9	-16	-81	-555	-9	28	-676	704
609	0	6	3	1	7	0	0	-79	-174	-69	-666	-2	17	-990	1007
610	0	52	13	2	3	8	-10	-200	-228	-14	-197	-1	78	-650	728
611	3	96	39	1	412	5	-24	-614	-43	-58	-98	-1	556	-838	1394
612	22	29	1	56	422	0	-4	-21	-5	-7	-18	0	530	-55	585
613	0	1	239	5	8	1	-1	-14	-7	0	-27	0	254	-49	303
614	0	818	183	0	490	3	-17	-115	-35	-10	-102	-1	1494	-280	1774
615	18	228	1	11	156	0	-15	-144	-65	-22	-112	-9	414	-367	781
616	10	15	30	45	25	2	-40	-198	-269	-67	-6411	-24	127	-7009	7136
617	4	34	268	3	68	2	-5	-41	-53	-56	-403	0	379	-558	937
618	6	103	8	23	224	0	-11	-93	-223	-50	-603	0	364	-980	1344
619	0	4	58	15	74	1	-4	-387	-77	-51	-962	0	152	-1481	1633
620	3	200	116	13	111	1	-6	-56	-73	-41	-102	0	444	-278	722
621	16	138	34	46	1874	2	-1	-38	-9	-6	-8	0	2110	-62	2172
622	11	114	148	81	652	4	-54	-294	-1031	-286	-463	0	1010	-2128	3138
623	1	221	140	16	1307	0	-9	-499	-25	-10	-26	0	1685	-569	2254
624	8	362	180	86	40	0	-3	-15	-14	-5	-20	0	676	-57	733
625	8	274	423	8	71	0	-17	-40	-90	-4	-27	-1	784	-179	963
626	66	656	14	8	4	0	-16	-88	-49	-2	-19	-1	748	-175	923
627	10	32	6	1	55	0	-8	-293	-129	-12	-359	0	104	-801	905
628	2	1	1	2	17	0	-8	-96	-2	-4	-83	0	23	-193	216
629	62	59	92	23	383	0	0	0	-1	0	-15	0	619	-16	635
630	0	44	3	33	40	0	0	-80	-17	-9	-168	0	120	-274	394
631	4	3	496	1	1	1	-1	-3	-14	-6	-7	0	506	-31	537
632	2	1287	10	3	1877	4	-1	-44	-23	0	-5	-1	3183	-74	3257
633	10	2	1	5	0	1	-13	-43	-28	-5	-293	-3	19	-385	404
634	10	30	450	1	210	0	-3	-117	-27	-26	-344	-3	701	-520	1221
635	3	2100	38	1	88	15	-4	-8	-166	-11	-776	-6	2245	-971	3216
636	50	122	236	6	1372	3	-1	-46	-52	-28	-247	0	1789	-374	2163
637	4	178	97	86	2234	1	-27	-632	-155	-15	-123	0	2600	-952	3552
638	5	75	737	144	1134	1	-22	-121	-25	-35	-1009	-8	2096	-1220	3316
639	30	737	1424	67	66	0	-32	-379	-740	-361	-1184	0	2324	-2696	5020
640	56	3176	790	3	275	15	-19	-488	-47	-95	-111	-1	4315	-761	5076
641	111	555	84	25	1827	1	-42	-266	-250	-93	-1531	0	2603	-2182	4785
642	75	95	169	673	125	0	-45	-325	-116	-23	-217	-9	1137	-735	1872
643	8	276	618	21	454	3	-82	-883	-1401	-152	-4678	0	1380	-7196	8576
644	41	1394	35	15	170	0	-76	-186	-215	-50	-273	-1	1655	-801	2456
645	77	35	145	86	736	10	-29	-274	-143	-25	-284	-8	1089	-763	1852
646	6	205	294	18	1482	0	-66	-1013	-357	-31	-3334	-4	2005	-4805	6810
647	16	43	219	56	297	3	-21	-24	-257	-96	-1983	-4	634	-2385	3019
648	35	260	425	162	566	0	-22	-351	-865	-212	-2672	-16	1448	-4138	5586
649	52	452	159	76	233	1	0	-315	-581	-46	-461	0	973	-1403	2376
650	41	76	22	31	134	2	-21	-470	-245	-24	-26	0	306	-786	1092
651	11	41	379	11	5	0	-7	-170	-26	-2	-24	-1	447	-230	677
652	0	36	6	0	68	0	-2	-32	-34	-31	-330	0	110	-429	539
653	2	130	113	9	326	1	-13	-117	-346	-121	-2453	-3	581	-3053	3634
654	5	27	23	7	124	0	-18	-633	-806	-73	-1137	-2	186	-2669	2855
655	4	39	25	9	107	2	-27	-48	-88	-24	-404	-1	186	-592	778
656	3	17	17	8	112	0	-74	-644	-56	-30	-91	0	157	-895	1052
657	0	15	9	5	21	0	-30	-331	-357	-8	-202	-1	50	-929	979
658	0	4	10	4	54	0	-23	-161	-123	-12	-176	-4	72	-499	571
659	5	13	15	5	23	0	-10	-220	-131	-5	-371	0	61	-737	798
660	3	18	47	1	47	0	-4	-65	-36	-30	-146	0	116	-281	397
661	0	36	28	4	1	1	-11	-99	-127	-6	-83	0	70	-326	396
662	10	36	56	1	150	0	-1	-47	-38	-6	-462	-10	253	-564	817
663	2	58	14	31	105	0	-32	-172	-707	-32	-615	0	210	-1558	1768
664	5	23	393	29	22	0	-20	-413	-280	-111	-240	0	472	-1064	1536
665	1	673	73	1	36	4	-92	-3627	-209	-121	-571	-6	788	-4626	5414
666	26	66	5	2	82	0	-22	-567	-853	-115	-1685	-9	181	-3251	3432
667	5	28	3	23	1	0	-53	-79	-523	-84	-5502	-10	60	-6251	6311
668	7	3	16	0	2	0	0	-151	-8	-21	-130	0	28	-310	338
669	2	109	5	1	37	1	-12	-30	-151	-19	-133	0	155	-345	500
670	10	2	0	2	54	2	-32	-1911	-924	-290	-1881	-19	70	-5057	5127
671	0	6	4	10	56	0	-20	-543	-611	-91	-339	0	76	-1604	1680
672	0	9	8	6	63	1	-22	-1248	-251	-13	-326	-7	87	-1867	1954
673	0	10	9	5	43	0	-12	-98	-55	-12	-127	-3	67	-307	374
674	0	9	3	2	3	0	0	-7	0	0	-21	0	17	-28	45
675	0	4	49	1	0	2	-4	-33	-6	-11	-48	-1	56	-103	159
676	0	3	0	0	134	8	0	-4	-5	-2	-10	0	145	-21	166
677	4	7	0	11	3596	0	-6	-78	-54	-71	-91	0	3618	-300	3918
678	2	18	171	157	82	3	-5	-48	-12	-4	-31	0	433	-100	533
679	0	79	728	0	59	0	-7	-6	-108	-21	-150	-7	866	-299	1165
680	7	198	14	15	31	1	0	-8	-2	-3	-122	0	266	-135	401
681	38	11	62	6	739	0	-27	-43	-66	-82	-429	0	856	-647	1503
682	5	14	6	112	17	4	0	-37	-23	-12	-90	-1	158	-163	321
683	3	0	44	0	323	1	-9	-10	-33	-2	-37	0	371	-91	462
684	12	260	14	40	71	1	-5	-102	-99	-10	-60	-1	398	-277	675
685	8	47	64	21	84	2	-1	-498	-342	-12	-144	0	226	-997	1223
686	1	35	30	9	74	1	-3	-13	-4	0	-1	0	150	-21	171
687	3	58	38	7	27	0	-5	-223	-100	-9	-19	0	133	-356	489
688	10	117	44	2	4	0	0	-22	-11	0	-15	0	177	-48	225
689	4	85	43	0	6	0	-1	-10	-98	-3	-2	0	138	-114	252
690	9	25	1	0	183	0	-2	-178	-33	-28	-24	-2	218	-267	485
691	0	2	7	26	16	2	-15	-121	-34	-1	-114	0	53	-285	338
692	1	36	210	0	224	0	-23	-43	-9	-7	-40	-1	471	-123	594
693	15	745	15	69	17	0	-17	-50	-36	-12	-693	-1	861	-809	1670
694	30	36	188	0	0	0	-9	-48	-23	-16	-16	0	254	-112	366
695	3	239	10	0	6	0	-3	-60	-44	-63	-114	-1	258	-285	543
696	4	5	0	0	0	0	-22	-109	-27	-24	-429	-2	9	-613	622
697	0	0	0	0	0	0	-4	-5	-22	-6	-288	0	0	-325	325
698	0	72	40	13	3	0	-4	-72	-13	-11	-33	-6	128	-139	267
699	6	252	9	1	17	1	-17	-8	-38	-6	-92	-1	286	-162	448
700	1	79	13	0	18	0	-4	-101	-41	-33	-163	0	111	-342	453
701	12	21	19	17	4	0	-21	-70	-22	-7	-13	0	73	-133	206
702	3	15	26	6	50	1	0	-47	-48	-8	-58	0	101	-161	262
703	4	75	9	6	78	1	-11	-64	-26	-8	-41	0	173	-150	323
704	4	17	19	0	79	0	-3	-21	-39	-9	-140	0	119	-212	331
705	0	63	36	9	24	0	-4	-40	-10	-8	-39	0	132	-101	233
706	1	27	22	15	11	0	-3	-16	-13	-15	-37	0	76	-84	160
707	0	69	20	3	23	0	-6	-64	-22	-17	-96	-2	115	-207	322
708	5	25	7	2	18	0	-21	-100	-94	-49	-222	-1	57	-487	544
709	1	6	3	4	2	0	-1	-80	-18	-16	-50	0	16	-165	181
710	0	2	1	0	18	0	0	-29	-37	-5	-63	0	21	-134	155
711	0	3	1	1	10	0	0	-7	-7	0	-12	0	15	-26	41
712	0	0	1	0	2	0	-2	-26	-9	-5	-15	0	3	-57	60
713	0	10	7	1	2	0	-3	-21	-9	-3	-17	0	20	-53	73
714	1	7	1	0	2	0	0	-12	-2	-4	-27	0	11	-45	56
715	0	0	1	1	0	0	0	-16	-37	-1	-10	0	2	-64	66
716	1	0	0	0	3	0	0	-3	0	0	-2	0	4	-5	9
717	0	0	1	4	22	0	0	-1	0	0	0	0	27	-1	28
718	0	0	1	0	0	0	0	0	0	0	0	0	1	0	1
719	0	3	4	0	0	0	0	-1	0	0	-1	0	7	-2	9
720	0	7	1	0	1	0	0	-14	-2	0	-39	-2	9	-57	66
721	1	0	0	0	0	0	-1	0	0	-1	0	0	1	-2	3
722	0	0	0	0	2	0	0	0	0	0	0	0	2	0	2
723	0	5	3	1	4	0	0	0	0	0	0	0	13	0	13
724	0	0	1	0	1	0	0	0	0	0	0	0	2	0	2
725	0	5	0	0	0	0	0	0	0	0	0	0	5	0	5
726	0	0	0	0	0	0	0	0	0	0	0	0	0	0	0
727	0	0	0	0	0	0	0	0	0	0	0	0	0	0	0
728	0	0	0	0	0	0	0	0	0	0	0	0	0	0	0
729	0	0	0	0	0	0	0	0	0	0	0	0	0	0	0
730	0	0	0	0	1	0	0	-3	-1	0	0	0	1	-4	5
731	0	0	0	1	0	0	0	0	0	0	0	0	1	0	1
732	0	2	6	0	2	0	0	-4	-6	0	-1	0	10	-11	21
733	0	4	2	0	0	0	0	-3	0	0	0	0	6	-3	9
734	2	10	5	0	5	0	0	-7	-5	0	-2	0	22	-14	36
735	0	109	10	0	6	0	0	-4	0	0	-3	0	125	-7	132
736	2	7	10	3	120	4	0	0	0	0	-1	0	146	-1	147
737	0	5	5	9	126	0	0	-1	0	-1	-8	0	145	-10	155
738	0	0	7	5	17	2	0	-1	-3	-2	-4	0	31	-10	41
739	0	43	55	1	125	1	0	-24	-5	-13	-103	0	225	-145	370
740	2	65	15	6	94	0	-1	-33	-34	-66	-180	-1	182	-315	497
741	3	47	2	4	213	9	-3	-30	-15	-12	-2	0	278	-62	340
742	1	105	39	14	1135	0	-1	-79	-126	-3	-38	-2	1294	-249	1543
743	8	84	134	91	282	0	-4	-64	-9	-1	-21	0	599	-99	698
744	6	76	851	43	22	0	-16	-62	-97	-27	0	0	998	-202	1200
745	9	2558	137	7	16	0	-2	-75	-7	0	-2	0	2727	-86	2813
746	76	225	9	0	3	6	-4	-19	0	-1	-6	0	319	-30	349
747	11	17	1	1	595	7	-5	-21	-870	-105	-15	-2	632	-1018	1650
748	4	7	1	13	600	0	0	-2	-8	0	-3	-2	625	-15	640
749	0	70	17	12	0	0	-2	-11	-1	-1	-35	0	99	-50	149
750	0	613	1141	11	28	4	0	-6	-6	-15	-93	0	1797	-120	1917
751	41	5624	45	6	34	0	0	-5	-17	-47	-38	-39	5750	-146	5896
752	113	7	7	6	65	0	-1	-7	-60	-32	-309	-7	198	-416	614
753	1	4	42	0	16	0	0	-33	-12	-79	-75	-1	63	-200	263
754	0	22	3	3	0	0	-5	-240	-388	-6	-30	0	28	-669	697
755	3	16	18	0	141	4	-22	-349	-67	-62	-585	-8	182	-1093	1275
756	0	11	0	5	12	0	-11	-251	-88	-41	-260	-1	28	-652	680
757	52	86	170	48	428	6	-3	-51	-29	-12	-81	0	790	-176	966
758	2	52	232	69	1073	1	-18	-67	-135	-17	-69	-3	1429	-309	1738
759	8	613	298	51	83	0	-1	-4	-1	-3	-3	0	1053	-12	1065
760	246	804	2070	414	157	9	-1	-13	-2	-3	-20	-1	3700	-40	3740
761	24	186	75	3	86	1	-4	-23	-17	-75	-796	-1	375	-916	1291
762	9	285	10	0	87	2	-56	-320	-263	-10	-117	-2	393	-768	1161
763	19	93	39	27	840	4	-10	-126	-20	-5	-90	-6	1022	-257	1279
764	11	117	116	13	774	5	-19	-276	-103	-4	-145	-4	1036	-551	1587
765	5	338	90	57	345	15	-3	-51	-37	-179	-1039	-3	850	-1312	2162
766	38	883	708	32	741	0	-10	-42	-54	-10	-123	-1	2402	-240	2642
767	32	295	26	72	23	1	-55	-521	-194	-75	-407	-1	449	-1253	1702
768	24	55	219	9	320	13	-80	-1224	-1069	-89	-529	-4	640	-2995	3635
769	2	243	29	18	102	6	-20	-299	-161	-12	-72	0	400	-564	964
770	17	107	187	8	249	0	-33	-473	-25	-14	-66	-1	568	-612	1180
771	7	114	45	43	21	0	-12	-157	-209	-68	-303	0	230	-749	979
772	4	65	108	9	38	0	-1	-2	-6	-4	-41	0	224	-54	278
773	4	164	32	13	349	0	-27	-1053	-108	-88	-411	-1	562	-1688	2250
774	34	311	36	20	112	3	-41	-308	-938	-34	-420	0	516	-1741	2257
775	12	232	66	13	1999	14	-2	-187	-37	-10	-36	0	2336	-272	2608
776	8	11	5	172	549	0	-33	-416	-128	0	-113	0	745	-690	1435
777	0	6	1837	63	5	0	-2	-6	-32	-1	0	0	1911	-41	1952
778	0	259	35	2	0	0	-2	-151	-33	0	0	0	296	-186	482
779	36	522	3	1	0	0	-1	-32	0	-1	0	0	562	-34	596
780	6	12	4	0	0	0	-5	-7	-193	0	-4	0	22	-209	231
781	0	1	0	0	0	0	0	0	0	0	0	0	1	0	1
782	0	0	1	0	0	0	0	-5	-5	0	-14	0	1	-24	25
783	0	0	0	0	0	0	-6	-98	-28	-10	-27	-1	0	-170	170
784	0	25	0	0	8	0	-14	-238	-128	-22	-235	0	33	-637	670
785	2	0	0	1	18	0	-2	-370	-24	-4	-50	0	21	-450	471
786	0	5	29	3	6	0	-27	-47	-44	-21	-285	0	43	-424	467
787	10	198	39	25	111	0	-2	-29	-42	-6	-96	0	383	-175	558
788	2	308	282	58	43	0	-10	-390	-96	-36	-129	-1	693	-662	1355
789	12	183	67	14	114	0	-22	-973	-150	-18	-15	-1	390	-1179	1569
790	4	30	7	9	16	0	-11	-169	-155	-15	-125	-5	66	-480	546
791	11	19	36	16	108	2	-8	-351	-33	-14	-221	0	192	-627	819
792	1	20	14	9	30	0	-4	-23	-39	-3	-29	0	74	-98	172
793	1	47	14	4	56	0	-7	-387	-49	-14	-112	-2	122	-571	693
794	6	53	16	12	16	3	-81	-5546	-514	-167	-1511	-16	106	-7835	7941
795	4	30	21	1	29	0	-5	-61	-62	-12	-78	-2	85	-220	305
796	2	148	6	4	16	0	-38	-934	-43	-12	-278	0	176	-1305	1481
797	6	6	7	2	13	0	-3	-18	-4	-2	-25	0	34	-52	86
798	0	9	3	2	48	0	-6	-263	-76	-9	-47	-1	62	-402	464
799	2	29	30	4	49	0	-2	-100	-24	-2	-32	0	114	-160	274
800	2	7	15	5	2	0	0	-10	0	0	-2	0	31	-12	43
801	7	25	22	0	15	2	-2	-74	-37	-3	-121	-2	71	-239	310
802	1	10	0	0	56	0	-1	-7	-4	-1	-49	0	67	-62	129
803	1	1	0	8	3	0	0	-5	-4	0	-37	0	13	-46	59
804	0	26	33	0	47	0	-34	-574	-214	-57	-2174	0	106	-3053	3159
805	0	49	0	0	8	0	0	-3	-3	0	0	0	57	-6	63
806	9	9	1	15	1	0	-3	-33	-4	0	-1	0	35	-41	76
807	0	2	77	1	1	0	-2	-5	-3	0	-109	-1	81	-120	201
808	1	57	4	0	153	0	-1	-3	-7	-1	-3	0	215	-15	230
809	12	23	0	9	1	0	0	-3	0	0	-11	0	45	-14	59
810	1	1	9	0	2	0	-9	-373	-161	-18	-1	0	13	-562	575
811	0	13	0	0	5	0	-2	-6	0	-1	-3	0	18	-12	30
812	4	2	0	0	3	0	0	-8	0	0	-1	0	9	-9	18
813	0	1	1	2	1	4	0	0	0	0	-14	0	9	-14	23
814	0	4	19	0	11	0	0	-6	-8	-2	-14	0	34	-30	64
815	0	2	1	3	6	0	0	-3	0	-5	-6	0	12	-14	26
816	0	4	27	8	9	0	-1	-6	-9	0	-4	0	48	-20	68
817	2	78	39	4	17	0	0	-8	-13	-4	-9	0	140	-34	174
818	5	25	11	5	0	0	-5	-34	-9	-11	-4	0	46	-63	109
819	8	20	16	1	1	0	-8	-2	-19	0	-31	-1	46	-61	107
820	1	42	0	0	1	0	0	-16	0	-3	-1	0	44	-20	64
821	2	5	0	2	46	0	-9	-7	-2	0	-4	0	55	-22	77
822	0	1	2	15	51	1	0	-33	0	-2	-17	0	70	-52	122
823	0	0	6	5	45	0	0	0	-4	0	0	0	56	-4	60
824	0	15	11	22	0	0	0	0	-1	0	0	0	48	-1	49
825	9	108	224	1	0	5	-1	-4	0	0	-2	0	347	-7	354
826	7	693	2	0	501	0	0	-11	-4	0	-6	0	1203	-21	1224
827	10	36	7	3	20	1	-2	-3	0	0	0	0	77	-5	82
828	4	12	67	3	351	0	0	0	-2	0	-2	0	437	-4	441
829	5	412	22	34	1	0	-1	0	0	0	-4	0	474	-5	479
830	9	44	49	0	6	0	-1	-3	-12	-1	-5	0	108	-22	130
831	2	47	0	0	29	0	-11	-215	-24	-1	-151	-7	78	-409	487
832	10	0	2	1	48	0	-15	-109	-54	-16	-358	-13	61	-565	626
833	1	22	4	7	6	0	-1	-2	0	-1	-108	0	40	-112	152
834	1	1	2	0	0	0	-1	-3	0	-6	-412	0	4	-422	426
835	0	1	0	1	3	0	-1	-19	-26	-5	-230	0	5	-281	286
836	0	0	0	0	0	0	-1	-11	-1	0	-3	0	0	-16	16
837	0	0	6	3	4	1	0	-2	-8	0	-3	0	14	-13	27
838	0	67	8	0	20	1	0	-2	0	-1	0	0	96	-3	99
839	1	0	0	2	182	1	-4	-50	-7	-10	-1	0	186	-72	258
840	1	1	13	21	368	0	-1	-10	-7	0	-13	0	404	-31	435
841	0	13	101	29	62	3	-10	-104	-4	0	-23	0	208	-141	349
842	5	292	215	3	18	0	0	-1	0	0	-1	0	533	-2	535
843	20	1112	17	0	0	0	0	-9	-1	0	0	0	1149	-10	1159
844	33	5	10	0	0	2	-1	-7	-1	0	-3	0	50	-12	62
845	2	21	0	1	32	2	-1	-13	-10	-3	-32	0	58	-59	117
846	2	12	1	20	437	2	0	-8	-18	0	-16	0	474	-42	516
847	8	18	183	39	139	11	-8	-79	-172	-7	-62	-1	398	-329	727
848	1	68	170	3	92	0	0	-31	-15	-1	-3	0	334	-50	384
849	18	791	33	11	179	1	-4	-104	-9	-2	-27	-1	1033	-147	1180
850	19	5	11	33	45	0	0	-2	0	0	-6	-3	113	-11	124
851	0	15	41	1	26	1	0	-1	0	-1	-167	0	84	-169	253
852	4	135	21	4	114	0	0	0	-2	-4	-190	0	278	-196	474
853	16	72	17	4	17	0	0	-5	-166	-17	-123	-1	126	-312	438
854	9	508	218	17	33	1	0	-150	-5	-1	-19	-1	786	-176	962
855	8	146	26	10	8	1	-52	-535	-36	-56	-187	0	199	-866	1065
856	17	126	6	6	78	1	-7	-16	-64	-7	-22	-2	234	-118	352
857	6	27	9	7	16	2	-3	-96	-32	-1	-12	-1	67	-145	212
858	1	42	90	8	249	0	-15	-130	-95	-3	-36	-1	390	-280	670
859	0	43	2	7	3	0	-22	-330	-7	-6	-36	-2	55	-403	458
860	0	1	2	0	2	0	-6	-33	-36	-6	-23	0	5	-104	109
861	0	3	0	1	0	0	-4	-145	-40	-9	-39	0	4	-237	241
862	0	2	0	0	0	0	-5	-85	-13	-6	-57	-1	2	-167	169
863	0	1	1	0	1	0	-7	-16	-27	-28	-247	-1	3	-326	329
864	8	122	115	5	132	19	-2	-45	-19	-14	-69	-2	401	-151	552
865	0	22	15	10	1633	3	-3	-26	-9	-4	-104	-1	1683	-147	1830
866	2	87	130	276	110	2	-38	-62	-14	-9	-5	0	607	-128	735
867	4	110	321	10	26	0	-23	-51	-11	-1	0	0	471	-86	557
868	20	2930	32	0	80	1	-85	-765	-104	-10	-243	-1	3063	-1208	4271
869	93	155	18	6	39	14	0	-15	-1	-1	-3	0	325	-20	345
870	5	57	42	4	1006	2	-1	-1	-35	-2	-113	0	1116	-152	1268
871	3	104	26	20	34	0	0	-1	0	-19	-2	0	187	-22	209
872	5	151	1144	8	347	12	0	0	-18	-2	-5	0	1667	-25	1692
873	8	408	40	22	525	1	0	-115	-6	-1	-7	0	1004	-129	1133
874	7	138	23	8	171	0	-3	-6	-5	-1	-12	0	347	-27	374
875	8	633	498	31	76	1	0	-1	-2	0	-1	-1	1247	-5	1252
876	12	182	331	10	418	2	0	-1	0	-4	-21	-1	955	-27	982
877	20	723	45	69	439	1	0	-3	-1	-12	-31	-1	1297	-48	1345
878	34	171	219	84	395	1	0	-14	-99	-57	-142	0	904	-312	1216
879	5	888	367	16	123	0	-1	-35	-18	-6	-5	0	1399	-65	1464
880	222	2169	310	45	84	0	-4	-15	-34	-6	-227	0	2830	-286	3116
881	42	435	65	5	23	4	-5	-23	-20	-24	-235	0	574	-307	881
882	4	58	43	1	55	1	-65	-804	-857	-193	-826	-4	162	-2749	2911
883	18	113	27	64	1081	2	-3	-676	-236	-43	-507	-1	1305	-1466	2771
884	25	178	350	155	319	10	-42	-302	-193	-25	-168	0	1037	-730	1767
885	10	179	557	18	418	2	-51	-287	-104	-18	-436	0	1184	-896	2080
886	20	955	2	40	313	0	-49	-2288	-167	-36	-247	-6	1330	-2793	4123
887	14	25	23	6	26	0	-25	-1339	-264	-17	-669	-8	94	-2322	2416
888	1	131	71	5	99	3	-28	-2365	-167	-50	-690	0	310	-3300	3610
889	28	1301	35	23	345	6	-63	-1275	-420	-42	-556	0	1738	-2356	4094
890	59	139	226	35	120	0	-5	-69	-46	-1	-16	-1	579	-138	717
891	16	152	187	20	334	0	-4	-48	-2	-4	-204	0	709	-262	971
892	32	486	110	24	489	2	-2	-40	-35	-303	-1733	-5	1143	-2118	3261
893	3	48	51	18	1252	1	-18	-520	-763	-97	-266	-8	1373	-1672	3045
894	5	346	163	215	57	3	-59	-2099	-347	-41	-336	0	789	-2882	3671
895	9	45	483	3	196	0	-96	-1354	-1250	-94	-89	-4	736	-2887	3623
896	0	62	1	10	5	1	-48	-150	-6	0	-2	-1	79	-207	286
897	89	42	5	8	40	6	-49	-192	-1	-19	-782	-4	190	-1047	1237
898	7	467	8	3	113	1	-31	-141	-3	-42	-281	0	599	-498	1097
899	15	103	6	6	148	0	0	-58	-21	-4	-19	0	278	-102	380
900	0	8	19	50	15	0	-1	-43	-26	-10	-61	0	92	-141	233
901	1	56	838	1	4	0	-5	-40	-8	-7	-14	0	900	-74	974
902	5	1230	24	3	18	0	-4	-543	-319	-33	-1377	-10	1280	-2286	3566
903	4	121	3	6	60	0	0	-16	-4	0	-9	-1	194	-30	224
904	0	6	46	102	30	5	0	-26	-3	-3	-26	-2	189	-60	249
905	0	46	3	6	612	1	-4	-46	-13	-6	-25	0	668	-94	762
906	1	62	1	201	67	0	-14	-135	-126	-25	-165	-4	332	-469	801
907	0	2	179	0	6	0	-1	-57	-10	-6	-35	0	187	-109	296
908	0	17	5	0	13	0	-8	-245	-159	-4	-44	-1	35	-461	496
909	6	14	5	4	24	0	-14	-102	-97	-1	-33	0	53	-247	300
910	7	58	24	18	114	5	-3	-49	-12	-8	-122	0	226	-194	420
911	0	24	121	0	109	1	-16	-242	-325	-28	-108	0	255	-719	974
912	1	201	11	31	1318	3	-62	-536	-753	-3	-3	0	1565	-1357	2922
913	5	11	110	152	248	1	-5	-99	0	0	0	0	527	-104	631
914	2	126	813	47	111	3	-2	-3	0	0	-3	0	1102	-8	1110
915	29	616	189	42	375	0	0	-5	-1	-1	-1	0	1251	-8	1259
916	12	286	118	63	79	3	0	0	-1	0	-1	0	561	-2	563
917	22	902	212	39	246	0	0	-6	-1	0	-1	0	1421	-8	1429
918	41	1229	224	95	42	1	0	-3	-1	0	-3	0	1632	-7	1639
919	38	1493	435	4	187	2	0	-6	-4	0	-9	0	2159	-19	2178
920	29	187	20	26	215	1	0	-7	-7	0	-8	0	478	-22	500
921	8	28	47	17	426	3	-2	-24	-3	-3	-9	-1	529	-42	571
922	4	599	205	46	462	0	-3	-11	-23	-3	-18	-1	1316	-59	1375
923	30	1455	268	40	119	3	-1	-44	-19	-4	-24	0	1915	-92	2007
924	26	1498	1061	24	482	2	-1	-79	-80	-1	-54	0	3093	-215	3308
925	34	1840	60	33	286	0	-6	-419	-21	-3	-25	-1	2253	-475	2728
926	63	437	497	59	845	0	-5	-71	-6	-5	-86	-2	1901	-175	2076
927	37	394	92	69	126	8	-1	-17	-13	-17	-212	0	726	-260	986
928	24	266	39	3	643	5	0	-12	-15	-6	-26	-2	980	-61	1041
929	33	869	34	71	728	1	-4	-50	-118	-4	-89	0	1736	-265	2001
930	94	185	683	61	1295	13	-1	-80	-7	0	-8	0	2331	-96	2427
931	2	193	129	3	30	1	-1	-42	-9	-2	-6	0	358	-60	418
932	0	65	9	0	1	0	-8	-80	-7	0	-4	0	75	-99	174
933	5	15	1	0	2	0	-8	-12	-1	-2	-5	0	23	-28	51
934	4	5	0	0	0	0	-8	-53	-75	-4	-132	0	9	-272	281
935	1	77	14	0	2	0	-2	-50	-20	-6	-4	0	94	-82	176
936	19	567	23	1	2	0	-5	-125	-13	-1	-16	0	612	-160	772
937	7	2	1	0	0	1	-2	-71	-2	-2	-2	0	11	-79	90
938	0	7	1	0	22	0	-30	-85	-47	-17	-458	-1	30	-638	668
939	0	0	0	36	0	0	-5	-44	-2	0	-9	-1	36	-61	97
940	1	0	2	0	7	2	-10	-20	-20	-1	-9	0	12	-60	72
941	0	9	2	13	262	9	-15	-360	-99	0	-1	0	295	-475	770
942	9	48	244	26	822	0	-51	-542	-5	0	0	0	1149	-598	1747
943	0	516	239	43	22	1	-83	-22	-9	0	-37	0	821	-151	972
944	52	1591	494	3	70	0	-1	-8	-2	-5	-22	-1	2210	-39	2249
945	7	150	10	0	2	0	0	-5	-22	-4	-82	0	169	-113	282
946	10	37	4	1	85	0	-158	-5466	-957	-182	-1152	-5	137	-7920	8057
947	1	7	3	5	11	2	-3	-64	-168	-23	-32	0	29	-290	319
948	4	87	306	11	62	0	0	-4	0	-2	-15	0	470	-21	491
949	0	568	39	17	20	5	-1	-31	-16	-45	-55	0	649	-148	797
950	10	214	51	19	694	1	0	-29	-69	-9	-53	0	989	-160	1149
951	10	1172	48	86	217	1	-1	-81	-21	-4	-19	0	1534	-126	1660
952	26	44	264	21	546	0	-6	-14	-25	-2	-25	0	901	-72	973
953	6	1164	75	15	93	0	0	-31	-20	-2	-4	0	1353	-57	1410
954	51	666	1946	16	87	0	-3	-65	-38	-3	-155	-1	2766	-265	3031
955	15	1033	36	6	105	2	-2	-403	-9	-34	-204	0	1197	-652	1849
956	31	49	33	16	537	0	-27	-266	-166	-52	-169	-10	666	-690	1356
957	23	75	73	14	350	34	-2	-53	-27	-3	-556	-2	569	-643	1212
958	8	128	301	47	240	2	0	0	-1	-1	-1	0	726	-3	729
959	11	903	425	63	114	1	0	0	-2	-1	-1	0	1517	-4	1521
960	45	1084	172	13	27	1	-1	-116	0	-1	-18	0	1342	-136	1478
961	41	259	92	2	118	0	-1	-9	-3	-5	-8	0	512	-26	538
962	39	53	3	22	229	1	0	0	-4	-3	-7	-1	347	-15	362
963	12	41	343	79	578	1	-1	-11	-5	0	-5	0	1054	-22	1076
964	9	2123	1388	44	539	1	-4	-13	-13	-5	-19	0	4104	-54	4158
965	61	2056	323	60	315	12	-5	-121	-12	-8	-30	0	2827	-176	3003
966	61	315	189	20	1509	6	0	-7	-13	-2	-8	0	2100	-30	2130
967	14	1129	202	97	367	4	-1	-166	-48	-8	-15	0	1813	-238	2051
968	72	571	855	21	1009	3	-5	-11	-9	-1	-3	0	2531	-29	2560
969	55	5251	306	188	351	0	-1	-10	-7	0	-3	0	6151	-21	6172
970	82	2186	3704	82	197	9	-3	-27	-1	-1	0	0	6260	-32	6292
971	34	3569	689	24	378	0	-5	-28	-14	-1	-16	0	4694	-64	4758
972	140	921	29	19	857	5	-4	-48	-7	-2	-6	-1	1971	-68	2039
973	48	384	187	44	1400	4	-19	-355	-206	-52	-441	0	2067	-1073	3140
974	19	384	456	153	140	0	-10	-277	-124	-17	-99	-5	1152	-532	1684
975	20	309	691	32	163	0	-13	-119	-210	-10	-139	-1	1215	-492	1707
976	34	1017	492	27	78	0	-2	-22	-4	0	-14	0	1648	-42	1690
977	125	1296	231	9	173	1	-1	-3	-2	-1	-7	0	1835	-14	1849
978	34	293	37	9	59	2	0	-2	-2	0	-6	0	434	-10	444
979	20	174	178	32	15	0	-1	0	-4	-1	-3	0	419	-9	428
980	11	700	104	11	136	0	0	-1	0	0	-7	-1	962	-9	971
981	12	300	114	30	139	0	0	-1	-1	0	-2	0	595	-4	599
982	24	513	388	5	126	4	0	-1	-2	0	-25	0	1060	-28	1088
983	7	73	5	4	107	3	0	-5	-34	-8	-67	0	199	-114	313
984	5	151	93	14	1410	1	-2	-57	-187	-78	-157	-2	1674	-483	2157
985	11	1171	252	97	1439	6	-9	-255	-39	-9	-225	0	2976	-537	3513
986	32	2045	1660	188	1164	5	-19	-186	-130	-27	-73	-1	5094	-436	5530
987	54	498	447	42	583	1	-25	-164	-92	-18	-98	-5	1625	-402	2027
988	72	5570	1144	200	2038	4	-5	-280	-33	-7	-29	0	9028	-354	9382
989	47	424	207	182	16	1	-20	-42	-89	-40	-32	-1	877	-224	1101
990	121	5940	597	45	270	5	-4	-53	-141	-27	-176	0	6978	-401	7379
991	68	457	282	12	49	2	-3	-520	-173	-23	-82	-3	870	-804	1674
992	4	69	103	10	92	0	-40	-1547	-1789	-18	-122	-3	278	-3519	3797
993	0	38	23	1	10	0	-22	-1660	-199	-1	-22	0	72	-1904	1976
994	1	61	17	1	155	0	-104	-576	-57	-23	-103	-1	235	-864	1099
995	2	98	109	15	32	1	-24	-461	-49	-5	-102	0	257	-641	898
996	2	216	296	3	79	2	-9	-304	-331	-53	-434	-1	598	-1132	1730
997	5	684	160	34	55	0	-1	-61	-21	-2	-82	0	938	-167	1105
998	36	351	184	4	5	0	-14	-95	-24	-21	-248	-3	580	-405	985
999	14	126	5	0	0	0	-17	-67	-124	-41	-884	-3	145	-1136	1281
1000	2	22	13	0	49	0	-4	-25	-92	-80	-413	-1	86	-615	701
1001	3	30	10	3	115	0	-29	-2333	-372	-86	-1035	-7	161	-3862	4023
1002	2	17	296	23	27	0	-36	-2415	-635	-132	-1477	-7	365	-4702	5067
1003	0	48	56	0	23	0	-9	-84	-142	-58	-325	0	127	-618	745
1004	4	521	1	1	2	0	-22	-651	-119	-20	-1	-1	529	-814	1343
1005	7	1	2	0	12	0	-70	-824	-369	-11	-397	-2	22	-1673	1695
1006	1	84	2	5	31	0	-19	-64	-36	-17	-29	0	123	-165	288
1007	22	375	837	18	42	0	-17	-132	-133	-11	-48	0	1294	-341	1635
1008	13	120	43	3	1	0	-11	-97	-7	-1	-3	0	180	-119	299
1009	3	36	19	0	0	0	-71	-215	-27	-5	-15	0	58	-333	391
1010	1	19	0	0	2	0	-24	-37	-3	0	-5	0	22	-69	91
1011	0	2	1	7	0	0	-1	-10	-3	0	-5	0	10	-19	29
1012	0	4	269	3	14	0	-2	-94	-192	-15	-142	-3	290	-448	738
1013	1	2915	10	2	2	0	0	-218	-18	0	-15	0	2930	-251	3181
1014	41	23	29	0	0	0	-65	-754	-26	-3	-159	-3	93	-1010	1103
1015	1	7	1	0	0	1	-3	-19	-23	-13	-321	-2	10	-381	391
1016	0	7	4	0	540	0	-8	-309	-574	-103	-1484	-3	551	-2481	3032
1017	4	152	11	37	101	1	-34	-854	-743	-94	-946	-6	306	-2677	2983
1018	5	41	82	21	95	0	-41	-661	-432	-22	-306	-2	244	-1464	1708
1019	4	245	42	12	22	0	-59	-1155	-545	-67	-524	-2	325	-2352	2677
1020	49	408	206	12	164	0	-23	-756	-454	-26	-157	0	839	-1416	2255
1021	47	1152	183	78	95	5	-33	-2292	-203	-49	-582	-4	1560	-3163	4723
1022	12	30	90	13	1195	0	-3	-76	-29	-3	-20	-1	1340	-132	1472
1023	11	179	37	98	110	0	-12	-869	-107	-15	-165	0	435	-1168	1603
1024	20	22	156	3	67	0	-7	-76	-85	-7	-1	-2	268	-178	446
1025	1	187	25	21	216	2	-2	-152	-53	-6	-35	0	452	-248	700
1026	1	5	4	9	162	0	-13	-852	-25	-2	-39	0	181	-931	1112
1027	0	11	43	14	194	0	-9	-2	-3	0	-2	0	262	-16	278
1028	2	160	105	74	29	9	-2	-3	-6	-1	0	0	379	-12	391
1029	0	123	976	3	9	0	-1	-5	0	0	0	0	1111	-6	1117
1030	8	763	6	1	0	0	-3	-5	0	0	0	0	778	-8	786
1031	115	21	2	0	0	0	0	0	0	0	0	0	138	0	138
1032	3	1	1	0	37	0	-1	-8	-1	-1	-2	0	42	-13	55
1033	0	0	0	2	59	0	-5	-10	-20	-3	-35	0	61	-73	134
1034	1	51	248	73	78	0	-8	-215	-78	-7	-50	-1	451	-359	810
1035	3	94	121	9	3	0	-2	-54	-23	-5	0	0	230	-84	314
1036	30	485	73	44	39	4	-1	-5	-2	0	0	0	675	-8	683
1037	30	533	447	13	188	1	0	-12	0	0	-1	0	1212	-13	1225
1038	7	176	12	7	29	0	0	0	0	0	0	0	231	0	231
1039	10	45	50	1	11	0	0	-1	0	0	0	0	117	-1	118
1040	0	504	13	1	0	0	0	-1	0	0	0	0	518	-1	519
1041	9	58	50	0	0	0	0	-2	0	0	0	0	117	-2	119
1042	2	190	4	1	3	2	0	0	0	0	0	0	202	0	202
1043	7	4	2	0	62	0	0	0	0	0	0	0	75	0	75
1044	0	7	0	21	177	1	0	-1	-1	0	-1	0	206	-3	209
1045	1	1	48	3	5	0	0	-1	-3	0	0	0	58	-4	62
1046	0	53	11	2	0	0	0	-29	0	0	-1	0	66	-30	96
1047	3	2	0	0	1	0	-1	-3	0	0	-2	0	6	-6	12
1048	0	11	0	0	0	0	0	-3	-1	-1	-5	0	11	-10	21
1049	0	0	0	0	0	0	0	-8	-18	-1	-17	0	0	-44	44
1050	0	0	0	0	0	0	0	-12	-2	-1	-5	0	0	-20	20
1051	0	6	4	0	5	3	-2	-31	-27	-42	-285	-5	18	-392	410
1052	3	170	10	3	653	1	0	-10	-3	-3	-14	-1	840	-31	871
1053	7	28	73	180	476	0	0	0	-15	-13	-28	-1	764	-57	821
1054	0	0	44	30	100	0	-7	-29	-15	-7	-55	0	174	-113	287
1055	0	38	45	9	134	0	-2	-18	-1	-1	-1	0	226	-23	249
1056	5	376	18	15	64	0	-2	-56	-2	0	0	0	478	-60	538
1057	15	58	52	6	1	0	-4	-26	-5	0	-4	0	132	-39	171
1058	6	225	23	0	14	1	-3	-64	-3	-11	-102	-1	269	-184	453
1059	10	110	0	6	1	0	0	-2	-4	0	-13	0	127	-19	146
1060	22	3	48	0	27	0	-19	-293	-154	-66	-369	-1	100	-902	1002
1061	1	56	0	10	13	2	-9	-182	-46	-7	-409	-6	82	-659	741
1062	9	3	16	4	114	8	0	-92	-21	-1	-25	-2	154	-141	295
1063	0	290	44	21	83	0	0	-4	0	0	-2	0	438	-6	444
1064	2	26	62	6	132	1	0	-6	0	0	0	0	229	-6	235
1065	8	194	12	9	31	0	-3	-17	-2	-14	-96	0	254	-132	386
1066	9	263	31	1	38	0	0	-8	-11	-4	-45	-1	342	-69	411
1067	13	535	76	6	81	3	-2	-31	-38	-47	-71	-1	714	-190	904
1068	15	37	26	14	774	2	0	-18	-56	-8	-15	0	868	-97	965
1069	8	109	40	59	1112	1	-1	-79	-22	-3	-10	0	1329	-115	1444
1070	0	129	418	91	1098	0	-10	-80	-54	-52	-226	-4	1736	-426	2162
1071	5	384	740	50	285	0	-2	-849	-438	-40	-1284	-11	1464	-2624	4088
1072	22	1481	129	26	202	0	-1	-29	-38	-2	-102	-1	1860	-173	2033
1073	82	533	173	20	180	1	-9	-203	-103	-10	-52	-1	989	-378	1367
1074	17	58	5	6	128	0	-2	-131	-30	-3	-27	0	214	-193	407
1075	3	24	20	6	167	0	-13	-322	-8	-6	-256	0	220	-605	825
1076	3	59	21	8	371	0	-18	-24	-31	-14	-26	0	462	-113	575
1077	0	82	23	16	14	1	0	-52	-33	-4	-38	0	136	-127	263
1078	2	195	105	0	18	0	-17	-454	-197	-33	-247	-4	320	-952	1272
1079	12	675	1	4	37	1	-45	-478	-863	-42	-46	-4	730	-1478	2208
1080	11	6	24	26	45	0	-67	-2781	-326	-97	-730	-3	112	-4004	4116
1081	9	499	426	13	45	0	-21	-58	-6	-27	-111	-2	992	-225	1217
1082	1	96	9	1	3	0	-5	-246	-148	-2	-57	-1	110	-459	569
1083	9	22	7	0	11	0	-46	-1005	-12	-9	-41	0	49	-1113	1162
1084	0	6	1	0	7	0	-95	-108	-102	-5	-202	-1	14	-513	527
1085	11	12	9	0	3	0	-3	-42	-18	-17	-86	0	35	-166	201
1086	0	16	1	0	5	0	0	-8	-5	0	-17	-1	22	-31	53
1087	1	3	1	2	3	1	-20	-756	-100	-24	-155	-3	11	-1058	1069
1088	0	1	0	0	5	3	-5	-18	-21	-1	-60	0	9	-105	114
1089	0	14	1	0	32	0	-38	-1949	-334	-31	-661	-3	47	-3016	3063
1090	1	3	14	2	36	0	-30	-124	-93	-16	-227	0	56	-490	546
1091	0	116	53	5	46	0	-2	-6	-5	0	-82	0	220	-95	315
1092	2	92	49	7	35	0	-13	-195	-94	-23	-149	-1	185	-475	660
1093	8	38	36	0	23	0	-2	-16	-6	-2	-19	-2	105	-47	152
1094	0	132	39	1	84	1	-7	-72	-140	-5	-97	-2	257	-323	580
1095	2	67	18	8	554	0	-5	-54	-85	-8	-286	-1	649	-439	1088
1096	2	69	155	29	67	0	-1	-1	-5	-3	-16	0	322	-26	348
1097	0	127	72	5	36	1	-3	-20	-18	-4	-12	0	241	-57	298
1098	4	122	14	4	15	0	-4	-65	-54	-6	-49	0	159	-178	337
1099	0	17	1	0	7	0	0	-17	-3	-7	-32	0	25	-59	84
1100	1	11	9	0	39	0	-3	-50	-29	-4	-48	-1	60	-135	195
1101	1	5	2	2	30	1	-1	-31	-8	-13	-86	0	41	-139	180
1102	0	9	16	0	19	0	-1	-8	-26	-6	-100	0	44	-141	185
1103	1	103	14	14	15	0	-22	-153	-196	-42	-350	-2	147	-765	912
1104	3	13	10	3	8	0	-2	-96	-8	-6	-25	0	37	-137	174
1105	0	31	2	2	13	0	-23	-631	-186	-15	-257	0	48	-1112	1160
1106	3	19	4	5	12	0	-4	-250	-22	-2	-36	-1	43	-315	358
1107	1	8	3	1	38	0	-6	-162	-60	-5	-113	0	51	-346	397
1108	0	10	4	4	34	0	-1	-91	-18	-11	-112	0	52	-233	285
1109	1	4	20	0	8	0	-1	-5	-18	-1	-40	0	33	-65	98
1110	0	4	3	0	2	0	-2	-94	-14	-19	-1	0	9	-130	139
1111	1	14	43	0	4	0	-7	-9	-58	0	0	0	62	-74	136
1112	0	149	1	7	0	0	-24	-279	-6	-2	-38	-1	157	-350	507
1113	2	1	2	0	0	0	-8	-50	-25	0	-30	0	5	-113	118
1114	0	1779	7	0	26	0	-2	-93	-197	-15	-481	-1	1812	-789	2601
1115	73	59	7	25	7	1	-2	-53	-22	-8	-86	0	172	-171	343
1116	5	155	172	8	47	0	-3	-198	-29	-5	-58	-2	387	-295	682
1117	2	8	4	6	10	0	0	-38	-9	-10	0	0	30	-57	87
1118	1	12	68	5	46	0	-7	-34	-611	-22	-188	-4	132	-866	998
1119	1	308	5	4	35	0	-5	-841	-60	-20	-585	0	353	-1511	1864
1120	11	10	24	3	143	0	-45	-1256	-191	-15	-210	-2	191	-1719	1910
1121	0	10	24	15	61	0	-3	-11	-12	-3	-59	0	110	-88	198
1122	4	88	86	7	995	0	-1	-8	0	-1	-19	0	1180	-29	1209
1123	3	396	79	84	23	0	0	0	-1	0	-1	0	585	-2	587
1124	2	629	1196	2	14	1	-1	0	-8	0	0	0	1844	-9	1853
1125	5	2307	10	3	125	0	-3	-91	-1	-2	-3	0	2450	-100	2550
1126	88	20	54	29	8	0	-12	-10	-5	-1	-13	0	199	-41	240
1127	18	1483	259	5	71	0	-27	-237	-105	-30	-173	0	1836	-572	2408
1128	5	880	10	4	100	0	-1	-1	-5	-1	-2	0	999	-10	1009
1129	80	806	47	63	109	0	-7	-156	-20	-4	-20	0	1105	-207	1312
1130	20	9	87	3	46	0	0	-12	-4	-2	-4	-1	165	-23	188
1131	3	200	59	12	20	3	-3	-25	-4	0	-7	0	297	-39	336
1132	36	84	12	1	593	3	-1	-10	-6	0	-15	0	729	-32	761
1133	1	18	5	47	883	3	0	-1	0	0	0	0	957	-1	958
1134	1	0	41	62	2245	6	0	-6	-9	-1	-2	0	2355	-18	2373
1135	0	235	628	151	1012	3	0	-10	-4	0	-1	0	2029	-15	2044
1136	17	2303	1115	63	1244	6	-1	-6	-1	0	0	0	4748	-8	4756
1137	41	1117	405	104	1066	4	0	-1	-4	0	0	0	2737	-5	2742
1138	111	350	377	101	533	0	-4	-20	-2	0	-2	0	1472	-28	1500
1139	34	551	669	52	54	2	-1	0	0	0	-1	0	1362	-2	1364
1140	43	936	218	7	92	4	-1	-1	-2	0	-1	0	1300	-5	1305
1141	59	383	74	8	410	0	0	0	0	0	0	0	934	0	934
1142	59	120	223	7	70	20	0	-1	-2	0	-10	0	499	-13	512
1143	22	345	27	1	254	3	0	-6	-8	-1	-15	0	652	-30	682
1144	16	44	33	62	226	1	-1	-2	-10	0	-2	0	382	-15	397
1145	3	118	440	58	665	1	0	-9	-13	0	-137	0	1285	-159	1444
1146	0	60	52	18	34	0	0	-4	0	-2	-122	-1	164	-129	293
1147	12	35	15	15	27	0	0	-1	-2	-12	-16	0	104	-31	135
1148	3	46	8	2	44	0	0	-28	-65	-9	-128	0	103	-230	333
1149	7	69	29	12	125	0	-2	-52	-12	-11	-31	-2	242	-110	352
1150	11	22	43	7	7	0	0	-37	-288	0	-6	0	90	-331	421
1151	1	48	21	1	19	1	-2	-210	-12	-4	-76	0	91	-304	395
1152	0	17	4	0	205	0	-10	-48	-9	-11	-27	0	226	-105	331
1153	0	0	1	1	1	0	-5	-38	-28	-4	-114	0	3	-189	192
1154	0	0	8	0	1	0	0	-28	-16	0	-10	0	9	-54	63
1155	0	18	1	0	1	0	-9	-660	-34	-1	-132	-1	20	-837	857
1156	0	2	2	0	1	0	-39	-370	-110	-10	-4	0	5	-533	538
1157	1	1	3	0	0	0	-35	-1540	-245	-1	-22	-1	5	-1844	1849
1158	0	6	0	0	0	0	-4	-78	-20	0	-33	-4	6	-139	145
1159	0	0	0	0	0	0	-93	-964	-67	-14	-85	-1	0	-1224	1224
1160	0	0	0	0	6	0	0	-9	-8	-5	-69	0	6	-91	97
1161	0	3	0	0	0	0	-3	-6	-6	-4	-34	-3	3	-56	59
1162	2	6	6	0	16	0	-40	-2070	-279	-43	-806	-2	30	-3240	3270
1163	10	176	24	1	63	3	-44	-1261	-683	-18	-106	-4	277	-2116	2393
1164	8	74	17	7	186	2	-18	-623	-387	-22	-1219	-9	294	-2278	2572
1165	4	76	90	0	515	0	-22	-125	-51	-40	-349	-2	685	-589	1274
1166	10	564	318	46	30	1	-18	-688	-311	-56	-1135	-1	969	-2209	3178
1167	12	431	325	3	679	0	-6	-527	-653	-174	-792	-3	1450	-2155	3605
1168	9	14	11	71	3	2	0	0	-2	-1	-17	0	110	-20	130
1169	25	20	1005	0	64	1	-1	-6	-13	-7	-39	-1	1115	-67	1182
1170	1	2481	1	21	18	0	0	-26	-10	-11	-99	-1	2522	-147	2669
1171	7	2	44	9	124	1	0	-9	-20	-2	-42	0	187	-73	260
1172	0	38	11	6	188	0	-24	-466	-99	-17	-124	0	243	-730	973
1173	14	9	14	6	54	0	0	-5	-1	-29	-198	0	97	-233	330
1174	3	82	92	3	28	2	-2	-29	-59	-95	-868	-6	210	-1059	1269
1175	0	174	23	1	39	0	-2	-54	-80	-28	-215	0	237	-379	616
1176	1	10	4	0	21	0	-37	-1025	-538	-43	-283	-2	36	-1928	1964
1177	0	2	4	0	3	0	-41	-618	-112	-8	-382	-1	9	-1162	1171
1178	4	89	95	2	61	0	-31	-536	-114	-48	-802	0	251	-1531	1782
1179	3	13	5	5	9	0	-6	-266	-134	-15	-529	-2	35	-952	987
1180	10	185	76	13	58	0	-22	-81	-55	-17	-77	0	342	-252	594
1181	13	200	54	17	18	0	-7	-143	-99	-15	-182	0	302	-446	748
1182	13	476	208	12	23	0	-6	-190	-62	-5	-54	-1	732	-318	1050
1183	3	73	15	1	66	0	-7	-94	-39	-5	-33	0	158	-178	336
1184	2	4	2	3	11	0	-2	-27	-10	-4	-47	0	22	-90	112
1185	0	0	4	0	1	0	-33	-1353	-71	-13	-182	-4	5	-1656	1661
1186	0	5	0	0	2	0	-2	-34	-16	-1	-15	-2	7	-70	77
1187	2	10	2	3	5	0	-3	-5	-49	-1	-10	0	22	-68	90
1188	19	162	72	10	48	1	-1	-30	0	-3	-16	0	312	-50	362
1189	0	7	0	0	3	0	-2	-58	-38	-8	-44	0	10	-150	160
1190	0	3	3	0	14	0	-3	-16	-9	-2	-115	0	20	-145	165
1191	0	2	3	1	2	0	-3	-37	-26	-4	-136	0	8	-206	214
1192	0	0	0	1	18	0	-134	-173	-323	-91	-907	-2	19	-1630	1649
1193	0	5	8	2	45	0	0	-37	-12	-6	-28	0	60	-83	143
1194	0	3	4	3	5	0	-8	-448	-52	-2	-73	0	15	-583	598
1195	0	97	25	0	6	0	-31	-134	-36	-26	-197	-2	128	-426	554
1196	2	55	3	0	3	0	-2	-23	-1	0	-8	0	63	-34	97
1197	2	11	6	0	4	1	-15	-143	-35	-10	-66	-1	24	-270	294
1198	1	5	1	0	28	0	0	-8	-62	-5	-179	0	35	-254	289
1199	0	1	1	0	5	0	0	-1	-1	0	-3	0	7	-5	12
1200	0	2	8	0	5	0	0	0	-3	0	-6	0	15	-9	24
1201	1	10	15	1	2	0	0	-26	-2	-3	-17	0	29	-48	77
1202	1	39	1	0	3	0	0	-8	-4	-1	-13	0	44	-26	70
1203	1	7	2	2	31	0	0	-9	-4	-4	-8	0	43	-25	68
1204	0	0	2	6	95	1	0	-62	-21	-7	-11	0	104	-101	205
1205	0	2	54	5	6	0	0	-10	-105	-1	-2	0	67	-118	185
1206	1	40	51	3	289	0	0	-119	-1	-1	-7	0	384	-128	512
1207	4	153	51	48	658	1	-1	-1	-2	-1	-7	-1	915	-13	928
1208	7	100	301	47	658	1	0	-6	-1	-2	-7	0	1114	-16	1130
1209	7	1838	429	18	658	0	-5	-40	-77	-7	-193	0	2950	-322	3272
1210	19	204	183	24	713	1	0	-250	-9	-2	-8	0	1144	-269	1413
1211	48	1792	817	66	1063	1	-1	-1	0	0	-1	0	3787	-3	3790
1212	23	639	1190	97	490	1	-3	-11	-2	-1	-9	0	2440	-26	2466
1213	15	730	473	33	108	4	0	-4	0	-1	-3	0	1363	-8	1371
1214	52	1490	488	28	1780	4	0	-15	-5	-1	-4	0	3842	-25	3867
1215	41	220	184	56	232	4	0	-13	-7	-1	-21	0	737	-42	779
1216	17	403	541	8	102	0	0	-1	-2	0	-6	0	1071	-9	1080
1217	16	369	72	21	79	0	-1	-4	-1	-1	-7	0	557	-14	571
1218	11	85	30	3	7	0	0	-2	0	-1	-1	0	136	-4	140
1219	2	4	1	2	1	0	-5	-17	-5	-1	-2	0	10	-30	40
1220	1	2	2	0	7	1	0	-11	-22	-1	-6	0	13	-40	53
1221	1	2	1	0	26	0	0	-7	-11	0	-27	0	30	-45	75
1222	0	12	43	7	141	0	0	-7	0	-5	-2	0	203	-14	217
1223	0	0	39	3	12	0	0	0	-8	0	-3	0	54	-11	65
1224	0	23	30	1	34	1	0	-24	0	-2	-2	0	89	-28	117
1225	1	124	14	1	157	0	-2	-6	-23	-9	-11	0	297	-51	348
1226	0	12	5	14	1	0	0	-10	-10	0	-8	0	32	-28	60
1227	0	31	548	0	16	1	0	-7	-11	-1	-7	0	596	-26	622
1228	1	389	2	2	271	0	-2	-12	-15	-1	-10	0	665	-40	705
1229	19	3	9	50	57	0	0	-16	-13	0	-3	0	138	-32	170
1230	0	7	29	7	27	0	-1	-24	-3	0	-5	0	70	-33	103
1231	2	42	22	2	0	0	0	-23	-4	0	-1	0	68	-28	96
1232	7	238	14	0	4	0	-1	-5	0	0	-1	0	263	-7	270
1233	5	53	2	0	9	0	0	-12	-1	0	-6	0	69	-19	88
1234	1	4	1	3	45	0	0	-1	0	0	-3	0	54	-4	58
1235	3	5	7	0	23	0	0	-2	0	-1	-1	-1	38	-5	43
1236	3	85	8	0	721	0	-2	-4	-9	-2	-43	0	817	-60	877
1237	0	5	3	3	19	0	0	-1	-3	0	-6	0	30	-10	40
1238	1	71	683	14	393	3	-2	-41	-61	-12	-110	-1	1165	-227	1392
1239	15	265	23	23	90	1	-7	-28	-14	-17	-108	0	417	-174	591
1240	23	12	45	16	15	1	-1	-13	-2	-1	-1	0	112	-18	130
1241	2	50	18	4	33	1	-4	-220	-5	0	-8	0	108	-237	345
1242	2	42	3	4	5	0	-4	-13	-2	0	-1	0	56	-20	76
1243	2	5	3	3	95	0	0	-1	-1	0	0	0	108	-2	110
1244	0	4	6	9	188	0	0	-11	-7	-2	-30	0	207	-50	257
1245	0	38	40	7	493	0	0	0	-1	0	-1	0	578	-2	580
1246	1	92	234	62	183	2	0	-1	-1	0	-3	0	574	-5	579
1247	22	316	217	12	513	0	0	0	0	-1	-2	0	1080	-3	1083
1248	15	443	15	10	272	0	0	0	-1	0	0	0	755	-1	756
1249	22	408	74	16	89	0	0	-1	-1	0	0	0	609	-2	611
1250	0	10	28	5	3	0	0	0	0	0	-5	0	46	-5	51
1251	0	44	3	0	47	0	0	0	-1	-1	-6	0	94	-8	102
1252	1	42	11	4	8	0	0	-2	-26	-2	-23	0	66	-53	119
1253	7	181	50	2	48	0	-1	-32	-5	-2	-2	0	288	-42	330
1254	3	202	20	5	62	0	-2	-8	-10	0	-3	0	292	-23	315
1255	1	31	34	0	4	1	-1	-13	0	0	-2	0	71	-16	87
1256	2	40	18	0	38	0	-1	0	-1	0	-9	-1	98	-12	110
1257	4	1	2	2	8	2	-8	-9	-11	-6	-162	0	19	-196	215
1258	1	0	5	0	9	0	0	0	-6	-4	-163	0	15	-173	188
1259	0	40	3	3	20	0	0	-3	-4	-13	-36	-1	66	-57	123
1260	0	7	10	1	18	0	-1	-37	-63	-6	-217	0	36	-324	360
1261	0	9	4	1	107	1	-1	-87	-28	-84	-132	0	122	-332	454
1262	0	7	5	9	502	0	-13	-50	-58	-31	-99	-1	523	-252	775
1263	0	40	33	60	25	0	-1	-26	-5	-4	-12	0	158	-48	206
1264	2	38	308	0	3	0	0	-7	-15	-3	-1	0	351	-26	377
1265	3	599	1	1	64	1	0	-13	-10	0	0	0	669	-23	692
1266	20	118	146	27	166	1	0	-2	-1	-1	0	0	478	-4	482
1267	2	3	21	6	1	0	-4	-92	-12	-6	-27	0	33	-141	174
1268	0	5	1	1	7	0	-17	-212	-205	-58	-491	0	14	-983	997
1269	7	26	2	1	0	0	-7	-38	-9	-1	-18	0	36	-73	109
1270	0	0	0	0	1	0	-18	-346	-104	-7	-55	0	1	-530	531
1271	0	0	0	0	0	0	-6	-191	-21	-6	-52	-4	0	-280	280
1272	0	0	1	0	0	0	-1	-25	-1	0	-241	-2	1	-270	271
1273	0	2	0	0	17	0	0	-1	-2	0	-38	0	19	-41	60
1274	0	0	0	0	0	0	0	-1	-7	-3	-55	0	0	-66	66
1275	0	0	3	0	1	0	0	-19	-9	-1	-9	0	4	-38	42
1276	0	79	9	1	3	0	-3	-41	-21	0	-30	0	92	-95	187
1277	5	5	4	0	1	0	-6	-423	-146	-39	-453	0	15	-1067	1082
1278	0	2	2	0	1	0	-1	-13	-10	-6	-6	0	5	-36	41
1279	1	13	4	0	2	0	0	0	-1	0	0	0	20	-1	21
1280	0	3	1	1	65	0	0	-5	-2	0	-5	0	70	-12	82
1281	0	1	0	7	0	0	0	-19	-9	-2	-22	0	8	-52	60
1282	0	1	11	2	5	0	0	-6	-1	0	-3	0	19	-10	29
1283	0	156	1	2	6	0	0	-1	-3	-1	-4	0	165	-9	174
1284	12	3	6	0	1	0	0	-3	-14	0	0	0	22	-17	39
1285	0	56	2	0	4	0	-1	-4	-2	0	0	0	62	-7	69
1286	2	19	7	6	3	0	-3	-26	0	0	-1	0	37	-30	67
1287	0	1	8	1	0	0	0	0	0	0	0	0	10	0	10
1288	0	6	0	0	0	0	0	0	0	0	0	0	6	0	6
1289	0	0	1	0	1	0	0	0	0	0	0	0	2	0	2
1290	0	0	0	0	0	0	0	0	0	0	0	0	0	0	0
1291	0	0	0	0	0	0	0	0	0	0	0	0	0	0	0
1292	0	0	0	0	0	0	-1	0	-1	0	-4	0	0	-6	6
1293	0	0	0	0	1	0	-3	-75	-143	-4	-113	0	1	-338	339
1294	0	2	0	0	0	0	0	0	0	0	0	0	2	0	2
1295	0	0	5	0	14	0	0	-5	-3	0	-11	0	19	-19	38
1296	1	94	0	12	0	0	-12	-281	-127	-38	-444	0	107	-902	1009
1297	2	0	16	0	2	0	0	-3	-6	-3	0	0	20	-12	32
1298	0	105	0	0	215	0	0	-57	-264	-3	-27	0	320	-351	671
1299	0	0	2	16	2	0	-6	-365	-21	-15	-71	0	20	-478	498
1300	1	2	97	0	15	0	-10	-22	-23	-14	-56	0	115	-125	240
1301	2	39	2	7	7	0	0	-6	-7	-2	-18	0	57	-33	90
1302	22	8	24	2	3	0	-10	-241	-28	-1	-19	0	59	-299	358
1303	3	181	56	0	4	2	-4	-87	-32	-1	0	0	246	-124	370
1304	12	56	4	0	9	0	-1	-4	0	0	0	0	81	-5	86
1305	0	37	12	0	0	0	0	-8	0	0	0	0	49	-8	57
1306	0	14	2	0	3	0	0	0	0	0	-1	0	19	-1	20
1307	0	10	6	1	7	0	0	0	0	0	0	0	24	0	24
1308	0	11	2	0	3	0	0	0	0	-1	-1	0	16	-2	18
1309	1	18	0	0	5	0	0	-1	0	0	-3	0	24	-4	28
1310	0	4	5	0	7	0	0	-1	0	0	-3	0	16	-4	20
1311	0	5	3	1	6	0	0	-1	0	0	-8	0	15	-9	24
1312	1	5	7	0	8	0	0	0	-1	0	-9	0	21	-10	31
1313	0	16	1	0	34	1	0	-3	0	-5	-11	0	52	-19	71
1314	0	5	6	1	166	0	0	-5	-2	0	-4	0	178	-11	189
1315	0	9	23	10	24	0	0	-19	-4	-1	0	0	66	-24	90
1316	1	39	132	2	8	0	-3	0	0	0	0	0	182	-3	185
1317	1	262	19	1	53	0	-1	-22	-1	0	-4	0	336	-28	364
1318	4	10	4	2	52	0	0	-5	-1	-1	0	0	72	-7	79
1319	2	14	20	2	3	0	0	0	-15	0	-2	0	41	-17	58
1320	0	4	5	1	2	0	0	-3	-1	0	0	0	12	-4	16
1321	0	24	3	0	2	0	-3	-4	-1	0	-2	0	29	-10	39
1322	3	3	0	0	0	0	-2	-18	-10	-2	-60	0	6	-92	98
1323	1	9	8	1	31	0	0	-13	-8	0	-10	0	50	-31	81
1324	0	7	3	1	6	0	-23	-678	-381	-41	-427	0	17	-1550	1567
1325	5	13	12	0	4	0	0	-34	-8	-2	-18	0	34	-62	96
1326	2	45	3	0	7	0	-4	-43	-46	-6	-234	0	57	-333	390
1327	4	39	2	1	18	0	-3	-145	-10	-22	-196	0	64	-376	440
1328	5	6	5	4	48	2	0	-22	-30	-4	-199	0	70	-255	325
1329	5	28	29	2	50	0	-32	-101	-75	-29	-329	0	114	-566	680
1330	0	51	29	25	43	0	-7	-426	-150	-30	-209	0	148	-822	970
1331	6	266	85	29	130	0	-21	-580	-169	-25	-416	-1	516	-1212	1728
1332	4	79	41	11	179	0	-12	-537	-58	-12	-75	-1	314	-695	1009
1333	9	22	38	13	29	1	-2	-59	-69	-1	-21	0	112	-152	264
1334	4	413	174	4	673	8	-8	-546	-148	-16	-137	0	1276	-855	2131
1335	11	17	5	9	50	1	-10	-109	-19	-4	-36	0	93	-178	271
1336	0	12	8	3	35	0	-9	-88	-70	-17	-111	0	58	-295	353
1337	1	117	17	5	64	0	-6	-58	-27	-12	-100	0	204	-203	407
1338	1	77	95	6	56	2	-6	-106	-37	-6	-44	0	237	-199	436
1339	5	153	19	8	101	0	-70	-610	-120	-6	-4	0	286	-810	1096
1340	4	86	12	5	20	2	-6	-95	-17	-2	-3	0	129	-123	252
1341	1	23	16	1	30	0	-15	-141	-1	0	-1	0	71	-158	229
1342	3	44	13	2	4	0	-1	-5	0	0	-15	-1	66	-22	88
1343	2	10	17	0	13	0	0	-1	-4	-12	-30	0	42	-47	89
1344	2	16	1	3	43	0	-6	-51	-35	-8	-105	-4	65	-209	274
1345	0	4	15	2	18	0	-3	-137	-18	-6	-42	0	39	-206	245
1346	0	0	3	0	7	0	-1	-11	-6	-2	-3	0	10	-23	33
1347	0	5	2	1	2	0	-9	-444	-124	-23	-97	0	10	-697	707
1348	0	4	0	0	0	0	0	0	0	0	0	0	4	0	4
1349	0	0	0	0	0	0	0	0	0	0	0	0	0	0	0
1350	0	2	0	0	0	0	0	0	0	0	0	0	2	0	2
1351	0	0	0	0	0	0	0	0	0	0	0	0	0	0	0
1352	0	0	0	0	0	1	0	-1	0	0	0	0	1	-1	2
1353	0	0	0	0	5	0	0	0	0	0	-2	0	5	-2	7
1354	0	0	0	0	10	0	0	-1	0	0	-1	0	10	-2	12
1355	0	0	3	4	10	1	0	0	0	0	-1	0	18	-1	19
1356	0	8	14	1	81	0	0	-1	-1	0	-2	0	104	-4	108
1357	6	65	29	7	28	0	0	-5	0	0	-3	0	135	-8	143
1358	1	23	66	4	69	0	-2	0	-1	-2	-46	0	163	-51	214
1359	0	61	5	2	8	0	0	0	-2	0	0	0	76	-2	78
1360	5	126	73	0	1	0	-4	-60	-33	-1	0	0	205	-98	303
1361	2	58	7	0	0	0	-2	-36	-3	-1	-3	0	67	-45	112
1362	4	43	20	3	0	0	-2	-37	-2	-1	-8	0	70	-50	120
1363	5	27	2	0	88	0	0	-21	-8	-2	-20	0	122	-51	173
1364	7	22	1	8	5	0	-3	-44	-8	-4	-59	0	43	-118	161
1365	0	4	56	0	0	0	0	-3	-2	-2	-15	0	60	-22	82
1366	1	310	2	0	14	0	0	0	-2	0	-60	0	327	-62	389
1367	39	8	0	1	16	0	0	0	-2	-5	-13	0	64	-20	84
1368	0	0	7	3	32	0	0	-3	-8	0	-29	0	42	-40	82
1369	0	12	33	0	45	0	-2	-28	-7	-11	-9	0	90	-57	147
1370	0	45	5	6	18	0	-6	-22	-6	-1	-39	0	74	-74	148
1371	1	32	37	7	16	0	-1	-16	-4	-3	-22	-1	93	-47	140
1372	1	198	55	11	134	2	0	-5	-3	-1	-44	0	401	-53	454
1373	4	16	3	3	52	0	0	-1	-3	-4	-4	0	78	-12	90
1374	12	52	55	26	251	21	0	-13	-3	-2	-9	0	417	-27	444
1375	1	7	3	0	6	0	0	-12	-2	0	-3	0	17	-17	34
1376	0	7	2	0	6	0	-2	-41	-16	-2	-13	0	15	-74	89
1377	0	23	0	0	0	0	-1	-32	0	-7	-103	-31	23	-174	197
1378	2	3	5	0	3	0	-2	-37	-62	-31	-450	-6	13	-588	601
1379	0	18	3	2	41	0	-5	-100	-28	-15	-50	0	64	-198	262
1380	0	0	0	6	2	0	-7	-217	-67	-10	-99	-2	8	-402	410
1381	1	2	4	3	20	0	-25	-178	-115	-32	-564	-6	30	-920	950
1382	1	71	35	6	35	0	-6	-132	-65	-13	-178	0	148	-394	542
1383	2	34	15	1	53	1	-3	-39	-11	0	-13	-2	106	-68	174
1384	6	7	5	2	33	0	-7	-126	-22	-5	-29	-2	53	-191	244
1385	1	12	4	2	52	0	-41	-530	-95	-114	-1218	-7	71	-2005	2076
1386	2	35	9	10	22	6	-8	-202	-168	-12	-132	0	84	-522	606
1387	2	30	17	3	63	0	-2	-15	-48	-3	0	0	115	-68	183
1388	6	129	1	9	45	0	-9	-43	-30	0	0	0	190	-82	272
1389	7	104	163	8	49	0	-3	-33	-4	-3	-54	0	331	-97	428
1390	2	64	17	0	47	0	-7	-31	-1	0	-111	-1	130	-151	281
1391	3	127	9	1	25	1	0	-5	-61	-40	-903	0	166	-1009	1175
1392	9	96	28	6	65	0	0	-7	-9	-4	-68	0	204	-88	292
1393	3	68	63	6	32	1	-14	-593	-174	-81	-324	-1	173	-1187	1360
1394	1	64	5	4	7	0	-11	-500	-165	-43	-290	0	81	-1009	1090
1395	6	15	2	0	2	0	-29	-986	-408	-14	-60	0	25	-1497	1522
1396	0	6	1	1	13	0	-20	-261	-54	-30	-92	-1	21	-458	479
1397	1	2	15	0	8	0	-8	-95	-105	-10	-8	0	26	-226	252
1398	0	87	1	0	7	0	-2	-37	-15	-2	-12	0	95	-68	163
1399	3	6	0	0	2	0	-5	-27	-4	-3	-15	0	11	-54	65
1400	2	13	5	0	2	0	-22	-13	-10	-4	-2	0	22	-51	73
1401	0	9	2	0	0	0	0	-2	0	0	-1	0	11	-3	14
1402	1	1	1	0	2	0	-1	-6	-3	-4	-42	-1	5	-57	62
1403	0	4	4	1	1	0	0	-1	-4	-2	-6	0	10	-13	23
1404	1	10	2	1	5	0	0	-33	-17	-3	-73	0	19	-126	145
1405	1	2	0	1	0	0	-2	-50	-7	0	-29	0	4	-88	92
1406	0	2	3	0	7	0	-1	-49	-61	-29	-149	0	12	-289	301
1407	0	1	0	1	2	0	0	-8	-4	0	-9	0	4	-21	25
1408	0	0	0	0	8	0	-20	-975	-142	-14	-349	0	8	-1500	1508
1409	0	0	1	0	1	0	0	-4	-1	0	0	0	2	-5	7
1410	0	0	18	0	8	0	-4	-387	-112	-29	-384	-1	26	-917	943
1411	0	12	1	0	6	0	-10	-126	-23	-17	-350	0	19	-526	545
1412	1	2	0	0	1	0	0	-5	-6	-3	-72	0	4	-86	90
1413	1	5	1	0	1	0	0	-4	-9	-1	-245	0	8	-259	267
1414	0	0	0	0	0	0	0	-11	-14	-8	-88	0	0	-121	121
1415	0	0	1	0	0	0	0	-6	-7	-7	-16	-1	1	-37	38
1416	0	0	0	0	2	3	-1	-40	-19	-5	-48	0	5	-113	118
1417	0	0	0	2	37	0	-10	-155	-99	-15	-298	-1	39	-578	617
1418	1	2	0	3	6	0	-44	-331	-45	-43	-391	-4	12	-858	870
1419	0	7	6	2	14	0	-27	-948	-650	-86	-410	-2	29	-2123	2152
1420	0	5	7	1	5	0	-9	-1749	-238	-13	-160	0	18	-2169	2187
1421	1	32	16	1	0	0	-30	-281	-105	-13	-47	0	50	-476	526
1422	2	63	0	0	0	0	-5	-166	-8	0	-3	0	65	-182	247
1423	2	3	0	0	0	0	-2	-2	0	0	0	0	5	-4	9
1424	2	0	0	0	0	0	0	0	0	0	-1	0	2	-1	3
1425	0	0	0	0	0	0	0	-2	0	0	-4	0	0	-6	6
1426	0	0	0	0	1	0	0	-1	0	0	0	0	1	-1	2
1427	0	0	0	0	1	0	0	-2	-5	-3	-4	-1	1	-15	16
1428	0	1	3	0	4	0	-9	-174	-50	-5	-111	0	8	-349	357
1429	0	16	2	0	2	0	-4	-17	-12	-2	-62	-1	20	-98	118
1430	2	4	2	1	1	0	-4	-19	-2	-3	-112	0	10	-140	150
1431	0	9	4	4	120	0	-1	-94	-82	-20	-17	0	137	-214	351
1432	0	2	3	6	15	0	-3	-50	-16	-2	-9	0	26	-80	106
1433	0	5	109	4	30	0	0	-12	-12	-2	-6	0	148	-32	180
1434	0	142	14	7	8	0	-2	-18	-5	-2	-10	0	171	-37	208
1435	0	72	16	3	57	0	-28	-767	-123	-12	-136	0	148	-1066	1214
1436	1	10	3	3	1	0	-3	-110	-213	-6	-85	-2	18	-419	437
1437	0	8	12	0	44	0	-2	-2	-1	0	0	0	64	-5	69
1438	1	12	1	3	4	1	-3	-46	-18	-1	-21	-1	22	-90	112
1439	1	0	4	0	103	0	0	-2	0	0	0	0	108	-2	110
1440	0	2	0	4	63	1	0	-17	-3	-1	-5	0	70	-26	96
1441	0	0	29	3	32	0	0	-2	0	0	-3	0	64	-5	69
1442	0	105	7	1	35	0	0	0	-1	-1	-4	0	148	-6	154
1443	10	276	144	1	24	0	0	-3	-2	0	-1	0	455	-6	461
1444	6	313	65	3	7	0	0	-3	0	-1	0	0	394	-4	398
1445	12	139	29	2	1	0	-1	-14	0	0	-3	0	183	-18	201
1446	2	35	0	0	0	0	-1	-2	-7	0	-9	0	37	-19	56
1447	5	7	13	0	22	0	-1	-85	-47	-1	-10	0	47	-144	191
1448	1	164	7	0	66	0	-4	-224	-10	-4	-15	-2	238	-259	497
1449	13	65	39	24	10	0	-1	-8	-8	0	-8	0	151	-25	176
1450	2	48	125	2	8	0	0	-15	-4	-1	-6	0	185	-26	211
1451	4	599	9	3	64	2	-1	-15	-21	-2	-7	0	681	-46	727
1452	18	4	2	9	20	0	0	-35	-1	0	-5	0	53	-41	94
1453	2	1	1	4	5	0	-4	-8	-1	-1	-4	0	13	-18	31
1454	1	32	18	7	59	0	0	0	-1	-1	0	0	117	-2	119
1455	6	90	112	13	82	0	0	-3	-2	0	-3	0	303	-8	311
1456	2	49	35	12	90	0	-1	-11	-4	-1	-6	0	188	-23	211
1457	5	156	19	5	3	0	-3	-11	-7	-2	0	0	188	-23	211
1458	3	42	17	0	60	0	-5	-21	-22	-1	-19	0	122	-68	190
1459	10	21	21	5	7	0	-1	-12	-3	0	-3	0	64	-19	83
1460	0	10	13	1	20	0	0	-4	0	0	-5	0	44	-9	53
1461	0	1	0	1	1	0	0	-1	0	-1	-3	0	3	-5	8
1462	0	0	5	1	1	0	0	0	0	0	-1	0	7	-1	8
1463	0	1	2	0	9	0	0	-4	-8	-2	-12	0	12	-26	38
1464	1	5	1	5	0	0	0	-18	-5	-2	-698	-1	12	-724	736
1465	0	0	0	0	1	0	0	-1	0	-5	-5	0	1	-11	12
1466	0	4	0	0	1	0	-1	-1	-14	-4	-5	0	5	-25	30
1467	0	0	1	0	1	0	0	-4	0	0	0	0	2	-4	6
1468	0	2	0	0	5	0	-11	-7	-3	-5	-123	0	7	-149	156
1469	0	0	0	1	2	0	0	-2	-1	-27	-36	-1	3	-67	70
1470	3	32	0	3	115	0	-18	-425	-18	-22	-268	0	153	-751	904
1471	1	26	34	7	9	0	-4	-122	-2	-22	-35	0	77	-185	262
1472	2	82	381	1	15	0	0	-11	-43	-1	-6	0	481	-61	542
1473	5	1054	10	4	2	0	-4	-152	-29	-4	-16	-1	1075	-206	1281
1474	18	6	4	0	0	0	-2	-4	0	-1	0	0	28	-7	35
1475	0	11	1	0	1	0	-5	-14	-54	-2	-10	0	13	-85	98
1476	0	4	0	0	1	1	-3	-14	-9	-1	-4	0	6	-31	37
1477	1	10	15	1	10	0	-5	-75	-3	-2	-23	0	37	-108	145
1478	0	1	0	0	10	0	-3	-103	-9	-2	-74	-1	11	-192	203
1479	0	0	0	5	11	0	-7	-102	-68	-5	-182	0	16	-364	380
1480	0	0	12	5	20	0	-1	-12	-90	-19	-237	0	37	-359	396
1481	4	8	15	11	29	0	-2	-51	-7	-6	-37	0	67	-103	170
1482	6	66	16	1	31	0	-1	-19	-4	-3	-2	0	120	-29	149
1483	3	6	4	2	28	0	-3	-84	-51	-7	-1	0	43	-146	189
1484	0	16	4	2	18	0	-2	-10	-2	-1	-2	0	40	-17	57
1485	0	10	11	0	6	0	-2	-26	-375	-7	-24	0	27	-434	461
1486	0	16	0	0	11	0	-5	-109	-31	-4	-80	-2	27	-231	258
1487	0	4	3	1	3	0	-2	-15	-2	-5	-38	0	11	-62	73
1488	1	1	11	1	19	0	-16	-437	-225	-62	-1641	0	33	-2381	2414
1489	1	8	1	0	1	0	-4	-35	0	-7	-89	0	11	-135	146
1490	1	9	0	5	37	0	0	-6	-1	0	-11	0	52	-18	70
1491	4	39	0	7	34	1	-1	-2	0	0	-24	0	85	-27	112
1492	0	3	4	1	107	0	0	-2	0	0	-6	0	115	-8	123
1493	0	47	14	14	129	0	0	-8	-59	0	-13	-1	204	-81	285
1494	5	141	237	15	4	0	-1	-33	-10	0	-9	0	402	-53	455
1495	0	30	41	4	0	0	-11	-71	-24	-16	-28	-1	75	-151	226
1496	1	180	1	1	8	0	-4	-55	-58	-25	-109	0	191	-251	442
1497	12	30	15	0	4	1	-1	-89	-72	-5	-4	0	62	-171	233
1498	2	23	32	2	231	0	-2	-60	-10	0	-3	0	290	-75	365
1499	3	56	19	34	29	0	-2	-77	-1	-2	0	0	141	-82	223
1500	1	6	37	11	6	0	-4	0	0	0	0	0	61	-4	65
1501	0	240	2	0	58	0	0	-7	0	0	0	0	300	-7	307
1502	1	39	1	1	21	3	0	0	0	0	-1	0	66	-1	67
1503	1	3	3	1	272	0	0	0	0	0	0	0	280	0	280
1504	1	44	6	10	7	0	0	0	0	0	0	0	68	0	68
1505	1	11	37	1	58	0	0	-6	-2	0	-3	0	108	-11	119
1506	1	66	4	0	5	0	-3	-6	0	0	-6	0	76	-15	91
1507	10	4	2	2	3	0	-3	-3	-1	0	-5	-2	21	-14	35
1508	3	8	2	0	9	1	0	0	0	0	0	0	23	0	23
1509	64	4322	2366	189	993	2	0	0	0	-1	-23	0	7936	-24	7960
1510	8	86	27	3	10	0	-1	-1	-3	0	-11	0	134	-16	150
1511	19	470	211	9	55	0	0	-6	-8	-10	-12	-1	764	-37	801
1512	0	2	0	0	0	0	-1	-22	-2	-1	0	0	2	-26	28
1513	0	2	1	0	0	0	-2	-23	-6	-19	-11	0	3	-61	64
1514	0	0	2	0	1	0	-1	-5	-20	-1	-17	0	3	-44	47
1515	0	6	1	0	1	0	0	-3	-4	0	-1	0	8	-8	16
1516	0	2	0	1	3	0	-1	-2	0	-1	0	0	6	-4	10
1517	0	1	2	0	2	0	0	0	-2	0	-1	0	5	-3	8
1518	0	2	1	0	2	0	0	-8	-1	0	-1	0	5	-10	15
1519	0	1	0	0	0	0	-10	-76	-74	-9	-68	-5	1	-242	243
1520	0	3	0	2	2	0	0	-6	0	0	-5	0	7	-11	18
1521	0	1	0	0	0	0	-1	-11	-4	0	-9	0	1	-25	26
1522	0	0	0	0	0	0	0	0	0	0	0	0	0	0	0
1523	0	0	0	0	0	0	0	0	0	0	0	0	0	0	0
1524	0	0	0	0	0	0	0	-11	-7	0	-12	0	0	-30	30
1525	0	0	0	0	0	0	0	-1	-1	-1	-1	0	0	-4	4
1526	0	0	0	0	0	0	0	-4	-6	0	0	0	0	-10	10
1527	1	5	6	0	2	0	-1	-46	-3	0	-2	0	14	-52	66
1528	0	11	0	1	0	0	0	-16	-3	0	-3	0	12	-22	34
1529	1	0	0	0	0	0	-2	-2	-2	0	-16	-1	1	-23	24
1530	0	0	0	0	0	0	-1	-6	0	0	-9	0	0	-16	16
1531	0	0	0	0	12	0	0	-1	-8	-2	-170	0	12	-181	193
1532	0	5	7	4	3	0	0	-1	0	-2	-19	0	19	-22	41
1533	1	17	7	0	4	0	-9	-308	-265	-11	-201	0	29	-794	823
1534	1	27	2	1	7	1	-5	-102	-13	-4	-17	0	39	-141	180
1535	0	1	0	0	4	0	-1	-89	-20	-2	-3	0	5	-115	120
1536	0	3	0	1	17	0	-2	-18	0	-1	-10	0	21	-31	52
1537	0	2	0	0	1	0	-1	-7	-7	-2	-2	-4	3	-23	26
1538	0	4	6	0	1	0	0	-3	-14	-2	-44	0	11	-63	74
1539	0	23	0	0	0	0	0	-11	-1	-5	-3	0	23	-20	43
1540	0	2	1	0	0	0	-35	-48	-50	-38	-144	0	3	-315	318
1541	0	0	2	0	0	1	-3	-93	-19	-10	-51	0	3	-176	179
1542	0	2	0	0	1	0	-3	-32	-84	-1	-2	0	3	-122	125
1543	0	1	0	0	0	0	-3	-71	-5	-2	-3	-3	1	-87	88
1544	0	1	0	0	4	0	-10	-15	-13	-2	-99	0	5	-139	144
1545	0	4	0	0	0	0	-3	-53	-88	-93	-50	-1	4	-288	292
1546	0	0	1	0	1	0	-1	-19	-131	-2	-52	0	2	-205	207
1547	0	5	1	2	5	0	-16	-1235	-108	-40	-357	0	13	-1756	1769
1548	0	1	4	1	0	0	-23	-222	-616	-44	-380	0	6	-1285	1291
1549	1	10	2	0	2	0	-29	-1072	-160	-55	-92	-1	15	-1409	1424
1550	0	1	2	1	5	1	-47	-1848	-153	-22	-409	-1	10	-2480	2490
1551	1	4	7	3	18	0	0	-7	-19	-5	-100	0	33	-131	164
1552	1	9	3	0	12	1	0	-5	-1	-1	-2	0	26	-9	35
1553	0	22	13	1	16	0	0	-1	-1	0	-1	0	52	-3	55
1554	0	6	1	0	21	0	0	-2	-2	-1	-3	0	28	-8	36
1555	0	9	2	2	2	0	0	-6	-4	-1	-7	0	15	-18	33
1556	0	8	20	1	1	0	-1	-66	-43	-1	-21	0	30	-132	162
1557	1	17	3	0	0	0	-1	-77	-7	0	-101	0	21	-186	207
1558	0	11	1	0	32	4	-2	-4	-10	-4	-42	0	48	-62	110
1559	2	6	3	0	50	2	-1	-4	-9	-3	-53	0	63	-70	133
1560	0	6	63	7	30	0	-1	-15	-16	-6	-37	0	106	-75	181
1561	0	42	27	4	24	0	-3	-89	-18	-8	-48	0	97	-166	263
1562	11	35	24	5	18	0	-3	-25	-11	-4	-27	0	93	-70	163
1563	3	59	3	3	74	0	-2	-60	-22	-10	-112	0	142	-206	348
1564	2	34	11	0	2	1	-6	-50	-96	-8	-69	0	50	-229	279
1565	7	9	5	0	37	0	-2	-27	-8	0	-4	0	58	-41	99
1566	6	33	13	72	144	1	-5	-304	-27	-5	-97	0	269	-438	707
1567	0	20	186	5	47	0	0	-14	-42	-7	-15	0	258	-78	336
1568	3	683	59	2	24	1	-2	-309	-315	-3	-110	-3	772	-742	1514
1569	29	297	31	6	77	0	-2	-23	-8	-7	-41	0	440	-81	521
1570	10	357	152	46	41	1	0	-55	-12	-8	-43	0	607	-118	725
1571	6	5	60	3	6	2	-1	-5	-34	-3	0	0	82	-43	125
1572	6	74	34	3	43	1	-5	-104	-2	-3	-16	0	161	-130	291
1573	12	89	78	3	61	0	-8	-37	-13	-10	-71	0	243	-139	382
1574	8	30	10	9	32	0	0	-2	-2	0	-49	0	89	-53	142
1575	4	61	38	3	1	0	0	-8	0	-25	-35	-1	107	-69	176
1576	1	49	2	0	50	0	-5	-106	-74	-75	-538	-1	102	-799	901
1577	4	6	8	9	31	6	0	-151	-166	-26	-146	-1	64	-490	554
1578	0	5	6	1	202	0	-3	-21	-114	-3	-63	0	214	-204	418
1579	0	7	10	24	9	0	0	-6	-3	0	-2	0	50	-11	61
1580	1	2	11	1	1	0	-1	-2	-1	0	-15	0	16	-19	35
1581	1	93	10	0	0	0	0	0	-1	-1	0	0	104	-2	106
1582	4	2	0	0	3	0	-4	-8	-21	-1	-17	0	9	-51	60
1583	0	3	4	1	8	0	-1	-86	-10	-3	-46	0	16	-146	162
1584	0	1	6	0	8	0	0	0	0	-2	-3	0	15	-5	20
1585	0	10	1	0	0	1	0	0	-2	0	0	0	12	-2	14
1586	2	3	13	2	16	0	0	-32	-2	0	0	0	36	-34	70
1587	0	2	1	9	0	0	-1	0	-1	0	-1	0	12	-3	15
1588	0	2	21	0	1	0	0	0	-1	0	-4	0	24	-5	29
1589	0	23	5	0	9	0	0	-4	-2	0	0	0	37	-6	43
1590	2	9	0	0	7	0	-3	-8	-19	-2	-12	0	18	-44	62
1591	1	1	0	4	1	0	0	-26	-2	0	0	0	7	-28	35
1592	0	7	30	0	6	1	0	-7	-9	0	-8	0	44	-24	68
1593	0	8	0	0	4	0	-5	-59	-4	-4	-32	0	12	-104	116
1594	0	2	3	1	6	0	-1	0	0	0	-11	0	12	-12	24
1595	0	27	8	1	10	0	-14	-387	-27	-14	-113	0	46	-555	601
1596	2	55	0	1	2	0	-14	-21	-33	-14	-81	0	60	-163	223
1597	0	1	1	0	3	0	0	-2	0	0	0	0	5	-2	7
1598	1	0	0	1	0	0	-7	-41	-12	-4	-68	0	2	-132	134
1599	0	8	2	0	1	0	-1	-15	-10	-1	-17	-3	11	-47	58
1600	0	2	0	0	16	0	0	0	0	0	-1	0	18	-1	19
1601	2	39	0	1	53	0	0	-1	0	0	-6	0	95	-7	102
1602	0	1	7	2	14	0	0	0	-12	-3	-5	0	24	-20	44
1603	0	43	8	0	17	0	0	-1	-1	0	-5	0	68	-7	75
1604	1	7	5	0	7	0	-6	-20	-19	-6	-34	0	20	-85	105
1605	0	33	2	0	5	0	0	-8	0	-2	-15	0	40	-25	65
1606	1	6	16	0	4	0	0	-4	-18	-3	-38	0	27	-63	90
1607	0	4	5	0	4	0	0	-5	-2	-3	-17	-1	13	-28	41
1608	2	10	5	0	13	0	0	-11	-7	-1	-122	0	30	-141	171
1609	0	10	1	0	1	0	0	-1	0	-5	-6	0	12	-12	24
1610	0	10	9	0	34	0	-13	-29	-148	-1	-61	-1	53	-253	306
1611	1	71	1	2	4	0	0	-8	-2	-1	-7	0	79	-18	97
1612	0	1	6	0	2	1	-10	-128	-55	-5	-2	0	10	-200	210
1613	0	4	2	0	77	1	-17	-36	-63	0	-4	-1	84	-121	205
1614	0	0	11	1	22	0	0	-5	-1	0	0	0	34	-6	40
1615	0	0	1	3	0	0	-2	-1	0	-1	-1	0	4	-5	9
1616	0	4	2	0	3	0	-1	-13	-4	-6	-75	0	9	-99	108
1617	0	2	0	1	0	0	0	0	0	-1	-1	0	3	-2	5
1618	0	0	1	0	1	0	0	-4	0	0	-1	0	2	-5	7
1619	0	0	0	0	2	0	-2	-24	-11	-13	-84	0	2	-134	136
1620	0	0	0	0	25	0	-28	-1046	-438	-61	-1078	-4	25	-2655	2680
1621	0	0	0	2	7	0	0	-6	-11	-9	-731	0	9	-757	766
1622	0	1	24	0	19	0	0	-9	-9	-7	-31	-1	44	-57	101
1623	0	46	2	0	19	0	-2	-243	-121	-1	-253	0	67	-620	687
1624	0	4	9	4	3	0	-23	-817	-303	-43	-479	0	20	-1665	1685
1625	1	11	12	5	7	0	-13	-176	-72	-43	-243	-2	36	-549	585
1626	10	70	9	3	23	0	-1	-130	-127	-8	-60	0	115	-326	441
1627	0	2	5	8	7	0	-4	-216	-46	-6	-58	0	22	-330	352
1628	0	40	52	1	5	0	-24	-660	-256	-9	-149	-1	98	-1099	1197
1629	1	8	0	3	20	0	-3	-147	-30	-1	-21	-1	32	-203	235
1630	0	3	1	0	21	0	0	-15	-3	-1	-4	0	25	-23	48
1631	0	3	3	4	12	0	-13	-229	-31	-4	-16	-1	22	-294	316
1632	0	5	42	7	151	0	-1	-31	-60	0	-15	0	205	-107	312
1633	0	0	1	10	10	2	-2	-2	-2	-1	-14	0	23	-21	44
1634	1	0	90	1	86	1	-1	-2	-9	0	-4	0	179	-16	195
1635	0	39	0	0	2	0	-3	-64	-10	-1	-21	0	41	-99	140
1636	1	2	1	0	0	0	-3	-109	-10	-7	-22	0	4	-151	155
1637	1	3	3	1	22	0	-6	-201	-516	-56	-106	-10	30	-895	925
1638	0	7	1	0	3	0	-2	-22	0	-9	-242	0	11	-275	286
1639	0	3	17	0	4	0	-3	-54	-11	-18	-163	-7	24	-256	280
1640	0	8	0	0	3	0	-11	-44	-66	-20	-438	-1	11	-580	591
1641	1	6	0	0	2	0	0	0	0	-2	-10	0	9	-12	21
1642	0	0	1	0	1	0	0	-4	-43	0	-22	0	2	-69	71
1643	1	89	1	0	25	0	-1	-22	-2	0	-5	0	116	-30	146
1644	7	2	4	0	35	0	-5	-64	-18	0	-37	0	48	-124	172
1645	0	1	11	8	21	1	0	-3	0	0	0	0	42	-3	45
1646	0	26	17	3	122	1	0	-60	-7	-1	0	0	169	-68	237
1647	1	130	3	8	1	0	0	-8	-1	0	-2	0	143	-11	154
1648	3	14	50	0	14	1	-1	-12	-1	-1	-37	0	82	-52	134
1649	0	156	2	0	3	0	0	0	0	-3	-2	0	161	-5	166
1650	10	10	3	1	13	0	0	0	-3	0	-2	0	37	-5	42
1651	1	1	0	0	6	0	-2	-42	-2	-8	-37	0	8	-91	99
1652	3	20	15	5	14	0	0	-8	-4	0	-7	0	57	-19	76
1653	2	159	30	1	14	0	-7	-53	-23	-1	-55	0	206	-139	345
1654	8	82	21	3	36	1	-2	-22	-6	-7	-45	0	151	-82	233
1655	9	70	36	7	105	1	0	-5	-10	-4	-4	0	228	-23	251
1656	7	349	15	31	83	2	-7	-275	-45	-13	-357	-3	487	-700	1187
1657	5	33	75	3	30	1	-2	-34	-2	-4	-48	-1	147	-91	238
1658	14	937	104	4	1176	11	-2	-18	-4	-6	-5	0	2246	-35	2281
1659	37	110	11	33	526	0	-1	-19	-52	-15	-102	-1	717	-190	907
1660	3	40	49	8	191	4	-7	-139	-32	-3	-19	0	295	-200	495
1661	7	239	136	63	29	0	-11	-29	-27	-3	-238	0	474	-308	782
1662	16	555	486	3	126	4	-2	-21	-59	-4	-40	0	1190	-126	1316
1663	6	835	13	7	129	0	-1	-108	-109	-11	-149	0	990	-378	1368
1664	30	111	38	21	203	0	-3	-15	-9	0	-16	0	403	-43	446
1665	2	22	82	18	17	1	-12	-13	-6	-3	-32	0	142	-66	208
1666	1	280	160	2	6	2	-2	-189	-36	-23	-48	0	451	-298	749
1667	10	724	4	0	381	1	-1	-18	-62	-2	-177	-5	1120	-265	1385
1668	12	5	4	2	10	0	-5	-185	-70	-6	-108	0	33	-374	407
1669	0	5	41	1	2	0	-2	-48	-21	-7	-53	0	49	-131	180
1670	0	38	14	1	4	0	-6	-46	-16	-4	-44	0	57	-116	173
1671	9	63	2	0	9	1	-1	-26	-4	-1	-13	0	84	-45	129
1672	7	9	10	0	14	0	-28	-304	-1060	-14	-136	0	40	-1542	1582
1673	0	4	7	11	710	0	-2	-28	-7	-9	-21	0	732	-67	799
1674	0	4	135	71	3	1	-3	-76	-33	-5	-38	0	214	-155	369
1675	0	10	185	0	32	0	-7	-58	-93	-9	-42	-3	227	-212	439
1676	30	332	16	17	653	0	-3	-26	-6	-2	-8	0	1048	-45	1093
1677	38	14	71	1	14	0	-36	-246	-30	-15	-49	-1	138	-377	515
1678	2	43	45	4	105	0	-2	-25	-33	0	-27	0	199	-87	286
1679	30	828	109	30	87	2	0	-11	-7	0	-4	0	1086	-22	1108
1680	23	47	109	2	86	0	0	-26	-4	-1	-24	0	267	-55	322
1681	1	144	12	9	55	0	-2	-16	-6	-1	-15	0	221	-40	261
1682	19	24	64	9	33	0	0	-4	0	-2	-5	0	149	-11	160
1683	1	33	17	4	35	0	0	-8	0	0	-10	-1	90	-19	109
1684	4	50	8	7	35	0	-1	-1	-2	-1	-6	0	104	-11	115
1685	4	21	9	6	34	0	0	-2	-2	0	-2	0	74	-6	80
1686	0	100	123	0	82	0	0	-3	-1	0	-5	0	305	-9	314
1687	3	58	11	7	16	0	0	-16	-10	-3	-6	0	95	-35	130
1688	1	15	34	1	34	0	-3	-12	-11	-1	-14	-1	85	-42	127
1689	0	62	5	4	72	0	0	-8	-3	0	-6	0	143	-17	160
1690	2	9	49	27	110	1	-1	-8	-1	0	-1	0	198	-11	209
1691	0	62	118	8	130	0	-1	-3	-5	-1	0	0	318	-10	328
1692	4	904	27	8	169	0	-1	-12	-6	-2	-2	0	1112	-23	1135
1693	8	36	23	4	14	0	-3	-11	-3	0	-2	0	85	-19	104
1694	2	54	94	1	273	0	-3	-21	-2	-1	-2	0	424	-29	453
1695	3	324	9	9	46	0	-1	-4	-4	0	-3	0	391	-12	403
1696	17	147	56	7	50	0	-1	-10	-1	-1	-9	0	277	-22	299
1697	3	118	30	1	41	0	-1	-4	-7	-1	-16	-1	193	-30	223
1698	12	84	3	7	21	0	-1	-10	-4	0	-18	0	127	-33	160
1699	1	13	58	0	23	1	-3	-9	-18	-2	-39	0	96	-71	167
1700	2	84	1	0	39	0	0	-31	-10	-4	-5	0	126	-50	176
1701	4	4	3	4	79	0	-18	-128	-43	-10	-48	0	94	-247	341
1702	0	30	87	12	222	0	-1	-11	-1	-1	-5	0	351	-19	370
1703	1	181	68	6	23	0	-1	-2	0	0	-7	0	279	-10	289
1704	7	210	66	21	22	0	-1	-2	-2	-9	-10	0	326	-24	350
1705	1	49	9	0	0	0	0	-2	-7	-9	-19	0	59	-37	96
1706	1	9	1	0	0	3	0	-35	0	-6	-21	-1	14	-63	77
1707	1	1	0	0	30	0	-1	-19	-28	-6	-46	-1	32	-101	133
1708	0	2	2	2	7	0	0	-5	-7	-1	-1	0	13	-14	27
1709	0	1	43	0	3	0	0	-21	-12	0	-3	0	47	-36	83
1710	0	7	0	0	0	0	-4	-58	-8	-1	-3	-1	7	-75	82
1711	0	0	0	0	0	0	-1	-15	-5	0	0	0	0	-21	21
1712	0	0	0	0	0	0	-3	-3	-2	0	-10	0	0	-18	18
1713	0	3	2	0	6	0	-6	-7	-3	-3	-29	0	11	-48	59
1714	0	1	0	1	2	0	0	-8	-13	-2	-14	0	4	-37	41
1715	3	6	1	0	8	1	-1	-152	-25	0	-64	-3	19	-245	264
1716	0	5	0	0	13	0	-54	-399	-179	-4	-232	-1	18	-869	887
1717	1	35	4	2	6	0	-17	-247	-216	-21	-199	-1	48	-701	749
1718	1	5	8	10	12	0	0	-38	-8	-8	-35	0	36	-89	125
1719	0	23	6	0	1	0	-2	-39	-58	-2	-23	0	30	-124	154
1720	0	6	5	0	22	0	-1	-2	-6	0	-19	0	33	-28	61
1721	1	43	7	2	8	1	-1	-50	-8	-7	-6	0	62	-72	134
1722	2	0	4	0	22	0	-4	-10	-42	-3	-37	0	28	-96	124
1723	0	30	4	5	18	0	-2	-156	-5	-3	-19	0	57	-185	242
1724	0	27	48	2	27	0	-2	-15	-6	0	-18	0	104	-41	145
1725	1	58	18	5	105	0	-3	-115	-22	-3	-18	0	187	-161	348
1726	2	13	1	6	14	0	0	-13	-13	0	-5	0	36	-31	67
1727	0	9	81	1	0	0	0	-2	-1	-1	-12	0	91	-16	107
1728	1	138	76	0	0	0	0	-14	-2	0	-6	0	215	-22	237
1729	2	229	0	0	4	0	-1	-40	-2	-5	-14	0	235	-62	297
1730	18	6	21	1	33	0	-9	-78	-39	-9	-51	0	79	-186	265
1731	10	42	4	3	1	0	-31	-575	-610	-48	-289	-6	60	-1559	1619
1732	2	388	57	6	39	0	-17	-433	-220	-16	-325	-1	492	-1012	1504
1733	28	43	163	3	21	0	-10	-136	-32	-8	-69	0	258	-255	513
1734	5	1235	9	12	270	0	0	-10	-1	0	-1	0	1531	-12	1543
1735	8	10	86	37	1	0	0	-21	-2	-2	-7	0	142	-32	174
1736	0	233	105	0	15	1	-16	-163	-768	-4	-577	-1	354	-1529	1883
1737	9	236	6	1	224	0	0	-2	-2	-1	-2	0	476	-7	483
1738	2	14	34	10	24	1	-2	-6	-21	0	-4	0	85	-33	118
1739	0	26	147	5	61	0	-1	-202	-8	-21	0	0	239	-232	471
1740	0	611	7	0	4	0	-6	-7	-8	0	-2	0	622	-23	645
1741	12	20	31	3	4	0	0	-7	-4	-4	-134	-2	70	-151	221
1742	0	36	0	0	1	0	0	0	-1	0	-74	0	37	-75	112
1743	1	2	1	1	15	0	-4	-180	-434	-62	-817	0	20	-1497	1517
1744	5	35	9	15	84	5	0	-27	-33	-3	-14	0	153	-77	230
1745	1	13	10	2	90	0	-1	-120	-51	-5	-36	0	116	-213	329
1746	0	13	1	17	5	0	-19	-76	-1	0	-3	0	36	-99	135
1747	0	1	2	0	1	0	-3	-5	-3	0	-18	0	4	-29	33
1748	1	5	0	0	2	0	0	-5	-1	0	0	0	8	-6	14
1749	0	1	0	0	1	0	0	-11	-3	0	-40	-2	2	-56	58
1750	0	0	0	1	5	0	0	-1	0	0	-4	0	6	-5	11
1751	0	0	1	1	0	0	0	0	0	-1	-23	0	2	-24	26
1752	1	1	1	0	0	0	0	-1	0	0	-2	0	3	-3	6
1753	0	9	0	0	4	1	-4	-25	-7	-1	-101	0	14	-138	152
1754	0	10	12	2	25	0	0	-7	-13	-1	-9	0	49	-30	79
1755	6	52	86	18	182	1	-1	-221	-100	-3	-11	0	345	-336	681
1756	2	10	21	13	27	2	-3	-52	-9	-8	-32	-1	75	-105	180
1757	0	0	16	5	1	0	-18	-703	-94	-5	-76	-1	22	-897	919
1758	3	51	20	0	1	0	-1	-23	-160	-1	-62	-1	75	-248	323
1759	1	9	0	1	1	0	0	-43	-11	0	-10	0	12	-64	76
1760	8	60	19	0	198	0	-5	-100	-28	-3	-381	-1	285	-518	803
1761	0	0	0	0	1	0	0	-8	-12	0	-1	0	1	-21	22
1762	0	1	0	1	2	0	-2	-38	0	0	0	0	4	-40	44
1763	0	0	0	0	4	0	-2	-34	-2	-6	-7	0	4	-51	55
1764	0	0	0	0	7	0	0	-3	-1	0	-4	0	7	-8	15
1765	0	1	3	0	27	0	0	-5	-4	-1	-1	0	31	-11	42
1766	0	22	9	6	105	0	-2	-18	-1	-1	-19	0	142	-41	183
1767	1	22	138	3	308	0	-1	-5	-1	-6	-103	-5	472	-121	593
1768	0	57	8	37	348	0	-4	-16	-1	-39	-99	0	450	-159	609
1769	1	26	186	18	297	0	-1	-10	0	-2	-4	0	528	-17	545
1770	5	1266	119	20	340	0	-1	-3	-1	0	-13	0	1750	-18	1768
1771	22	40	52	47	148	0	0	-2	-2	-4	-10	0	309	-18	327
1772	12	208	171	6	109	2	0	-4	-5	-1	-9	0	508	-19	527
1773	5	209	59	2	207	0	-1	-19	-8	-2	-13	0	482	-43	525
1774	6	70	54	29	26	1	-5	-106	-15	-10	-113	0	186	-249	435
1775	3	107	256	6	122	1	-16	-14	-140	-2	-115	-2	495	-289	784
1776	7	382	9	10	75	1	0	-15	-1	0	-14	-1	484	-31	515
1777	43	31	119	25	39	2	-8	-63	-14	-9	-35	-1	259	-130	389
1778	3	59	25	2	78	1	-1	-48	-180	-24	-74	0	168	-327	495
1779	6	138	11	12	477	0	0	-12	-2	0	-16	0	644	-30	674
1780	6	14	25	16	36	1	-2	-5	-1	-2	-5	0	98	-15	113
1781	1	25	7	0	105	0	-7	-70	-105	-24	-234	-7	138	-447	585
1782	3	109	18	41	47	0	-9	-323	-114	-16	-84	0	218	-546	764
1783	14	61	336	6	32	0	-8	-70	-28	-1	-11	0	449	-118	567
1784	2	95	8	0	61	2	-42	-263	-3	-3	-237	-1	168	-549	717
1785	14	47	4	0	14	0	-12	-44	-9	-30	-332	-5	79	-432	511
1786	3	12	6	2	16	0	-3	-14	-194	-18	-278	0	39	-507	546
1787	3	34	8	7	5	0	-1	-31	-33	-2	-56	0	57	-123	180
1788	2	7	5	5	4	1	-1	-66	-161	-18	-254	0	24	-500	524
1789	3	12	5	3	2	0	-3	-90	-56	-18	-86	0	25	-253	278
1790	1	3	1	0	6	0	-2	-52	-31	-7	-73	0	11	-165	176
1791	0	22	1	1	27	0	0	-30	-35	-3	-79	0	51	-147	198
1792	0	1	2	2	0	0	-1	-44	-15	-3	-20	0	5	-83	88
1793	0	5	2	0	1	0	-5	-16	-9	0	0	0	8	-30	38
1794	0	0	0	0	0	1	-1	-131	-60	-9	-78	-1	1	-280	281
1795	0	1	2	0	24	0	-7	-87	-95	-37	-355	0	27	-581	608
1796	0	9	1	4	4	0	-1	-14	-8	-4	-34	-1	18	-62	80
1797	0	10	75	0	8	0	-16	-404	-627	-18	-319	0	93	-1384	1477
1798	0	90	1	9	1	0	-1	-59	-6	-1	-1	0	101	-68	169
1799	12	37	853	0	21	0	-9	-34	-243	-12	-31	0	923	-329	1252
1800	0	379	0	1	1	0	-6	-97	-14	0	-1	0	381	-118	499
1801	87	3	5	0	0	0	0	-8	-1	0	0	0	95	-9	104
1802	0	7	0	0	0	0	-7	-3	0	0	-9	0	7	-19	26
1803	3	4	5	0	21	0	-3	-10	-3	0	-21	-1	33	-38	71
1804	0	3	0	0	0	0	-23	-261	-65	-13	-226	-1	3	-589	592
1805	2	3	0	0	0	0	0	-65	-23	-4	-100	0	5	-192	197
1806	0	3	0	0	2	0	-1	-29	-18	-5	-116	0	5	-169	174
1807	1	0	0	0	5	0	0	-2	0	0	-1	0	6	-3	9
1808	0	2	1	0	2	0	0	-7	-4	-4	-15	0	5	-30	35
1809	0	2	0	0	3	0	-2	-7	-8	-6	-4	0	5	-27	32
1810	0	8	2	0	3	0	-1	-20	-10	-1	-7	0	13	-39	52
1811	0	0	2	1	23	0	-12	-30	-95	-68	-56	0	26	-261	287
1812	0	10	1	1	2	0	-3	-81	-21	-5	-38	0	14	-148	162
1813	0	0	33	0	5	0	-4	-52	-7	-3	-101	0	38	-167	205
1814	1	25	0	4	3	0	-17	-529	-98	-6	-56	-1	33	-707	740
1815	2	3	1	0	3	0	-4	-92	-2	0	-61	-1	9	-160	169
1816	0	4	1	1	7	0	-5	-82	-32	-4	-16	0	13	-139	152
1817	1	5	0	0	17	0	-4	-30	-60	-16	-114	0	23	-224	247
1818	2	3	2	2	35	0	-6	-404	-349	-8	-303	0	44	-1070	1114
1819	0	1	2	2	0	0	-34	-625	-95	-21	-171	0	5	-946	951
1820	0	6	7	0	1	0	-20	-64	-34	-5	-56	-1	14	-180	194
1821	0	30	0	0	0	0	-17	-626	-142	-29	-183	0	30	-997	1027
1822	0	0	1	0	0	0	-6	-64	-81	-3	-82	-1	1	-237	238
1823	0	10	0	0	0	0	-4	-80	-20	-3	-75	0	10	-182	192
1824	1	3	20	0	1	0	-16	-111	-104	-26	-362	-5	25	-624	649
1825	0	7	1	0	6	0	-6	-281	-58	-17	-203	0	14	-565	579
1826	1	5	0	0	28	0	-9	-123	-30	-26	-31	0	34	-219	253
1827	0	1	2	1	7	0	-43	-622	-636	-44	-434	-4	11	-1783	1794
1828	1	9	16	0	8	0	-4	-34	0	0	-26	0	34	-64	98
1829	5	15	3	1	82	0	0	0	0	0	-1	0	106	-1	107
1830	2	1	2	25	0	0	-1	-3	0	0	-3	0	30	-7	37
1831	0	2	6	1	0	0	0	-2	-1	0	-3	0	9	-6	15
1832	0	52	0	0	1	0	0	0	0	0	-8	0	53	-8	61
1833	3	3	2	0	47	1	0	0	0	0	-10	0	56	-10	66
1834	0	0	4	3	6	0	0	-6	0	-1	-1	0	13	-8	21
1835	1	19	87	2	19	0	-15	-156	-95	-10	-269	-1	128	-546	674
1836	1	75	5	3	1	0	-5	-225	-52	-10	-59	-2	85	-353	438
1837	4	38	23	0	259	0	0	-11	-7	-1	-35	0	324	-54	378
1838	1	13	1	3	36	0	0	-4	-4	0	-18	0	54	-26	80
1839	7	8	100	0	4	0	-3	-14	-27	0	-9	0	119	-53	172
1840	0	88	36	0	23	0	-2	-104	-4	0	-2	0	147	-112	259
1841	21	229	0	2	8	0	-1	-8	-4	0	-1	0	260	-14	274
1842	11	17	16	0	0	0	-1	-10	-2	-1	0	0	44	-14	58
1843	0	15	2	0	0	0	-3	-32	0	0	0	0	17	-35	52
1844	3	6	0	0	0	0	0	0	0	0	0	0	9	0	9
1845	1	0	0	0	0	0	0	0	0	0	0	0	1	0	1
1846	0	0	1	0	0	0	0	-1	0	0	0	0	1	-1	2
1847	0	1	1	0	0	0	0	-3	0	0	-4	0	2	-7	9
1848	4	32	3	2	6	0	0	-3	0	0	-6	0	47	-9	56
1849	9	61	11	2	17	0	0	-5	-3	-4	-50	0	100	-62	162
1850	3	76	43	8	105	2	0	-14	-3	0	-4	0	237	-21	258
1851	21	449	47	21	92	0	-2	-26	-1	0	-7	0	630	-36	666
1852	11	53	119	11	37	0	-1	-55	-11	-2	-23	0	231	-92	323
1853	1	80	11	3	17	0	0	-1	-1	0	-3	0	112	-5	117
1854	4	17	12	1	18	0	-1	-10	-5	-1	-14	0	52	-31	83
1855	2	20	16	3	13	0	-1	-3	-5	-13	-35	-1	54	-58	112
1856	1	81	5	10	16	0	0	-5	-23	-2	-57	0	113	-87	200
1857	0	32	5	0	3	0	0	-32	-9	0	-16	0	40	-57	97
1858	0	18	6	0	3	0	-31	-300	-72	-21	-65	0	27	-489	516
1859	0	5	0	0	3	0	-5	-85	-30	-12	-77	0	8	-209	217
1860	0	9	0	0	2	0	-2	-62	-32	-4	-127	-2	11	-229	240
1861	0	0	1	0	1	0	0	-8	-4	0	-18	0	2	-30	32
1862	0	7	2	0	32	0	-1	-7	-8	0	0	0	41	-16	57
1863	0	48	1	0	1	0	-5	-159	-17	-10	-96	0	50	-287	337
1864	1	2	4	1	7	0	0	-4	-1	0	-1	0	15	-6	21
1865	2	20	4	1	7	0	-1	0	0	0	0	0	34	-1	35
1866	0	19	11	1	17	0	-3	-48	-2	-1	-40	0	48	-94	142
1867	0	10	2	0	4	3	0	0	0	0	-4	0	19	-4	23
1868	1	12	3	0	71	0	0	0	-4	-1	-12	0	87	-17	104
1869	1	5	5	18	2	0	0	-1	0	-2	0	0	31	-3	34
1870	0	10	42	1	9	0	0	-1	-10	-2	-1	0	62	-14	76
1871	0	62	1	1	4	1	0	-41	0	0	-1	0	69	-42	111
1872	3	16	16	0	12	0	-3	-4	-3	0	-5	0	47	-15	62
1873	0	4	3	0	3	0	0	-2	0	0	-10	0	10	-12	22
1874	0	0	1	0	25	0	-6	-13	0	0	-5	0	26	-24	50
1875	0	1	0	0	0	0	0	0	-1	0	-2	0	1	-3	4
1876	0	4	0	0	10	0	0	-9	-8	-1	-84	0	14	-102	116
1877	0	6	2	0	4	0	0	-2	-5	-1	-8	0	12	-16	28
1878	2	19	46	4	8	0	0	-1	-3	-1	-1	0	79	-6	85
1879	0	2	18	0	13	0	-1	-10	-3	-1	-2	0	33	-17	50
1880	1	86	5	1	0	0	0	-5	-1	0	-19	0	93	-25	118
1881	1	0	1	0	7	0	0	-7	-2	-1	-8	0	9	-18	27
1882	0	34	1	1	11	0	-2	-207	-111	-2	-1	0	47	-323	370
1883	3	3	4	2	3	0	-5	-12	-3	0	-2	-2	15	-24	39
1884	0	29	4	1	0	0	-1	-26	-5	0	-9	0	34	-41	75
1885	1	2	0	0	18	2	-4	-3	-5	-1	-49	0	23	-62	85
1886	0	2	1	1	44	1	0	-25	-27	-2	-6	0	49	-60	109
1887	0	0	4	8	168	1	-5	-30	-6	0	-19	0	181	-60	241
1888	0	6	28	13	22	0	-3	-58	-31	-1	-62	0	69	-155	224
1889	6	334	83	14	8	0	-5	-111	-14	-5	-40	0	445	-175	620
1890	13	77	22	1	4	0	-14	-523	-304	-24	-402	0	117	-1267	1384
1891	1	37	0	0	6	0	-15	-246	-88	-46	-197	0	44	-592	636
1892	5	11	5	1	28	0	-4	-143	-616	-11	-179	0	50	-953	1003
1893	0	2	2	2	38	0	-7	-544	-121	-22	-170	0	44	-864	908
1894	1	16	24	5	13	0	-4	-59	-16	-4	-35	-2	59	-120	179
1895	5	35	54	2	93	1	-1	-73	-63	-4	-63	0	190	-204	394
1896	4	277	2	29	129	0	0	-33	-2	0	-14	0	441	-49	490
1897	8	4	32	10	13	0	-7	-47	-17	-5	-16	-1	67	-93	160
1898	0	6	6	1	0	0	-1	-4	-4	-2	-4	0	13	-15	28
1899	1	179	0	0	0	0	-3	-81	-1	-2	-42	0	180	-129	309
1900	3	1	0	0	1	0	-2	-46	-15	-4	-24	-1	5	-92	97
1901	0	0	0	0	1	0	0	-1	-9	-1	-1	0	1	-12	13
1902	0	2	2	0	0	0	-20	-488	-34	0	-30	0	4	-572	576
1903	0	0	4	0	1	0	-1	-101	-6	-5	-53	0	5	-166	171
1904	1	9	2	1	5	0	-3	-90	-76	-5	-766	-1	18	-941	959
1905	11	8	2	0	1	0	-3	-35	-22	-14	-268	-2	22	-344	366
1906	1	1	0	0	6	0	0	-19	0	0	-1	0	8	-20	28
1907	0	0	0	0	1	0	0	-2	0	0	0	0	1	-2	3
1908	0	0	0	0	0	0	0	0	-1	0	-1	0	0	-2	2
1909	0	24	3	0	19	0	0	0	0	0	-32	-1	46	-33	79
1910	1	36	3	0	19	0	0	-50	-16	-20	-549	0	59	-635	694
1911	5	3	6	2	1	0	-39	-524	-175	-100	-627	0	17	-1465	1482
1912	0	11	6	2	3	0	-1	-39	-79	-1	-3	0	22	-123	145
1913	0	13	0	0	0	0	0	-38	0	0	-2	0	13	-40	53
1914	2	0	1	1	0	0	0	0	0	0	0	0	4	0	4
1915	0	0	0	0	0	0	0	0	0	0	0	0	0	0	0
1916	0	0	0	0	1	0	0	0	0	0	0	0	1	0	1
1917	0	0	0	0	0	0	0	0	0	0	0	0	0	0	0
1918	0	0	0	0	0	0	0	0	-1	0	0	0	0	-1	1
1919	0	0	0	0	0	0	0	0	0	0	0	0	0	0	0
1920	0	0	0	0	0	0	0	-22	-4	0	-6	0	0	-32	32
1921	0	0	0	0	0	0	0	-15	-4	0	-11	0	0	-30	30
1922	0	10	0	2	6	0	0	0	0	0	-5	0	18	-5	23
1923	0	0	1	0	0	0	0	0	0	0	-2	0	1	-2	3
1924	0	1	0	0	0	0	0	0	0	0	-1	0	1	-1	2
1925	5	64	11	6	4	0	0	-6	-1	0	-1	0	90	-8	98
1926	0	182	80	13	25	0	-11	-102	-89	-49	-89	-2	300	-342	642
1927	1	92	111	13	144	3	0	-9	-1	0	-2	0	364	-12	376
1928	15	1093	817	35	1066	4	0	-13	0	-2	-5	0	3030	-20	3050
1929	12	796	264	33	272	2	-5	-4	0	-1	-32	0	1379	-42	1421
1930	12	427	422	50	265	7	-2	-11	0	0	-12	0	1183	-25	1208
1931	18	818	241	23	445	0	-5	-4	-17	-2	-21	0	1545	-49	1594
1932	47	1047	159	26	85	0	0	-11	-2	-1	-7	0	1364	-21	1385
1933	26	310	146	2	80	0	-2	-74	-18	-4	-15	0	564	-113	677
1934	13	105	13	4	718	2	0	-5	-1	0	-6	0	855	-12	867
1935	6	53	37	5	105	0	0	0	0	0	-2	0	206	-2	208
1936	0	59	181	23	577	1	-2	-15	-31	-6	-22	0	841	-76	917
1937	6	75	97	11	45	0	0	-3	-1	0	-1	0	234	-5	239
1938	4	190	99	5	51	0	0	-4	0	-1	-3	0	349	-8	357
1939	5	21	6	1	14	0	-1	-22	-4	-1	-14	0	47	-42	89
1940	0	25	1	1	1	0	0	0	-3	-2	-4	0	28	-9	37
1941	1	135	5	0	10	0	-1	-36	-10	0	-28	0	151	-75	226
1942	5	75	14	14	24	0	-2	-58	-71	-9	-39	0	132	-179	311
1943	0	3	5	0	100	1	0	-50	-5	-2	-45	0	109	-102	211
1944	1	19	38	15	232	0	0	-16	0	0	-20	0	305	-36	341
1945	4	18	116	11	63	2	-3	-24	-5	-1	-16	0	214	-49	263
1946	5	348	22	7	359	2	-1	-4	-1	0	-1	0	743	-7	750
1947	5	305	5	12	49	0	0	0	0	0	0	0	376	0	376
1948	18	43	107	8	73	0	0	-9	-3	0	0	0	249	-12	261
1949	3	166	18	7	18	0	0	-1	0	0	-3	0	212	-4	216
1950	4	11	41	0	48	0	-1	-8	-2	0	-5	0	104	-16	120
1951	0	131	3	21	104	0	0	-3	-2	0	-14	0	259	-19	278
1952	7	9	79	5	161	0	0	-5	-29	-1	-15	0	261	-50	311
1953	0	112	117	15	163	5	0	-5	-7	-1	-1	0	412	-14	426
1954	2	108	21	25	492	1	0	-10	0	0	-2	0	649	-12	661
1955	4	26	23	15	282	0	-1	-11	-8	0	-4	0	350	-24	374
1956	2	42	43	7	35	0	0	-3	-3	0	-4	0	129	-10	139
1957	4	41	48	4	15	1	0	-5	-4	0	-4	0	113	-13	126
1958	6	71	24	5	360	1	0	-8	-1	-2	-11	0	467	-22	489
1959	7	103	33	11	380	1	-3	-54	-88	-34	-167	0	535	-346	881
1960	4	74	91	9	132	0	0	-1	0	0	-4	0	310	-5	315
1961	12	647	456	16	714	1	0	0	-2	0	-2	0	1846	-4	1850
1962	7	1512	57	57	602	0	0	0	0	0	0	0	2235	0	2235
1963	38	191	323	59	70	0	0	-1	-3	-1	-2	0	681	-7	688
1964	8	100	35	5	3	0	0	-1	0	-1	-1	0	151	-3	154
1965	16	84	10	0	0	0	-1	-9	-11	0	-9	0	110	-30	140
1966	0	10	2	0	1	0	0	-2	-1	0	-1	0	13	-4	17
1967	3	7	2	0	8	0	0	-111	-18	-2	-27	0	20	-158	178
1968	4	15	3	15	10	0	-6	-118	-11	-4	-49	0	47	-188	235
1969	0	2	11	0	17	0	-4	-25	-13	-4	-47	0	30	-93	123
1970	3	72	7	7	183	0	0	0	0	0	0	0	272	0	272
1971	24	64	48	56	545	0	0	-1	0	0	0	0	737	-1	738
1972	0	21	98	11	11	0	0	0	0	0	-1	0	141	-1	142
1973	2	752	26	0	58	1	0	-2	-1	0	-15	0	839	-18	857
1974	14	409	7	12	21	1	0	0	0	0	-1	0	464	-1	465
1975	14	49	100	1	23	0	0	-1	-12	0	0	0	187	-13	200
1976	1	47	8	5	11	1	0	-14	0	0	-1	0	73	-15	88
1977	14	88	78	2	3	0	0	-2	-2	0	-4	0	185	-8	193
1978	5	49	27	1	3	0	0	-1	-1	0	-1	0	85	-3	88
1979	2	28	3	0	8	0	-1	-6	-2	0	-3	0	41	-12	53
1980	4	2	1	0	0	0	0	-6	0	0	0	0	7	-6	13
1981	0	4	0	0	101	0	0	0	-1	-1	-5	-1	105	-8	113
1982	1	26	2	1	441	1	0	-2	-2	0	-2	0	472	-6	478
1983	8	432	193	42	256	1	0	-2	0	0	0	0	932	-2	934
1984	2	86	47	11	2	0	-1	-4	-1	0	0	-1	148	-7	155
1985	4	413	48	0	288	0	0	-7	-3	0	-4	0	753	-14	767
1986	12	163	0	24	119	0	-1	-23	-5	-2	-35	0	318	-66	384
1987	8	0	163	8	239	2	-5	-17	-34	-26	-55	-1	420	-138	558
1988	0	727	92	14	72	2	0	-2	-12	-1	-5	0	907	-20	927
1989	14	241	306	9	292	1	0	-7	-1	0	0	0	863	-8	871
1990	7	373	19	53	163	0	-1	-18	-3	-3	-9	0	615	-34	649
1991	11	9	38	9	27	0	-1	-5	-2	0	-10	0	94	-18	112
1992	3	479	51	6	99	3	-1	-1	-13	-1	-13	0	641	-29	670
1993	0	156	9	0	9	0	0	-2	-1	-2	-18	0	174	-23	197
1994	1	1	2	0	5	0	0	-9	-1	0	-4	0	9	-14	23
1995	0	1	0	0	2	2	0	-1	0	-1	0	0	5	-2	7
1996	1	21	0	1	100	0	0	-18	0	0	-27	0	123	-45	168
1997	0	2	0	1	18	0	-1	-2	-9	0	-14	-1	21	-27	48
1998	0	1	44	7	54	0	0	-2	-3	-1	-9	0	106	-15	121
1999	1	184	188	39	244	0	-1	-34	-5	-1	-8	-2	656	-51	707
[truncated: 219 more rows]

## Sheet: CaLCuV-Core BPO-24
position	20nt_fwd	21nt_fwd	22nt_fwd	23nt_fwd	24nt_fwd	25nt_fwd	20nt_rev	21nt_rev	22nt_rev	23nt_rev	24nt_rev	25nt_rev	total_forward	total_reverse	total reads
1	0	6	23	0	7	0	0	15	5	1	3	1	36	25	61
2	2	23	3	5	25	0	4	1	6	2	21	0	58	34	92
3	1	1	0	0	0	0	0	0	3	1	1	0	2	5	7
4	0	205	32	1	0	0	0	12	16	0	0	0	238	28	266
5	3	21	0	0	0	0	1	20	0	0	0	0	24	21	45
6	0	1	1	0	0	0	0	1	1	0	0	0	2	2	4
7	0	0	0	0	1	0	1	1	0	0	0	0	1	2	3
8	0	0	2	0	3	0	0	1	0	0	0	0	5	1	6
9	0	0	9	1	9	0	0	1	0	0	1	0	19	2	21
10	0	14	14	0	2	0	0	0	0	0	0	0	30	0	30
11	2	33	5	0	18	0	0	1	0	0	1	0	58	2	60
12	1	14	0	1	0	0	0	0	0	0	0	0	16	0	16
13	4	7	6	0	0	0	0	0	1	0	0	0	17	1	18
14	0	5	0	1	2	0	0	0	0	0	1	0	8	1	9
15	0	11	2	0	2	0	0	0	0	0	2	0	15	2	17
16	1	16	3	0	12	1	0	0	0	0	0	0	33	0	33
17	0	10	1	2	87	0	0	0	0	0	0	0	100	0	100
18	0	11	1	20	7	0	0	2	0	0	0	0	39	2	41
19	0	1	3	5	25	0	0	0	0	0	0	0	34	0	34
20	0	19	0	2	2	0	0	0	1	0	2	0	23	3	26
21	1	1	2	0	7	0	0	0	1	0	0	0	11	1	12
22	1	8	0	8	1	0	0	0	0	0	0	0	18	0	18
23	0	6	34	0	7	0	0	15	1	0	5	0	47	21	68
24	1	28	2	0	19	0	0	3	3	0	0	0	50	6	56
25	2	1	1	1	0	0	0	5	4	0	0	0	5	9	14
26	0	1	0	1	3	0	0	0	0	0	0	0	5	0	5
27	0	2	1	2	0	0	0	0	0	0	0	0	5	0	5
28	0	0	4	0	6	0	0	0	0	0	0	0	10	0	10
29	0	0	0	1	0	0	0	1	0	0	0	0	1	1	2
30	0	0	0	0	24	0	0	0	0	0	0	0	24	0	24
31	0	0	0	1	11	0	0	0	0	0	0	0	12	0	12
32	0	0	4	0	15	0	0	0	0	0	1	0	19	1	20
33	0	33	3	1	5	0	0	0	1	1	1	0	42	3	45
34	0	11	4	3	8	1	0	0	1	0	1	0	27	2	29
35	0	24	13	3	7	0	0	9	0	0	1	0	47	10	57
36	0	39	1	0	5	0	0	4	0	0	4	0	45	8	53
37	2	4	3	0	9	1	0	0	0	2	14	0	19	16	35
38	1	0	1	2	48	1	0	0	0	0	1	0	53	1	54
39	0	17	4	0	36	0	0	1	1	1	1	0	57	4	61
40	0	19	9	8	132	0	0	0	2	1	1	0	168	4	172
41	0	62	32	3	98	0	0	2	1	0	0	0	195	3	198
42	1	72	19	0	5	0	0	0	0	0	0	0	97	0	97
43	2	98	26	0	31	0	0	0	0	0	0	0	157	0	157
44	1	87	3	2	20	0	1	5	0	0	3	0	113	9	122
45	0	9	14	5	2	0	0	0	0	0	0	0	30	0	30
46	0	27	19	0	0	0	0	1	2	0	2	0	46	5	51
47	1	88	1	0	11	0	0	0	0	0	1	0	101	1	102
48	0	3	4	0	1	0	0	0	0	0	0	0	8	0	8
49	0	1	0	0	3	0	0	0	0	0	0	0	4	0	4
50	0	0	1	2	3	1	1	0	0	3	6	1	7	11	18
51	0	0	2	0	39	0	0	0	2	2	7	0	41	11	52
52	0	0	0	11	34	0	0	5	9	0	2	0	45	16	61
53	0	0	3	1	1	0	0	5	0	0	0	0	5	5	10
54	0	12	23	0	27	0	0	3	5	0	0	0	62	8	70
55	6	8	1	3	5	0	0	2	0	0	0	0	23	2	25
56	1	5	35	0	11	0	0	8	13	1	18	0	52	40	92
57	0	14	3	3	11	0	0	4	3	1	1	0	31	9	40
58	0	11	13	5	58	0	0	0	0	0	1	0	87	1	88
59	2	11	19	3	56	0	0	0	0	0	1	0	91	1	92
60	0	24	9	2	4	0	0	0	1	0	3	0	39	4	43
61	4	9	8	0	11	0	0	0	0	1	0	0	32	1	33
62	0	22	1	1	0	0	0	2	1	1	4	0	24	8	32
63	1	2	4	0	4	0	0	4	6	1	22	0	11	33	44
64	0	77	0	0	46	0	5	74	20	2	34	0	123	135	258
65	1	0	0	4	9	0	0	11	2	2	22	0	14	37	51
66	0	0	1	0	1	0	0	9	11	2	10	0	2	32	34
67	0	3	0	1	1	0	0	5	4	0	7	0	5	16	21
68	0	0	0	0	1	0	1	12	12	0	2	0	1	27	28
69	0	0	0	1	3	0	1	7	5	1	5	2	4	21	25
70	0	2	0	0	1	0	5	15	27	0	39	0	3	86	89
71	0	0	1	0	0	0	1	39	2	1	9	0	1	52	53
72	0	0	0	0	0	0	3	4	18	8	23	0	0	56	56
73	0	0	0	0	0	0	1	39	34	6	125	0	0	205	205
74	0	0	0	0	0	0	0	3	9	6	38	0	0	56	56
75	0	0	0	0	0	0	2	30	6	1	15	0	0	54	54
76	0	0	0	0	4	0	0	18	3	0	6	0	4	27	31
77	0	0	0	0	0	0	0	15	6	6	3	0	0	30	30
78	0	1	0	0	0	0	0	2	1	0	6	0	1	9	10
79	0	2	0	0	1	0	0	2	1	0	6	0	3	9	12
80	0	4	0	0	0	0	0	18	1	5	29	0	4	53	57
81	0	0	0	0	1	0	0	1	0	1	0	0	1	2	3
82	0	0	0	0	0	0	1	5	1	0	0	0	0	7	7
83	0	0	3	0	0	0	0	2	0	0	1	0	3	3	6
84	0	3	0	0	0	0	0	1	0	0	8	0	3	9	12
85	0	1	0	0	0	0	0	0	0	0	0	0	1	0	1
86	0	0	0	0	0	0	0	0	0	0	0	0	0	0	0
87	0	0	0	0	0	0	0	0	0	0	0	0	0	0	0
88	0	0	1	1	2	0	0	0	0	1	0	0	4	1	5
89	0	0	0	0	21	0	0	66	14	4	3	0	21	87	108
90	0	2	0	0	13	0	1	55	15	1	11	0	15	83	98
91	0	1	5	0	1	0	1	12	5	1	9	1	7	29	36
92	0	9	5	0	6	0	0	0	0	0	0	0	20	0	20
93	0	11	0	0	0	0	0	0	0	0	0	0	11	0	11
94	0	2	1	0	0	0	0	0	0	0	1	0	3	1	4
95	0	3	0	0	0	0	0	0	0	0	1	0	3	1	4
96	0	8	0	0	0	0	0	0	0	1	2	0	8	3	11
97	0	1	4	0	0	0	0	0	0	0	2	0	5	2	7
98	0	0	0	0	0	0	0	2	10	2	6	0	0	20	20
99	0	0	1	0	0	0	1	135	3	0	1	0	1	140	141
100	0	0	0	0	0	0	0	5	3	0	7	0	0	15	15
101	0	0	0	0	1	0	0	2	1	0	1	0	1	4	5
102	0	0	0	0	1	0	0	4	4	3	10	0	1	21	22
103	0	0	0	0	0	0	0	18	2	1	4	0	0	25	25
104	0	1	0	0	0	0	1	4	3	0	6	0	1	14	15
105	0	2	0	0	0	0	1	2	1	6	21	0	2	31	33
106	0	0	1	1	0	0	0	4	0	2	6	0	2	12	14
107	0	5	0	0	0	0	0	26	8	10	31	0	5	75	80
108	0	0	0	0	0	0	0	2	0	0	3	0	0	5	5
109	0	0	0	0	0	0	0	2	0	0	1	0	0	3	3
110	0	0	0	0	0	0	0	8	2	1	3	0	0	14	14
111	0	0	0	0	0	0	0	13	4	1	2	0	0	20	20
112	0	0	0	0	0	0	0	2	0	0	11	0	0	13	13
113	0	0	0	0	0	0	0	3	4	2	24	0	0	33	33
114	0	1	0	1	0	0	3	4	2	4	35	0	2	48	50
115	0	1	0	0	0	0	3	180	13	7	61	0	1	264	265
116	0	0	1	0	6	0	0	1	1	0	0	0	7	2	9
117	0	0	0	3	14	0	0	0	1	0	0	0	17	1	18
118	0	0	4	1	17	0	1	2	1	1	1	1	22	7	29
119	0	18	10	0	29	0	0	2	2	0	0	0	57	4	61
120	0	44	7	5	7	0	1	3	2	0	1	1	63	8	71
121	1	11	22	1	0	0	0	0	0	1	3	0	35	4	39
122	0	227	6	0	5	0	0	6	8	3	15	0	238	32	270
123	9	15	0	2	3	0	0	4	0	0	0	0	29	4	33
124	0	1	1	0	0	0	7	23	121	2	1	0	2	154	156
125	0	1	1	0	0	0	0	10	0	0	2	0	2	12	14
126	1	1	1	0	0	0	0	0	0	0	0	0	3	0	3
127	0	0	1	0	0	0	0	0	1	0	0	0	1	1	2
128	0	1	0	0	0	0	0	0	0	0	0	0	1	0	1
129	0	0	0	0	0	0	0	0	0	0	0	0	0	0	0
130	0	0	0	0	0	0	0	0	0	0	0	0	0	0	0
131	0	1	0	0	0	0	0	1	0	0	0	0	1	1	2
132	0	0	0	0	0	0	0	0	0	0	0	0	0	0	0
133	0	0	0	0	0	0	0	0	0	0	0	0	0	0	0
134	0	0	0	0	1	0	0	2	0	0	0	0	1	2	3
135	1	0	0	0	0	0	0	0	1	1	6	0	1	8	9
136	0	1	0	0	1	0	0	0	0	0	0	0	2	0	2
137	0	0	0	0	3	0	0	2	1	0	0	0	3	3	6
138	0	0	0	0	10	0	0	0	0	0	0	0	10	0	10
139	0	1	0	0	3	0	0	1	2	0	1	0	4	4	8
140	0	3	0	0	0	0	0	2	0	0	0	0	3	2	5
141	0	4	14	0	3	0	0	2	0	0	1	0	21	3	24
142	0	5	0	0	0	0	1	1	0	0	2	0	5	4	9
143	0	0	1	0	1	0	1	0	0	0	2	0	2	3	5
144	0	1	0	0	1	0	0	1	1	0	0	0	2	2	4
145	0	0	0	0	0	0	0	1	0	0	1	0	0	2	2
146	0	0	1	0	1	0	0	1	1	0	21	0	2	23	25
147	0	0	1	0	1	0	0	0	0	0	0	0	2	0	2
148	0	0	1	0	0	0	0	0	0	0	4	0	1	4	5
149	0	1	0	0	0	0	0	0	0	0	0	0	1	0	1
150	0	0	0	0	1	0	0	0	0	0	0	0	1	0	1
151	0	0	0	0	0	0	0	0	0	0	0	0	0	0	0
152	0	0	0	0	0	0	0	0	0	0	0	0	0	0	0
153	0	0	0	0	0	0	0	0	0	0	0	0	0	0	0
154	0	0	0	0	0	0	0	0	0	0	0	0	0	0	0
155	0	0	0	0	0	0	0	0	1	0	0	0	0	1	1
156	0	0	0	0	0	0	0	0	0	0	0	0	0	0	0
157	0	0	0	0	0	0	0	0	0	0	0	0	0	0	0
158	0	0	0	0	0	0	0	0	0	0	0	0	0	0	0
159	0	0	0	0	0	0	0	1	0	0	0	0	0	1	1
160	0	0	0	0	0	0	0	1	0	0	1	0	0	2	2
161	0	0	0	0	3	0	0	0	3	0	2	0	3	5	8
162	0	0	0	1	0	0	0	11	1	0	0	0	1	12	13
163	0	7	7	0	0	0	0	0	0	0	0	0	14	0	14
164	0	93	0	0	1	0	0	0	0	0	0	0	94	0	94
165	1	1	0	0	0	0	0	54	2	0	4	0	2	60	62
166	0	0	0	0	0	0	0	10	3	0	3	0	0	16	16
167	0	6	6	0	0	0	0	0	0	0	0	0	12	0	12
168	0	5	1	0	1	0	0	0	0	0	0	0	7	0	7
169	1	0	0	0	2	0	0	0	1	0	0	0	3	1	4
170	0	0	1	0	11	0	0	0	1	0	0	0	12	1	13
171	0	0	0	1	1	0	0	0	0	0	1	0	2	1	3
172	0	3	9	0	1	0	0	0	0	0	0	0	13	0	13
173	0	24	2	0	0	0	0	0	0	0	0	0	26	0	26
174	0	2	1	0	0	0	0	0	0	0	0	0	3	0	3
175	0	2	2	0	0	0	0	2	0	0	0	0	4	2	6
176	0	0	0	0	0	0	0	0	0	0	1	0	0	1	1
177	0	0	1	0	0	0	0	1	0	0	1	0	1	2	3
178	0	0	0	0	0	0	0	12	0	1	10	1	0	24	24
179	0	1	0	0	80	0	2	12	8	9	35	4	81	70	151
180	0	1	0	0	42	1	3	22	42	4	55	0	44	126	170
181	0	0	40	6	62	0	1	6	1	0	10	0	108	18	126
182	0	34	16	4	21	0	1	5	4	0	11	0	75	21	96
183	2	4	15	2	36	0	3	16	10	4	32	3	59	68	127
184	1	150	24	1	10	0	0	9	11	2	27	0	186	49	235
185	6	74	40	3	4	0	2	58	15	2	32	0	127	109	236
186	1	11	1	0	2	0	0	46	35	5	48	2	15	136	151
187	0	5	6	1	7	0	19	421	284	26	113	1	19	864	883
188	0	7	1	0	3	1	6	91	90	3	16	1	12	207	219
189	1	6	24	0	7	0	0	30	3	1	2	0	38	36	74
190	1	9	18	1	5	0	0	7	2	0	3	0	34	12	46
191	0	2	3	0	110	1	1	1	0	1	0	0	116	3	119
192	0	8	5	9	129	2	0	0	0	0	1	0	153	1	154
193	0	8	13	6	221	0	0	2	0	1	1	0	248	4	252
194	1	42	25	7	42	0	0	1	1	0	0	0	117	2	119
195	2	42	86	23	379	0	0	1	4	0	1	0	532	6	538
196	5	216	38	40	11	0	0	4	0	0	6	0	310	10	320
197	19	114	320	0	0	0	0	0	1	1	9	0	453	11	464
198	3	407	3	0	0	0	0	1	8	3	7	0	413	19	432
199	14	13	1	0	0	0	0	2	3	0	1	0	28	6	34
200	0	0	0	0	5	0	0	1	2	2	16	0	5	21	26
201	0	0	0	0	0	0	0	0	0	0	1	0	0	1	1
202	0	1	0	0	7	0	0	0	0	0	0	0	8	0	8
203	2	3	0	0	0	0	0	1	2	0	0	0	5	3	8
204	11	2	21	3	0	0	0	0	0	0	0	0	37	0	37
205	0	1	0	0	0	0	0	0	1	0	5	0	1	6	7
206	0	0	0	0	0	0	0	0	0	0	1	0	0	1	1
207	0	0	0	0	0	0	0	0	0	1	0	0	0	1	1
208	0	0	0	0	0	0	0	1	0	0	1	0	0	2	2
209	0	0	0	0	3	0	0	0	2	0	3	0	3	5	8
210	0	0	9	0	10	0	1	0	7	1	25	0	19	34	53
211	0	123	155	15	59	0	0	0	0	0	3	0	352	3	355
212	0	270	25	5	17	0	0	18	18	0	15	1	317	52	369
213	2	2	1	1	22	0	0	9	2	0	5	0	28	16	44
214	0	1	0	3	14	0	1	14	1	1	4	0	18	21	39
215	0	0	0	8	13	0	0	8	1	1	14	0	21	24	45
216	0	1	20	0	8	1	3	118	72	2	49	0	30	244	274
217	2	7	3	3	22	0	10	170	113	3	25	1	37	322	359
218	1	12	6	7	11	0	0	23	7	0	9	0	37	39	76
219	0	5	9	8	15	0	1	18	3	3	24	1	37	50	87
220	0	5	6	2	10	0	0	0	0	0	1	0	23	1	24
221	9	11	3	0	1	0	0	0	1	0	6	0	24	7	31
222	0	6	3	0	1	0	0	5	3	1	8	0	10	17	27
223	1	3	0	2	3	0	0	3	1	0	3	1	9	8	17
224	0	2	1	0	21	0	0	2	64	2	63	0	24	131	155
225	0	1	1	3	1	0	0	41	1	8	7	0	6	57	63
226	0	2	6	0	34	0	1	7	135	15	22	1	42	181	223
227	0	12	0	0	20	0	5	775	119	13	163	3	32	1078	1110
228	0	0	1	0	10	0	9	24	11	2	20	0	11	66	77
229	1	21	16	2	7	0	4	94	13	15	36	0	47	162	209
230	1	1	1	0	7	0	3	61	47	23	46	0	10	180	190
231	0	3	0	0	5	0	17	386	505	8	17	0	8	933	941
232	0	1	0	2	2	0	17	85	90	12	216	5	5	425	430
233	0	6	5	0	1	0	8	215	31	28	157	1	12	440	452
234	7	268	68	10	48	1	8	35	295	38	299	1	402	676	1078
235	0	7	4	5	8	0	0	8	14	5	17	1	24	45	69
236	0	4	258	3	9	0	2	40	38	15	80	0	274	175	449
237	0	310	3	0	1	0	1	129	18	9	77	1	314	235	549
238	8	7	3	0	2	1	3	44	45	11	39	1	21	143	164
239	1	4	0	0	3	0	7	113	240	7	22	0	8	389	397
240	2	0	2	2	10	0	1	24	3	1	2	0	16	31	47
241	0	14	3	9	69	0	7	17	7	4	30	3	95	68	163
242	0	7	12	2	1	0	0	4	4	0	2	0	22	10	32
243	0	27	8	0	3	0	0	44	16	3	35	0	38	98	136
244	0	8	1	1	9	0	0	1	6	0	3	0	19	10	29
245	2	2	0	0	10	0	0	4	0	0	1	0	14	5	19
246	0	2	5	4	0	0	0	1	0	1	1	0	11	3	14
247	0	6	3	0	0	0	0	0	1	0	1	0	9	2	11
248	1	15	1	0	0	0	19	38	40	2	107	1	17	207	224
249	0	0	0	0	0	0	23	434	309	26	110	0	0	902	902
250	0	0	3	0	0	0	30	738	648	17	139	1	3	1573	1576
251	0	0	0	0	0	0	8	176	43	5	30	0	0	262	262
252	0	2	1	0	169	0	3	87	70	7	24	0	172	191	363
253	0	0	4	1	21	0	17	101	147	52	110	6	26	433	459
254	0	0	3	23	27	0	6	21	16	0	102	0	53	145	198
255	13	260	33	17	42	0	1	14	4	5	18	0	365	42	407
256	13	84	0	0	5	0	0	10	7	0	11	0	102	28	130
257	3	5	1	0	3	0	0	0	0	0	0	0	12	0	12
258	1	3	3	0	0	0	0	1	0	0	0	0	7	1	8
259	0	1	0	0	0	0	0	0	0	0	0	0	1	0	1
260	0	0	0	0	1	0	0	0	0	0	0	0	1	0	1
261	0	0	0	0	0	0	0	0	0	1	0	0	0	1	1
262	0	0	0	0	0	0	0	0	0	0	0	0	0	0	0
263	0	4	2	0	1	0	0	0	0	0	0	0	7	0	7
264	0	1	0	0	0	0	0	2	0	0	0	0	1	2	3
265	0	1	1	0	3	0	2	7	10	3	15	0	5	37	42
266	1	1	1	0	3	0	1	0	17	0	33	1	6	52	58
267	3	54	5	0	74	0	0	0	0	0	4	0	136	4	140
268	6	45	57	15	7	0	0	0	1	2	22	0	130	25	155
269	0	49	29	1	33	0	0	2	1	3	21	0	112	27	139
270	2	146	4	4	60	1	0	4	18	7	24	0	217	53	270
271	38	18	9	15	1116	2	4	42	11	11	15	0	1198	83	1281
272	0	21	28	31	441	5	1	9	2	1	1	0	526	14	540
273	0	52	75	12	478	1	3	23	14	0	8	0	618	48	666
274	1	117	46	10	25	0	0	4	1	1	0	0	199	6	205
275	8	28	29	1	298	0	0	2	1	0	2	0	364	5	369
276	6	269	160	39	174	1	0	1	0	0	0	0	649	1	650
277	14	272	527	42	86	3	0	1	0	0	5	0	944	6	950
278	9	461	132	8	92	0	1	3	8	1	3	0	702	16	718
279	15	351	34	17	43	2	0	5	0	0	3	0	462	8	470
280	6	22	48	7	89	1	0	0	1	0	0	0	173	1	174
281	1	62	6	37	43	0	0	6	1	0	10	0	149	17	166
282	0	0	4	6	18	1	0	4	0	0	7	0	29	11	40
283	0	8	3	1	55	0	1	30	22	7	28	0	67	88	155
284	0	9	3	7	54	0	0	0	7	0	19	0	73	26	99
285	0	42	22	8	63	1	0	6	4	0	6	0	136	16	152
286	0	2	14	4	17	0	0	1	23	1	3	0	37	28	65
287	0	4	2	0	4	0	0	5	0	0	3	0	10	8	18
288	0	2	2	0	3	0	1	2	10	0	4	0	7	17	24
289	0	0	3	0	2	1	0	0	0	0	0	0	6	0	6
290	0	0	3	0	17	0	0	0	0	1	1	0	20	2	22
291	0	0	0	4	8	0	0	0	0	0	0	0	12	0	12
292	0	0	29	9	2	0	0	1	1	0	0	0	40	2	42
293	0	3	5	0	0	0	0	1	0	0	1	0	8	2	10
294	1	100	1	8	0	0	0	2	0	2	0	0	110	4	114
295	21	1	6	1	11	0	1	20	4	1	205	1	40	232	272
296	2	51	279	2	29	0	0	46	18	10	177	2	363	253	616
297	2	89	4	13	44	0	0	1	0	1	11	0	152	13	165
298	29	17	19	6	67	0	0	8	19	14	25	1	138	67	205
299	1	195	32	24	316	1	0	11	4	0	1	0	569	16	585
300	1	75	90	11	27	0	2	149	10	5	10	2	204	178	382
301	2	158	77	31	200	0	0	5	2	2	8	0	468	17	485
302	5	227	54	5	16	0	1	28	6	2	17	0	307	54	361
303	8	44	13	1	3	1	3	24	32	12	12	0	70	83	153
304	2	89	6	1	149	0	2	73	9	1	3	0	247	88	335
305	0	9	0	3	30	0	1	1	2	0	2	0	42	6	48
306	0	0	0	2	1	0	0	5	1	0	6	0	3	12	15
307	0	3	44	2	18	0	0	5	0	0	27	0	67	32	99
308	0	72	3	5	1	0	0	2	11	4	9	0	81	26	107
309	0	6	7	0	2	0	0	13	5	1	1	0	15	20	35
310	0	33	1	1	18	0	6	34	23	4	48	1	53	116	169
311	3	0	0	2	1	0	0	4	1	0	18	0	6	23	29
312	1	10	11	1	6	0	0	2	2	9	9	0	29	22	51
313	1	4	0	0	6	3	0	0	0	2	1	0	14	3	17
314	0	2	0	2	70	1	0	2	0	3	4	0	75	9	84
315	0	4	7	14	128	0	1	1	5	2	5	0	153	14	167
316	0	11	135	21	64	0	2	31	30	9	63	3	231	138	369
317	2	131	57	11	31	0	4	71	8	4	110	0	232	197	429
318	7	52	22	7	8	0	1	17	13	3	0	0	96	34	130
319	9	97	17	12	7	0	1	41	11	0	0	0	142	53	195
320	5	64	7	0	0	0	0	5	0	0	0	0	76	5	81
321	2	71	1	0	0	0	2	2	0	0	0	0	74	4	78
322	1	1	0	0	20	0	0	0	0	0	0	3	22	3	25
323	0	0	0	6	3	0	0	0	0	1	10	0	9	11	20
324	0	0	0	0	0	0	0	0	0	0	1	0	0	1	1
325	0	0	0	0	0	0	0	3	0	0	1	0	0	4	4
326	0	0	0	0	7	1	1	4	0	2	1	0	8	8	16
327	0	3	2	0	9	0	4	0	9	15	0	0	14	28	42
328	0	1	3	12	1	0	1	8	11	11	0	6	17	37	54
329	0	10	76	0	41	0	7	26	20	5	586	0	127	644	771
330	0	267	6	4	1	0	710	1262	235	17031	485	13	278	19736	20014
331	463	315	81	9	111	1	5	7	50	3	34	12	980	111	1091
332	9	11	0	1	9	1	3	84	15	11	195	0	31	308	339
333	2	2	16	1	26	0	10	6	5	17	529	1	47	568	615
334	0	9	1	4	120	9	2	14	16	42	11	1	143	86	229
335	0	0	2	16	364	4	0	0	0	0	4	0	386	4	390
336	0	0	28	106	140	1	0	0	0	0	0	0	275	0	275
337	0	37	35	82	13	0	0	0	0	1	0	0	167	1	168
338	5	264	93	3	42	0	0	11	7	1	8	0	407	27	434
339	12	617	1	4	15	2	1	2	1	0	2	0	651	6	657
340	24	6	2	1	17	0	3	6	0	0	5	1	50	15	65
341	1	0	2	0	0	0	0	2	0	0	1	0	3	3	6
342	9	27	17	2	72	20	3	1	2	5	1	0	147	12	159
343	6	64	7	31	2402	143	0	3	3	1	15	0	2653	22	2675
344	11	19	28	594	423	187	0	5	0	2	9	0	1262	16	1278
345	1	9	84	47	294	7	4	6	1	2	5	0	442	18	460
346	4	521	174	291	71	3	1	30	16	0	0	0	1064	47	1111
347	97	115	269	5	16	1	2	33	3	0	1	0	503	39	542
348	28	385	42	1	1	0	1	8	0	0	0	0	457	9	466
349	183	45	3	0	2	0	0	2	2	0	3	0	233	7	240
350	12	113	4	0	2	0	1	75	23	0	11	0	131	110	241
351	3	29	12	0	11	0	2	12	4	0	0	0	55	18	73
352	4	529	15	2	40	0	0	7	12	0	0	0	590	19	609
353	10	10	23	2	14	1	1	58	4	2	27	0	60	92	152
354	3	21	15	4	12	0	1	0	1	1	1	0	55	4	59
355	19	63	18	59	205	0	0	1	0	0	0	0	364	1	365
356	3	3	4	4	5	0	0	0	0	0	1	0	19	1	20
357	3	14	2	1	19	0	0	1	0	0	0	0	39	1	40
358	0	0	5	6	19	1	0	8	9	4	5	0	31	26	57
359	1	3	16	2	18	0	0	21	20	1	11	0	40	53	93
360	2	19	9	1	5	0	7	132	108	9	144	1	36	401	437
361	5	24	11	2	29	1	0	0	0	0	0	0	72	0	72
362	1	16	3	11	94	0	0	0	0	0	6	0	125	6	131
363	1	7	43	44	63	0	1	102	79	8	79	1	158	270	428
364	0	2	39	5	52	12	0	28	19	1	0	0	110	48	158
365	0	33	5	2	615	1	0	32	7	2	0	1	656	42	698
366	5	43	1	25	151	0	2	144	357	15	1127	7	225	1652	1877
367	2	4	27	7	3	0	41	102	40	12	143	0	43	338	381
368	0	21	27	1	7	0	9	29	90	28	304	1	56	461	517
369	9	74	5	0	34	0	0	46	7	1	9	0	122	63	185
370	3	37	90	6	28	0	11	230	142	23	152	6	164	564	728
371	0	9	11	1	7	0	0	10	3	0	17	0	28	30	58
372	0	43	24	3	6	0	216	10641	1437	574	2216	3	76	15087	15163
373	3	80	8	0	19	0	8	31	171	0	37	0	110	247	357
374	2	8	1	3	8	0	0	1	0	0	0	0	22	1	23
375	1	10	10	2	13	0	0	1	0	0	0	0	36	1	37
376	1	27	4	0	7	0	0	23	6	1	54	6	39	90	129
377	0	17	8	0	153	0	0	2	2	2	59	0	178	65	243
378	1	110	9	9	15	2	2	23	66	66	21	0	146	178	324
379	1	1	7	0	132	18	0	8	55	0	15	0	159	78	237
380	0	366	28	1	99	0	0	22	29	0	8	0	494	59	553
381	10	248	1	16	4	0	5	37	2	5	30	0	279	79	358
382	11	14	337	1	8	0	1	2	0	0	0	0	371	3	374
383	51	2205	61	11	5	0	1	6	3	0	0	0	2333	10	2343
384	27	0	1	0	1	0	0	2	0	0	0	0	29	2	31
385	0	0	0	0	0	0	0	0	0	0	0	0	0	0	0
386	0	0	0	0	0	0	0	0	0	0	4	0	0	4	4
387	0	29	7	1	10	1	0	0	0	0	0	0	48	0	48
388	1	15	1	2	29	0	1	1	1	1	7	0	48	11	59
389	1	3	3	4	8	0	6	182	101	51	252	0	19	592	611
390	1	20	3	10	25	0	10	6	3	2	11	0	59	32	91
391	8	102	29	6	100	0	0	1	0	2	7	0	245	10	255
392	3	58	96	4	500	0	0	2	1	0	1	0	661	4	665
393	0	28	28	47	91	0	0	11	6	5	17	0	194	39	233
394	2	206	204	11	31	0	1	1	4	3	6	0	454	15	469
395	17	1666	90	4	186	3	0	27	194	5	7	0	1966	233	2199
396	17	216	16	14	436	0	1	16	2	0	2	0	699	21	720
397	4	100	371	171	143	1	6	25	4	0	14	0	790	49	839
398	0	53	437	13	288	0	3	11	12	0	31	0	791	57	848
399	16	967	64	110	11	2	0	11	12	0	12	1	1170	36	1206
400	76	280	280	2	106	0	0	27	31	0	11	0	744	69	813
401	7	156	7	15	52	0	3	18	6	0	44	0	237	71	308
402	18	4	19	4	91	0	1	20	1	1	6	0	136	29	165
403	1	19	25	9	190	14	0	10	8	1	5	0	258	24	282
404	0	33	4	2	894	0	3	19	10	0	19	0	933	51	984
405	3	23	14	111	258	37	1	5	4	2	8	0	446	20	466
406	0	33	1252	87	4281	0	2	2	11	4	6	0	5653	25	5678
407	4	2970	149	204	95	1	0	15	2	2	15	0	3423	34	3457
408	69	348	564	5	82	1	8	269	78	20	138	1	1069	514	1583
409	6	152	45	14	915	2	0	7	3	1	20	0	1134	31	1165
410	103	351	908	107	1037	3	0	15	4	0	19	0	2509	38	2547
411	6	430	357	43	250	4	5	116	44	15	16	0	1090	196	1286
412	7	85	110	10	190	3	2	24	13	1	35	0	405	75	480
413	25	841	171	25	595	0	0	13	7	4	10	0	1657	34	1691
414	37	389	452	467	934	0	2	11	2	2	39	0	2279	56	2335
415	25	1837	1003	64	347	11	1	15	2	6	14	0	3287	38	3325
416	25	2107	176	12	1289	0	1	8	63	0	6	0	3609	78	3687
417	54	402	24	23	31	0	0	195	11	0	0	0	534	206	740
418	66	318	97	7	6	0	15	24	0	0	0	0	494	39	533
419	7	947	47	1	1	0	1	4	1	0	0	0	1003	6	1009
420	31	136	0	0	0	0	0	1	0	0	0	0	167	1	168
421	1	9	0	0	0	0	0	0	0	0	0	8	10	8	18
422	0	1	0	0	1	0	0	0	0	0	6	0	2	6	8
423	0	0	0	0	0	0	0	0	0	5	4	0	0	9	9
424	0	0	0	0	4	0	0	0	18	2	0	0	4	20	24
425	0	0	1	0	117	2	1	35	23	0	3	0	120	62	182
426	0	4	6	3	37	0	4	18	1	1	21	1	50	46	96
427	3	62	7	3	39	11	1	22	4	10	100	3	125	140	265
428	3	45	6	1	75	0	2	6	8	6	72	1	130	95	225
429	2	23	17	25	11	6	5	116	68	33	197	0	84	419	503
430	4	22	76	3	782	4	5	52	19	9	23	0	891	108	999
431	0	116	3	38	2015	0	12	797	329	37	350	2	2172	1527	3699
432	5	3	79	42	0	2	44	204	26	10	35	1	131	320	451
433	0	382	337	1	575	0	2	17	17	1	6	0	1295	43	1338
434	11	1512	3	117	9	0	1	36	7	0	25	0	1652	69	1721
435	16	13	1537	0	3	0	13	25	16	4	15	0	1569	73	1642
436	1	144	0	0	28	0	3	16	2	1	69	0	173	91	264
437	43	6	1	4	17	0	0	52	15	14	42	0	71	123	194
438	2	26	12	16	93	5	69	2331	1678	199	1348	2	154	5627	5781
439	5	36	101	5	526	0	24	337	641	77	168	1	673	1248	1921
440	34	961	65	69	345	3	9	226	76	15	279	0	1477	605	2082
441	31	101	351	7	256	0	20	96	186	23	142	0	746	467	1213
442	12	3394	524	35	720	8	0	174	33	6	4	1	4693	218	4911
443	63	641	112	51	2765	1	17	178	80	10	91	0	3633	376	4009
444	14	161	704	104	131	0	13	205	274	18	55	0	1114	565	1679
445	39	929	1887	40	76	0	17	29	47	2	8	0	2971	103	3074
446	64	1286	311	12	8	0	3	52	3	2	168	2	1681	230	1911
447	14	38	516	0	51	9	6	3	15	24	37	0	628	85	713
448	2	24	2	6	5147	0	0	2	17	1	17	0	5181	37	5218
449	3	21	2	66	48	0	0	133	33	18	361	0	140	545	685
450	4	8	233	1	7	0	0	1	14	0	0	0	253	15	268
451	0	849	261	14	152	2	2	86	8	0	0	0	1278	96	1374
452	6	34	2	1	3	0	5	10	0	0	0	0	46	15	61
453	0	1	0	0	38	0	1	0	0	0	0	0	39	1	40
454	0	19	2	21	18	6	0	0	0	0	2	0	66	2	68
455	4	0	33	1	203	0	1	1	10	0	3	0	241	15	256
456	1	267	32	35	1357	0	0	6	1	1	1	0	1692	9	1701
457	7	234	733	100	866	2	24	105	14	21	637	7	1942	808	2750
458	29	924	1228	58	39	2	22	323	396	198	1269	0	2280	2208	4488
459	47	6398	670	6	182	8	7	457	23	31	19	1	7311	538	7849
460	113	619	47	15	2584	0	28	337	392	26	1252	1	3378	2036	5414
461	47	68	90	113	35	3	19	185	76	24	157	2	356	463	819
462	11	496	975	25	450	2	39	487	697	63	731	1	1959	2018	3977
463	22	787	28	14	109	1	31	92	148	7	116	0	961	394	1355
464	29	34	99	31	166	0	23	489	130	21	142	1	359	806	1165
465	6	305	198	23	956	0	74	1013	415	34	1173	5	1488	2714	4202
466	15	89	400	47	175	0	23	23	218	63	565	3	726	895	1621
467	22	184	433	71	199	0	15	204	1378	180	1868	27	909	3672	4581
468	19	234	170	26	64	2	0	237	439	30	347	0	515	1053	1568
469	17	107	56	34	109	0	13	618	371	25	19	0	323	1046	1369
470	11	39	182	7	6	0	4	195	36	1	48	0	245	284	529
471	0	76	10	2	107	0	1	73	42	31	196	1	195	344	539
472	5	124	147	11	398	5	11	114	273	93	1811	5	690	2307	2997
473	3	29	26	4	77	0	13	745	433	64	1785	7	139	3047	3186
474	6	73	54	5	80	3	17	56	55	34	184	2	221	348	569
475	5	16	15	4	193	0	79	676	78	26	82	0	233	941	1174
476	0	18	9	6	14	0	29	431	265	10	255	1	47	991	1038
477	0	4	22	4	44	0	13	187	59	15	242	2	74	518	592
478	3	18	17	2	34	0	12	341	81	11	271	0	74	716	790
479	4	85	20	3	65	0	4	75	27	23	133	0	177	262	439
480	2	41	16	2	3	1	11	74	83	9	47	1	65	225	290
481	1	44	27	1	112	0	1	50	18	10	242	8	185	329	514
482	0	64	16	36	71	1	15	112	767	15	376	0	188	1285	1473
483	5	55	342	11	7	0	16	371	277	60	57	1	420	782	1202
484	1	624	84	0	27	1	88	4482	162	65	435	7	737	5239	5976
485	32	48	2	0	18	0	20	628	599	104	1365	3	100	2719	2819
486	2	19	5	20	1	0	33	57	808	27	1295	3	47	2223	2270
487	4	3	14	0	1	0	0	83	4	12	88	1	22	188	210
488	1	131	6	0	8	0	2	25	197	16	107	1	146	348	494
489	1	2	0	4	43	0	32	1838	1816	259	733	5	50	4683	4733
490	0	5	3	12	43	0	14	884	643	33	108	0	63	1682	1745
491	0	9	11	7	21	0	39	1646	433	13	259	2	48	2392	2440
492	0	4	7	2	15	0	11	102	69	4	105	5	28	296	324
493	1	6	3	4	3	0	0	15	2	0	18	0	17	35	52
494	1	6	90	1	0	5	1	51	10	9	76	0	103	147	250
495	0	2	1	0	233	4	1	6	3	0	11	0	240	21	261
496	8	9	2	14	5890	0	11	82	32	35	96	1	5923	257	6180
497	4	18	174	135	71	2	3	59	28	11	77	1	404	179	583
498	3	103	905	2	50	2	10	4	154	28	116	6	1065	318	1383
499	9	325	13	15	76	2	1	11	2	4	128	0	440	146	586
500	52	24	139	6	594	0	34	70	65	81	799	4	815	1053	1868
501	0	10	2	120	15	4	1	29	27	25	205	0	151	287	438
502	3	4	30	1	372	2	6	4	33	1	34	0	412	78	490
503	5	266	13	70	138	1	2	90	52	11	63	0	493	218	711
504	9	71	77	8	83	1	8	477	458	10	103	0	249	1056	1305
505	0	24	23	9	65	0	3	25	10	0	1	0	121	39	160
506	5	71	65	9	21	0	4	321	125	3	19	0	171	472	643
507	14	173	76	3	4	0	1	25	9	0	0	0	270	35	305
508	7	110	59	0	8	0	0	18	108	1	1	0	184	128	312
509	4	19	0	0	51	0	1	192	15	21	24	2	74	255	329
510	1	9	14	17	23	3	4	63	33	4	23	0	67	127	194
511	1	35	353	1	240	0	13	31	24	2	19	1	630	90	720
512	6	876	27	70	3	0	13	58	26	9	417	0	982	523	1505
513	37	46	504	0	0	0	10	33	36	11	7	0	587	97	684
514	2	322	12	0	2	0	1	128	73	46	49	2	338	299	637
515	5	4	0	0	2	0	20	129	17	14	319	0	11	499	510
516	0	0	3	0	0	0	3	3	20	4	254	1	3	285	288
517	0	78	61	4	0	0	3	54	11	15	42	3	143	128	271
518	6	327	7	1	22	1	19	28	74	6	133	0	364	260	624
519	3	70	23	1	18	0	6	171	84	28	140	0	115	429	544
520	17	118	32	26	5	0	20	187	14	12	20	0	198	253	451
521	3	9	14	7	38	1	10	42	41	12	97	0	72	202	274
522	5	132	6	4	142	0	8	68	34	10	27	1	289	148	437
523	4	40	32	11	140	0	7	53	46	16	167	0	227	289	516
524	1	93	36	18	29	1	3	43	11	11	59	0	178	127	305
525	0	52	17	10	10	0	1	23	11	27	63	1	89	126	215
526	2	89	10	6	46	0	0	100	57	14	87	0	153	258	411
527	2	40	12	2	28	0	15	170	146	71	178	1	84	581	665
528	1	14	1	4	7	0	1	122	24	23	66	0	27	236	263
529	0	1	0	0	14	0	1	54	33	10	61	0	15	159	174
530	0	3	0	2	5	0	0	18	12	1	8	0	10	39	49
531	0	0	0	0	0	0	0	23	8	1	11	0	0	43	43
532	0	10	6	0	0	0	1	30	21	3	19	2	16	76	92
533	0	5	1	0	1	0	2	21	6	4	22	0	7	55	62
534	0	2	3	1	3	0	0	21	55	2	7	0	9	85	94
535	0	0	0	0	2	0	0	8	1	1	1	0	2	11	13
536	0	0	0	3	10	0	0	0	0	0	1	0	13	1	14
537	0	1	2	1	0	0	0	0	0	0	1	0	4	1	5
538	0	10	6	0	0	0	0	0	1	0	0	0	16	1	17
539	1	5	0	1	0	0	1	18	8	1	45	0	7	73	80
540	1	0	0	0	0	0	0	0	0	0	1	0	1	1	2
541	0	0	0	0	2	0	0	0	0	0	0	0	2	0	2
542	0	3	0	1	0	0	0	1	0	0	0	0	4	1	5
543	0	1	2	0	0	0	0	0	0	0	0	0	3	0	3
544	0	6	0	0	1	0	0	0	0	0	0	0	7	0	7
545	0	0	0	0	0	0	0	0	0	0	0	0	0	0	0
546	0	0	0	0	0	0	0	0	0	0	0	0	0	0	0
547	0	0	0	0	0	0	0	0	0	0	0	0	0	0	0
548	0	0	0	0	0	0	0	0	0	0	1	0	0	1	1
549	0	0	0	0	0	0	0	4	0	0	0	0	0	4	4
550	0	0	0	0	0	0	0	0	0	0	0	0	0	0	0
551	0	0	19	0	3	0	0	2	8	0	3	0	22	13	35
552	0	13	5	1	1	0	0	2	0	0	0	0	20	2	22
553	1	8	6	0	11	0	0	6	3	0	1	0	26	10	36
554	1	120	10	0	8	1	1	5	0	0	2	0	140	8	148
555	3	15	24	5	130	5	0	0	0	1	1	0	182	2	184
556	0	8	7	8	130	0	0	5	2	0	4	0	153	11	164
557	0	0	15	2	6	0	0	0	2	0	3	0	23	5	28
558	0	57	105	1	125	4	0	13	2	3	15	0	292	33	325
559	1	114	24	7	102	0	2	17	12	14	150	1	248	196	444
560	6	83	13	10	71	13	3	10	11	8	2	0	196	34	230
561	1	124	60	14	878	0	6	68	113	1	14	0	1077	202	1279
562	11	142	139	69	217	0	2	96	2	3	12	0	578	115	693
563	3	70	564	44	10	0	7	35	56	10	0	0	691	108	799
564	4	3316	173	1	12	0	1	106	8	0	3	0	3506	118	3624
565	86	284	20	0	2	5	2	18	1	1	8	0	397	30	427
566	7	19	2	0	563	11	6	13	933	129	22	1	602	1104	1706
567	2	10	8	15	702	0	0	9	9	1	1	0	737	20	757
568	0	77	15	20	2	0	4	3	3	1	44	0	114	55	169
569	1	607	1051	11	18	5	0	3	2	10	147	1	1693	163	1856
570	67	7854	33	2	40	0	0	5	25	67	32	58	7996	187	8183
571	131	3	9	18	136	0	0	9	85	12	271	2	297	379	676
572	0	4	28	0	13	0	0	20	17	70	95	1	45	203	248
573	0	17	4	2	1	0	8	331	471	3	54	0	24	867	891
574	3	7	24	0	150	2	32	362	77	69	509	6	186	1055	1241
575	0	3	1	2	16	0	20	327	96	38	225	3	22	709	731
576	67	89	278	33	394	4	4	65	37	8	72	0	865	186	1051
577	0	26	231	63	959	2	29	51	142	23	80	2	1281	327	1608
578	9	567	279	43	59	0	1	6	3	5	10	0	957	25	982
579	441	1008	2256	397	149	7	2	12	1	0	7	1	4258	23	4281
580	20	141	56	2	84	3	3	11	18	61	675	1	306	769	1075
581	10	221	13	0	56	4	72	379	288	5	98	0	304	842	1146
582	10	125	40	31	744	3	3	67	27	0	20	8	953	125	1078
583	13	78	110	9	559	2	6	250	48	4	144	4	771	456	1227
584	10	351	100	26	84	5	0	54	36	175	638	5	576	908	1484
585	36	1005	737	21	713	0	4	36	70	5	78	0	2512	193	2705
586	24	288	40	55	24	4	31	446	170	62	244	1	435	954	1389
587	25	54	229	8	218	7	62	947	784	65	383	2	541	2243	2784
588	6	222	19	12	67	9	15	256	104	5	49	0	335	429	764
589	12	105	224	7	218	0	24	387	18	8	63	1	566	501	1067
590	4	142	60	31	23	0	4	170	140	89	375	3	260	781	1041
591	4	85	130	12	29	1	0	0	6	4	36	0	261	46	307
592	1	169	48	16	377	0	30	1146	98	86	350	0	611	1710	2321
593	27	355	35	15	83	5	26	351	924	59	703	0	520	2063	2583
594	18	284	59	26	2314	10	1	178	50	21	34	0	2711	284	2995
595	8	6	5	275	1061	0	32	353	116	0	80	0	1355	581	1936
596	0	0	1821	45	4	0	0	9	17	2	0	0	1870	28	1898
597	0	294	32	1	2	0	4	180	31	0	4	0	329	219	548
598	39	577	3	0	0	0	1	48	0	0	0	0	619	49	668
599	8	9	2	0	0	0	2	3	211	0	1	0	19	217	236
600	2	0	0	0	0	0	0	0	0	0	0	0	2	0	2
601	2	0	2	0	0	0	0	3	0	0	14	0	4	17	21
602	0	0	0	0	2	0	4	74	23	6	22	0	2	129	131
603	1	37	2	2	9	0	9	312	130	21	145	1	51	618	669
604	0	0	1	1	7	0	1	347	33	1	47	0	9	429	438
605	0	4	35	1	1	0	19	30	19	16	214	0	41	298	339
606	5	150	38	14	67	0	2	23	48	6	32	1	274	112	386
607	3	359	245	51	36	0	10	339	116	12	119	1	694	597	1291
608	6	179	43	5	20	0	23	1072	140	28	11	2	253	1276	1529
609	3	16	3	3	24	0	13	212	190	13	100	1	49	529	578
610	2	9	23	9	76	2	7	386	13	5	157	0	121	568	689
611	4	7	8	4	22	0	4	26	48	9	18	1	45	106	151
612	1	38	14	1	33	0	8	468	39	11	107	2	87	635	722
613	1	53	22	15	9	0	97	7263	497	171	1595	5	100	9628	9728
614	1	25	20	1	38	0	14	64	69	10	106	0	85	263	348
615	0	133	1	6	13	0	24	913	55	12	199	0	153	1203	1356
616	6	2	4	1	11	0	3	15	4	1	21	0	24	44	68
617	0	7	6	4	37	0	7	339	103	9	122	1	54	581	635
618	0	17	41	2	37	0	1	108	33	2	36	0	97	180	277
619	0	9	8	2	4	1	4	14	2	2	9	0	24	31	55
620	2	20	10	0	18	1	8	91	37	7	115	0	51	258	309
621	0	6	0	1	53	0	0	8	6	1	56	0	60	71	131
622	1	0	1	9	2	0	0	14	4	1	28	0	13	47	60
623	0	31	42	1	53	0	27	333	136	40	1849	1	127	2386	2513
624	1	46	0	1	3	0	0	1	6	0	0	0	51	7	58
625	10	16	0	19	5	0	0	55	4	1	1	0	50	61	111
626	2	0	82	3	3	2	1	11	0	6	75	1	92	94	186
627	0	38	1	0	123	0	0	1	7	0	0	0	162	8	170
628	10	22	3	2	1	0	0	2	4	0	8	0	38	14	52
629	2	2	9	0	4	0	21	310	188	16	1	0	17	536	553
630	0	18	0	0	4	0	1	1	0	0	5	0	22	7	29
631	4	1	2	0	0	0	3	1	0	0	6	0	7	10	17
632	0	3	1	1	0	2	0	3	1	0	8	0	7	12	19
633	1	8	18	1	4	1	1	3	4	0	1	0	33	9	42
634	0	5	0	0	15	0	0	1	2	0	5	0	20	8	28
635	1	5	43	3	2	0	1	7	8	3	1	0	54	20	74
636	0	100	26	5	24	0	0	3	9	0	3	0	155	15	170
637	3	17	5	6	0	0	7	30	4	7	1	0	31	49	80
638	4	11	9	1	0	0	7	2	30	1	38	0	25	78	103
639	0	54	0	0	1	1	0	11	1	4	3	0	56	19	75
640	2	4	2	1	38	1	17	9	4	0	1	0	48	31	79
641	1	0	1	7	60	2	0	16	1	1	38	0	71	56	127
642	1	1	7	3	28	0	1	0	3	0	0	0	40	4	44
643	0	26	13	19	4	0	0	0	0	0	0	0	62	0	62
644	4	115	262	0	0	1	1	1	2	0	1	0	382	5	387
645	3	729	5	0	450	0	0	6	0	0	12	0	1187	18	1205
646	4	29	3	5	22	0	0	6	0	0	0	0	63	6	69
647	0	12	70	1	413	0	0	1	1	0	3	0	496	5	501
648	1	427	14	27	4	0	0	0	0	1	2	0	473	3	476
649	8	39	31	0	4	0	0	6	9	0	3	0	82	18	100
650	0	42	0	0	26	0	13	200	27	0	128	3	68	371	439
651	5	4	3	2	35	0	8	61	31	18	223	9	49	350	399
652	0	14	2	5	7	0	0	4	0	0	99	0	28	103	131
653	2	2	3	0	1	0	2	7	0	10	246	1	8	266	274
654	0	0	0	2	2	0	0	20	25	5	52	0	4	102	106
655	0	0	0	1	0	0	1	13	1	0	0	0	1	15	16
656	0	0	2	0	0	0	1	0	0	0	1	0	2	2	4
657	2	98	15	0	18	1	0	3	1	1	1	0	134	6	140
658	1	3	0	1	129	1	4	61	8	7	1	0	135	81	216
659	0	3	7	15	212	0	2	16	3	0	9	0	237	30	267
660	0	20	99	14	38	1	15	61	0	1	20	0	172	97	269
661	4	285	161	1	14	0	0	3	4	1	5	0	465	13	478
662	18	1140	14	1	0	0	0	11	0	0	0	0	1173	11	1184
663	14	5	8	0	0	3	0	0	1	0	1	0	30	2	32
664	0	13	1	0	29	0	0	13	6	1	26	0	43	46	89
665	1	3	0	17	234	0	0	17	9	2	24	0	255	52	307
666	3	13	169	28	79	6	6	50	159	10	61	0	298	286	584
667	0	37	94	1	91	1	1	32	16	0	2	0	224	51	275
668	6	625	19	6	94	0	2	125	4	3	35	1	750	170	920
669	10	4	4	20	23	0	0	1	1	0	14	2	61	18	79
670	1	3	23	2	25	0	0	0	1	0	123	1	54	125	179
671	1	82	11	3	87	0	0	1	2	6	124	0	184	133	317
672	10	98	13	1	5	0	1	5	64	8	75	0	127	153	280
673	5	344	179	6	21	0	0	78	6	2	7	0	555	93	648
674	15	109	19	2	4	0	37	510	31	42	148	0	149	768	917
675	7	134	6	2	34	0	2	10	75	4	16	1	183	108	291
676	2	30	11	7	11	0	2	82	29	6	11	0	61	130	191
677	2	33	64	4	116	0	8	82	70	6	27	0	219	193	412
678	1	40	1	5	1	0	9	268	14	3	5	0	48	299	347
679	1	0	3	0	3	0	9	58	68	4	18	0	7	157	164
680	0	4	0	0	0	0	2	147	29	1	22	0	4	201	205
681	0	0	0	0	0	0	7	58	11	2	23	1	0	102	102
682	0	0	0	0	2	1	2	11	11	18	115	0	3	157	160
683	6	86	111	3	94	18	0	44	10	6	26	0	318	86	404
684	1	20	16	13	793	0	2	15	2	4	53	1	843	77	920
685	7	130	151	186	90	1	13	38	15	3	3	0	565	72	637
686	0	96	239	4	15	0	16	20	9	1	0	0	354	46	400
687	28	3299	24	1	69	1	33	281	41	1	127	1	3422	484	3906
688	94	144	17	0	22	4	5	8	0	3	5	0	281	21	302
689	2	39	52	3	598	0	6	1	34	0	76	0	694	117	811
690	3	109	19	11	31	1	0	3	1	15	2	0	174	21	195
691	3	179	797	12	258	3	0	1	8	0	5	0	1252	14	1266
692	1	203	26	10	257	0	0	82	3	1	5	0	497	91	588
693	5	120	17	5	119	0	4	18	0	1	15	0	266	38	304
694	3	547	311	23	45	0	0	0	3	1	1	0	929	5	934
695	5	80	270	8	295	3	0	1	0	1	7	0	661	9	670
696	8	702	41	38	235	2	0	2	3	8	12	1	1026	26	1052
697	20	137	169	44	181	1	0	4	41	21	85	0	552	151	703
698	1	889	220	11	50	0	1	16	9	2	4	1	1171	33	1204
699	185	1743	305	25	42	2	1	7	19	5	101	1	2302	134	2436
700	20	370	31	2	7	3	1	19	15	15	140	0	433	190	623
701	1	71	27	0	29	1	30	612	355	90	364	4	129	1455	1584
702	4	55	12	32	511	2	4	470	132	18	76	0	616	700	1316
703	24	154	296	81	152	7	28	197	135	5	65	1	714	431	1145
704	7	136	325	9	78	3	35	199	34	7	180	2	558	457	1015
705	14	613	1	13	154	0	26	1820	93	15	83	6	795	2043	2838
706	4	12	11	6	14	0	22	959	158	10	235	7	47	1391	1438
707	0	38	41	1	31	3	14	1975	112	34	347	0	114	2482	2596
708	15	916	21	14	121	0	25	758	275	24	251	0	1087	1333	2420
709	34	93	124	20	52	1	0	65	35	0	8	0	324	108	432
710	4	142	132	6	148	1	4	65	2	3	107	2	433	183	616
711	18	433	58	20	304	2	0	23	15	201	820	2	835	1061	1896
712	1	47	38	12	836	1	11	320	603	56	128	5	935	1123	2058
713	5	390	80	83	38	0	35	1805	218	20	245	0	596	2323	2919
714	12	39	186	1	103	0	57	676	768	72	109	2	341	1684	2025
715	4	30	4	10	6	0	16	198	6	0	4	1	54	225	279
716	42	54	4	7	29	3	29	69	0	11	459	1	139	569	708
717	3	176	4	1	48	0	18	343	8	31	169	1	232	570	802
718	7	100	13	4	93	0	0	45	23	1	11	0	217	80	297
719	2	2	13	27	17	0	2	18	8	3	38	0	61	69	130
720	0	93	770	1	3	0	3	30	3	4	10	1	867	51	918
721	4	1238	21	2	10	0	1	357	268	17	663	10	1275	1316	2591
722	2	105	10	4	35	0	0	13	3	2	6	0	156	24	180
723	0	2	15	65	9	2	0	11	2	0	2	0	93	15	108
724	0	17	2	0	270	0	4	43	10	1	16	0	289	74	363
725	2	43	2	114	42	0	9	67	60	8	77	1	203	222	425
726	0	2	102	1	3	0	0	41	13	2	9	0	108	65	173
727	0	21	2	1	6	0	6	212	138	0	25	0	30	381	411
728	3	18	1	2	7	0	14	81	38	0	16	0	31	149	180
729	3	28	11	5	48	12	1	29	8	0	48	1	107	87	194
730	1	6	118	1	53	1	8	234	286	12	45	0	180	585	765
731	0	150	10	23	558	0	18	536	469	2	2	0	741	1027	1768
732	5	12	62	93	86	2	3	82	2	0	0	0	260	87	347
733	1	86	572	32	68	1	0	6	0	0	1	0	760	7	767
734	16	495	141	33	167	0	0	1	0	0	0	0	852	1	853
735	11	244	90	19	23	2	0	0	0	0	1	0	389	1	390
736	31	801	161	26	142	1	0	3	1	1	1	0	1162	6	1168
737	50	1098	155	61	42	2	0	2	0	1	6	0	1408	9	1417
738	30	1414	353	1	97	1	0	6	2	0	3	0	1896	11	1907
739	24	111	12	11	141	0	1	4	6	1	4	0	299	16	315
740	0	16	33	7	195	3	1	15	1	2	7	1	254	27	281
741	2	485	151	33	263	0	0	11	16	2	12	0	934	41	975
742	27	1429	175	25	72	6	2	17	8	1	13	0	1734	41	1775
743	20	1173	508	19	287	3	2	35	42	0	30	0	2010	109	2119
744	24	1389	51	21	151	0	1	326	16	0	11	0	1636	354	1990
745	21	342	264	20	351	0	4	65	3	1	27	1	998	101	1099
746	20	119	40	35	40	2	2	11	4	12	135	0	256	164	420
747	5	83	13	1	237	1	0	6	20	6	18	1	340	51	391
748	16	600	32	36	270	2	0	62	156	5	57	0	956	280	1236
749	54	171	269	27	603	17	0	65	5	0	5	0	1141	75	1216
750	4	96	44	2	11	0	2	74	11	1	3	0	157	91	248
751	2	28	4	0	1	0	3	68	1	0	1	0	35	73	108
752	1	10	1	0	1	0	3	4	1	0	7	0	13	15	28
753	2	8	0	0	0	0	5	23	42	3	51	0	10	124	134
754	0	59	6	0	1	0	1	42	13	1	1	0	66	58	124
755	25	461	17	0	2	0	0	127	15	3	3	0	505	148	653
756	2	5	2	0	0	0	2	51	0	1	0	0	9	54	63
757	0	7	0	0	7	0	20	55	27	6	265	0	14	373	387
758	2	0	1	19	0	0	1	31	1	0	3	0	22	36	58
759	0	0	0	0	3	0	4	16	10	0	7	0	3	37	40
760	0	12	3	4	127	2	8	290	72	2	4	0	148	376	524
761	7	34	105	21	364	0	24	440	2	0	0	0	531	466	997
762	0	225	172	28	11	0	71	9	7	2	15	0	436	104	540
763	20	1151	282	3	46	0	1	2	0	2	6	0	1502	11	1513
764	3	138	5	0	3	0	0	8	15	0	57	0	149	80	229
765	8	49	9	0	56	0	77	4290	615	124	638	9	122	5753	5875
766	0	2	4	3	9	1	3	49	100	13	23	1	19	189	208
767	1	69	206	2	31	0	0	3	0	0	9	0	309	12	321
768	1	462	22	7	3	5	0	8	11	13	17	1	500	50	550
769	8	222	20	7	352	0	0	17	21	3	27	0	609	68	677
770	4	918	27	43	85	5	0	42	7	0	5	0	1082	54	1136
771	19	28	104	10	244	1	0	2	14	1	9	0	406	26	432
772	9	703	54	15	48	0	1	19	12	0	3	0	829	35	864
773	25	532	1347	3	30	0	2	57	19	3	55	0	1937	136	2073
774	9	767	29	8	68	1	3	291	9	15	35	2	882	355	1237
775	15	36	19	3	256	0	19	191	121	13	97	8	329	449	778
776	17	46	41	10	83	3	1	37	9	2	289	1	200	339	539
777	4	96	198	28	105	0	0	0	0	0	2	0	431	2	433
778	7	633	244	20	60	2	0	3	0	0	0	0	966	3	969
779	25	965	109	10	22	1	0	108	4	0	11	0	1132	123	1255
780	26	121	43	2	62	0	3	9	4	1	4	0	254	21	275
781	24	33	3	8	113	5	0	0	5	1	2	0	186	8	194
782	7	30	197	56	244	0	0	7	3	0	5	0	534	15	549
783	6	1866	1191	20	269	3	4	4	7	0	3	0	3355	18	3373
784	45	2027	175	32	188	11	1	96	9	1	19	0	2478	126	2604
785	38	227	71	11	749	1	0	4	7	0	3	0	1097	14	1111
786	6	707	140	61	187	4	5	126	31	6	6	0	1105	174	1279
787	35	364	418	17	751	0	2	10	6	1	2	0	1585	21	1606
788	41	3720	189	87	176	0	2	3	1	0	4	0	4213	10	4223
789	82	1844	2905	42	122	0	0	27	1	0	2	0	4995	30	5025
790	27	2858	365	14	204	0	2	21	9	0	2	0	3468	34	3502
791	79	623	26	12	513	4	0	32	0	3	2	0	1257	37	1294
792	31	314	104	25	667	0	10	205	154	29	183	0	1141	581	1722
793	5	196	223	66	83	0	6	208	81	7	60	7	573	369	942
794	10	197	306	7	66	0	12	82	101	5	76	0	586	276	862
795	16	468	272	15	47	1	0	19	1	0	7	0	819	27	846
796	77	755	81	5	73	0	1	2	1	0	4	0	991	8	999
797	27	234	14	5	31	0	0	1	2	0	0	0	311	3	314
798	14	144	132	17	4	0	0	1	3	0	1	0	311	5	316
799	8	499	62	8	60	0	1	2	0	0	2	0	637	5	642
800	11	276	106	16	36	1	0	0	0	0	2	0	446	2	448
801	20	480	300	0	76	3	0	2	1	0	10	0	879	13	892
802	3	44	4	2	57	1	0	7	17	10	20	0	111	54	165
803	1	59	26	10	564	6	1	51	118	40	67	0	666	277	943
804	2	794	165	48	515	2	3	141	11	2	71	0	1526	228	1754
805	21	1471	913	113	402	8	8	98	49	11	34	0	2928	200	3128
806	30	318	265	28	260	0	14	93	37	11	35	2	901	192	1093
807	44	3874	639	131	1011	1	4	261	31	2	39	1	5700	338	6038
808	15	255	117	83	7	0	10	16	52	22	21	2	477	123	600
809	53	3446	225	18	127	2	1	49	56	17	109	0	3871	232	4103
810	37	259	213	7	30	0	1	253	87	12	34	0	546	387	933
811	2	23	46	1	63	2	10	1076	1114	5	51	1	137	2257	2394
812	0	19	16	0	4	0	11	1184	82	1	10	0	39	1288	1327
813	0	43	8	1	87	0	83	356	41	14	57	1	139	552	691
814	4	48	49	11	29	2	12	314	36	8	62	1	143	433	576
815	2	111	160	3	60	0	1	146	156	37	173	0	336	513	849
816	2	402	82	19	27	0	0	30	6	0	31	0	532	67	599
817	20	298	134	4	1	0	3	56	10	7	69	2	457	147	604
818	6	97	8	0	2	0	3	19	35	11	302	2	113	372	485
819	2	13	7	0	27	0	6	8	30	25	136	1	49	206	255
820	0	21	13	5	49	0	20	1554	178	34	457	2	88	2245	2333
821	1	13	192	10	6	0	19	981	365	70	616	4	222	2055	2277
822	0	56	34	0	14	0	3	70	88	30	63	0	104	254	358
823	6	504	4	4	3	0	9	486	63	8	3	0	521	569	1090
824	8	1	1	0	6	0	25	488	178	4	168	1	16	864	880
825	0	28	2	1	16	0	3	47	25	11	9	0	47	95	142
826	14	337	717	12	21	0	11	51	66	10	23	0	1101	161	1262
827	5	131	27	0	0	0	7	43	2	0	1	0	163	53	216
828	5	44	16	0	0	0	26	195	26	2	14	0	65	263	328
829	0	7	0	0	0	0	17	20	6	0	5	0	7	48	55
830	1	2	1	1	0	0	0	7	0	0	1	0	5	8	13
831	0	4	176	0	7	0	1	68	147	15	66	0	187	297	484
832	1	2466	8	1	4	0	1	164	21	0	15	0	2480	201	2681
833	29	12	13	0	1	0	40	618	8	1	111	1	55	779	834
834	0	8	2	0	0	0	1	15	11	5	118	0	10	150	160
835	0	0	7	0	318	0	8	118	277	52	733	4	325	1192	1517
836	0	91	4	26	41	0	22	488	327	55	505	3	162	1400	1562
837	1	32	69	14	31	0	24	477	287	15	192	0	147	995	1142
838	3	143	24	3	9	0	21	818	290	40	287	0	182	1456	1638
839	24	252	59	16	83	0	8	535	312	11	84	1	434	951	1385
840	28	870	110	34	32	4	23	1800	90	24	297	2	1078	2236	3314
841	8	9	39	6	450	0	1	59	23	2	5	1	512	91	603
842	2	79	14	56	53	0	9	721	112	11	58	0	204	911	1115
843	8	15	71	3	33	0	9	79	57	3	0	2	130	150	280
844	1	72	9	7	109	1	0	124	40	1	13	0	199	178	377
845	0	2	4	5	73	1	4	616	20	2	9	0	85	651	736
846	0	8	27	8	124	1	3	1	0	0	0	0	168	4	172
847	1	109	80	46	19	1	0	2	0	0	0	0	256	2	258
848	3	113	841	0	1	0	0	1	1	0	0	0	958	2	960
849	9	575	4	0	0	0	0	0	0	0	0	0	588	0	588
850	67	9	1	0	0	0	0	0	0	0	0	0	77	0	77
851	0	2	1	0	12	0	0	5	0	0	4	0	15	9	24
852	0	0	0	1	27	0	1	9	4	2	8	0	28	24	52
853	0	39	150	42	35	1	2	163	34	3	42	2	267	246	513
854	1	47	74	5	2	0	2	23	16	2	0	0	129	43	172
855	16	350	38	20	24	1	0	5	3	0	0	0	449	8	457
856	17	465	260	4	130	0	0	4	1	0	0	0	876	5	881
857	6	69	3	4	14	0	0	1	1	0	0	0	96	2	98
858	6	18	40	0	9	0	0	0	0	0	0	0	73	0	73
859	0	344	11	0	1	0	0	0	0	0	0	0	356	0	356
860	8	64	26	0	0	0	0	0	0	0	0	0	98	0	98
861	3	175	4	0	0	0	0	0	0	0	0	0	182	0	182
862	0	2	0	0	37	0	0	0	0	0	0	0	39	0	39
863	0	3	1	16	95	0	0	3	0	0	2	0	115	5	120
864	0	1	13	4	7	0	0	0	3	0	0	0	25	3	28
865	0	14	13	5	0	0	0	18	1	0	1	0	32	20	52
866	0	2	0	0	3	0	1	2	1	0	3	0	5	7	12
867	0	2	0	0	0	0	0	1	2	0	2	0	2	5	7
868	0	0	0	0	0	0	0	7	8	1	10	0	0	26	26
869	0	0	0	0	0	0	1	7	3	1	2	0	0	14	14
870	0	4	3	0	3	1	1	26	26	24	76	1	11	154	165
871	0	99	3	0	321	0	0	6	1	1	7	2	423	17	440
872	3	20	27	85	115	0	0	0	2	5	18	0	250	25	275
873	0	1	14	11	37	2	3	11	3	4	26	0	65	47	112
874	1	20	27	5	58	1	0	15	3	1	0	0	112	19	131
875	3	317	16	1	29	0	0	32	4	0	0	0	366	36	402
876	19	50	25	2	0	0	3	19	3	0	3	0	96	28	124
877	3	75	11	0	8	0	0	34	0	3	62	0	97	99	196
878	4	37	0	0	2	0	0	2	2	2	6	0	43	12	55
879	11	1	54	0	9	0	10	189	91	27	208	1	75	526	601
880	0	20	0	7	8	4	5	159	28	4	202	2	39	400	439
881	1	3	4	0	69	5	1	59	16	1	8	1	82	86	168
882	2	194	45	13	52	0	0	3	0	0	1	0	306	4	310
883	1	27	50	3	108	0	0	1	0	0	2	0	189	3	192
884	3	118	5	10	15	0	1	2	3	3	39	0	151	48	199
885	10	254	37	1	13	0	0	5	1	5	26	0	315	37	352
886	17	450	61	2	67	5	1	8	15	18	21	0	602	63	665
887	3	37	35	6	324	0	0	4	40	6	3	0	405	53	458
888	3	87	28	22	575	0	3	72	14	1	4	0	715	94	809
889	0	135	183	40	515	0	8	45	24	26	84	3	873	190	1063
890	9	210	396	31	128	0	0	455	247	16	607	2	774	1327	2101
891	14	1007	80	15	74	0	0	17	26	4	43	0	1190	90	1280
892	29	378	91	14	69	3	5	146	41	13	21	1	584	227	811
893	7	32	0	0	35	0	3	27	12	3	12	0	74	57	131
894	1	8	8	6	86	0	5	181	1	2	44	0	109	233	342
895	0	52	18	4	165	0	6	15	9	4	7	0	239	41	280
896	1	57	25	9	1	0	2	15	14	5	23	0	93	59	152
897	1	151	72	0	9	0	10	171	84	15	72	2	233	354	587
898	2	439	3	2	30	0	14	256	405	14	23	0	476	712	1188
899	7	2	15	9	22	0	41	1807	139	43	307	0	55	2337	2392
900	4	308	251	3	28	0	7	20	5	15	61	1	594	109	703
901	3	23	3	0	1	0	1	141	65	1	38	0	30	246	276
902	1	9	3	0	2	0	27	730	9	6	29	0	15	801	816
903	0	0	1	0	7	0	40	57	45	3	131	1	8	277	285
904	3	10	4	1	2	0	2	16	7	5	42	0	20	72	92
905	1	14	2	0	1	0	0	5	2	0	12	0	18	19	37
906	0	2	1	2	2	0	6	511	60	9	63	1	7	650	657
907	0	0	0	0	7	3	4	10	12	3	30	0	10	59	69
908	0	8	2	1	10	0	33	1298	160	17	311	1	21	1820	1841
909	1	1	7	3	17	0	18	45	42	6	99	0	29	210	239
910	0	82	26	0	26	0	1	5	1	0	37	1	134	45	179
911	2	69	33	3	24	1	3	132	59	9	64	0	132	267	399
912	4	22	8	0	22	0	1	7	1	0	6	0	56	15	71
913	0	64	23	0	31	0	3	40	76	2	35	0	118	156	274
914	2	43	12	9	298	0	2	21	28	5	127	0	364	183	547
915	6	35	89	9	25	0	0	3	4	1	10	0	164	18	182
916	0	97	26	1	15	0	1	6	5	3	10	1	139	26	165
917	2	92	7	0	5	1	0	27	18	3	13	0	107	61	168
918	1	20	1	0	8	0	0	6	2	4	3	0	30	15	45
919	1	3	3	0	16	0	4	38	8	1	25	0	23	76	99
920	0	4	2	1	10	1	0	25	8	4	51	0	18	88	106
921	0	4	10	0	7	0	1	7	13	1	22	2	21	46	67
922	0	83	11	6	6	0	12	77	133	25	144	0	106	391	497
923	3	5	4	1	1	0	1	85	8	0	13	0	14	107	121
924	0	23	3	0	5	0	12	500	131	8	137	1	31	789	820
925	2	6	4	1	12	0	3	183	15	3	20	0	25	224	249
926	1	3	3	0	17	1	11	134	43	5	76	1	25	270	295
927	1	5	1	2	17	0	1	50	6	5	37	1	26	100	126
928	0	1	11	0	5	0	0	2	7	0	15	0	17	24	41
929	0	1	2	0	1	0	0	37	10	16	0	0	4	63	67
930	0	6	31	1	1	0	1	2	34	0	0	0	39	37	76
931	0	123	2	1	1	0	10	188	5	2	18	0	127	223	350
932	1	1	1	0	0	0	5	32	11	0	21	0	3	69	72
933	1	1240	5	0	10	0	1	59	115	9	314	0	1256	498	1754
934	55	19	5	12	6	0	0	36	16	2	42	0	97	96	193
935	1	95	117	2	21	0	0	134	19	3	39	0	236	195	431
936	0	4	0	4	3	0	1	14	8	2	1	0	11	26	37
937	0	10	49	2	26	0	3	14	485	6	94	2	87	604	691
938	0	238	3	0	18	0	1	675	39	10	248	0	259	973	1232
939	6	14	9	2	53	0	24	922	100	15	123	1	84	1185	1269
940	0	7	11	7	22	1	1	1	7	1	25	0	48	35	83
941	0	37	46	9	471	0	0	4	0	0	8	0	563	12	575
942	0	290	56	65	9	1	0	1	2	1	0	0	421	4	425
943	1	477	884	1	6	0	0	0	5	0	0	0	1369	5	1374
944	4	1819	4	1	25	0	1	64	3	0	1	0	1853	69	1922
945	42	21	20	13	9	0	6	4	3	0	5	0	105	18	123
946	7	901	162	2	44	0	6	96	59	14	50	1	1116	226	1342
947	2	692	6	1	29	0	0	4	5	0	1	0	730	10	740
948	54	744	44	25	41	0	3	126	7	3	9	1	908	149	1057
949	8	8	26	3	24	0	1	8	6	1	3	0	69	19	88
950	1	68	21	4	10	0	0	19	3	0	1	0	104	23	127
951	10	52	1	1	333	2	0	5	4	0	3	0	399	12	411
952	1	6	3	31	472	1	1	1	1	0	0	0	514	3	517
953	0	6	30	62	1246	6	0	2	1	0	2	0	1350	5	1355
954	0	176	479	80	565	1	0	6	2	1	2	0	1301	11	1312
955	8	1911	599	61	835	7	0	5	2	0	0	0	3421	7	3428
956	27	461	162	49	536	1	0	0	3	0	0	0	1236	3	1239
957	40	85	172	43	261	1	1	18	1	1	0	0	602	21	623
958	17	328	291	36	33	2	2	0	1	0	0	0	707	3	710
959	16	495	123	2	46	1	0	1	0	0	2	0	683	3	686
960	24	212	38	6	224	0	0	0	0	0	1	0	504	1	505
961	25	120	146	2	40	7	0	1	1	0	8	1	340	11	351
962	9	185	17	1	117	2	1	0	4	2	7	0	331	14	345
963	5	25	21	43	86	0	1	3	11	0	0	0	180	15	195
964	2	72	162	20	272	1	0	12	5	1	79	0	529	97	626
965	0	15	28	16	13	0	0	5	0	1	47	0	72	53	125
966	4	30	13	8	14	0	0	2	1	2	5	0	69	10	79
967	1	23	7	3	7	0	0	17	44	3	89	0	41	153	194
968	0	52	7	5	22	0	2	38	13	6	8	0	86	67	153
969	6	15	14	2	2	1	2	25	196	0	3	0	40	226	266
970	0	24	10	1	8	0	0	130	7	2	23	0	43	162	205
971	0	7	2	2	79	0	3	41	7	0	9	0	90	60	150
972	0	0	1	1	0	0	3	10	23	3	66	0	2	105	107
973	0	0	6	0	0	0	1	18	12	1	6	0	6	38	44
974	0	9	2	0	3	0	11	479	20	1	56	0	14	567	581
975	0	0	3	0	0	0	17	257	60	4	3	0	3	341	344
976	0	0	0	0	0	0	26	1125	141	1	13	0	0	1306	1306
977	0	2	0	0	0	0	2	41	11	0	12	3	2	69	71
978	0	0	0	0	0	0	37	589	40	6	31	2	0	705	705
979	0	0	0	0	6	0	0	3	5	2	38	1	6	49	55
980	0	0	0	0	1	0	0	5	3	4	19	0	1	31	32
981	0	3	3	0	4	0	27	1176	115	25	315	1	10	1659	1669
982	1	136	15	0	39	1	16	872	340	9	31	4	192	1272	1464
983	1	49	13	7	79	0	7	201	164	13	485	3	149	873	1022
984	1	57	60	0	267	0	5	60	33	21	132	2	385	253	638
985	4	359	243	28	14	2	13	430	163	34	454	3	650	1097	1747
986	13	344	156	2	299	0	6	276	313	75	303	2	814	975	1789
987	4	12	8	37	1	0	0	3	0	1	7	0	62	11	73
988	16	13	770	0	34	0	0	0	10	1	12	0	833	23	856
989	1	2374	0	7	13	2	0	17	0	2	42	0	2397	61	2458
990	14	4	22	4	88	0	0	4	10	2	4	0	132	20	152
991	0	31	7	4	72	0	6	314	48	1	45	0	114	414	528
992	11	4	11	4	7	0	0	0	1	4	60	0	37	65	102
993	3	51	50	2	16	0	0	6	28	47	366	3	122	450	572
994	0	133	19	3	25	0	0	35	32	9	71	0	180	147	327
995	1	3	1	1	5	0	29	585	365	18	155	2	11	1154	1165
996	0	2	0	0	0	0	20	357	41	4	169	1	2	592	594
997	1	31	51	3	18	0	16	201	39	25	375	0	104	656	760
998	2	9	2	1	6	0	2	111	59	6	221	2	20	401	421
999	8	99	31	8	24	0	4	26	14	6	34	0	170	84	254
1000	5	102	18	15	6	0	4	106	59	8	86	0	146	263	409
1001	10	373	127	3	19	1	1	141	35	2	40	0	533	219	752
1002	2	63	7	3	35	0	2	80	24	4	13	0	110	123	233
1003	1	0	0	2	8	0	0	20	10	0	12	0	11	42	53
1004	0	0	1	0	1	0	21	1050	40	5	130	4	2	1250	1252
1005	0	4	0	0	2	0	4	28	8	3	9	0	6	52	58
1006	0	6	2	1	5	0	1	5	33	0	4	0	14	43	57
1007	7	96	44	8	14	0	0	35	1	0	4	0	169	40	209
1008	1	5	1	0	2	0	2	60	24	4	20	1	9	111	120
1009	0	0	0	0	5	0	1	9	5	1	54	0	5	70	75
1010	0	1	0	0	0	0	3	23	10	0	65	0	1	101	102
1011	0	1	0	0	3	0	70	128	151	42	406	3	4	800	804
1012	0	4	4	1	18	0	0	17	10	1	24	0	27	52	79
1013	0	2	5	1	3	0	1	312	28	1	49	0	11	391	402
1014	0	86	17	1	2	0	26	66	15	11	65	0	106	183	289
1015	2	39	1	1	3	0	0	14	1	0	10	0	46	25	71
1016	1	4	3	0	1	0	7	89	25	2	33	0	9	156	165
1017	0	2	0	0	14	0	0	6	21	4	69	1	16	101	117
1018	0	1	1	0	0	0	0	1	0	0	5	0	2	6	8
1019	0	3	8	0	3	0	0	0	1	0	5	1	14	7	21
1020	0	10	8	0	3	0	0	6	1	4	14	0	21	25	46
1021	0	33	1	0	3	0	0	6	1	2	7	0	37	16	53
1022	1	7	0	1	12	0	0	7	2	0	5	0	21	14	35
1023	0	2	0	7	60	0	0	35	10	3	2	0	69	50	119
1024	0	1	24	5	4	0	0	5	62	0	1	0	34	68	102
1025	2	18	32	2	130	0	1	107	0	0	5	0	184	113	297
1026	2	163	35	42	403	2	0	1	1	0	3	0	647	5	652
1027	1	71	182	24	532	6	0	4	0	0	1	0	816	5	821
1028	4	1426	269	4	370	1	3	17	32	7	61	0	2074	120	2194
1029	16	105	122	18	363	0	1	200	4	1	2	0	624	208	832
1030	34	1661	502	38	615	2	1	2	1	0	0	0	2852	4	2856
1031	10	289	711	55	329	0	0	4	1	0	2	0	1394	7	1401
1032	10	488	268	24	68	1	0	2	1	2	1	0	859	6	865
1033	46	1116	307	13	1151	11	0	7	2	0	3	0	2644	12	2656
1034	21	130	88	34	145	3	2	9	1	1	12	0	421	25	446
1035	14	261	297	6	69	0	0	1	1	0	0	0	647	2	649
1036	6	261	53	11	39	1	0	0	1	0	5	0	371	6	377
1037	6	61	23	3	6	0	0	0	0	1	0	0	99	1	100
1038	1	1	0	0	0	0	1	10	3	1	3	0	2	18	20
1039	0	1	2	0	2	0	0	5	13	1	3	1	5	23	28
1040	1	0	0	1	5	0	0	2	4	0	13	0	7	19	26
1041	0	12	24	3	83	1	0	7	1	2	1	0	123	11	134
1042	0	3	19	2	8	0	0	3	2	0	2	0	32	7	39
1043	0	4	19	0	12	0	0	21	2	1	4	0	35	28	63
1044	1	86	4	0	49	0	1	3	13	1	6	0	140	24	164
1045	1	5	2	4	1	0	0	3	2	0	9	0	13	14	27
1046	0	32	352	0	8	0	1	8	14	2	5	0	392	30	422
1047	1	213	3	1	126	0	1	4	4	0	4	0	344	13	357
1048	9	2	4	22	23	0	1	10	8	0	2	0	60	21	81
1049	0	5	16	4	12	1	1	12	1	0	0	0	38	14	52
1050	3	18	15	0	0	0	2	17	3	0	1	0	36	23	59
1051	2	130	10	1	5	0	1	7	1	0	1	0	148	10	158
1052	5	31	0	0	3	0	0	7	2	0	2	0	39	11	50
1053	0	1	2	0	32	0	0	1	0	0	0	0	35	1	36
1054	0	5	5	0	14	1	0	5	0	0	1	0	25	6	31
1055	1	39	1	2	379	0	0	7	6	2	22	1	422	38	460
1056	0	7	6	2	5	0	0	0	0	0	3	0	20	3	23
1057	0	65	510	9	203	0	0	22	33	10	63	3	787	131	918
1058	5	231	13	15	58	0	2	25	10	4	50	1	322	92	414
1059	14	11	11	5	7	0	1	11	0	0	1	0	48	13	61
1060	1	30	5	3	8	0	0	167	2	0	3	0	47	172	219
1061	1	20	3	1	2	0	0	4	2	0	3	0	27	9	36
1062	0	4	0	0	44	1	0	0	0	0	0	0	49	0	49
1063	0	4	6	0	112	0	0	16	3	1	10	0	122	30	152
1064	0	17	27	3	133	0	0	0	0	0	1	0	180	1	181
1065	1	68	143	53	89	2	0	2	0	1	1	0	356	4	360
1066	6	199	122	6	287	0	0	1	0	0	0	0	620	1	621
1067	6	361	17	6	158	0	0	0	1	0	0	0	548	1	549
1068	8	336	38	12	52	0	0	1	0	0	0	0	446	1	447
1069	1	6	10	4	0	0	0	0	0	0	2	0	21	2	23
1070	2	37	3	1	27	0	1	0	0	2	1	0	70	4	74
1071	3	24	4	2	11	0	0	0	16	1	7	0	44	24	68
1072	0	146	21	1	21	0	0	14	0	1	1	0	189	16	205
1073	2	120	8	8	36	0	1	6	3	0	1	0	174	11	185
1074	0	23	19	2	2	1	1	7	0	0	1	0	47	9	56
1075	1	46	14	0	13	0	0	0	0	1	11	0	74	12	86
1076	5	3	5	0	7	0	0	5	7	7	124	1	20	144	164
1077	0	1	7	0	3	0	0	0	1	3	72	0	11	76	87
1078	0	27	3	1	17	1	0	1	1	9	22	0	49	33	82
1079	0	4	15	1	8	0	0	23	35	4	122	0	28	184	212
1080	1	5	2	0	49	0	0	44	12	25	59	1	57	141	198
1081	0	6	7	6	257	0	2	35	32	11	50	0	276	130	406
1082	0	31	28	36	15	0	0	21	3	1	9	0	110	34	144
1083	0	23	151	0	1	0	1	2	11	0	2	0	175	16	191
1084	2	377	1	2	37	0	0	6	8	2	0	0	419	16	435
1085	11	81	54	16	82	0	0	1	1	0	1	0	244	3	247
1086	1	2	16	2	1	1	7	80	7	1	10	0	23	105	128
1087	1	5	1	1	5	0	9	70	96	30	234	0	13	439	452
1088	3	17	1	3	1	0	3	48	7	1	11	0	25	70	95
1089	0	1	1	0	0	0	12	258	63	4	51	1	2	389	391
1090	0	0	0	0	0	0	1	138	21	3	30	2	0	195	195
1091	0	0	0	0	0	0	2	20	4	1	120	0	0	147	147
1092	0	0	0	0	10	0	2	0	0	1	18	1	10	22	32
1093	0	0	0	0	0	0	0	0	9	1	21	0	0	31	31
1094	0	0	1	0	3	0	0	12	2	1	5	0	4	20	24
1095	0	48	1	1	3	0	0	24	9	0	13	0	53	46	99
1096	4	3	3	0	1	0	4	149	41	20	262	0	11	476	487
1097	0	2	2	0	0	0	0	4	1	1	4	0	4	10	14
1098	0	11	4	0	0	0	0	2	0	0	0	0	15	2	17
1099	0	5	2	0	42	0	1	4	0	0	2	0	49	7	56
1100	0	3	0	0	0	0	0	10	11	2	14	0	3	37	40
1101	0	1	7	1	4	0	1	6	1	0	4	0	13	12	25
1102	0	107	0	2	3	0	0	0	1	1	0	0	112	2	114
1103	9	1	1	0	0	0	0	6	18	0	0	0	11	24	35
1104	0	48	0	0	3	0	0	5	1	0	0	0	51	6	57
1105	0	23	5	3	0	0	5	19	0	0	0	0	31	24	55
1106	0	0	4	0	0	0	0	0	0	0	0	0	4	0	4
1107	1	9	0	0	0	0	0	0	0	0	0	0	10	0	10
1108	0	0	0	0	1	0	0	0	0	0	0	0	1	0	1
1109	0	0	0	0	0	0	0	0	0	0	0	0	0	0	0
1110	0	0	0	0	0	0	0	0	0	0	0	0	0	0	0
1111	0	0	0	0	0	0	0	0	0	0	1	0	0	1	1
1112	0	0	0	0	0	0	2	67	94	1	50	0	0	214	214
1113	0	0	0	0	0	0	0	0	0	0	0	0	0	0	0
1114	0	2	8	0	6	0	0	2	9	0	9	0	16	20	36
1115	0	87	1	12	1	0	3	118	70	21	229	0	101	441	542
1116	0	0	16	0	0	0	0	5	3	2	0	0	16	10	26
1117	0	82	3	0	133	0	0	55	152	1	15	0	218	223	441
1118	0	0	0	11	2	0	5	281	20	7	41	0	13	354	367
1119	0	3	65	0	13	0	1	4	6	9	24	0	81	44	125
1120	0	10	3	3	3	0	1	2	2	0	6	0	19	11	30
1121	30	4	25	1	0	0	4	202	9	1	14	0	60	230	290
1122	0	159	31	2	4	0	0	43	16	0	0	0	196	59	255
1123	5	39	3	1	2	0	1	4	0	0	0	0	50	5	55
1124	0	24	10	0	4	0	1	13	0	0	0	0	38	14	52
1125	0	4	1	0	1	0	0	0	0	0	0	0	6	0	6
1126	0	4	5	1	2	0	0	0	0	0	0	0	12	0	12
1127	0	6	3	0	2	0	0	1	0	0	1	0	11	2	13
1128	0	6	1	0	1	0	1	2	0	0	0	0	8	3	11
1129	1	6	0	0	2	0	0	1	0	0	4	0	9	5	14
1130	0	13	0	0	1	0	0	0	0	0	2	0	14	2	16
1131	1	3	1	1	4	0	0	0	2	0	2	0	10	4	14
1132	1	5	0	0	15	0	0	1	3	1	4	0	21	9	30
1133	1	4	3	0	75	0	0	1	1	0	1	0	83	3	86
1134	1	8	7	3	8	0	0	4	1	0	0	0	27	5	32
1135	0	15	53	1	3	0	1	2	2	0	0	0	72	5	77
1136	2	128	8	1	11	0	0	19	1	1	0	0	150	21	171
1137	0	8	0	0	35	0	2	1	0	0	2	0	43	5	48
1138	0	2	9	1	2	0	0	0	7	0	0	0	14	7	21
1139	0	1	3	0	2	0	0	4	0	0	0	0	6	4	10
1140	0	15	1	0	1	0	2	1	1	0	4	0	17	8	25
1141	0	2	0	0	0	0	1	8	2	1	32	0	2	44	46
1142	2	3	4	0	7	0	0	16	8	1	8	0	16	33	49
1143	0	10	0	0	2	0	12	358	172	20	218	0	12	780	792
1144	2	1	7	1	1	0	1	21	3	0	7	1	12	33	45
1145	0	15	8	0	0	0	0	30	23	0	153	0	23	206	229
1146	3	25	3	0	11	0	2	74	6	13	113	0	42	208	250
1147	1	5	2	2	31	2	0	10	12	3	139	0	43	164	207
1148	0	22	11	6	14	0	17	64	47	13	223	0	53	364	417
1149	0	41	20	9	16	0	6	358	93	12	119	0	86	588	674
1150	4	191	59	17	72	0	11	448	119	10	210	2	343	800	1143
1151	0	23	19	11	111	0	9	353	24	9	56	0	164	451	615
1152	8	12	24	10	16	0	1	28	49	1	15	0	70	94	164
1153	1	354	142	3	339	8	8	381	75	9	51	0	847	524	1371
1154	4	11	2	9	29	0	3	76	12	3	27	0	55	121	176
1155	0	2	5	1	19	0	5	26	38	5	69	0	27	143	170
1156	1	118	13	2	38	0	3	35	15	5	50	0	172	108	280
1157	1	48	88	8	43	0	2	70	16	1	17	0	188	106	294
1158	2	126	13	5	51	0	40	442	49	0	4	0	197	535	732
1159	9	48	1	4	13	0	4	91	19	1	1	0	75	116	191
1160	1	18	12	0	5	0	8	113	0	0	3	0	36	124	160
1161	1	34	5	4	5	0	1	9	0	0	5	0	49	15	64
1162	1	12	9	0	10	0	0	0	2	7	11	0	32	20	52
1163	0	12	2	1	26	0	2	41	9	1	57	1	41	111	152
1164	0	4	12	0	9	0	2	92	8	2	18	0	25	122	147
1165	0	1	3	0	2	0	1	7	7	1	2	0	6	18	24
1166	0	5	1	2	0	0	9	298	47	10	57	1	8	422	430
1167	0	6	1	0	0	0	0	0	0	0	0	0	7	0	7
1168	0	0	0	0	0	0	0	1	0	0	0	0	0	1	1
1169	0	0	0	0	0	0	0	0	0	0	0	0	0	0	0
1170	0	0	0	0	0	0	0	1	1	0	0	0	0	2	2
1171	0	0	0	0	0	0	0	1	0	0	0	0	0	1	1
1172	0	0	0	0	2	0	0	0	0	0	2	0	2	2	4
1173	0	0	0	1	11	0	0	0	0	0	0	0	12	0	12
1174	0	0	1	0	3	1	0	0	0	0	0	0	5	0	5
1175	0	7	5	0	25	0	0	1	0	0	1	0	37	2	39
1176	4	68	3	10	10	0	0	7	0	0	3	0	95	10	105
1177	4	13	42	2	40	0	0	1	0	3	22	0	101	26	127
1178	0	50	7	2	5	0	0	3	0	0	0	0	64	3	67
1179	2	85	36	1	2	0	5	38	20	0	1	0	126	64	190
1180	1	40	1	0	0	0	1	26	2	0	2	0	42	31	73
1181	2	25	8	0	2	1	2	23	4	0	4	0	38	33	71
1182	4	13	0	0	42	0	0	40	5	0	21	0	59	66	125
1183	1	18	0	3	3	0	2	45	3	2	19	0	25	71	96
1184	0	7	22	0	0	0	0	0	1	2	4	0	29	7	36
1185	0	231	1	0	12	0	0	1	0	0	26	0	244	27	271
1186	18	5	0	1	19	0	0	0	1	1	1	0	43	3	46
1187	0	0	1	5	15	1	0	0	3	1	15	0	22	19	41
1188	0	14	17	0	33	1	1	17	3	8	1	0	65	30	95
1189	1	63	1	6	15	0	4	13	2	0	22	0	86	41	127
1190	2	34	28	2	11	0	0	1	1	1	11	1	77	15	92
1191	2	154	36	8	66	1	0	8	3	1	21	0	267	33	300
1192	4	14	5	3	28	0	0	1	1	2	2	0	54	6	60
1193	5	48	36	17	119	9	0	14	4	2	2	0	234	22	256
1194	0	2	0	0	5	0	0	10	7	2	1	0	7	20	27
1195	0	5	4	0	5	0	2	44	8	0	12	1	14	67	81
1196	1	27	0	2	0	0	0	9	1	3	66	4	30	83	113
1197	1	0	5	0	6	0	2	30	28	15	170	1	12	246	258
1198	0	26	0	2	16	0	2	53	11	11	33	0	44	110	154
1199	0	1	0	2	2	0	1	125	38	7	68	0	5	239	244
1200	0	0	4	1	17	0	13	59	47	19	346	5	22	489	511
1201	0	52	23	5	14	0	3	96	39	7	94	0	94	239	333
1202	1	42	15	6	38	1	0	35	2	2	11	1	103	51	154
1203	0	3	2	3	20	0	1	142	11	2	26	0	28	182	210
1204	2	2	1	2	54	0	27	386	54	66	732	2	61	1267	1328
1205	1	36	4	7	9	2	6	148	76	8	57	0	59	295	354
1206	3	16	6	2	37	0	1	7	33	1	1	0	64	43	107
1207	2	103	2	6	13	0	1	23	6	0	5	0	126	35	161
1208	5	88	118	2	33	0	2	22	3	1	25	0	246	53	299
1209	2	27	5	1	19	0	3	20	1	0	52	1	54	77	131
1210	2	108	5	1	15	0	0	3	29	32	407	2	131	473	604
1211	8	78	24	1	43	0	0	3	5	3	39	1	154	51	205
1212	2	59	35	4	9	0	7	370	74	42	213	2	109	708	817
1213	1	46	7	4	3	0	6	447	128	31	145	1	61	758	819
1214	1	17	3	0	4	0	11	712	212	9	28	0	25	972	997
1215	0	4	1	2	7	0	8	117	14	19	31	1	14	190	204
1216	1	1	16	0	6	0	3	35	31	8	5	0	24	82	106
1217	0	79	1	0	7	0	1	20	1	1	6	0	87	29	116
1218	0	3	1	0	0	0	4	23	1	4	13	0	4	45	49
1219	0	8	2	2	4	0	11	7	4	2	5	0	16	29	45
1220	0	6	0	0	1	0	0	0	0	0	2	0	7	2	9
1221	0	3	0	0	2	0	2	4	0	4	34	0	5	44	49
1222	0	3	2	0	0	0	0	1	2	0	5	0	5	8	13
1223	0	9	3	1	1	0	2	35	12	2	47	0	14	98	112
1224	0	0	0	4	0	0	1	48	9	1	21	0	4	80	84
1225	0	0	4	0	1	0	3	36	30	13	76	0	5	158	163
1226	0	0	0	0	0	0	0	12	4	0	8	0	0	24	24
1227	0	1	0	0	7	0	11	761	81	6	234	0	8	1093	1101
1228	0	0	0	0	0	0	0	3	3	0	4	0	0	10	10
1229	0	2	9	0	9	0	1	297	69	12	190	2	20	571	591
1230	0	12	0	0	0	0	2	90	10	4	149	0	12	255	267
1231	0	2	0	0	2	0	0	0	4	2	33	1	4	40	44
1232	0	5	0	0	0	0	0	4	12	1	133	0	5	150	155
1233	1	0	0	0	0	0	0	8	10	4	38	0	1	60	61
1234	0	0	0	0	0	0	0	4	2	4	9	1	0	20	20
1235	0	0	0	0	2	0	0	26	8	8	41	3	2	86	88
1236	0	0	1	0	17	0	8	102	81	10	181	0	18	382	400
1237	0	0	0	1	3	0	21	275	31	20	183	2	4	532	536
1238	0	4	4	1	12	0	34	841	389	46	237	0	21	1547	1568
1239	0	1	2	0	1	0	8	1095	111	10	89	0	4	1313	1317
1240	0	9	18	0	1	0	8	167	63	4	41	2	28	285	313
1241	2	53	1	0	0	0	3	96	7	0	6	0	56	112	168
1242	2	0	0	0	0	0	3	3	0	0	1	0	2	7	9
1243	0	0	0	0	0	0	0	0	0	0	0	0	0	0	0
1244	0	0	0	0	0	0	0	1	1	0	5	0	0	7	7
1245	0	0	0	0	1	0	0	2	0	1	2	0	1	5	6
1246	0	0	0	0	0	0	0	1	2	1	3	0	0	7	7
1247	0	0	0	0	4	0	6	140	18	1	128	0	4	293	297
1248	0	9	1	0	2	0	0	6	13	6	42	0	12	67	79
1249	0	6	1	0	1	0	1	21	0	9	68	0	8	99	107
1250	0	14	4	2	75	0	3	98	34	8	14	1	95	158	253
1251	0	0	0	8	11	0	2	47	3	0	12	0	19	64	83
1252	0	4	97	3	22	0	1	7	9	1	5	0	126	23	149
1253	0	123	13	4	2	0	1	23	2	0	10	0	142	36	178
1254	2	64	9	2	42	0	13	790	89	12	64	0	119	968	1087
1255	0	3	1	0	2	0	1	105	145	3	43	0	6	297	303
1256	2	5	2	0	23	0	0	5	0	0	0	0	32	5	37
1257	0	9	0	2	7	1	1	43	3	1	10	1	19	59	78
1258	0	0	4	0	77	1	0	0	0	0	0	0	82	0	82
1259	0	1	0	2	45	0	0	17	3	0	5	0	48	25	73
1260	0	0	9	4	33	0	0	1	1	1	8	0	46	11	57
1261	0	120	3	2	22	1	0	0	1	0	1	0	148	2	150
1262	7	295	127	7	31	0	0	0	0	0	0	0	467	0	467
1263	8	270	58	5	8	0	0	3	0	0	0	0	349	3	352
1264	7	154	35	1	0	0	1	3	0	0	2	0	197	6	203
1265	4	35	0	0	0	0	0	1	12	0	2	0	39	15	54
1266	3	9	2	0	23	0	3	77	39	1	18	0	37	138	175
1267	1	133	7	4	29	0	3	148	3	0	10	0	174	164	338
1268	4	82	17	13	19	0	1	3	4	2	9	0	135	19	154
1269	2	31	93	5	17	1	2	15	1	2	1	0	149	21	170
1270	2	560	4	0	44	0	1	11	10	1	5	0	610	28	638
1271	15	6	0	2	23	0	1	32	2	0	3	0	46	38	84
1272	2	1	1	0	2	0	2	6	0	0	3	0	6	11	17
1273	1	45	8	2	56	0	0	0	0	0	0	0	112	0	112
1274	3	79	91	13	61	0	1	2	2	0	0	0	247	5	252
1275	4	50	23	11	43	0	0	24	7	0	5	0	131	36	167
1276	1	122	16	5	1	0	3	15	6	2	0	0	145	26	171
1277	0	36	2	3	32	0	0	12	22	2	18	0	73	54	127
1278	6	11	11	1	7	0	0	9	1	1	1	0	36	12	48
1279	1	7	11	0	7	0	0	3	2	0	2	0	26	7	33
1280	0	0	0	1	0	0	0	0	0	0	4	0	1	4	5
1281	0	3	4	0	1	0	0	0	0	0	0	0	8	0	8
1282	0	2	0	0	3	0	0	5	6	0	10	0	5	21	26
1283	0	3	0	2	0	0	0	11	3	0	481	0	5	495	500
1284	0	0	0	0	1	0	0	0	0	4	6	0	1	10	11
1285	0	3	0	0	0	0	0	1	9	1	0	0	3	11	14
1286	0	0	0	0	3	1	0	0	0	0	0	0	4	0	4
1287	0	2	0	0	8	0	8	6	0	2	62	0	10	78	88
1288	1	1	0	1	3	0	0	4	1	17	31	1	6	54	60
1289	1	32	1	5	68	0	4	347	15	27	170	0	107	563	670
1290	0	30	25	16	2	0	4	49	2	23	26	0	73	104	177
1291	0	70	282	0	9	0	2	7	27	0	10	0	361	46	407
1292	2	702	11	2	2	0	5	131	20	3	10	0	719	169	888
1293	3	1	1	0	0	0	1	1	0	1	1	0	5	4	9
1294	0	10	0	0	0	0	3	9	69	1	7	0	10	89	99
1295	0	3	0	0	0	0	1	16	2	1	0	0	3	20	23
1296	2	10	11	1	4	0	3	90	3	1	12	0	28	109	137
1297	0	0	0	0	3	0	2	84	3	3	51	1	3	144	147
1298	0	0	0	6	15	0	5	95	43	6	109	0	21	258	279
1299	0	0	2	2	26	0	3	3	70	12	151	1	30	240	270
1300	1	6	8	5	15	0	1	48	9	5	43	0	35	106	141
1301	3	52	24	2	28	0	0	23	3	0	2	1	109	29	138
1302	1	5	2	0	14	0	1	73	31	4	1	0	22	110	132
1303	0	27	5	2	6	0	0	10	0	0	0	0	40	10	50
1304	1	10	9	0	0	0	3	21	391	4	14	1	20	434	454
1305	1	11	0	0	7	0	2	133	7	6	58	4	19	210	229
1306	1	4	2	1	3	0	2	4	2	2	28	0	11	38	49
1307	2	5	7	0	10	0	8	327	139	52	1716	0	24	2242	2266
1308	0	6	1	1	0	0	4	37	7	8	78	0	8	134	142
1309	2	4	0	5	33	0	0	12	1	0	14	0	44	27	71
1310	0	31	0	7	32	0	0	2	0	1	17	0	70	20	90
1311	0	1	2	1	69	1	0	0	0	1	3	0	74	4	78
1312	1	57	7	15	132	0	1	11	46	2	5	0	212	65	277
1313	4	165	177	18	2	1	0	47	5	0	7	0	367	59	426
1314	1	24	26	2	0	0	4	86	16	13	33	0	53	152	205
1315	2	153	0	0	10	0	3	38	60	23	133	0	165	257	422
1316	17	32	15	6	7	0	3	139	78	13	2	0	77	235	312
1317	0	25	22	3	201	0	0	40	14	0	4	0	251	58	309
1318	0	111	13	28	17	0	3	86	2	1	0	0	169	92	261
1319	1	1	33	4	6	0	5	1	0	0	0	0	45	6	51
1320	0	287	0	1	39	0	0	5	0	0	0	0	327	5	332
1321	4	48	0	1	30	4	0	0	0	0	0	0	87	0	87
1322	1	2	0	0	268	0	0	0	0	0	0	0	271	0	271
1323	1	42	6	8	3	0	0	0	0	0	0	0	60	0	60
1324	2	16	28	0	65	0	1	7	1	1	6	0	111	16	127
1325	0	39	0	0	1	0	2	6	0	0	6	0	40	14	54
1326	5	8	1	1	10	0	2	1	2	0	6	1	25	12	37
1327	2	16	2	0	6	0	0	0	0	0	1	0	26	1	27
1328	82	4727	2911	259	937	3	0	2	0	1	14	0	8919	17	8936
1329	5	83	9	3	9	0	1	1	0	1	7	0	109	10	119
1330	8	647	223	9	66	0	1	2	4	4	3	0	953	14	967
1331	1	4	0	0	1	0	0	26	1	0	2	0	6	29	35
1332	0	2	0	0	1	0	1	6	7	12	5	0	3	31	34
1333	0	7	0	0	6	0	0	6	5	5	14	0	13	30	43
1334	0	2	5	2	1	0	0	4	3	1	2	0	10	10	20
1335	0	3	0	1	2	0	2	5	0	0	0	0	6	7	13
1336	0	4	5	0	2	0	0	0	2	0	0	0	11	2	13
1337	0	5	0	0	3	0	0	14	0	0	0	0	8	14	22
1338	0	0	0	0	2	0	7	59	52	5	89	7	2	219	221
1339	0	1	3	2	0	0	0	12	2	0	5	0	6	19	25
1340	0	2	0	0	0	0	0	11	3	0	11	0	2	25	27
1341	0	1	0	0	1	0	0	1	0	0	1	0	2	2	4
1342	0	0	0	0	0	0	0	1	1	0	1	0	0	3	3
1343	0	0	0	0	0	0	0	21	5	0	14	0	0	40	40
1344	0	0	0	0	0	0	0	0	0	1	1	0	0	2	2
1345	0	0	0	1	0	0	0	0	0	0	1	0	1	1	2
1346	0	4	7	0	1	0	0	53	4	0	1	0	12	58	70
1347	0	11	0	0	1	0	0	14	3	1	6	0	12	24	36
1348	0	0	0	0	0	0	0	3	2	1	15	0	0	21	21
1349	0	1	0	0	0	0	0	6	0	0	11	0	1	17	18
1350	0	5	0	0	17	0	0	1	9	4	123	0	22	137	159
1351	0	11	4	9	2	0	0	0	2	0	20	0	26	22	48
1352	1	17	9	0	1	0	6	283	223	8	156	0	28	676	704
1353	1	37	1	0	6	0	1	90	16	4	8	0	45	119	164
1354	0	1	0	0	5	0	5	84	23	0	0	0	6	112	118
1355	0	2	0	0	14	0	1	22	1	3	7	0	16	34	50
1356	0	1	1	1	0	0	6	8	10	1	2	1	3	28	31
1357	0	5	6	1	4	0	0	5	7	1	33	0	16	46	62
1358	0	31	1	0	1	0	0	18	0	2	1	0	33	21	54
1359	0	0	0	0	1	0	25	24	43	41	102	0	1	235	236
1360	0	6	1	0	2	0	1	60	10	9	41	0	9	121	130
1361	0	2	0	0	2	0	0	29	50	1	2	1	4	83	87
1362	0	1	1	0	2	0	6	45	3	2	3	0	4	59	63
1363	0	4	1	0	1	0	4	20	6	4	78	0	6	112	118
1364	0	6	2	0	1	0	3	23	65	82	33	0	9	206	215
1365	0	1	0	0	1	0	4	12	98	6	44	0	2	164	166
1366	1	10	7	1	2	0	16	1258	67	36	318	0	21	1695	1716
1367	0	1	3	0	2	0	27	135	542	43	328	0	6	1075	1081
1368	0	5	0	0	4	1	12	965	93	29	78	0	10	1177	1187
1369	0	1	11	0	9	0	57	2326	128	10	327	0	21	2848	2869
1370	0	10	5	1	22	0	1	4	9	7	92	0	38	113	151
1371	0	6	6	0	15	0	0	4	1	0	7	0	27	12	39
1372	0	44	21	1	11	0	2	1	1	2	0	0	77	6	83
1373	0	14	2	2	13	0	0	1	1	0	9	0	31	11	42
1374	0	10	0	3	5	0	0	6	3	3	1	0	18	13	31
1375	1	9	13	0	2	0	3	62	42	2	16	0	25	125	150
1376	0	11	0	0	0	0	1	59	6	5	77	0	11	148	159
1377	0	9	4	0	22	1	1	6	5	5	40	0	36	57	93
1378	0	14	2	4	35	2	0	11	12	3	41	0	57	67	124
1379	0	4	39	2	23	1	0	14	16	3	46	0	69	79	148
1380	0	29	15	5	20	0	0	61	22	10	60	1	69	154	223
1381	7	33	21	5	17	0	3	19	14	1	16	0	83	53	136
1382	3	47	5	1	68	0	1	55	13	12	110	0	124	191	315
1383	4	27	10	1	3	0	1	30	77	2	54	0	45	164	209
1384	5	8	6	0	55	0	0	14	9	0	5	0	74	28	102
1385	2	24	9	75	162	1	4	276	13	7	106	0	273	406	679
1386	1	17	133	8	51	0	1	14	15	2	9	0	210	41	251
1387	1	549	62	4	27	0	3	224	173	7	96	5	643	508	1151
1388	19	337	28	1	82	0	0	18	8	4	28	0	467	58	525
1389	10	373	198	35	54	0	1	93	6	5	32	0	670	137	807
1390	3	3	24	6	9	1	0	2	27	2	0	0	46	31	77
1391	9	22	17	1	27	0	6	106	3	0	11	0	76	126	202
1392	14	95	74	3	42	0	2	11	7	9	47	0	228	76	304
1393	2	22	10	7	16	1	1	4	2	0	32	0	58	39	97
1394	3	55	19	5	6	0	1	8	0	17	27	0	88	53	141
1395	0	43	2	0	33	0	6	116	54	58	546	0	78	780	858
1396	2	9	2	12	29	1	0	133	118	24	119	2	55	396	451
1397	1	7	4	3	142	0	2	35	113	1	64	0	157	215	372
1398	0	4	3	13	11	0	0	5	4	0	2	0	31	11	42
1399	0	1	3	3	0	0	0	1	1	1	10	0	7	13	20
1400	0	48	12	0	1	0	0	0	0	0	8	0	61	8	69
1401	3	4	0	0	5	0	0	7	19	0	24	0	12	50	62
1402	0	1	4	1	6	0	1	115	7	3	67	1	12	194	206
1403	0	0	5	0	4	0	0	0	0	0	2	0	9	2	11
1404	0	6	1	2	1	0	0	8	2	0	0	0	10	10	20
1405	5	5	15	0	19	0	0	29	0	0	0	0	44	29	73
1406	0	0	0	4	2	0	0	0	0	0	0	0	6	0	6
1407	1	0	13	0	1	0	0	1	2	1	5	0	15	9	24
1408	0	26	0	0	5	0	0	1	0	0	0	0	31	1	32
1409	1	13	0	1	9	0	0	6	13	2	13	0	24	34	58
1410	2	1	0	2	0	0	1	26	1	2	0	0	5	30	35
1411	0	7	14	0	8	0	3	20	14	0	12	0	29	49	78
1412	0	6	0	1	1	0	0	46	0	3	53	2	8	104	112
1413	1	0	2	0	9	1	1	0	1	0	4	0	13	6	19
1414	0	23	7	0	10	0	13	398	34	15	144	1	40	605	645
1415	0	47	1	2	1	0	16	31	27	8	76	1	51	159	210
1416	0	4	0	0	3	0	0	0	0	0	0	0	7	0	7
1417	0	1	0	0	1	0	9	44	11	7	68	0	2	139	141
1418	1	4	2	0	2	0	0	13	3	2	23	3	9	44	53
1419	0	1	1	0	13	0	0	0	0	0	3	0	15	3	18
1420	1	24	0	1	41	0	0	2	0	3	3	0	67	8	75
1421	0	0	5	0	5	0	0	1	7	2	10	0	10	20	30
1422	0	74	15	1	13	0	0	4	0	1	0	0	103	5	108
1423	2	5	2	0	5	0	5	16	10	2	27	0	14	60	74
1424	2	33	4	0	4	0	0	0	0	0	5	0	43	5	48
1425	0	6	10	1	8	0	1	3	15	4	29	0	25	52	77
1426	0	7	3	1	4	0	0	2	2	5	16	0	15	25	40
1427	0	6	5	0	14	0	0	13	2	1	129	0	25	145	170
1428	0	11	3	1	3	0	0	0	0	1	5	0	18	6	24
1429	0	6	3	1	41	1	6	14	171	2	48	1	52	242	294
1430	0	48	1	0	8	0	0	14	1	0	2	0	57	17	74
1431	2	2	10	0	1	2	3	103	40	2	1	0	17	149	166
1432	0	4	1	0	68	0	3	53	31	0	2	0	73	89	162
1433	0	0	8	0	23	0	1	1	0	0	1	0	31	3	34
1434	0	0	1	0	1	1	0	0	0	0	6	0	3	6	9
1435	0	6	2	1	1	0	0	7	5	6	67	0	10	85	95
1436	0	2	0	0	0	0	0	0	0	0	4	0	2	4	6
1437	0	0	2	0	1	0	0	6	0	1	3	0	3	10	13
1438	0	4	0	0	4	0	4	32	6	8	73	1	8	124	132
1439	0	0	0	0	10	0	10	1098	294	31	890	1	10	2324	2334
1440	0	0	0	1	3	0	0	13	8	11	698	1	4	731	735
1441	0	2	25	0	7	0	1	10	10	8	37	0	34	66	100
1442	0	46	0	1	16	0	2	212	80	0	243	0	63	537	600
1443	0	4	4	2	4	0	17	627	275	24	435	2	14	1380	1394
1444	2	17	5	2	4	0	9	155	64	30	245	0	30	503	533
1445	8	57	12	6	20	0	1	163	130	3	66	2	103	365	468
1446	1	4	2	4	2	0	2	259	34	4	58	0	13	357	370
1447	1	17	22	1	5	1	21	704	234	3	180	0	47	1142	1189
1448	2	4	1	7	30	1	1	164	31	0	14	0	45	210	255
1449	0	0	0	0	11	0	0	21	4	0	4	0	11	29	40
1450	1	0	7	4	8	1	13	265	27	7	12	3	21	327	348
1451	0	4	19	3	99	0	2	31	66	0	14	0	125	113	238
1452	0	0	2	8	11	1	1	3	5	2	14	0	22	25	47
1453	0	0	48	2	77	0	5	0	1	0	4	0	127	10	137
1454	0	26	0	0	2	0	1	71	5	1	26	0	28	104	132
1455	0	0	2	1	2	0	3	114	3	5	29	0	5	154	159
1456	0	5	0	0	27	1	0	130	387	48	91	5	33	661	694
1457	0	3	2	0	2	0	0	19	6	9	253	0	7	287	294
1458	0	4	10	0	4	0	4	50	8	24	133	2	18	221	239
1459	0	16	2	0	10	0	6	45	50	19	454	1	28	575	603
1460	0	2	1	0	1	0	0	4	0	3	11	0	4	18	22
1461	0	1	0	0	2	0	1	5	44	0	13	1	3	64	67
1462	0	90	4	1	13	0	0	27	1	1	10	0	108	39	147
1463	4	1	3	1	28	0	7	61	15	0	31	0	37	114	151
1464	0	2	1	3	24	1	1	3	0	0	0	0	31	4	35
1465	0	19	15	3	154	0	1	71	4	0	0	0	191	76	267
1466	3	146	4	14	5	0	0	9	1	0	1	0	172	11	183
1467	3	13	34	1	12	0	1	6	2	0	42	1	63	52	115
1468	0	173	2	0	5	0	1	0	0	3	6	0	180	10	190
1469	10	13	6	0	9	0	0	0	4	1	3	0	38	8	46
1470	0	2	1	0	10	0	1	25	0	5	29	1	13	61	74
1471	1	6	8	0	13	0	0	8	5	0	9	1	28	23	51
1472	1	162	27	0	12	0	1	48	20	0	34	0	202	103	305
1473	4	34	13	0	23	0	2	18	3	8	30	0	74	61	135
1474	3	63	19	6	76	0	0	2	9	0	6	0	167	17	184
1475	2	335	24	14	70	0	8	153	25	10	243	8	445	447	892
1476	1	36	34	2	26	0	0	23	2	5	45	0	99	75	174
1477	12	1056	75	3	993	13	1	18	4	8	16	0	2152	47	2199
1478	21	87	10	22	476	0	0	22	39	6	82	0	616	149	765
1479	2	29	35	10	155	1	4	126	30	0	25	1	232	186	418
1480	4	213	94	45	26	0	8	16	18	2	172	0	382	216	598
1481	6	567	445	4	115	2	2	18	44	1	48	0	1139	113	1252
1482	5	1147	11	1	119	0	3	115	68	14	150	0	1283	350	1633
1483	32	128	58	21	225	0	0	15	7	0	13	0	464	35	499
1484	3	23	48	11	12	0	8	12	3	3	24	0	97	50	147
1485	1	228	165	2	6	5	4	192	31	32	35	0	407	294	701
1486	3	767	6	0	319	0	2	14	48	4	195	3	1095	266	1361
1487	9	3	2	2	10	0	6	198	45	1	116	0	26	366	392
1488	1	11	39	1	3	0	1	23	24	4	36	0	55	88	143
1489	0	33	10	0	2	0	4	24	13	6	62	0	45	109	154
1490	5	78	2	1	10	1	1	46	7	6	23	0	97	83	180
1491	2	9	14	1	17	0	4	327	1316	20	127	0	43	1794	1837
1492	0	6	2	12	703	0	1	23	7	7	8	0	723	46	769
1493	0	5	136	63	3	0	3	65	14	3	36	0	207	121	328
1494	0	8	154	0	27	0	3	39	78	2	36	1	189	159	348
1495	17	281	14	12	559	0	1	29	4	1	7	0	883	42	925
1496	37	15	57	1	5	1	34	222	27	9	46	0	116	338	454
1497	1	33	29	2	82	0	0	17	23	1	20	0	147	61	208
1498	18	831	74	31	78	1	2	9	3	0	4	0	1033	18	1051
1499	16	57	89	0	72	0	2	17	2	0	16	0	234	37	271
1500	0	60	13	3	47	0	1	30	1	1	5	0	123	38	161
1501	14	49	32	16	24	0	0	3	2	0	1	0	135	6	141
1502	0	22	8	1	40	0	0	9	1	0	6	0	71	16	87
1503	2	48	8	2	32	0	0	2	0	0	2	0	92	4	96
1504	9	15	6	7	34	0	0	1	2	0	4	0	71	7	78
1505	2	136	105	3	68	0	0	6	1	2	3	0	314	12	326
1506	4	75	6	4	19	0	0	19	6	2	3	0	108	30	138
1507	2	22	7	1	31	0	1	16	5	0	4	0	63	26	89
1508	0	32	5	0	102	0	1	2	1	1	2	0	139	7	146
1509	1	7	47	27	129	1	1	7	0	1	0	0	212	9	221
1510	1	78	103	4	112	2	3	2	8	1	1	0	300	15	315
1511	4	1135	23	5	135	0	0	12	3	0	2	0	1302	17	1319
1512	8	29	25	6	31	0	0	10	1	0	0	0	99	11	110
1513	4	43	86	2	239	0	1	7	2	0	3	0	374	13	387
1514	2	314	10	7	35	0	1	1	2	0	2	0	368	6	374
1515	14	182	39	4	34	0	1	7	0	1	7	0	273	16	289
1516	3	57	21	3	30	0	0	2	2	2	14	0	114	20	134
1517	6	54	8	2	16	0	0	7	4	1	9	1	86	22	108
1518	4	14	52	0	18	0	0	10	23	1	25	0	88	59	147
1519	1	83	3	0	37	0	1	38	3	1	2	0	124	45	169
1520	3	3	3	2	81	0	12	158	29	5	31	0	92	235	327
1521	0	10	59	17	169	0	1	6	6	1	3	0	255	17	272
1522	0	195	79	7	19	0	1	2	2	0	10	0	300	15	315
1523	5	178	67	19	15	0	0	4	3	5	8	0	284	20	304
1524	5	55	3	0	0	0	0	3	5	5	19	0	63	32	95
1525	1	7	2	0	0	1	0	29	4	3	10	0	11	46	57
1526	1	0	0	0	35	0	1	19	29	5	63	0	36	117	153
1527	0	1	0	3	5	0	0	5	0	0	2	0	9	7	16
1528	0	1	48	0	2	0	0	20	16	0	4	0	51	40	91
1529	1	7	1	0	1	0	0	56	6	0	4	0	10	66	76
1530	0	0	0	0	0	0	1	16	3	0	3	0	0	23	23
1531	0	0	0	0	0	0	2	7	2	1	8	0	0	20	20
1532	0	4	1	0	1	0	2	4	1	1	29	0	6	37	43
1533	1	1	1	1	1	0	0	8	3	0	15	1	5	27	32
1534	3	5	1	0	11	0	3	145	34	1	59	2	20	244	264
1535	0	7	1	0	8	0	32	464	147	5	212	2	16	862	878
1536	0	19	2	2	5	0	13	215	174	22	219	0	28	643	671
1537	1	7	11	6	13	0	1	37	8	2	48	0	38	96	134
1538	1	25	5	1	1	0	3	35	54	2	21	0	33	115	148
1539	0	17	1	0	24	0	0	9	6	0	19	0	42	34	76
1540	2	69	4	2	4	2	0	48	8	2	9	0	83	67	150
1541	0	0	1	0	20	0	3	10	44	3	43	0	21	103	124
1542	0	16	5	3	19	0	2	153	4	4	15	0	43	178	221
1543	0	34	43	2	20	0	3	26	2	2	17	0	99	50	149
1544	2	75	20	1	109	0	3	143	26	8	20	1	207	201	408
1545	1	9	4	3	7	0	1	5	11	0	6	0	24	23	47
1546	0	3	44	1	0	0	0	4	2	0	7	0	48	13	61
1547	3	133	51	0	3	0	0	6	3	1	3	0	190	13	203
1548	2	212	0	0	8	0	3	40	5	0	23	0	222	71	293
1549	11	6	28	1	25	0	4	98	27	9	44	0	71	182	253
1550	8	40	15	2	3	0	31	663	549	47	289	2	68	1581	1649
1551	3	473	30	6	32	4	13	414	179	14	285	0	548	905	1453
1552	24	29	134	5	24	1	12	133	21	2	56	0	217	224	441
1553	5	1602	12	15	305	0	0	4	0	0	1	0	1939	5	1944
1554	4	8	103	36	7	0	2	42	3	5	10	0	158	62	220
1555	1	291	87	0	17	1	13	143	920	3	514	0	397	1593	1990
1556	9	158	7	0	233	0	0	8	3	0	3	0	407	14	421
1557	6	22	56	16	35	0	1	11	13	0	7	0	135	32	167
1558	0	25	124	9	57	0	1	138	6	25	3	0	215	173	388
1559	0	666	4	0	5	0	1	5	3	1	5	0	675	15	690
1560	13	30	26	0	7	0	2	7	1	8	177	0	76	195	271
1561	0	34	0	2	0	0	0	3	1	0	71	0	36	75	111
1562	0	9	0	1	9	0	0	176	439	53	823	0	19	1491	1510
1563	1	28	7	11	73	3	0	31	31	0	21	1	123	84	207
1564	2	14	9	1	103	0	0	123	40	5	43	0	129	211	340
1565	0	6	1	20	4	0	13	65	0	0	5	0	31	83	114
1566	0	1	1	0	0	0	2	8	3	0	33	0	2	46	48
1567	1	4	0	0	3	0	0	12	1	2	2	0	8	17	25
1568	0	1	0	2	8	0	0	7	7	1	28	1	11	44	55
1569	0	0	0	0	3	0	0	1	0	0	1	0	3	2	5
1570	0	0	1	0	1	0	1	1	2	1	35	0	2	40	42
1571	0	7	2	0	1	0	0	3	2	0	1	0	10	6	16
1572	0	13	1	0	6	0	2	23	5	0	83	1	20	114	134
1573	0	7	19	0	36	0	0	4	9	1	10	0	62	24	86
1574	5	96	130	13	243	0	1	213	62	5	16	0	487	297	784
1575	0	14	16	16	11	3	3	42	8	13	30	0	60	96	156
1576	1	3	10	3	3	0	22	815	115	13	95	0	20	1060	1080
1577	0	44	17	2	1	0	1	37	187	0	73	0	64	298	362
1578	0	10	0	0	0	0	0	45	3	1	16	0	10	65	75
1579	5	83	12	1	169	0	7	84	11	6	442	1	270	551	821
1580	0	0	0	0	1	0	0	13	15	0	2	0	1	30	31
1581	0	0	0	1	8	0	1	55	2	0	0	0	9	58	67
1582	0	0	0	2	11	0	1	29	1	3	17	0	13	51	64
1583	0	0	0	0	6	0	0	0	0	0	5	0	6	5	11
1584	0	0	5	2	35	0	0	2	5	4	6	0	42	17	59
1585	0	27	6	3	112	1	0	25	0	3	29	0	149	57	206
1586	0	32	175	6	483	0	0	6	4	8	89	4	696	111	807
1587	0	46	7	40	342	2	1	4	0	33	100	0	437	138	575
1588	3	25	148	15	344	1	0	10	0	2	6	0	536	18	554
1589	16	1498	121	14	379	1	0	0	1	1	19	0	2029	21	2050
1590	13	44	36	41	127	0	1	3	2	2	13	0	261	21	282
1591	7	285	166	6	123	1	0	6	7	2	7	0	588	22	610
1592	0	209	38	6	244	0	0	38	4	3	12	0	497	57	554
1593	6	59	38	28	33	0	4	118	9	19	123	0	164	273	437
1594	1	135	266	5	133	0	6	19	175	1	146	3	540	350	890
1595	1	494	2	12	66	0	0	23	2	0	18	0	575	43	618
1596	55	33	113	13	40	4	3	61	9	13	36	0	258	122	380
1597	3	66	13	4	88	1	4	62	206	19	57	0	175	348	523
1598	6	151	10	3	513	0	0	14	0	0	11	0	683	25	708
1599	4	17	21	14	53	0	1	2	0	1	7	0	109	11	120
1600	1	29	13	0	96	0	2	61	107	29	145	1	139	345	484
1601	3	189	18	35	39	1	2	347	83	17	62	0	285	511	796
1602	7	67	258	2	38	0	5	82	22	4	10	0	372	123	495
1603	2	65	7	2	36	1	22	185	6	5	158	1	113	377	490
1604	13	55	6	0	9	0	10	53	4	27	312	1	83	407	490
1605	2	12	2	6	13	0	0	8	142	19	239	0	35	408	443
1606	1	33	4	2	5	0	1	14	14	6	44	1	45	80	125
1607	1	11	3	3	4	0	4	60	140	7	224	1	22	436	458
1608	0	26	2	1	0	0	2	108	53	6	61	0	29	230	259
1609	0	1	1	0	5	0	2	47	32	6	62	1	7	150	157
1610	0	35	1	0	23	0	2	37	43	1	48	0	59	131	190
1611	0	2	1	1	1	0	2	40	8	2	15	0	5	67	72
1612	0	5	1	0	2	0	5	26	14	3	0	0	8	48	56
1613	0	0	0	0	1	0	1	124	53	7	30	0	1	215	216
1614	0	1	2	0	14	0	6	41	68	17	282	0	17	414	431
1615	1	9	1	2	1	0	0	13	12	6	28	0	14	59	73
1616	2	14	55	0	14	0	6	224	540	9	279	0	85	1058	1143
1617	0	76	0	9	0	0	1	61	5	0	0	0	85	67	152
1618	4	67	787	0	19	0	7	17	256	6	29	1	877	316	1193
1619	0	243	0	0	0	0	3	122	8	0	2	0	243	135	378
1620	64	3	6	0	1	0	2	7	0	0	0	0	74	9	83
1621	1	11	0	0	0	0	4	2	0	0	14	0	12	20	32
1622	2	9	2	1	5	0	1	16	4	0	21	0	19	42	61
1623	0	4	1	0	2	0	16	281	39	10	216	0	7	562	569
1624	3	1	0	0	2	0	1	31	8	2	60	0	6	102	108
1625	0	2	0	1	2	0	0	31	9	2	71	0	5	113	118
1626	1	3	2	0	10	0	0	6	0	1	2	0	16	9	25
1627	0	4	0	0	2	0	0	7	3	3	19	0	6	32	38
1628	0	6	3	1	0	0	1	4	10	3	9	0	10	27	37
1629	0	8	4	0	6	0	0	25	4	1	1	0	18	31	49
1630	0	2	5	0	24	0	13	14	60	33	71	2	31	193	224
1631	1	22	3	0	1	0	4	79	10	1	42	0	27	136	163
1632	2	1	18	0	3	0	0	34	11	5	76	0	24	126	150
1633	0	21	1	0	2	0	19	584	122	7	68	0	24	800	824
1634	5	3	0	0	7	0	1	83	0	0	91	0	15	175	190
1635	0	4	1	1	3	0	0	88	27	3	23	0	9	141	150
1636	1	2	0	0	11	0	1	30	56	14	121	0	14	222	236
1637	0	10	1	1	20	0	4	377	315	13	265	1	32	975	1007
1638	1	2	0	1	0	0	17	606	70	18	114	0	4	825	829
1639	0	5	2	0	1	0	17	41	39	1	61	0	8	159	167
1640	0	19	0	0	0	0	23	710	132	21	167	2	19	1055	1074
1641	0	2	0	0	2	0	7	39	41	9	61	1	4	158	162
1642	0	7	1	0	1	0	0	80	12	2	67	0	9	161	170
1643	0	6	23	0	4	0	3	69	108	23	341	1	33	545	578
1644	1	2	1	1	3	0	7	363	49	13	200	0	8	632	640
1645	3	5	1	0	39	0	5	81	28	19	37	0	48	170	218
1646	0	2	7	0	5	1	27	664	576	55	453	3	15	1778	1793
1647	0	14	12	0	2	0	6	36	1	0	30	1	28	74	102
1648	1	19	1	1	94	0	0	0	1	0	0	0	116	1	117
1649	0	5	2	21	0	0	0	0	0	1	2	0	28	3	31
1650	0	1	9	0	0	0	0	2	0	0	2	0	10	4	14
1651	0	68	0	0	0	0	0	0	0	0	3	0	68	3	71
1652	2	3	0	1	39	0	0	0	2	0	10	0	45	12	57
1653	0	0	3	1	10	0	1	1	2	1	2	0	14	7	21
1654	0	15	74	1	16	0	11	117	72	12	270	0	106	482	588
1655	0	69	3	0	0	0	9	232	35	6	45	1	72	328	400
1656	0	19	14	1	237	0	1	14	4	0	19	0	271	38	309
1657	0	9	0	3	22	0	0	5	0	0	10	0	34	15	49
1658	0	7	67	0	6	0	3	16	16	0	9	0	80	44	124
1659	0	52	27	0	32	0	1	66	4	0	2	0	111	73	184
1660	16	249	3	3	3	0	2	2	2	2	0	0	274	8	282
1661	7	17	18	2	0	0	0	20	2	0	2	0	44	24	68
1662	0	18	4	0	0	0	4	40	0	2	0	0	22	46	68
1663	0	6	0	0	0	0	0	1	0	0	0	0	6	1	7
1664	0	1	1	0	0	0	0	0	0	0	0	0	2	0	2
1665	0	0	5	0	2	0	0	0	0	0	0	0	7	0	7
1666	0	1	0	0	0	0	0	8	0	0	6	0	1	14	15
1667	3	35	0	1	4	0	0	1	1	1	11	0	43	14	57
1668	5	44	14	2	11	0	0	10	1	2	44	0	76	57	133
1669	1	73	28	7	93	1	0	6	4	0	2	0	203	12	215
1670	24	558	54	19	101	0	1	33	7	0	11	0	756	52	808
1671	14	62	90	12	20	0	2	96	13	5	19	0	198	135	333
1672	3	54	6	6	15	0	0	1	0	0	4	0	84	5	89
1673	2	23	10	6	10	0	3	20	4	1	14	1	51	43	94
1674	0	9	17	2	11	0	2	0	4	6	30	1	39	43	82
1675	0	70	3	5	15	0	0	11	12	4	53	0	93	80	173
1676	4	32	6	0	4	0	0	34	2	2	17	0	46	55	101
1677	1	14	7	0	1	1	25	278	60	11	61	0	24	435	459
1678	0	5	0	1	9	0	3	114	39	11	58	0	15	225	240
1679	0	6	0	1	1	0	2	103	34	2	142	0	8	283	291
1680	0	0	1	0	2	0	0	3	1	2	12	0	3	18	21
1681	1	7	2	2	24	0	0	6	7	2	0	0	36	15	51
1682	0	61	1	0	2	0	8	241	17	6	78	0	64	350	414
1683	2	0	2	1	7	0	1	2	0	1	1	0	12	5	17
1684	1	12	6	1	12	1	0	1	0	0	0	0	33	1	34
1685	0	21	9	1	20	0	3	29	3	2	32	0	51	69	120
1686	0	10	3	0	4	0	0	0	0	0	1	1	17	2	19
1687	0	14	4	0	74	0	0	0	3	1	13	0	92	17	109
1688	0	12	1	12	8	0	0	0	0	0	0	0	33	0	33
1689	0	14	50	0	10	0	0	3	3	0	0	0	74	6	80
1690	0	97	1	2	3	0	0	34	1	0	3	0	103	38	141
1691	4	27	21	2	14	0	6	3	8	0	2	0	68	19	87
1692	0	5	3	0	6	0	0	2	1	1	5	0	14	9	23
1693	0	0	1	1	6	0	8	12	1	1	3	0	8	25	33
1694	0	2	0	2	1	0	0	0	0	1	2	0	5	3	8
1695	1	4	4	0	5	0	0	2	4	4	67	0	14	77	91
1696	1	7	1	0	7	0	0	2	1	0	4	0	16	7	23
1697	1	19	47	7	7	0	0	0	1	0	2	0	81	3	84
1698	0	5	14	0	9	0	0	8	2	0	0	0	28	10	38
1699	0	91	2	3	1	0	0	1	0	0	17	0	97	18	115
1700	0	0	0	1	12	0	0	12	3	0	5	0	13	20	33
1701	0	30	1	3	7	0	3	145	92	3	1	0	41	244	285
1702	0	0	6	0	2	0	1	17	4	0	5	1	8	28	36
1703	0	41	7	0	0	0	2	17	3	1	13	0	48	36	84
1704	1	4	2	0	17	0	0	1	0	0	53	0	24	54	78
1705	0	2	0	3	49	1	0	26	19	1	4	0	55	50	105
1706	0	2	7	8	155	4	6	19	3	0	22	0	176	50	226
1707	0	7	29	9	26	0	2	56	51	5	68	0	71	182	253
1708	8	432	78	14	26	1	6	138	14	4	41	0	559	203	762
1709	12	46	17	0	3	0	16	565	308	18	359	1	78	1267	1345
1710	1	30	1	0	4	0	11	326	60	56	164	4	36	621	657
1711	1	4	4	0	20	1	10	146	577	17	214	0	30	964	994
1712	1	8	3	4	23	0	4	583	90	10	147	0	39	834	873
1713	2	16	16	4	18	0	11	28	10	4	24	1	56	78	134
1714	0	24	56	2	93	0	2	53	64	5	45	1	175	170	345
1715	3	346	2	43	108	0	2	41	5	3	5	0	502	56	558
1716	1	9	26	13	12	0	3	54	13	8	45	0	61	123	184
1717	0	9	6	0	1	0	2	4	8	0	8	0	16	22	38
1718	5	180	1	1	0	0	4	104	13	8	58	0	187	187	374
1719	3	0	0	0	1	0	1	59	8	4	16	2	4	90	94
1720	0	0	0	0	5	0	0	0	11	0	4	0	5	15	20
1721	0	1	1	0	0	0	18	678	44	2	36	0	2	778	780
1722	0	2	2	0	2	0	1	140	4	2	69	0	6	216	222
1723	1	5	2	0	3	0	4	66	74	3	799	2	11	948	959
1724	3	6	1	0	0	0	3	58	21	7	229	0	10	318	328
1725	0	1	1	0	5	0	1	35	0	0	2	0	7	38	45
1726	0	0	0	0	2	0	0	1	0	0	3	0	2	4	6
1727	0	0	0	0	0	0	0	0	0	0	2	0	0	2	2
1728	0	28	1	0	19	0	0	0	1	0	19	1	48	21	69
1729	0	29	1	0	13	0	1	85	15	20	634	1	43	756	799
1730	8	2	5	0	0	0	44	555	189	121	550	0	15	1459	1474
1731	0	4	3	0	0	0	2	57	69	2	2	0	7	132	139
1732	0	12	2	0	0	0	0	43	0	0	1	0	14	44	58
1733	0	0	0	0	0	0	0	0	0	0	0	0	0	0	0
1734	0	1	0	0	0	0	0	0	0	0	0	0	1	0	1
1735	0	0	0	0	0	0	0	0	0	0	0	0	0	0	0
1736	0	0	0	0	0	0	0	0	0	0	0	0	0	0	0
1737	0	0	0	0	0	0	0	0	0	0	1	0	0	1	1
1738	0	0	0	0	0	0	0	0	0	0	0	0	0	0	0
1739	0	0	0	0	0	0	0	13	8	0	5	0	0	26	26
1740	0	0	0	0	0	0	0	17	2	0	11	0	0	30	30
1741	0	3	0	1	10	0	0	2	1	1	6	0	14	10	24
1742	0	0	1	0	1	0	0	0	0	0	0	0	2	0	2
1743	0	0	0	0	0	0	0	1	0	0	2	0	0	3	3
1744	2	82	10	10	5	0	0	4	1	0	1	0	109	6	115
1745	0	203	109	22	30	0	8	44	94	39	72	2	364	259	623
1746	1	73	92	11	152	3	0	5	2	0	0	0	332	7	339
1747	22	1333	1019	39	1199	1	0	9	2	0	1	0	3613	12	3625
1748	13	1086	301	37	281	0	1	1	0	0	35	0	1718	37	1755
1749	12	520	395	44	199	8	0	8	0	0	4	1	1178	13	1191
1750	17	858	182	15	363	0	2	3	14	0	24	0	1435	43	1478
1751	37	1067	95	20	53	0	0	18	0	5	11	0	1272	34	1306
1752	24	302	111	1	70	4	1	70	35	4	13	0	512	123	635
1753	6	53	2	5	518	1	0	4	1	1	7	0	585	13	598
1754	2	53	26	1	108	0	0	0	1	1	3	0	190	5	195
1755	1	64	107	20	375	1	1	14	16	3	23	0	568	57	625
1756	1	62	64	14	50	0	1	0	0	1	0	0	191	2	193
1757	3	195	81	3	46	0	1	4	7	0	3	0	328	15	343
1758	0	21	13	1	10	0	1	21	2	3	10	0	45	37	82
1759	1	21	6	0	1	0	0	0	1	0	5	0	29	6	35
1760	1	130	10	0	16	0	0	43	13	1	13	0	157	70	227
1761	7	66	10	5	23	0	2	64	65	9	40	3	111	183	294
1762	1	3	9	0	60	2	1	58	4	3	33	0	75	99	174
1763	0	28	24	4	167	0	3	23	1	2	18	0	223	47	270
1764	1	28	76	12	51	2	2	29	1	0	9	0	170	41	211
1765	1	218	20	1	284	1	0	6	3	1	4	0	525	14	539
1766	9	317	2	10	50	1	0	2	2	0	0	0	389	4	393
1767	3	58	81	3	76	0	0	4	0	0	1	0	221	5	226
1768	0	163	12	1	20	0	0	1	0	0	5	0	196	6	202
1769	4	13	32	0	41	0	0	2	1	2	7	0	90	12	102
1770	1	123	2	14	97	0	1	4	0	0	12	0	237	17	254
1771	7	2	71	6	151	1	1	1	22	5	21	0	238	50	288
1772	0	166	128	19	176	2	0	11	10	0	2	0	491	23	514
1773	2	165	17	27	502	1	1	20	2	1	7	0	714	31	745
1774	6	21	8	12	259	0	1	8	3	1	13	0	306	26	332
1775	0	30	26	10	23	0	0	4	1	0	3	0	89	8	97
1776	5	44	77	7	26	0	0	8	0	1	1	0	159	10	169
1777	4	68	24	2	319	1	0	5	0	1	8	0	418	14	432
1778	4	121	30	11	402	1	9	42	53	24	118	0	569	246	815
1779	0	74	82	11	130	0	0	1	0	0	3	0	297	4	301
1780	5	909	569	22	743	1	0	1	0	0	0	0	2249	1	2250
1781	6	1884	77	78	561	0	0	2	0	0	1	0	2606	3	2609
1782	43	200	354	76	76	0	0	0	1	0	5	0	749	6	755
1783	1	96	30	6	8	0	0	4	3	1	4	0	141	12	153
1784	7	75	14	0	2	0	2	15	12	0	11	0	98	40	138
1785	2	17	1	1	0	0	0	6	3	0	2	0	21	11	32
1786	2	5	0	0	8	0	6	121	15	1	38	0	15	181	196
1787	3	13	1	11	4	0	6	172	12	2	66	0	32	258	290
1788	0	1	3	0	25	0	1	51	22	3	40	0	29	117	146
1789	3	61	11	6	239	0	0	0	0	0	0	0	320	0	320
1790	17	73	44	62	510	1	0	0	0	0	1	0	707	1	708
1791	0	15	98	14	6	0	0	1	0	0	0	0	133	1	134
1792	7	876	24	1	74	0	0	0	2	0	26	0	982	28	1010
1793	8	541	14	7	19	0	0	2	3	2	1	0	589	8	597
1794	8	41	109	2	25	0	0	0	6	0	0	0	185	6	191
1795	2	37	3	1	27	0	0	9	0	0	3	0	70	12	82
1796	11	104	86	1	0	0	1	2	0	3	10	0	202	16	218
1797	1	43	22	1	1	0	0	5	1	0	4	0	68	10	78
1798	1	46	3	0	11	0	1	10	1	0	4	0	61	16	77
1799	5	0	0	1	1	0	0	4	0	0	4	0	7	8	15
1800	1	1	1	0	91	0	0	0	0	0	5	0	94	5	99
1801	2	16	1	1	439	0	0	0	0	0	5	0	459	5	464
1802	3	581	210	33	239	2	0	2	0	1	0	0	1068	3	1071
1803	3	78	37	8	1	0	0	2	1	1	1	0	127	5	132
1804	1	560	44	0	283	0	0	4	1	0	1	0	888	6	894
1805	14	209	0	10	120	1	3	10	0	3	20	0	354	36	390
1806	7	1	150	5	219	1	1	15	39	16	41	0	383	112	495
1807	0	788	76	10	85	1	0	5	11	1	4	0	960	21	981
1808	4	238	310	10	214	1	0	18	3	0	1	0	777	22	799
1809	8	397	28	55	157	2	4	21	3	1	19	0	647	48	695
1810	8	7	24	6	25	0	0	5	1	2	10	0	70	18	88
1811	4	375	30	6	89	1	0	3	9	0	16	0	505	28	533
1812	2	140	7	1	12	0	0	7	1	1	10	0	162	19	181
1813	4	5	0	1	4	0	1	3	3	0	0	0	14	7	21
1814	0	0	1	0	5	2	0	3	1	0	4	0	8	8	16
1815	0	17	0	0	94	0	2	19	0	1	22	0	111	44	155
1816	1	4	0	1	17	0	1	0	4	2	13	0	23	20	43
1817	0	5	36	7	55	1	0	0	1	0	7	0	104	8	112
1818	2	209	232	41	220	0	1	31	8	0	4	1	704	45	749
1819	1	290	62	39	261	1	6	170	66	10	71	1	654	324	978
1820	7	123	54	21	72	0	0	6	1	0	1	0	277	8	285
1821	34	427	203	9	8	0	0	17	2	1	0	0	681	20	701
1822	5	19	2	0	6	0	0	11	1	1	0	0	32	13	45
1823	2	42	1	1	13	0	2	12	0	0	5	0	59	19	78
1824	4	5	2	7	18	0	0	0	1	0	8	2	36	11	47
1825	2	77	8	2	111	5	0	1	2	1	5	0	205	9	214
1826	8	24	6	6	293	0	1	33	5	1	13	0	337	53	390
1827	1	16	22	15	112	0	0	11	1	1	1	0	166	14	180
1828	0	26	259	0	1	0	3	67	90	7	0	0	286	167	453
1829	0	261	3	1	0	0	2	2	1	0	0	0	265	5	270
1830	6	40	2	0	1	0	2	37	0	0	0	0	49	39	88
1831	0	0	0	0	1	0	0	0	0	1	0	0	1	1	2
1832	0	7	4	1	12	0	0	4	3	2	26	0	24	35	59
1833	0	26	7	3	64	0	19	22	41	2	44	0	100	128	228
1834	4	54	24	23	34	0	7	339	39	12	108	0	139	505	644
1835	1	76	40	1	37	0	9	39	37	2	24	0	155	111	266
1836	1	34	1	2	5	0	0	49	1	0	4	0	43	54	97
1837	2	7	1	0	12	0	4	44	2	1	5	0	22	56	78
1838	0	5	0	0	1	0	3	13	6	1	28	0	6	51	57
1839	0	1	0	0	0	0	1	8	2	46	10	0	1	67	68
1840	0	5	0	0	104	0	4	21	50	4	6	0	109	85	194
1841	0	0	0	15	2	0	1	47	18	3	178	0	17	247	264
1842	0	1	289	0	7	0	0	15	4	2	3	0	297	24	321
1843	3	212	2	0	1	0	26	1226	17	0	9	0	218	1278	1496
1844	1	8	0	0	0	0	0	78	0	1	61	0	9	140	149
1845	0	5	2	1	1	0	8	52	19	20	156	2	9	257	266
1846	1	2	2	1	9	0	0	372	128	29	140	2	15	671	686
1847	2	2	2	1	15	0	2	166	29	6	824	0	22	1027	1049
1848	0	1	0	0	1	0	3	18	21	40	129	0	2	211	213
1849	1	36	21	3	227	0	1	38	17	4	63	1	288	124	412
1850	1	165	3	9	101	0	19	1433	109	20	1049	0	279	2630	2909
1851	4	12	71	23	121	1	15	52	47	24	315	0	232	453	685
1852	1	497	72	30	126	0	1	70	10	5	26	0	726	112	838
1853	32	932	245	3	24	1	2	55	14	2	17	1	1237	91	1328
1854	10	130	69	2	169	0	4	31	10	5	87	0	380	137	517
1855	7	15	9	39	77	0	20	125	9	1	90	0	147	245	392
1856	0	233	66	3	14	2	1	71	13	5	3	0	318	93	411
1857	5	248	21	4	446	1	1	35	39	5	30	0	725	110	835
1858	1	11	17	14	40	0	4	340	110	23	446	0	83	923	1006
1859	1	22	207	1	13	0	10	110	18	2	34	0	244	174	418
1860	2	514	3	14	24	0	3	193	10	6	60	0	557	272	829
1861	23	18	20	6	63	0	0	9	2	2	18	0	130	31	161
1862	6	44	11	27	191	1	1	2	2	0	5	0	280	10	290
1863	1	89	16	5	28	0	0	4	1	0	20	0	139	25	164
1864	2	44	10	2	7	0	0	1	1	4	6	0	65	12	77
1865	3	137	8	4	17	0	1	10	10	1	9	0	169	31	200
1866	5	33	8	0	64	0	2	19	2	0	4	0	110	27	137
1867	0	13	18	3	125	2	13	249	99	14	386	0	161	761	922
1868	21	220	12	12	34	1	2	10	13	3	16	0	300	44	344
1869	3	90	99	30	67	0	0	2	0	0	1	0	289	3	292
1870	26	1083	202	7	66	0	0	1	0	0	2	1	1384	4	1388
1871	30	147	7	20	40	0	0	5	9	1	7	0	244	22	266
1872	6	61	9	0	9	0	0	3	1	0	2	0	85	6	91
1873	2	25	2	3	21	0	0	15	8	0	8	0	53	31	84
1874	1	0	0	0	5	0	3	85	82	15	43	0	6	228	234
1875	0	1	1	0	703	0	0	6	4	0	4	0	705	14	719
1876	0	8	27	19	441	0	2	20	1	1	3	0	495	27	522
1877	0	15	133	26	126	0	1	19	8	0	1	0	300	29	329
1878	1	86	2	4	68	0	0	4	0	0	2	0	161	6	167
1879	3	24	12	16	18	0	0	4	3	0	12	1	73	20	93
1880	1	55	113	1	35	2	2	5	1	0	0	0	207	8	215
1881	9	1188	88	9	69	0	0	7	15	1	6	0	1363	29	1392
1882	29	18	3	1	4	0	0	19	4	0	0	0	55	23	78
1883	1	4	2	0	2	0	0	4	3	1	16	0	9	24	33
1884	0	2	0	0	0	0	1	9	0	0	5	0	2	15	17
1885	0	0	1	0	1	0	1	0	3	0	3	0	2	7	9
1886	0	1	0	0	10	0	0	2	0	0	0	0	11	2	13
1887	0	0	0	0	3	1	0	0	0	0	14	1	4	15	19
1888	0	0	1	0	75	1	0	1	0	0	3	0	77	4	81
1889	0	1	1	2	2	0	0	0	0	0	0	0	6	0	6
1890	0	3	5	1	4	0	0	2	0	0	0	0	13	2	15
1891	0	9	4	0	3	0	0	1	1	0	0	0	16	2	18
1892	0	2	0	1	0	0	0	2	1	3	3	0	3	9	12
1893	0	0	2	0	12	0	0	4	2	0	2	0	14	8	22
1894	0	0	2	1	11	0	0	2	0	0	6	0	14	8	22
1895	0	5	16	1	13	0	1	9	10	0	2	0	35	22	57
1896	0	32	2	0	3	0	0	8	2	0	0	0	37	10	47
1897	3	83	0	0	0	0	0	7	0	0	0	0	86	7	93
1898	0	0	0	0	0	0	0	0	0	0	2	0	0	2	2
1899	0	4	0	0	1	0	0	1	2	0	6	0	5	9	14
1900	2	7	12	0	32	0	0	26	5	2	10	0	53	43	96
1901	1	93	7	4	49	0	4	108	23	2	19	0	154	156	310
1902	4	37	5	5	13	0	5	53	52	9	81	1	64	201	265
1903	2	7	9	1	54	0	19	470	76	8	93	0	73	666	739
1904	0	15	4	0	14	0	0	52	58	4	85	0	33	199	232
1905	2	14	18	1	2	0	2	8	16	8	33	0	37	67	104
1906	4	34	8	1	15	3	1	41	29	17	454	0	65	542	607
1907	10	630	55	7	182	1	2	44	48	23	789	0	885	906	1791
1908	3	27	10	9	46	0	0	21	7	0	1	0	95	29	124
1909	8	108	104	4	78	0	3	67	4	1	35	0	302	110	412
1910	1	9	0	0	5	0	6	1	1	2	21	0	15	31	46
1911	2	4	4	1	11	0	1	3	172	19	228	4	22	427	449
1912	0	13	0	2	14	0	1	69	33	10	268	1	29	382	411
1913	1	11	31	2	22	1	6	16	113	10	155	0	68	300	368
1914	0	9	7	3	44	0	1	87	17	7	11	1	63	124	187
1915	2	20	100	3	62	0	0	103	16	2	52	0	187	173	360
1916	0	31	8	2	15	0	5	242	91	30	324	2	56	694	750
1917	3	14	10	3	110	1	4	8	69	10	110	0	141	201	342
1918	2	45	3	16	41	0	0	266	38	2	23	0	107	329	436
1919	3	17	487	5	189	1	14	199	56	18	251	1	702	539	1241
1920	0	65	35	14	66	1	3	116	24	5	20	0	181	168	349
1921	21	221	256	2	19	3	2	196	19	2	32	0	522	251	773
1922	3	682	44	8	71	0	2	14	2	1	8	1	808	28	836
1923	31	533	162	18	86	3	0	1	5	1	9	0	833	16	849
1924	6	613	138	10	159	0	1	73	21	6	31	0	926	132	1058
1925	20	109	16	53	25	1	1	8	6	2	8	0	224	25	249
1926	11	69	13	0	1	0	0	10	2	0	10	0	94	22	116
1927	0	5	0	2	6	0	0	5	0	0	4	0	13	9	22
1928	4	20	9	0	32	0	7	99	115	7	158	2	65	388	453
1929	3	21	5	10	27	0	0	14	2	0	4	0	66	20	86
1930	13	259	74	16	191	1	5	185	87	0	64	0	554	341	895
1931	0	22	136	1	226	0	2	6	1	1	0	0	385	10	395
1932	2	625	8	26	59	3	0	6	0	2	6	0	723	14	737
1933	5	15	31	9	413	1	0	3	2	2	6	0	474	13	487
1934	1	78	10	4	97	0	0	2	2	0	6	1	190	11	201
1935	6	160	34	1	160	0	70	34	233	13	112	3	361	465	826
1936	2	27	35	27	180	0	1	2	3	4	8	0	271	18	289
1937	9	301	215	13	2	0	2	43	15	17	0	0	540	77	617
1938	1	82	31	0	9	0	0	4	13	0	0	0	123	17	140
1939	6	390	2	1	3	0	10	1360	6	8	55	0	402	1439	1841
1940	3	1	1	0	1	0	2	0	1	1	4	0	6	8	14
1941	0	24	24	2	28	0	8	457	257	10	251	0	78	983	1061
1942	2	6	9	5	4	0	9	265	23	7	25	0	26	329	355
1943	1	29	4	0	84	0	14	15	32	5	77	0	118	143	261
1944	1	0	9	3	55	2	1	11	7	13	13	0	70	45	115
1945	3	28	63	7	158	13	19	177	72	13	318	3	272	602	874
1946	0	44	38	7	144	0	3	37	20	23	209	1	233	293	526
1947	4	488	18	22	18	0	9	48	34	11	87	0	550	189	739
1948	11	10	25	3	2	0	5	133	14	8	26	0	51	186	237
1949	4	197	9	1	46	0	8	39	17	2	29	0	257	95	352
1950	2	7	0	3	8	0	1	6	0	0	6	0	20	13	33
1951	0	1	10	0	2	0	0	1	2	0	4	0	13	7	20
1952	0	29	2	1	47	0	0	17	13	5	206	5	79	246	325
1953	4	24	3	1	159	0	1	1	7	1	347	0	191	357	548
1954	0	1	13	7	3	0	3	44	0	4	24	0	24	75	99
1955	0	0	55	0	0	0	0	22	25	7	138	0	55	192	247
1956	1	458	1	0	9	0	12	212	55	12	170	1	469	462	931
1957	7	4	0	1	8	0	2	475	18	10	58	0	20	563	583
1958	0	1	1	1	172	0	0	30	20	0	15	0	175	65	240
1959	0	8	2	12	97	0	2	78	14	0	6	0	119	100	219
1960	1	4	51	6	28	1	1	1	0	0	0	0	91	2	93
1961	0	55	17	5	49	0	0	22	6	2	6	0	126	36	162
1962	3	168	8	0	72	2	0	6	1	0	0	1	253	8	261
1963	1	5	2	3	220	0	0	1	2	0	0	0	231	3	234
1964	5	30	130	11	127	0	0	0	1	0	1	0	303	2	305
1965	2	220	144	7	16	0	0	1	0	0	0	0	389	1	390
1966	6	140	21	0	0	0	0	1	0	0	0	0	167	1	168
1967	7	48	22	0	7	0	0	0	0	0	0	0	84	0	84
1968	1	212	0	0	0	0	0	0	0	0	0	0	213	0	213
1969	2	0	0	0	0	0	0	0	0	0	0	0	2	0	2
1970	0	0	0	0	0	0	0	0	0	0	1	0	0	1	1
1971	0	0	0	0	0	0	0	0	0	0	0	0	0	0	0
1972	0	0	2	0	8	0	0	1	0	1	0	0	10	2	12
1973	0	14	1	0	32	0	0	10	0	1	2	0	47	13	60
1974	0	2	5	3	34	0	0	5	2	1	9	0	44	17	61
1975	0	17	2	1	24	0	0	7	3	3	9	0	44	22	66
1976	2	10	2	1	2	0	1	8	6	1	19	0	17	35	52
1977	2	14	47	1	0	0	2	20	31	7	82	0	64	142	206
1978	0	11	2	0	0	0	0	8	3	2	29	0	13	42	55
1979	3	32	14	3	12	2	0	2	3	2	2	1	66	10	76
1980	3	21	1	0	19	0	0	2	2	1	8	0	44	13	57
1981	1	4	2	0	17	0	0	82	0	0	8	0	24	90	114
1982	0	6	5	2	103	0	2	6	7	0	9	0	116	24	140
1983	0	3	5	1	8	0	0	1	0	0	0	0	17	1	18
1984	0	4	5	0	6	0	0	12	1	0	0	0	15	13	28
1985	0	12	0	0	1	0	1	5	2	1	16	0	13	25	38
1986	2	16	11	1	23	0	0	3	9	1	2	0	53	15	68
1987	2	134	23	9	35	0	0	166	2	0	17	0	203	185	388
1988	3	12	72	0	13	1	7	10	2	2	10	0	101	31	132
1989	3	43	2	0	8	0	0	2	1	1	2	0	56	6	62
1990	1	23	10	4	66	0	0	2	0	2	6	0	104	10	114
1991	1	129	32	6	132	1	2	4	35	4	55	0	301	100	401
1992	2	34	32	12	19	0	0	0	1	0	1	0	99	2	101
1993	10	79	337	13	218	0	0	8	2	0	7	0	657	17	674
1994	2	434	5	14	10	0	0	3	1	0	6	0	465	10	475
1995	6	32	50	3	84	0	0	0	3	0	5	0	175	8	183
1996	0	26	1	15	36	0	0	8	1	1	0	0	78	10	88
1997	7	11	12	9	87	0	0	6	0	0	2	0	126	8	134
1998	1	51	1	1	0	0	0	0	0	0	4	0	54	4	58
1999	0	3	20	0	2	0	0	11	0	0	1	0	25	12	37
[truncated: 88 more rows]

## Sheet: CaLCuV-Lead BPO-27
position	20nt_fwd	21nt_fwd	22nt_fwd	23nt_fwd	24nt_fwd	25nt_fwd	20nt_rev	21nt_rev	22nt_rev	23nt_rev	24nt_rev	25nt_rev	total_forward	total_reverse	total reads
1	0	13	48	0	31	0	-3	-71	-12	0	-6	-3	92	-95	187
2	7	62	9	8	43	0	-16	-17	-14	-4	-62	0	129	-113	242
3	8	6	0	2	2	0	0	-5	-6	-1	0	0	18	-12	30
4	0	439	39	1	1	0	-1	-27	-21	0	0	0	480	-49	529
5	10	40	0	0	0	0	-3	-47	0	0	0	0	50	-50	100
6	1	0	0	0	0	0	-6	-5	-5	0	-1	0	1	-17	18
7	0	0	0	0	2	0	0	0	0	0	0	0	2	0	2
8	0	0	0	0	7	0	0	-1	0	0	-1	0	7	-2	9
9	0	0	15	7	42	1	0	-1	0	0	0	0	65	-1	66
10	0	37	23	0	3	0	-1	-7	0	0	0	0	63	-8	71
11	2	80	7	3	56	0	0	-1	-3	0	-3	0	148	-7	155
12	1	47	0	1	0	0	0	-1	0	0	-1	0	49	-2	51
13	2	10	10	0	2	0	0	-1	-1	0	-3	0	24	-5	29
14	0	10	8	3	10	0	0	-1	0	0	-1	0	31	-2	33
15	3	19	9	0	9	1	0	-2	0	0	-1	0	41	-3	44
16	0	32	4	2	20	1	0	-1	0	0	0	0	59	-1	60
17	1	17	16	1	152	0	0	0	0	0	0	0	187	0	187
18	0	22	1	44	16	0	0	-3	0	0	0	0	83	-3	86
19	1	3	25	6	54	0	0	-2	0	0	-1	0	89	-3	92
20	0	48	0	1	3	0	0	0	0	0	-1	0	52	-1	53
21	0	3	0	0	8	0	0	0	-2	0	0	0	11	-2	13
22	0	19	0	13	2	0	0	-4	0	0	0	0	34	-4	38
23	1	20	91	1	23	0	0	-24	0	0	-2	0	136	-26	162
24	0	47	3	0	24	0	0	-4	-7	0	0	0	74	-11	85
25	3	7	2	1	1	0	-1	-19	-12	-1	-1	0	14	-34	48
26	0	0	2	0	10	0	0	0	0	0	-1	0	12	-1	13
27	0	0	0	1	0	0	0	0	0	0	0	0	1	0	1
28	0	1	3	0	8	0	0	0	0	0	0	0	12	0	12
29	0	0	0	0	0	0	0	0	0	0	0	0	0	0	0
30	0	0	0	0	26	0	0	0	0	0	-1	0	26	-1	27
31	0	0	0	0	10	0	0	0	0	0	0	0	10	0	10
32	0	0	5	1	23	0	0	0	0	0	-1	0	29	-1	30
33	0	30	5	1	14	0	0	0	0	0	-1	0	50	-1	51
34	2	16	4	0	7	0	0	0	0	0	0	0	29	0	29
35	2	21	12	1	10	0	0	-2	0	0	-2	0	46	-4	50
36	2	51	4	0	9	0	-2	-2	0	0	-3	0	66	-7	73
37	3	10	1	1	17	0	0	0	0	0	-6	0	32	-6	38
38	0	6	8	0	66	0	0	0	0	0	-3	0	80	-3	83
39	0	22	12	4	57	0	0	-2	0	-2	-1	0	95	-5	100
40	0	23	7	4	157	0	0	-1	0	0	0	0	191	-1	192
41	0	45	18	6	104	0	0	-3	-2	0	0	0	173	-5	178
42	0	54	14	4	3	0	0	0	-1	0	0	0	75	-1	76
43	1	72	13	0	34	0	0	0	0	0	0	0	120	0	120
44	1	88	4	0	44	0	0	-11	0	0	-1	0	137	-12	149
45	0	7	12	4	0	0	0	0	0	0	0	0	23	0	23
46	0	17	23	1	1	0	0	0	-7	0	0	0	42	-7	49
47	1	113	1	0	5	0	0	0	0	-1	-1	0	120	-2	122
48	5	2	3	1	6	0	0	0	-1	0	0	0	17	-1	18
49	1	2	7	1	7	0	0	0	0	0	0	0	18	0	18
50	0	5	0	0	6	0	-1	-1	0	-3	-7	0	11	-12	23
51	0	0	0	0	39	0	0	0	-2	-2	-2	0	39	-6	45
52	0	0	0	10	48	0	-2	-8	-10	0	-1	0	58	-21	79
53	0	0	7	1	0	0	0	-6	-3	0	0	0	8	-9	17
54	0	25	22	0	29	0	-2	-9	0	0	0	0	76	-11	87
55	7	10	0	1	10	0	0	-3	0	0	0	0	28	-3	31
56	2	3	35	0	5	0	0	-6	-13	0	-11	0	45	-30	75
57	0	13	0	2	24	0	0	-3	0	0	0	0	39	-3	42
58	2	9	18	5	67	0	0	-3	0	0	-1	0	101	-4	105
59	1	6	20	5	77	0	-1	0	-1	0	-3	0	109	-5	114
60	3	33	5	0	7	0	0	-1	-1	0	-11	0	48	-13	61
61	2	9	6	0	8	0	0	-1	-2	-1	0	0	25	-4	29
62	0	26	0	2	4	0	0	-2	-1	-2	-4	0	32	-9	41
63	3	1	1	0	4	0	0	-4	-3	-4	-37	0	9	-48	57
64	0	74	0	1	66	0	-4	-67	-13	-4	-23	0	141	-111	252
65	0	0	0	4	5	0	0	-14	-1	-2	-21	-1	9	-39	48
66	0	0	1	0	2	0	-1	-6	-10	-3	-16	0	3	-36	39
67	0	2	0	0	0	0	0	-3	-2	-2	-9	0	2	-16	18
68	0	0	1	0	2	0	-1	-14	-6	-2	-9	0	3	-32	35
69	0	0	0	1	1	0	0	-8	-7	-1	-3	-1	2	-20	22
70	0	0	1	1	0	0	-5	-12	-11	-3	-47	0	2	-78	80
71	0	0	0	1	0	0	0	-31	-1	-2	-10	0	1	-44	45
72	1	0	0	1	0	0	-1	-1	-14	-3	-27	0	2	-46	48
73	1	1	0	0	0	0	-2	-45	-37	-3	-115	0	2	-202	204
74	0	1	0	1	0	0	-1	-4	-1	-5	-45	0	2	-56	58
75	0	0	1	0	1	0	-3	-30	-3	-3	-30	0	2	-69	71
76	0	0	0	0	3	0	0	-17	-1	0	-14	0	3	-32	35
77	0	0	0	0	0	0	-1	-12	-1	-2	-8	0	0	-24	24
78	0	1	0	1	2	0	0	-1	0	0	-14	0	4	-15	19
79	0	0	0	0	0	0	0	-5	0	0	-6	0	0	-11	11
80	0	3	0	0	1	0	-1	-17	-4	-4	-35	0	4	-61	65
81	0	1	1	0	4	0	0	-1	0	-1	-2	0	6	-4	10
82	0	2	0	0	0	0	-1	-2	0	0	-2	0	2	-5	7
83	0	0	0	0	1	0	0	-1	-1	0	0	0	1	-2	3
84	0	4	1	0	3	0	0	0	-1	0	-4	-1	8	-6	14
85	1	2	0	0	0	0	0	0	0	0	0	0	3	0	3
86	0	0	0	0	0	0	0	0	0	-1	-1	0	0	-2	2
87	0	0	0	0	0	0	0	0	0	0	-1	0	0	-1	1
88	0	0	0	0	1	0	0	0	0	0	0	0	1	0	1
89	0	0	0	0	30	0	-2	-23	-15	-4	-3	0	30	-47	77
90	0	2	0	1	12	0	0	-50	-14	-2	-18	0	15	-84	99
91	0	2	6	0	4	0	-1	-8	-5	-3	-11	0	12	-28	40
92	0	1	3	1	1	0	0	0	0	0	0	0	6	0	6
93	0	1	0	0	3	0	0	0	0	0	0	0	4	0	4
94	0	5	1	0	1	0	0	0	0	0	-1	0	7	-1	8
95	0	0	0	0	0	0	0	-1	0	0	-2	0	0	-3	3
96	0	5	0	0	0	0	0	0	0	-1	-3	0	5	-4	9
97	0	0	1	0	2	0	0	0	0	0	-1	0	3	-1	4
98	0	0	0	0	0	0	0	-1	-6	0	-5	0	0	-12	12
99	0	0	0	0	0	0	0	-102	-4	0	-5	0	0	-111	111
100	0	0	0	0	1	0	-1	-8	0	0	-10	0	1	-19	20
101	0	0	0	0	0	0	0	-2	0	0	-2	0	0	-4	4
102	0	0	0	0	0	0	-1	-10	-5	-7	-16	0	0	-39	39
103	0	0	0	0	0	0	0	-12	-2	-1	-14	0	0	-29	29
104	0	0	0	0	1	0	-1	0	0	-2	-4	0	1	-7	8
105	0	1	0	0	0	0	0	-4	-1	-6	-16	0	1	-27	28
106	0	0	2	0	0	0	0	-1	-2	-3	-11	0	2	-17	19
107	0	3	0	0	0	0	-1	-19	-5	-16	-40	0	3	-81	84
108	0	0	0	0	0	0	0	-3	-1	-1	-7	0	0	-12	12
109	0	0	0	0	0	0	0	0	0	0	-3	0	0	-3	3
110	0	0	0	0	1	0	0	-6	-1	-1	-3	0	1	-11	12
111	0	0	0	0	0	0	0	-10	-1	0	-3	0	0	-14	14
112	0	0	0	0	0	0	-1	0	0	-1	-12	0	0	-14	14
113	0	2	0	0	0	0	0	-3	-2	-4	-31	0	2	-40	42
114	0	1	1	0	2	0	-1	-6	-10	-3	-29	0	4	-49	53
115	0	0	1	0	0	0	-8	-180	-6	-5	-75	0	1	-274	275
116	0	1	0	0	13	0	0	0	0	0	0	0	14	0	14
117	0	1	0	0	14	0	0	0	-1	0	0	0	15	-1	16
118	0	1	5	1	18	0	0	-4	-1	-1	-2	0	25	-8	33
119	0	10	5	1	43	0	0	-4	-2	-1	0	0	59	-7	66
120	0	40	9	4	5	0	0	0	-1	-1	-1	0	58	-3	61
121	1	3	21	2	1	0	0	-2	0	-1	-1	0	28	-4	32
122	0	176	3	0	9	0	0	-7	-9	-5	-21	0	188	-42	230
123	6	6	0	1	1	0	0	-1	0	0	0	0	14	-1	15
124	1	1	2	1	0	0	-5	-16	-86	-1	-1	0	5	-109	114
125	0	1	0	0	1	0	0	-11	0	0	0	0	2	-11	13
126	0	1	0	0	0	0	0	-1	0	0	0	0	1	-1	2
127	0	0	0	0	0	0	0	0	-4	0	0	0	0	-4	4
128	0	0	0	0	1	0	0	-1	0	0	0	0	1	-1	2
129	0	0	0	0	0	0	0	0	0	0	0	0	0	0	0
130	0	0	0	0	0	0	0	0	0	0	0	0	0	0	0
131	0	2	0	0	0	0	0	0	0	0	0	0	2	0	2
132	0	0	0	0	0	0	0	0	0	0	0	0	0	0	0
133	0	0	0	0	0	0	0	0	0	0	0	0	0	0	0
134	0	0	0	0	0	0	0	-1	0	0	-1	0	0	-2	2
135	0	0	1	0	0	0	0	-3	0	0	-5	0	1	-8	9
136	0	0	0	0	0	0	0	0	0	0	0	0	0	0	0
137	0	0	0	0	1	0	0	-1	0	0	0	0	1	-1	2
138	0	0	0	0	7	0	0	0	0	0	0	0	7	0	7
139	0	0	0	0	1	0	0	-2	-1	-1	0	0	1	-4	5
140	0	1	1	0	2	0	0	0	-1	0	0	0	4	-1	5
141	0	2	11	0	4	0	0	0	0	0	0	0	17	0	17
142	0	5	0	0	0	0	0	-3	0	0	0	0	5	-3	8
143	0	0	0	1	2	0	0	0	0	0	0	0	3	0	3
144	0	4	0	0	2	0	0	-1	0	0	0	0	6	-1	7
145	0	0	0	0	0	0	0	-3	0	0	0	0	0	-3	3
146	0	0	1	1	3	0	0	0	-3	0	-19	0	5	-22	27
147	0	0	0	0	1	0	0	0	0	0	0	0	1	0	1
148	0	0	0	0	0	0	0	-2	0	0	-2	0	0	-4	4
149	0	0	0	1	1	0	0	-1	0	0	-1	0	2	-2	4
150	0	0	0	0	0	0	0	0	0	0	0	0	0	0	0
151	0	0	0	0	0	0	0	-1	0	0	0	0	0	-1	1
152	0	0	0	0	0	0	0	0	0	0	0	0	0	0	0
153	0	0	0	0	0	0	0	0	0	0	0	0	0	0	0
154	0	0	0	0	0	0	0	0	0	0	0	0	0	0	0
155	0	0	0	0	0	0	0	0	0	0	0	0	0	0	0
156	0	0	0	0	0	0	0	0	0	0	0	0	0	0	0
157	0	0	0	0	0	0	0	0	0	0	0	-1	0	-1	1
158	0	0	0	0	0	0	0	0	0	0	0	0	0	0	0
159	0	0	0	0	0	0	0	0	0	0	0	0	0	0	0
160	0	0	0	0	0	0	0	0	-1	0	0	0	0	-1	1
161	0	0	0	0	9	0	0	-3	-2	0	0	0	9	-5	14
162	0	1	2	0	0	0	0	-5	0	0	0	0	3	-5	8
163	0	2	6	0	0	0	-1	0	0	0	0	0	8	-1	9
164	0	60	0	0	0	0	0	0	-1	0	0	0	60	-1	61
165	2	0	0	0	0	0	0	-35	-6	0	-4	0	2	-45	47
166	0	0	0	0	0	0	0	-3	-9	0	-7	0	0	-19	19
167	0	5	3	0	1	0	0	0	0	0	0	0	9	0	9
168	0	1	0	0	2	0	0	0	0	0	0	0	3	0	3
169	0	0	1	0	0	0	0	0	0	0	-1	0	1	-1	2
170	0	0	1	0	14	0	0	-1	0	-1	0	0	15	-2	17
171	0	0	0	1	1	0	0	0	0	0	0	0	2	0	2
172	2	4	2	0	0	0	0	0	-1	0	0	0	8	-1	9
173	0	10	2	0	0	0	0	0	0	0	0	0	12	0	12
174	0	4	0	1	0	0	0	0	0	0	-1	0	5	-1	6
175	0	1	2	0	2	0	0	0	0	0	0	0	5	0	5
176	0	0	0	1	1	0	0	0	0	0	-1	0	2	-1	3
177	0	0	0	0	1	0	0	0	0	0	0	0	1	0	1
178	0	2	0	0	0	0	0	-6	0	-2	-10	-1	2	-19	21
179	0	0	0	0	21	0	-1	-7	-5	-14	-19	-1	21	-47	68
180	0	0	0	0	23	0	0	-12	-27	-2	-32	0	23	-73	96
181	0	0	20	2	35	0	0	-2	-1	0	-5	0	57	-8	65
182	0	13	6	2	14	0	0	-2	-1	0	-5	0	35	-8	43
183	1	1	3	2	20	0	-2	-8	-11	-2	-20	0	27	-43	70
184	0	121	24	0	9	0	-1	-8	-6	-1	-8	0	154	-24	178
185	5	40	22	0	4	0	-3	-39	-10	-3	-23	-1	71	-79	150
186	0	7	0	1	1	0	-1	-24	-11	-5	-29	-2	9	-72	81
187	1	2	1	0	4	0	-7	-223	-94	-11	-66	0	8	-401	409
188	0	6	2	0	3	0	-5	-55	-46	-1	-5	-1	11	-113	124
189	3	2	5	1	1	0	-1	-19	-2	-1	-4	0	12	-27	39
190	0	5	4	0	4	2	0	0	0	0	-2	0	15	-2	17
191	0	2	1	0	87	1	0	0	0	0	0	0	91	0	91
192	0	0	2	9	82	0	0	0	0	0	0	0	93	0	93
193	0	3	7	2	81	0	0	-1	-1	0	0	0	93	-2	95
194	0	32	11	2	15	3	0	-1	0	0	0	0	63	-1	64
195	1	26	38	12	205	0	0	0	0	-1	-1	0	282	-2	284
196	2	101	23	27	6	0	0	-2	0	0	-2	0	159	-4	163
197	9	61	149	0	0	0	0	0	0	-2	-4	0	219	-6	225
198	3	197	1	0	0	0	0	0	-5	0	-6	0	201	-11	212
199	11	4	1	0	2	0	0	-1	0	-1	-3	0	18	-5	23
200	0	0	0	0	1	0	0	0	-1	-2	-9	-1	1	-13	14
201	0	0	0	0	0	0	-1	0	0	0	0	0	0	-1	1
202	0	0	0	0	5	0	0	0	0	0	0	0	5	0	5
203	1	2	0	2	0	0	0	0	0	0	-2	0	5	-2	7
204	6	2	12	1	0	0	0	0	0	0	0	0	21	0	21
205	0	2	0	0	0	0	-1	0	0	0	-6	0	2	-7	9
206	0	0	0	0	0	0	0	0	0	0	0	0	0	0	0
207	0	0	0	0	0	0	0	0	0	0	0	0	0	0	0
208	0	0	0	0	1	0	0	0	-1	0	-1	0	1	-2	3
209	0	0	0	1	3	0	0	0	-2	0	0	0	4	-2	6
210	0	0	15	0	6	0	0	0	-4	-1	-11	0	21	-16	37
211	0	81	67	8	25	0	0	0	0	0	-2	0	181	-2	183
212	0	169	10	2	11	0	-2	-4	-7	-1	-7	0	192	-21	213
213	2	3	2	1	13	0	0	-7	0	0	-2	0	21	-9	30
214	0	1	0	2	7	0	0	-4	0	-1	-6	0	10	-11	21
215	0	0	0	8	7	0	-1	-4	-2	0	-4	0	15	-11	26
216	0	0	8	3	3	0	0	-69	-43	-3	-40	0	14	-155	169
217	0	7	1	0	18	0	-9	-85	-51	0	-25	-1	26	-171	197
218	0	2	2	10	12	0	0	-3	-3	0	-13	0	26	-19	45
219	0	0	8	5	9	0	-2	-8	-1	-4	-17	0	22	-32	54
220	0	4	2	0	6	0	0	0	0	0	-1	0	12	-1	13
221	7	2	0	0	2	0	-1	0	-1	-1	-1	0	11	-4	15
222	0	6	1	0	3	0	0	-2	-1	0	-5	0	10	-8	18
223	0	1	0	1	1	0	-1	-2	0	0	-4	-1	3	-8	11
224	0	5	8	0	9	0	0	0	-27	-1	-54	0	22	-82	104
225	0	2	0	0	0	0	0	-28	-2	-8	-3	0	2	-41	43
226	0	2	1	0	21	0	0	-2	-73	-9	-12	0	24	-96	120
227	0	9	1	0	8	0	-2	-393	-48	-9	-88	0	18	-540	558
228	3	0	1	0	1	0	-6	-12	-6	-3	-17	0	5	-44	49
229	0	6	3	0	2	0	-8	-35	-11	-17	-14	0	11	-85	96
230	0	4	3	0	3	0	-1	-35	-17	-22	-22	0	10	-97	107
231	0	1	0	0	2	0	-7	-231	-193	-5	-8	0	3	-444	447
232	0	1	2	0	1	0	-13	-39	-39	-12	-142	-1	4	-246	250
233	0	0	2	0	0	0	-7	-114	-13	-9	-111	0	2	-254	256
234	2	132	21	9	35	2	-7	-13	-91	-13	-161	-2	201	-287	488
235	0	3	0	3	5	0	0	-11	-7	-5	-19	0	11	-42	53
236	0	0	94	0	5	0	-1	-14	-18	-8	-33	0	99	-74	173
237	0	143	1	0	1	0	-1	-62	-6	-8	-22	0	145	-99	244
238	4	4	0	1	2	0	-4	-8	-13	-5	-18	0	11	-48	59
239	0	0	1	0	3	0	-2	-22	-82	-5	-7	-1	4	-119	123
240	0	1	2	0	8	0	0	-11	0	0	-1	0	11	-12	23
241	0	5	2	2	14	0	-6	-10	0	-1	-17	0	23	-34	57
242	0	1	1	1	1	0	0	-2	0	0	-2	0	4	-4	8
243	0	11	3	0	1	0	0	-5	-10	-1	-20	0	15	-36	51
244	0	4	0	2	9	0	0	-1	0	-2	0	0	15	-3	18
245	1	0	1	1	2	0	0	0	0	0	0	0	5	0	5
246	0	0	1	2	0	0	0	0	0	0	-1	-1	3	-2	5
247	0	0	1	0	0	0	0	0	0	0	0	0	1	0	1
248	0	4	0	0	0	0	-13	-13	-16	-1	-73	0	4	-116	120
249	0	0	0	0	0	0	-12	-180	-84	-18	-36	0	0	-330	330
250	0	0	0	0	0	0	-10	-260	-171	-3	-75	-1	0	-520	520
251	0	1	1	0	0	0	-4	-57	-15	-3	-19	0	2	-98	100
252	0	0	2	0	88	0	0	-35	-27	-5	-19	0	90	-86	176
253	0	0	0	8	6	0	-5	-30	-62	-16	-45	-7	14	-165	179
254	0	0	1	5	13	0	0	-13	-3	-2	-54	0	19	-72	91
255	2	95	13	7	13	0	-1	-2	0	-1	-7	0	130	-11	141
256	2	29	0	0	0	0	0	0	-4	0	-5	0	31	-9	40
257	0	0	0	0	0	0	0	-1	0	0	0	0	0	-1	1
258	0	2	0	0	0	0	0	0	0	0	0	0	2	0	2
259	1	0	0	0	0	0	0	0	0	0	0	0	1	0	1
260	0	0	0	0	0	0	0	0	0	0	0	0	0	0	0
261	0	0	0	0	0	0	0	0	0	0	0	0	0	0	0
262	0	0	0	0	0	0	0	0	0	0	0	0	0	0	0
263	0	3	0	0	0	0	0	0	0	0	0	0	3	0	3
264	0	0	0	0	0	0	0	-1	0	0	-1	0	0	-2	2
265	0	0	0	0	3	0	0	-5	-2	0	-9	0	3	-16	19
266	0	1	0	0	0	0	0	0	-3	0	-11	0	1	-14	15
267	0	16	5	0	47	0	0	0	0	0	-3	0	68	-3	71
268	7	12	14	7	7	0	0	0	0	-2	-6	0	47	-8	55
269	1	11	8	0	16	0	0	0	0	0	0	0	36	0	36
270	1	49	1	0	31	0	0	-2	-5	0	-10	0	82	-17	99
271	9	5	1	4	153	1	-1	-19	-1	-8	-5	0	173	-34	207
272	0	4	8	15	182	4	0	-3	0	0	-2	0	213	-5	218
273	0	14	23	6	199	1	-1	-7	-3	0	0	0	243	-11	254
274	1	26	15	3	7	0	-1	-1	-1	0	0	0	52	-3	55
275	3	8	6	1	81	0	0	-1	0	0	0	-1	99	-2	101
276	0	111	53	18	115	1	0	0	0	0	-1	0	298	-1	299
277	5	103	135	47	55	0	0	0	0	0	-2	0	345	-2	347
278	3	168	42	10	61	0	0	0	-1	0	-1	0	284	-2	286
279	8	121	9	14	8	0	0	-2	0	0	-2	0	160	-4	164
280	3	9	15	0	40	2	0	0	0	0	-1	0	69	-1	70
281	0	28	0	11	14	0	0	-3	0	0	-3	0	53	-6	59
282	0	0	1	1	4	0	0	-1	0	-1	0	0	6	-2	8
283	0	1	0	0	21	0	-1	-13	-6	-1	-10	0	22	-31	53
284	0	2	1	3	12	0	0	-2	-1	0	-7	0	18	-10	28
285	0	21	10	0	30	0	0	-1	0	-1	-3	0	61	-5	66
286	0	0	4	2	4	0	0	0	-4	0	-1	0	10	-5	15
287	0	0	1	1	0	0	0	-2	0	0	-1	0	2	-3	5
288	0	0	0	0	4	0	0	-1	-3	0	-4	0	4	-8	12
289	0	0	0	0	0	0	0	0	0	0	0	0	0	0	0
290	0	0	0	0	6	0	0	0	0	0	-2	0	6	-2	8
291	0	0	0	0	1	0	0	0	0	0	0	0	1	0	1
292	0	0	12	1	0	0	0	0	0	0	0	0	13	0	13
293	0	2	1	0	0	0	0	0	0	0	0	0	3	0	3
294	0	28	0	2	1	0	0	0	0	0	0	0	31	0	31
295	3	1	0	0	1	0	-1	-7	-1	-1	-57	0	5	-67	72
296	0	13	76	1	8	0	-1	-5	-4	-8	-29	0	98	-47	145
297	8	33	0	3	22	0	0	0	-1	0	0	0	66	-1	67
298	3	6	6	0	20	0	0	0	-1	-4	-13	0	35	-18	53
299	0	61	8	5	62	0	0	-2	-1	0	-2	0	136	-5	141
300	0	38	14	6	16	0	0	-54	-3	-3	-4	0	74	-64	138
301	0	47	22	17	56	0	0	0	0	0	0	0	142	0	142
302	0	102	22	3	8	0	0	-3	-3	-2	-6	0	135	-14	149
303	3	10	3	0	1	0	-4	-6	-6	-7	-7	0	17	-30	47
304	1	14	2	0	66	0	0	-17	-3	0	0	0	83	-20	103
305	0	5	0	4	14	0	0	-4	0	0	0	0	23	-4	27
306	0	0	0	0	0	0	0	0	0	0	0	0	0	0	0
307	0	1	7	0	3	0	0	0	0	-2	-5	0	11	-7	18
308	0	25	0	1	2	0	0	0	-2	0	-6	0	28	-8	36
309	0	4	2	0	2	0	0	-4	-1	-1	0	0	8	-6	14
310	0	8	0	0	10	0	-1	-15	-5	0	-16	0	18	-37	55
311	0	1	0	0	0	0	0	-2	0	0	-1	0	1	-3	4
312	0	6	2	0	1	0	-1	-1	0	0	-4	0	9	-6	15
313	0	0	0	0	1	0	0	-1	0	0	-1	0	1	-2	3
314	0	1	0	0	21	0	0	0	0	0	-1	0	22	-1	23
315	0	1	0	5	47	0	0	0	0	-1	-4	0	53	-5	58
316	0	5	20	4	15	1	-1	-6	-14	-2	-29	0	45	-52	97
317	0	35	10	5	15	0	-2	-28	-3	-4	-6	0	65	-43	108
318	2	25	9	1	0	0	-2	-7	-4	0	0	0	37	-13	50
319	2	35	3	1	1	0	0	-17	-5	0	0	0	42	-22	64
320	1	8	2	0	0	0	0	-2	0	0	0	0	11	-2	13
321	1	19	0	0	2	0	0	-3	0	0	0	0	22	-3	25
322	1	0	0	0	2	0	0	0	0	0	0	0	3	0	3
323	0	0	0	2	0	0	0	0	0	0	-2	0	2	-2	4
324	0	0	0	0	0	0	0	0	0	0	0	0	0	0	0
325	0	1	0	0	1	0	0	0	-1	0	0	0	2	-1	3
326	0	0	0	0	2	0	-1	0	0	-1	-1	0	2	-3	5
327	0	0	0	0	0	0	0	0	-2	-11	0	0	0	-13	13
328	0	0	3	4	1	0	-1	-3	-6	-4	0	-1	8	-15	23
329	0	6	54	0	14	0	-1	-16	-11	0	-189	0	74	-217	291
330	0	45	3	1	0	0	-322	-604	-143	-5860	-599	-6	49	-7534	7583
331	74	192	48	2	24	2	-4	-4	-16	-7	-21	-5	342	-57	399
332	5	13	0	1	6	0	-2	-27	-12	-3	-76	0	25	-120	145
333	2	0	0	1	3	0	-1	-5	-2	-5	-203	-3	6	-219	225
334	0	1	0	1	31	2	-4	-9	-11	-16	-11	-1	35	-52	87
335	0	1	2	4	131	0	0	0	-1	0	0	0	138	-1	139
336	0	0	21	49	130	0	0	0	0	-1	-1	0	200	-2	202
337	0	20	22	18	3	0	-1	0	0	0	-3	0	63	-4	67
338	7	93	88	2	21	0	0	-3	-3	-1	-5	0	211	-12	223
339	9	230	1	4	8	1	0	0	0	0	-1	0	253	-1	254
340	4	3	2	0	13	0	-2	-11	0	0	-5	0	22	-18	40
341	0	1	0	1	0	0	0	0	0	0	-1	0	2	-1	3
342	6	13	15	4	81	1	0	-2	-3	0	0	0	120	-5	125
343	0	10	1	5	135	3	0	-5	-1	0	-10	0	154	-16	170
344	14	7	17	13	130	0	0	-3	0	-2	-4	0	181	-9	190
345	0	6	19	9	157	0	0	-2	-1	-1	-6	0	191	-10	201
346	0	188	21	18	7	1	-3	-36	-8	0	-10	0	235	-57	292
347	20	130	11	0	73	0	-1	-33	-7	0	-5	0	234	-46	280
348	18	105	31	2	53	0	-1	-22	0	-1	-5	0	209	-29	238
349	44	119	2	4	8	1	-1	-2	-2	0	-6	0	178	-11	189
350	5	18	6	0	26	0	-1	-59	-13	-1	-13	0	55	-87	142
351	1	66	8	7	1	0	-1	-6	-3	-1	-4	0	83	-15	98
352	6	29	105	3	26	1	0	-5	-4	-2	-5	-2	170	-18	188
353	3	731	3	4	84	10	-4	-59	-39	-2	-287	0	835	-391	1226
354	8	10	28	8	56	0	-2	-22	-27	-4	-23	0	110	-78	188
355	7	17	137	151	205	7	0	-9	-9	-1	-7	0	524	-26	550
356	4	175	262	2	78	2	0	-2	-3	-2	-12	0	523	-19	542
357	3	59	7	11	220	0	-2	-1	-7	-2	-20	0	300	-32	332
358	2	51	88	111	112	5	-1	-30	-9	-6	-15	0	369	-61	430
359	2	62	113	19	204	1	-4	-64	-23	-4	-18	-1	401	-114	515
360	3	228	14	7	78	0	-5	-60	-50	-5	-91	0	330	-211	541
361	29	73	85	39	34	1	-14	-59	-32	-34	-358	-1	261	-498	759
362	1	80	128	10	132	3	0	-141	-53	-8	-140	0	354	-342	696
363	14	351	9	8	224	2	-6	-295	-42	-10	-40	0	608	-393	1001
364	16	27	70	31	539	0	-3	-13	-7	-1	-16	0	683	-40	723
365	2	151	92	63	89	0	-3	-10	-1	-2	-4	0	397	-20	417
366	12	469	111	34	345	0	0	-11	-1	0	-4	0	971	-16	987
367	3	117	33	11	53	0	-1	-2	0	-1	-7	0	217	-11	228
368	19	114	18	11	5	0	0	-7	-1	-1	-5	0	167	-14	181
369	6	166	59	2	52	0	0	-10	0	-3	-4	0	285	-17	302
370	1	77	17	2	92	0	0	-3	-1	-1	-13	0	189	-18	207
371	10	5	19	22	12	0	0	-3	-1	-1	0	0	68	-5	73
372	2	83	109	12	123	0	-1	-11	-6	0	-7	0	329	-25	354
373	4	370	21	25	183	1	-1	-7	-4	0	-3	0	604	-15	619
374	12	66	201	67	456	12	0	-3	-1	0	-7	0	814	-11	825
375	4	108	177	13	296	2	0	-9	-7	-3	-7	0	600	-26	626
376	4	327	132	77	584	2	-1	-9	-6	0	-2	0	1126	-18	1144
377	15	446	806	85	515	2	0	-5	-3	0	-27	0	1869	-35	1904
378	24	337	484	43	383	4	0	-1	-2	-8	-18	0	1275	-29	1304
379	54	1102	444	221	4527	13	0	-4	-6	-3	-26	-2	6361	-41	6402
380	11	176	504	27	1741	0	0	-6	-12	-6	-197	0	2459	-221	2680
381	65	1326	366	312	1982	3	-2	-13	-14	-20	-43	0	4054	-92	4146
382	36	890	2849	24	3988	7	0	-17	-36	-5	-3	0	7794	-61	7855
383	18	748	269	318	7509	2	-3	-147	-1	0	-6	-1	8864	-158	9022
384	56	106	184	158	172	5	-12	-10	-12	-2	-40	-1	681	-77	758
385	4	329	716	15	151	0	-2	-4	-12	-3	-3	0	1215	-24	1239
386	69	5887	290	29	47	2	-2	-6	-6	-1	-21	-1	6324	-37	6361
387	608	441	234	4	134	1	-6	-153	-3	-92	-237	-2	1422	-493	1915
388	9	170	6	2	75	2	0	-3	0	-30	-59	-3	264	-95	359
389	18	83	97	60	1309	2	0	-34	-187	-21	-40	0	1569	-282	1851
390	2	275	306	480	1734	0	-7	-247	-35	-27	-27	0	2797	-343	3140
391	16	227	384	15	5	0	-22	-10	-10	0	-9	0	647	-51	698
392	8	4965	532	0	383	1	-5	-266	-14	-1	-1	-1	5889	-288	6177
393	130	617	22	62	395	3	-6	-34	-7	-1	-9	0	1229	-57	1286
394	13	1	159	6	1288	0	-1	-10	-2	-1	-24	-1	1467	-39	1506
395	0	258	19	63	73	5	-1	-9	-40	-8	-141	0	418	-199	617
396	20	45	1794	12	1818	9	-10	-61	-190	-5	-28	0	3698	-294	3992
397	8	1407	97	97	1371	0	-9	-170	-49	0	-15	-2	2980	-245	3225
398	13	224	494	109	687	4	-47	-85	-34	-34	-1031	-4	1531	-1235	2766
399	53	822	2825	83	33	4	-20	-315	-513	-264	-979	0	3820	-2091	5911
400	49	3380	2090	3	286	11	-9	-326	-60	-22	-16	-2	5819	-435	6254
401	132	627	66	29	2154	1	-38	-294	-395	-35	-4056	-2	3009	-4820	7829
402	52	83	166	106	29	2	-17	-168	-74	-65	-134	-2	438	-460	898
403	13	430	1078	62	1449	19	-35	-400	-747	-100	-839	-2	3051	-2123	5174
404	38	709	51	37	110	0	-34	-117	-160	-21	-239	-1	945	-572	1517
405	37	32	97	30	166	2	-31	-421	-73	-35	-272	-5	364	-837	1201
406	7	306	209	40	1833	2	-79	-1543	-202	-42	-1064	-7	2397	-2937	5334
407	15	69	216	66	349	1	-36	-32	-190	-68	-650	-3	716	-979	1695
408	19	204	182	59	156	0	-22	-202	-1002	-132	-2021	-35	620	-3414	4034
409	30	367	131	34	77	1	0	-287	-362	-49	-359	0	640	-1057	1697
410	26	105	35	20	100	0	-14	-547	-333	-25	-37	0	286	-956	1242
411	16	29	135	9	4	0	-2	-108	-43	-2	-16	0	193	-171	364
412	1	35	6	2	165	0	-6	-51	-27	-24	-420	-1	209	-529	738
413	1	79	207	20	129	2	-14	-137	-287	-155	-1684	-5	438	-2282	2720
414	6	28	37	2	153	3	-15	-727	-497	-89	-246	-3	229	-1577	1806
415	6	137	78	18	95	3	-12	-90	-105	-11	-339	0	337	-557	894
416	5	24	18	3	25	0	-99	-962	-100	-38	-71	0	75	-1270	1345
417	0	18	12	3	18	0	-31	-448	-550	-10	-110	0	51	-1149	1200
418	0	13	17	2	32	0	-14	-117	-68	-13	-173	-7	64	-392	456
419	4	19	25	4	10	0	-9	-173	-164	-8	-271	0	62	-625	687
420	3	45	37	2	37	0	-3	-80	-81	-21	-69	0	124	-254	378
421	2	24	27	5	1	1	-6	-87	-94	-4	-35	0	60	-226	286
422	9	42	92	0	82	0	-2	-37	-24	-6	-352	-17	225	-438	663
423	0	82	15	19	52	0	-15	-114	-787	-31	-450	0	168	-1397	1565
424	1	36	352	28	17	0	-18	-379	-244	-64	-69	0	434	-774	1208
425	0	499	75	1	30	2	-97	-4890	-269	-205	-1708	-9	607	-7178	7785
426	23	52	1	0	16	0	-19	-685	-828	-205	-1249	-5	92	-2991	3083
427	6	29	9	59	5	0	-47	-83	-399	-38	-1544	-4	108	-2115	2223
428	5	7	21	2	0	0	0	-157	-3	-11	-230	0	35	-401	436
429	1	195	2	0	11	0	-5	-34	-144	-28	-246	0	209	-457	666
430	4	3	2	4	76	0	-29	-2249	-1227	-409	-825	-6	89	-4745	4834
431	0	5	1	7	71	0	-15	-758	-568	-50	-96	0	84	-1487	1571
432	0	11	6	0	14	1	-41	-1006	-484	-12	-243	-3	32	-1789	1821
433	1	4	7	1	13	0	-11	-121	-72	-4	-103	-5	26	-316	342
434	1	5	1	2	1	0	0	-23	-4	-1	-18	0	10	-46	56
435	0	13	71	0	3	4	-2	-48	-4	-10	-30	0	91	-94	185
436	0	2	1	0	411	1	0	-7	-5	-3	-14	0	415	-29	444
437	5	14	0	12	2407	0	-10	-98	-58	-50	-103	0	2438	-319	2757
438	2	12	211	191	136	6	-5	-66	-25	-4	-11	0	558	-111	669
439	1	122	1351	4	54	0	-10	-3	-139	-21	-199	-3	1532	-375	1907
440	3	285	19	7	11	5	0	-7	-4	-3	-87	0	330	-101	431
441	66	20	117	4	947	0	-35	-36	-95	-77	-255	-1	1154	-499	1653
442	1	12	7	90	7	2	0	-45	-34	-17	-118	-1	119	-215	334
443	0	3	57	2	135	0	-2	-6	-38	-2	-38	0	197	-86	283
444	9	268	34	50	79	1	-5	-81	-110	-10	-42	0	441	-248	689
445	1	60	66	5	55	1	-5	-364	-465	-13	-64	0	188	-911	1099
446	0	28	20	7	56	1	-1	-30	-7	0	-1	0	112	-39	151
447	3	56	72	5	12	0	-9	-221	-127	-2	-26	0	148	-385	533
448	12	131	50	4	2	0	-1	-46	-11	0	-1	0	199	-59	258
449	4	94	48	0	3	0	-1	-23	-90	-1	-13	-1	149	-129	278
450	4	43	2	0	63	0	-5	-218	-8	-38	-8	0	112	-277	389
451	4	8	12	21	31	3	-10	-75	-44	-3	-51	0	79	-183	262
452	0	34	189	0	206	0	-10	-39	-6	-2	-56	0	429	-113	542
453	7	756	13	58	9	0	-25	-44	-17	-34	-736	-3	843	-859	1702
454	41	38	241	7	1	0	-11	-40	-49	-20	-17	0	328	-137	465
455	1	203	7	1	3	0	0	-159	-93	-61	-72	-1	215	-386	601
456	4	3	0	0	0	0	-26	-189	-18	-18	-395	-1	7	-647	654
457	0	0	6	1	0	0	-3	-8	-21	-10	-297	0	7	-339	346
458	0	99	69	5	3	0	-3	-67	-17	-18	-55	-4	176	-164	340
459	4	457	8	1	27	0	-10	-17	-82	-11	-56	-1	497	-177	674
460	4	57	17	2	23	0	-13	-187	-104	-26	-246	0	103	-576	679
461	18	97	26	16	5	0	-23	-139	-19	-13	-12	0	162	-206	368
462	2	11	25	14	70	0	-3	-30	-52	-13	-14	0	122	-112	234
463	4	80	27	15	112	3	-6	-66	-50	-4	-55	0	241	-181	422
464	2	20	16	1	32	0	-5	-48	-76	-12	-133	0	71	-274	345
465	0	115	70	10	38	0	-2	-51	-28	-16	-26	0	233	-123	356
466	5	37	28	11	3	0	-1	-21	-10	-8	-35	0	84	-75	159
467	5	87	15	3	17	3	-1	-121	-67	-13	-61	0	130	-263	393
468	4	34	7	3	19	0	-17	-160	-126	-83	-175	-4	67	-565	632
469	1	11	2	3	0	0	-4	-131	-26	-22	-57	0	17	-240	257
470	0	0	0	1	9	0	-3	-54	-64	-6	-70	0	10	-197	207
471	0	2	0	3	4	0	0	-14	-11	-1	-10	0	9	-36	45
472	0	0	1	0	2	0	0	-41	-10	-3	-4	0	3	-58	61
473	1	16	4	0	0	0	-3	-26	-26	-2	-52	0	21	-109	130
474	0	9	6	0	0	0	0	-17	-5	-4	-24	0	15	-50	65
475	0	3	0	0	0	0	0	-23	-47	-4	-4	0	3	-78	81
476	0	1	0	0	6	0	0	-7	0	0	-1	0	7	-8	15
477	0	0	0	3	7	0	0	-1	0	0	-1	0	10	-2	12
478	0	0	5	1	2	0	0	0	-1	0	0	0	8	-1	9
479	0	8	4	0	0	0	0	-1	-1	-1	-1	-1	12	-5	17
480	0	9	0	0	0	0	-2	-14	-3	-2	-31	0	9	-52	61
481	0	0	0	0	0	0	0	-1	0	-1	-2	0	0	-4	4
482	0	0	0	0	1	0	0	0	0	0	0	0	1	0	1
483	0	5	1	2	0	0	0	0	0	0	0	0	8	0	8
484	0	3	3	0	0	0	0	0	0	0	0	0	6	0	6
485	0	1	0	0	0	0	0	0	0	0	0	0	1	0	1
486	0	0	0	0	0	0	0	0	0	0	0	0	0	0	0
487	0	0	0	0	0	0	0	0	0	0	0	0	0	0	0
488	0	0	0	0	0	0	0	0	0	0	0	0	0	0	0
489	0	0	0	0	0	0	0	0	0	0	-1	0	0	-1	1
490	0	1	0	0	1	0	0	-7	0	0	-1	0	2	-8	10
491	0	0	0	3	0	0	0	0	0	0	0	0	3	0	3
492	1	0	15	0	0	0	0	0	-6	0	0	0	16	-6	22
493	0	9	3	0	0	0	-1	0	0	-1	0	0	12	-2	14
494	1	13	13	0	4	0	0	-6	-5	0	-1	0	31	-12	43
495	1	132	8	0	12	1	0	-5	0	-1	-1	0	154	-7	161
496	1	8	24	3	186	3	0	-1	0	0	-1	0	225	-2	227
497	0	7	4	8	154	0	0	-1	0	-1	-8	0	173	-10	183
498	0	1	8	1	6	0	0	0	0	0	-3	0	16	-3	19
499	0	74	108	3	279	3	-1	-17	-3	-5	-16	0	467	-42	509
500	0	130	21	6	81	1	-2	-27	-14	-18	-247	-1	239	-309	548
501	9	113	18	13	71	23	-1	-17	-16	-7	-3	0	247	-44	291
502	1	185	79	23	1598	1	-7	-95	-155	-3	-27	0	1887	-287	2174
503	11	163	169	100	415	0	-5	-106	-7	0	-6	0	858	-124	982
504	7	73	711	60	27	0	-4	-46	-59	-13	0	0	878	-122	1000
505	3	2415	232	2	7	0	0	-93	-12	-1	-1	0	2659	-107	2766
506	97	312	22	1	8	4	-7	-13	0	-1	-8	0	444	-29	473
507	14	27	4	2	642	4	-8	-24	-1629	-166	-14	0	693	-1841	2534
508	2	21	5	23	984	0	0	-9	-11	-1	0	0	1035	-21	1056
509	2	116	22	15	1	0	-1	-12	-4	-1	-39	-1	156	-58	214
510	4	748	1685	16	26	10	-1	-1	-5	-11	-34	0	2489	-52	2541
511	93	8870	52	3	50	0	-1	-7	-23	-19	-53	-35	9068	-138	9206
512	115	6	8	3	26	0	0	-14	-33	-32	-222	-7	158	-308	466
513	0	4	43	1	16	0	0	-17	-18	-47	-66	-1	64	-149	213
514	0	26	5	2	1	0	-11	-347	-533	-3	-54	0	34	-948	982
515	5	12	37	0	129	3	-41	-397	-122	-74	-499	-11	186	-1144	1330
516	0	7	0	3	18	0	-22	-400	-92	-36	-277	0	28	-827	855
517	82	123	300	60	387	9	0	-77	-30	-24	-58	0	961	-189	1150
518	1	37	223	70	975	0	-32	-58	-153	-13	-77	0	1306	-333	1639
519	11	765	352	69	57	0	-1	-4	-3	-1	-5	0	1254	-14	1268
520	664	1472	3028	512	237	12	-1	-16	-1	-1	-15	-1	5925	-35	5960
521	16	171	75	1	112	2	-2	-23	-28	-81	-1538	-1	377	-1673	2050
522	15	310	16	2	59	5	-69	-412	-337	-17	-108	0	407	-943	1350
523	27	151	56	64	1853	2	-9	-86	-32	-6	-28	-14	2153	-175	2328
524	16	121	187	17	557	3	-12	-245	-79	-3	-270	-1	901	-610	1511
525	7	410	126	26	155	7	-3	-64	-54	-361	-1633	-10	731	-2125	2856
526	42	1051	952	23	1104	0	-8	-48	-62	-6	-125	0	3172	-249	3421
527	31	365	44	132	44	5	-41	-609	-301	-111	-300	0	621	-1362	1983
528	36	105	284	8	279	12	-76	-1168	-927	-99	-608	-8	724	-2886	3610
529	2	277	21	21	99	11	-12	-328	-171	-7	-92	0	431	-610	1041
530	22	150	278	6	277	0	-28	-560	-44	-13	-113	0	733	-758	1491
531	12	242	105	60	21	0	-14	-197	-210	-129	-292	0	440	-842	1282
532	5	105	186	11	73	1	0	-3	-7	0	-37	0	381	-47	428
533	7	254	61	11	300	1	-32	-1454	-136	-133	-463	-2	634	-2220	2854
534	29	504	29	16	145	5	-31	-400	-1120	-72	-216	0	728	-1839	2567
535	12	328	73	25	2701	35	-5	-237	-67	-11	-55	0	3174	-375	3549
536	6	10	4	217	257	0	-29	-578	-189	-3	-79	0	494	-878	1372
537	0	4	2389	44	3	0	-2	-9	-33	-3	0	0	2440	-47	2487
538	0	354	35	0	4	0	-5	-262	-39	0	-2	0	393	-308	701
539	53	491	5	1	1	0	-4	-76	0	-1	0	0	551	-81	632
540	10	13	2	0	0	0	-4	-5	-238	-1	-1	0	25	-249	274
541	3	2	0	0	0	0	0	0	0	0	-1	0	5	-1	6
542	1	0	3	0	0	0	0	-3	-4	0	-11	0	4	-18	22
543	0	1	1	0	0	0	-2	-119	-49	-11	-31	-1	2	-213	215
544	0	38	0	2	10	0	-13	-371	-190	-28	-179	-2	50	-783	833
545	1	0	0	2	15	0	-3	-424	-29	-3	-99	0	18	-558	576
546	0	5	58	5	2	0	-11	-27	-23	-31	-207	-1	70	-300	370
547	23	274	50	25	172	0	-1	-40	-43	-5	-55	0	544	-144	688
548	3	429	299	56	38	0	-6	-332	-150	-24	-174	-1	825	-687	1512
549	8	189	47	5	26	0	-28	-1238	-187	-31	-30	-1	275	-1515	1790
550	2	10	2	4	26	0	-17	-264	-206	-15	-120	-3	44	-625	669
551	6	17	29	14	141	0	-14	-470	-30	-12	-158	-2	207	-686	893
552	0	16	12	4	13	0	-7	-22	-52	-9	-29	-1	45	-120	165
553	1	39	14	5	38	0	-8	-583	-48	-17	-114	-5	97	-775	872
554	3	48	16	15	19	2	-142	-7954	-657	-184	-1792	-9	103	-10738	10841
555	1	20	20	1	38	0	-9	-69	-116	-6	-87	-1	80	-288	368
556	4	121	17	15	14	0	-21	-991	-37	-10	-284	-1	171	-1344	1515
557	10	1	4	2	6	0	-2	-29	-11	-1	-30	0	23	-73	96
558	0	9	11	6	31	1	-5	-412	-145	-6	-48	-2	58	-618	676
559	0	23	30	2	37	0	-1	-199	-42	-4	-68	0	92	-314	406
560	1	13	10	0	2	0	0	-19	-3	-1	-5	0	26	-28	54
561	4	15	14	0	15	0	-11	-113	-42	-6	-93	0	48	-265	313
562	0	5	1	3	61	0	0	-13	-7	-1	-47	0	70	-68	138
563	0	0	1	2	2	0	0	-11	-4	-2	-28	0	5	-45	50
564	0	26	43	0	43	0	-53	-427	-183	-46	-1965	-3	112	-2677	2789
565	0	80	0	0	12	1	0	-2	-1	-1	0	0	93	-4	97
566	17	21	1	20	2	0	-1	-46	-8	0	-6	0	61	-61	122
567	1	0	76	1	2	0	-5	-9	-1	-4	-94	0	80	-113	193
568	0	59	5	1	127	0	-1	-7	-7	0	-2	0	192	-17	209
569	11	22	2	8	0	0	0	-2	-4	-1	-10	0	43	-17	60
570	0	11	10	0	4	0	-20	-405	-201	-53	0	0	25	-679	704
571	0	13	0	0	13	0	-4	-6	0	0	-4	0	26	-14	40
572	3	3	2	1	2	0	-1	-2	0	0	-4	0	11	-7	18
573	0	1	1	1	0	2	0	0	-1	-1	-14	0	5	-16	21
574	0	12	28	0	18	0	0	-3	-5	0	-1	0	58	-9	67
575	0	0	0	0	14	0	0	-3	0	-1	-4	0	14	-8	22
576	0	5	53	1	6	0	-1	-7	-9	-2	0	0	65	-19	84
577	0	132	48	1	18	0	0	-12	-8	-1	-2	0	199	-23	222
578	8	27	11	5	4	0	-4	-20	-6	-13	-6	0	55	-49	104
579	3	23	16	3	1	0	-2	-1	-33	-4	-28	0	46	-68	114
580	1	67	2	1	1	1	-3	-16	0	-4	-1	0	73	-24	97
581	4	9	1	0	48	0	-13	-13	-9	0	-2	0	62	-37	99
582	0	1	1	14	83	3	-1	-33	-1	0	-20	0	102	-55	157
583	0	0	5	4	34	0	-1	0	-1	0	0	0	43	-2	45
584	0	14	9	18	1	0	0	0	0	0	0	0	42	0	42
585	5	115	256	1	0	3	-2	-4	-2	0	0	0	380	-8	388
586	8	751	2	0	442	0	0	-11	-1	0	-13	0	1203	-25	1228
587	11	25	6	3	12	0	0	-3	-1	0	0	0	57	-4	61
588	0	3	88	1	410	0	-1	0	-1	0	-9	0	502	-11	513
589	5	458	31	43	7	0	0	-4	0	-2	-4	0	544	-10	554
590	9	35	14	1	5	0	0	-3	-18	0	-7	0	64	-28	92
591	3	40	2	0	24	6	-15	-340	-33	-4	-170	-7	75	-569	644
592	9	6	1	4	37	1	-13	-65	-56	-21	-268	-11	58	-434	492
593	1	17	7	9	4	1	0	-2	-1	0	-187	0	39	-190	229
594	0	2	2	2	0	0	-2	-8	-1	-18	-228	0	6	-257	263
595	0	0	0	1	5	0	-1	-30	-31	-4	-76	-3	6	-145	151
596	0	0	0	0	0	0	-1	-14	-1	0	-1	0	0	-17	17
597	0	0	2	0	0	1	0	-1	-1	0	-2	0	3	-4	7
598	0	133	10	0	20	2	0	-5	0	-1	0	0	165	-6	171
599	1	2	0	3	249	0	-2	-84	-10	-9	0	0	255	-105	360
600	0	1	13	32	278	0	-1	-18	-3	0	-8	0	324	-30	354
601	0	21	148	27	43	1	-12	-77	-1	0	-25	0	240	-115	355
602	9	422	218	1	11	0	0	0	-2	0	-2	0	661	-4	665
603	31	1440	19	3	0	0	0	-5	0	0	0	0	1493	-5	1498
604	29	8	12	0	0	1	0	-8	0	-1	-3	0	50	-12	62
605	1	20	0	0	20	1	0	-9	-6	-3	-25	-2	42	-45	87
606	2	8	0	23	358	6	0	-20	-16	-1	-12	0	397	-49	446
607	4	21	216	43	125	8	-5	-67	-171	-8	-67	-1	417	-319	736
608	0	68	125	4	38	0	-1	-32	-10	0	-3	-1	235	-47	282
609	12	872	39	13	178	0	-5	-139	-6	-2	-19	0	1114	-171	1285
610	15	3	2	25	24	0	-2	-5	-1	0	-9	-2	69	-19	88
611	0	10	35	0	16	0	0	-2	-1	-1	-154	0	61	-158	219
612	2	152	28	7	121	1	0	0	-3	-7	-112	0	311	-122	433
613	10	83	21	3	8	0	0	-5	-87	-14	-99	-1	125	-206	331
614	8	439	277	5	22	0	0	-116	-7	0	-13	0	751	-136	887
615	10	155	21	5	12	0	-49	-606	-53	-78	-211	0	203	-997	1200
616	6	170	5	9	67	3	-4	-17	-124	-8	-36	-1	260	-190	450
617	4	47	11	10	19	4	-1	-111	-35	-11	-35	-1	95	-194	289
618	4	32	72	1	148	0	-7	-148	-79	-12	-45	0	257	-291	548
619	0	26	0	4	4	0	-36	-351	-13	-7	-16	-1	34	-424	458
620	0	1	2	1	2	0	-13	-84	-100	-2	-32	0	6	-231	237
621	0	0	0	0	0	0	-8	-283	-47	-3	-46	-1	0	-388	388
622	0	0	0	1	0	0	-3	-93	-9	-9	-26	0	1	-140	141
623	0	1	2	0	3	0	-2	-7	-30	-19	-235	-3	6	-296	302
624	9	138	153	9	140	27	-5	-45	-12	-10	-43	-4	476	-119	595
625	0	37	27	15	1304	1	-2	-27	-15	-7	-76	-1	1384	-128	1512
626	4	145	229	355	139	1	-20	-70	-11	-8	-7	0	873	-116	989
627	3	139	350	8	39	0	-23	-48	-14	-2	-2	0	539	-89	628
628	18	4160	49	8	115	1	-50	-401	-74	-5	-250	-1	4351	-781	5132
629	97	200	18	5	31	6	-2	-11	0	-1	-4	0	357	-18	375
630	11	103	72	14	1084	1	-2	-2	-23	0	-68	0	1285	-95	1380
631	2	135	23	29	60	0	0	-4	-1	-12	-3	0	249	-20	269
632	4	212	1013	17	239	8	0	-1	-15	-2	-6	0	1493	-24	1517
633	2	313	31	13	504	0	0	-77	-8	0	-5	0	863	-90	953
634	12	205	28	8	203	0	-2	-21	-1	-1	-15	0	456	-40	496
635	6	717	440	38	57	1	-1	-4	-4	0	-8	-1	1259	-18	1277
636	10	135	347	11	502	5	0	-5	-2	0	-12	0	1010	-19	1029
637	9	888	58	68	371	0	0	-1	0	-10	-15	-1	1394	-27	1421
638	38	198	255	70	324	0	0	-8	-62	-24	-110	0	885	-204	1089
639	7	1316	419	23	112	0	-1	-20	-14	-6	-10	-2	1877	-53	1930
640	225	2025	427	44	87	0	-3	-6	-23	-7	-127	-2	2808	-168	2976
641	57	552	89	2	26	6	-1	-25	-29	-35	-406	-2	732	-498	1230
642	3	87	34	0	52	1	-63	-668	-435	-273	-698	-8	177	-2145	2322
643	9	79	30	103	1559	2	-3	-572	-249	-38	-173	0	1782	-1035	2817
644	19	170	308	113	229	10	-32	-334	-167	-13	-160	0	849	-706	1555
645	9	179	427	9	122	7	-31	-318	-61	-19	-409	0	753	-838	1591
646	28	859	3	22	327	0	-41	-2417	-219	-42	-139	-8	1239	-2866	4105
647	14	12	13	14	31	0	-10	-1098	-163	-1	-231	-2	84	-1505	1589
648	4	57	65	0	63	1	-38	-3037	-149	-61	-635	-1	190	-3921	4111
649	23	1300	33	12	171	0	-56	-1344	-548	-44	-482	0	1539	-2474	4013
650	55	143	232	28	89	2	0	-120	-53	0	-10	-3	549	-186	735
651	5	210	237	25	237	5	-1	-95	-6	-5	-177	-6	719	-290	1009
652	27	657	128	17	515	6	-3	-44	-31	-283	-1494	-4	1350	-1859	3209
653	2	76	55	21	1042	0	-12	-497	-845	-81	-248	-5	1196	-1688	2884
654	6	473	155	204	76	2	-62	-2478	-390	-22	-176	-1	916	-3129	4045
655	7	73	321	6	186	0	-102	-996	-1112	-85	-130	-1	593	-2426	3019
656	1	26	6	13	4	0	-32	-237	-9	-1	-1	0	50	-280	330
657	74	60	5	9	62	6	-51	-86	-1	-20	-637	-1	216	-796	1012
658	3	345	9	1	95	0	-28	-261	-4	-51	-334	0	453	-678	1131
659	19	104	9	5	114	0	-1	-72	-32	-8	-15	0	251	-128	379
660	4	3	33	58	25	0	0	-43	-19	-5	-75	0	123	-142	265
661	0	105	984	6	5	3	-2	-46	-9	-2	-9	-1	1103	-69	1172
662	4	1674	61	3	23	0	0	-587	-367	-34	-1182	-10	1765	-2180	3945
663	6	173	5	6	55	0	0	-21	-6	-1	-7	-1	245	-36	281
664	1	3	31	79	20	4	-2	-40	-1	0	-15	0	138	-58	196
665	0	22	3	7	481	3	-8	-38	-17	-13	-33	0	516	-109	625
666	1	63	0	204	73	0	-20	-92	-84	-33	-123	-1	341	-353	694
667	1	1	170	2	9	1	-1	-39	-14	-2	-18	0	184	-74	258
668	0	25	1	0	9	0	-11	-233	-163	-5	-45	-1	35	-458	493
669	7	17	4	2	15	0	-5	-98	-74	-5	-38	-2	45	-222	267
670	13	42	19	18	97	13	-2	-39	-15	-2	-96	0	202	-154	356
671	0	17	168	0	119	4	-16	-279	-371	-27	-67	0	308	-760	1068
672	2	254	11	29	896	1	-47	-665	-782	-9	-1	0	1193	-1504	2697
673	3	10	90	154	169	2	-1	-103	-2	0	-1	0	428	-107	535
674	0	117	856	50	85	3	-1	-6	-1	0	0	0	1111	-8	1119
675	28	671	205	43	303	0	0	-2	-1	0	-1	0	1250	-4	1254
676	13	397	100	50	63	4	0	0	0	-1	-3	0	627	-4	631
677	38	1054	249	31	204	1	0	-3	-3	0	-2	0	1577	-8	1585
678	52	1248	168	98	68	1	0	-3	-1	0	-10	0	1635	-14	1649
679	41	1726	431	7	151	1	0	-5	-3	0	-7	0	2357	-15	2372
680	21	115	14	11	109	0	0	-6	-6	0	-17	0	270	-29	299
681	1	19	61	18	419	1	-2	-18	-3	-3	-10	0	519	-36	555
682	3	581	229	51	398	0	0	-17	-30	-1	-8	0	1262	-56	1318
683	46	1776	247	54	92	4	0	-36	-9	-6	-15	0	2219	-66	2285
684	30	1611	789	24	397	5	-2	-56	-56	-3	-33	0	2856	-150	3006
685	37	1794	64	27	164	1	-9	-445	-18	-1	-14	0	2087	-487	2574
686	46	416	414	42	504	0	-2	-78	-5	-1	-45	-1	1422	-132	1554
687	29	205	54	61	75	2	0	-12	-5	-11	-160	0	426	-188	614
688	20	137	44	4	408	3	0	-9	-18	-1	-21	-2	616	-51	667
689	32	689	27	39	331	0	-1	-84	-142	-9	-136	-1	1118	-373	1491
690	79	207	414	51	877	18	-1	-85	-9	-1	-4	0	1646	-100	1746
691	0	138	56	3	45	0	-3	-67	-12	-2	-6	0	242	-90	332
692	2	39	6	0	2	0	-4	-125	-4	-1	-9	-1	49	-144	193
693	3	16	0	0	0	0	-3	-9	-2	0	-5	0	19	-19	38
694	2	13	2	0	0	0	-7	-35	-60	-4	-61	0	17	-167	184
695	2	82	20	0	1	0	0	-29	-14	-1	0	0	105	-44	149
696	26	517	17	0	2	0	-7	-141	-9	-1	-16	0	562	-174	736
697	4	7	3	0	0	0	-1	-63	-3	-1	-1	0	14	-69	83
698	0	18	0	0	8	0	-30	-79	-62	-10	-514	-3	26	-698	724
699	1	0	0	20	0	0	-2	-44	-3	-1	-6	0	21	-56	77
700	0	0	0	0	14	2	-18	-26	-12	-5	-6	0	16	-67	83
701	0	11	0	16	171	2	-11	-335	-87	-1	-5	0	200	-439	639
702	10	31	128	21	613	0	-36	-629	-2	0	-1	0	803	-668	1471
703	1	301	197	55	20	3	-74	-15	-5	-1	-28	0	577	-123	700
704	36	1292	459	3	28	1	-1	-4	0	-7	-13	0	1819	-25	1844
705	6	207	8	0	7	1	-1	-7	-24	-5	-65	-2	229	-104	333
706	6	49	12	0	68	0	-129	-6112	-908	-200	-1006	-11	135	-8366	8501
707	1	2	3	3	14	0	-4	-65	-180	-29	-36	0	23	-314	337
708	1	84	260	9	76	0	-1	-4	-2	0	-15	0	430	-22	452
709	0	520	34	21	8	2	0	-23	-16	-28	-46	-1	585	-114	699
710	11	267	47	17	477	1	0	-47	-57	-6	-47	0	820	-157	977
711	4	1172	31	69	147	2	-3	-61	-11	-6	-17	0	1425	-98	1523
712	24	42	197	21	429	0	-2	-11	-31	-4	-13	0	713	-61	774
713	13	955	93	22	74	0	-1	-36	-14	0	-3	0	1157	-54	1211
714	36	537	1716	15	50	0	-9	-75	-31	-4	-115	0	2354	-234	2588
715	9	901	30	3	139	3	-5	-404	-8	-31	-82	-2	1085	-532	1617
716	17	40	14	12	410	3	-30	-366	-179	-19	-199	-5	496	-798	1294
717	15	67	47	11	135	5	-3	-49	-23	-6	-425	0	280	-506	786
718	7	133	313	60	216	1	0	0	-1	0	-1	0	730	-2	732
719	5	813	387	39	109	1	0	-4	-1	0	0	0	1354	-5	1359
720	31	1136	146	8	26	4	0	-121	-1	-1	-19	0	1351	-142	1493
721	26	179	65	3	77	0	-4	-9	-3	-1	-7	0	350	-24	374
722	56	56	6	18	199	0	0	0	-8	-1	-2	0	335	-11	346
723	11	46	265	71	385	1	0	-11	-5	-1	-4	-1	779	-22	801
724	5	2280	1361	40	425	0	-4	-10	-19	-1	-20	0	4111	-54	4165
725	54	2458	252	36	231	13	-5	-145	-7	-3	-17	0	3044	-177	3221
726	49	318	124	14	1334	5	0	-10	-10	-1	-9	0	1844	-30	1874
727	13	944	241	84	306	8	-3	-167	-34	-6	-10	0	1596	-220	1816
728	51	501	699	22	615	1	-4	-9	-7	0	-1	0	1889	-21	1910
729	72	4901	266	171	278	0	-1	-15	-6	0	-4	0	5688	-26	5714
730	79	2179	3737	72	187	4	-2	-30	0	-2	-5	0	6258	-39	6297
731	37	3662	624	42	301	3	-6	-30	-23	0	-9	-1	4669	-69	4738
732	111	910	34	19	617	5	-1	-56	-8	-3	-9	0	1696	-77	1773
733	31	426	121	38	899	1	-11	-347	-201	-37	-239	-1	1516	-836	2352
734	13	214	362	93	107	0	-10	-296	-132	-8	-79	-1	789	-526	1315
735	21	285	435	21	120	0	-12	-116	-146	-10	-124	0	882	-408	1290
736	20	643	427	15	79	1	-1	-16	-3	0	-14	0	1185	-34	1219
737	99	990	144	8	126	0	-4	-2	-3	0	-19	0	1367	-28	1395
738	36	285	16	3	35	0	0	-5	-2	0	-5	0	375	-12	387
739	29	168	206	40	20	0	0	-2	0	0	-2	0	463	-4	467
740	17	695	80	8	119	0	0	0	0	0	-2	-2	919	-4	923
741	14	334	144	42	56	0	0	-2	0	0	-2	0	590	-4	594
742	20	569	441	4	138	3	0	-3	0	0	-19	-1	1175	-23	1198
743	3	66	2	3	104	7	0	-5	-28	-13	-34	0	185	-80	265
744	7	77	63	10	901	3	0	-45	-114	-49	-94	-1	1061	-303	1364
745	5	1025	266	56	927	7	-4	-168	-29	-3	-95	0	2286	-299	2585
746	31	1969	1476	159	692	19	-12	-99	-63	-18	-60	0	4346	-252	4598
747	48	455	376	38	413	1	-14	-105	-74	-13	-34	-2	1331	-242	1573
748	57	4926	921	225	1712	4	-12	-329	-30	0	-27	0	7845	-398	8243
749	35	426	192	122	11	2	-9	-21	-57	-37	-22	0	788	-146	934
750	95	5425	491	29	198	0	-2	-43	-86	-13	-82	-2	6238	-228	6466
751	35	336	271	11	40	1	-1	-351	-153	-11	-63	-1	694	-580	1274
752	3	44	86	13	61	0	-14	-1377	-1295	-20	-68	-2	207	-2776	2983
753	0	18	10	0	11	2	-13	-1277	-80	-5	-14	0	41	-1389	1430
754	0	64	19	3	138	0	-101	-470	-47	-16	-82	-2	224	-718	942
755	4	49	67	15	18	1	-21	-489	-51	-4	-91	-2	154	-658	812
756	1	152	268	5	58	1	-4	-193	-234	-43	-242	-2	485	-718	1203
757	6	645	148	24	48	0	-1	-54	-21	-5	-46	0	871	-127	998
758	44	352	173	5	1	0	-10	-83	-17	-9	-141	-3	575	-263	838
759	18	112	11	0	1	0	-12	-24	-49	-28	-520	-1	142	-634	776
760	1	17	7	0	31	0	-1	-15	-33	-37	-214	-1	56	-301	357
761	3	26	8	1	79	0	-23	-1818	-295	-67	-992	-7	117	-3202	3319
762	2	12	221	15	19	0	-17	-1238	-422	-128	-928	-1	269	-2734	3003
763	0	60	41	0	27	0	-3	-75	-94	-27	-111	0	128	-310	438
764	5	547	1	0	2	0	-17	-494	-105	-16	-4	0	555	-636	1191
765	5	1	0	0	4	0	-50	-649	-243	-9	-255	-3	10	-1209	1219
766	2	43	7	0	20	0	-8	-48	-21	-15	-10	0	72	-102	174
767	27	362	931	31	24	0	-7	-77	-114	-6	-30	0	1375	-234	1609
768	8	123	40	3	0	0	-3	-65	-8	-2	0	0	174	-78	252
769	10	32	22	0	0	0	-32	-247	-32	-4	-15	0	64	-330	394
770	0	13	0	0	0	0	-17	-26	-5	0	-6	0	13	-54	67
771	0	2	0	6	0	0	0	-4	0	-1	-2	0	8	-7	15
772	0	3	271	2	9	0	-4	-78	-182	-15	-137	-1	285	-417	702
773	2	2955	6	1	0	0	-2	-279	-17	0	-17	-1	2964	-316	3280
774	44	24	14	1	3	0	-58	-610	-16	0	-122	0	86	-806	892
775	3	6	0	0	1	0	-3	-18	-24	-6	-229	0	10	-280	290
776	0	4	9	0	285	0	-8	-155	-378	-86	-1141	-1	298	-1769	2067
777	0	115	5	22	61	0	-20	-676	-606	-78	-698	-8	203	-2086	2289
778	5	44	95	11	51	0	-37	-760	-413	-27	-262	0	206	-1499	1705
779	6	191	44	10	17	0	-53	-1180	-416	-45	-395	-2	268	-2091	2359
780	46	378	99	15	105	0	-12	-753	-446	-12	-137	-3	643	-1363	2006
781	30	1044	152	39	34	4	-31	-2497	-138	-42	-408	-3	1303	-3119	4422
782	17	18	49	15	629	0	-4	-52	-20	0	-18	0	728	-94	822
783	6	138	23	76	65	0	-17	-990	-111	-16	-151	0	308	-1285	1593
784	7	22	71	1	39	0	-4	-110	-79	-23	-3	-1	140	-220	360
785	0	68	15	9	164	1	-3	-182	-51	-4	-30	0	257	-270	527
786	0	4	3	5	117	1	-6	-935	-27	0	-18	-1	130	-987	1117
787	0	16	58	17	299	0	-5	-2	-2	0	0	0	390	-9	399
788	1	145	111	83	13	7	0	-3	-5	0	-1	0	360	-9	369
789	2	183	1179	0	5	0	-3	-2	0	0	-1	0	1369	-6	1375
790	8	1018	5	1	0	0	0	-2	0	0	-1	0	1032	-3	1035
791	106	15	2	0	0	0	0	0	0	0	0	0	123	0	123
792	0	2	0	0	25	1	0	-6	-1	-1	-3	0	28	-11	39
793	0	0	0	1	56	1	-4	-14	-12	-3	-28	0	58	-61	119
794	4	62	245	79	67	0	-2	-257	-65	-7	-78	0	457	-409	866
795	1	74	113	14	6	0	-4	-30	-13	-4	-1	0	208	-52	260
796	19	555	81	43	36	1	0	-11	0	0	-1	0	735	-12	747
797	27	696	352	15	170	1	0	-13	-1	0	0	0	1261	-14	1275
798	3	111	9	7	16	0	0	-1	0	0	0	0	146	-1	147
799	7	42	59	0	6	0	0	0	0	0	0	0	114	0	114
800	0	539	8	5	0	0	0	-1	0	0	0	0	552	-1	553
801	10	91	48	0	1	0	0	-1	0	0	0	0	150	-1	151
802	4	190	0	0	2	0	0	-1	0	0	0	0	196	-1	197
803	4	3	0	0	54	0	0	0	-1	0	-1	0	61	-2	63
804	0	6	2	16	134	0	0	-2	-1	0	-1	0	158	-4	162
805	0	4	32	9	12	0	0	0	-2	0	-1	0	57	-3	60
806	0	33	19	2	2	0	0	-23	-4	0	-1	0	56	-28	84
807	1	3	0	0	0	0	0	-2	0	0	-5	0	4	-7	11
808	0	4	1	0	1	0	0	0	0	0	-3	0	6	-3	9
809	0	1	0	0	0	0	0	-12	-15	-1	-15	-1	1	-44	45
810	0	0	0	0	0	0	0	-16	-2	0	-8	0	0	-26	26
811	0	8	1	2	7	2	-3	-31	-32	-39	-102	-3	20	-210	230
812	0	119	8	3	503	0	0	-11	0	-1	-14	-3	633	-29	662
813	4	31	38	169	187	0	-1	-1	-10	-6	-27	-1	429	-46	475
814	0	0	41	18	61	0	-6	-18	-19	-5	-47	-1	120	-96	216
815	1	43	51	14	115	0	-1	-17	-4	-2	-1	0	224	-25	249
816	2	394	17	10	26	0	-3	-52	-3	0	0	-1	449	-59	508
817	15	72	36	3	1	0	-1	-24	-4	0	-4	0	127	-33	160
818	3	105	19	0	5	0	-6	-50	-1	-11	-84	0	132	-152	284
819	3	51	0	1	0	0	0	-1	-9	-3	-6	0	55	-19	74
820	14	1	60	0	23	1	-12	-248	-105	-52	-347	-2	99	-766	865
821	0	41	1	6	10	1	-3	-230	-31	-5	-304	-1	59	-574	633
822	3	9	4	4	87	6	0	-83	-26	0	-10	-1	113	-120	233
823	0	267	59	32	111	1	0	-6	-1	0	0	0	470	-7	477
824	6	20	65	5	106	0	0	-1	0	0	0	0	202	-1	203
825	2	167	10	13	29	0	-2	-4	-2	-8	-52	-1	221	-69	290
826	7	349	39	0	18	0	0	0	-2	-1	-32	0	413	-35	448
827	31	533	74	7	84	11	-2	-18	-23	-23	-28	0	740	-94	834
828	8	72	32	9	513	2	0	-3	-61	-1	-6	0	636	-71	707
829	3	127	68	40	831	1	-1	-86	-29	-2	-10	0	1070	-128	1198
830	0	181	251	69	656	2	-16	-85	-29	-29	-143	-2	1159	-304	1463
831	4	318	553	52	221	0	-1	-686	-346	-35	-899	-8	1148	-1975	3123
832	10	1524	125	24	200	0	-1	-23	-22	-4	-64	0	1883	-114	1997
833	50	700	201	23	147	0	-6	-164	-80	-9	-64	0	1121	-323	1444
834	10	55	1	4	71	0	-5	-51	-17	-1	-13	0	141	-87	228
835	3	8	13	2	168	0	0	-216	-5	-2	-47	-1	194	-271	465
836	1	114	37	5	217	0	-6	-14	-19	-3	-18	0	374	-60	434
837	0	70	32	13	2	1	0	-29	-26	-3	-53	0	118	-111	229
838	0	226	83	1	10	0	-11	-292	-110	-24	-142	-2	320	-581	901
839	12	585	3	3	40	1	-21	-365	-618	-29	-33	-4	644	-1070	1714
840	13	5	12	11	48	0	-63	-2267	-215	-72	-518	-5	89	-3140	3229
841	3	345	285	9	27	0	-14	-31	-9	-24	-91	-3	669	-172	841
842	3	38	10	0	6	0	0	-210	-100	-1	-45	-1	57	-357	414
843	7	14	3	1	4	0	-31	-1096	-16	-6	-28	0	29	-1177	1206
844	0	4	2	0	8	0	-56	-111	-69	-4	-195	0	14	-435	449
845	9	19	10	1	4	0	-2	-34	-11	-5	-89	0	43	-141	184
846	3	18	6	0	3	0	0	-7	-1	0	-10	-1	30	-19	49
847	0	8	0	2	6	1	-11	-824	-65	-15	-101	0	17	-1016	1033
848	0	1	0	0	7	0	-4	-11	-26	-3	-45	0	8	-89	97
849	0	15	0	0	15	0	-32	-2001	-252	-28	-498	-3	30	-2814	2844
850	0	3	16	1	19	1	-21	-73	-72	-13	-144	-2	40	-325	365
851	0	124	32	1	47	1	-3	-9	-4	0	-34	-1	205	-51	256
852	5	61	23	15	29	0	-9	-163	-56	-13	-64	-2	133	-307	440
853	1	29	21	3	33	0	-3	-12	-1	-2	-9	0	87	-27	114
854	0	96	25	4	43	0	-6	-62	-94	-5	-39	-2	168	-208	376
855	7	77	13	7	307	0	-3	-32	-50	-5	-170	-1	411	-261	672
856	4	37	114	14	40	0	0	-2	-1	-2	-10	0	209	-15	224
857	1	110	61	1	28	0	-1	-12	-8	-1	-8	0	201	-30	231
858	4	116	3	1	11	0	-3	-34	-34	-7	-42	0	135	-120	255
859	2	21	3	1	9	0	-1	-7	-3	-3	-3	0	36	-17	53
860	0	9	0	0	15	0	-1	-67	-22	-2	-43	0	24	-135	159
861	0	5	4	0	6	1	0	-13	-3	-13	-64	-2	16	-95	111
862	0	3	6	0	18	0	-1	-11	-30	-1	-42	-1	27	-86	113
863	0	93	16	6	7	0	-16	-114	-129	-26	-251	-2	122	-538	660
864	3	3	10	0	4	0	-1	-104	-7	-2	-12	0	20	-126	146
865	0	25	8	1	10	0	-16	-757	-146	-8	-256	-1	44	-1184	1228
866	9	18	6	5	11	0	-7	-266	-21	-6	-41	0	49	-341	390
867	0	3	3	3	28	0	-20	-224	-62	-5	-113	0	37	-424	461
868	1	5	3	4	28	0	-1	-100	-15	-11	-84	-2	41	-213	254
869	0	2	15	2	6	0	-2	-3	-19	0	-19	0	25	-43	68
870	0	5	3	0	0	1	0	-51	-14	-17	-1	0	9	-83	92
871	0	8	31	0	1	0	-3	-3	-39	0	0	0	40	-45	85
872	1	130	2	1	0	0	-16	-236	-5	-1	-23	-1	134	-282	416
873	3	1	0	0	0	0	-14	-41	-10	0	-35	0	4	-100	104
874	4	1792	7	0	25	0	-2	-58	-170	-11	-314	0	1828	-555	2383
875	94	49	3	23	6	1	-1	-30	-11	-3	-56	0	176	-101	277
876	2	144	157	2	43	0	-3	-147	-34	-2	-36	-1	348	-223	571
877	0	7	1	2	10	0	-1	-23	-10	-13	-3	-1	20	-51	71
878	1	9	60	0	32	0	-3	-25	-661	-13	-166	-2	102	-870	972
879	0	309	4	2	32	0	-3	-966	-32	-22	-404	0	347	-1427	1774
880	7	22	22	7	113	0	-49	-1319	-173	-23	-157	-1	171	-1722	1893
881	1	8	18	18	46	0	-1	-4	-14	-3	-40	-1	91	-63	154
882	1	67	69	15	761	0	0	-3	0	0	-6	0	913	-9	922
883	0	426	76	124	30	1	0	-4	-1	0	-1	0	657	-6	663
884	7	614	1081	1	6	1	0	0	-4	0	0	0	1710	-4	1714
885	13	2803	9	1	47	0	0	-93	-3	-1	-1	0	2873	-98	2971
886	74	30	48	21	9	0	-6	-9	-3	-3	-9	0	182	-30	212
887	13	1279	210	3	58	0	-16	-102	-57	-30	-112	-1	1563	-318	1881
888	5	1002	5	3	65	0	-1	-9	-4	0	-6	0	1080	-20	1100
889	85	896	47	42	68	1	-5	-161	-9	-2	-23	0	1139	-200	1339
890	8	10	32	6	32	0	0	-15	-7	-1	-13	0	88	-36	124
891	1	119	45	11	8	1	0	-13	-4	0	-3	0	185	-20	205
892	16	89	7	1	505	4	-2	-12	-6	0	-10	0	622	-30	652
893	1	7	4	44	686	6	0	-3	0	0	-2	0	748	-5	753
894	1	6	25	73	2051	11	0	-3	-3	0	-2	0	2167	-8	2175
895	1	215	616	141	884	8	0	-4	-3	-1	-1	0	1865	-9	1874
896	16	2865	930	52	706	8	0	-3	0	0	0	0	4577	-3	4580
897	49	726	232	83	911	2	0	-2	-2	0	0	0	2003	-4	2007
898	68	182	277	71	367	0	0	-36	0	0	-1	0	965	-37	1002
899	15	519	455	65	55	2	0	-1	-1	-1	-1	0	1111	-4	1115
900	18	720	179	8	100	1	-1	-1	0	-1	-5	0	1026	-8	1034
901	38	376	70	13	333	1	-1	0	0	0	-1	0	831	-2	833
902	49	165	248	9	75	20	0	-2	-1	-2	-9	0	566	-14	580
903	17	320	18	3	254	3	0	-5	-10	-1	-7	0	615	-23	638
904	13	48	36	50	160	0	-2	-4	-13	0	-1	0	307	-20	327
905	5	140	329	54	507	3	-1	-13	-15	0	-142	-1	1038	-172	1210
906	0	37	36	24	20	1	-1	-9	-3	-2	-84	-1	118	-100	218
907	1	24	12	12	29	0	0	-3	-2	-6	-9	0	78	-20	98
908	4	56	9	0	21	0	-1	-13	-77	0	-139	0	90	-230	320
909	6	55	17	9	36	0	0	-43	-9	-15	-12	0	123	-79	202
910	11	26	17	2	3	1	-1	-27	-234	-1	-4	0	60	-267	327
911	0	34	13	0	8	0	-3	-235	-5	-3	-39	0	55	-285	340
912	0	9	1	2	144	0	-10	-57	-9	-2	-11	0	156	-89	245
913	0	0	0	2	0	0	-6	-27	-30	-5	-87	0	2	-155	157
914	0	0	6	0	0	0	0	-17	-15	-2	-4	0	6	-38	44
915	0	20	1	0	1	0	-17	-603	-25	-1	-100	-1	22	-747	769
916	0	2	2	0	0	0	-21	-392	-113	-6	-4	0	4	-536	540
917	0	2	0	0	0	0	-34	-1602	-173	-2	-25	0	2	-1836	1838
918	0	3	0	0	0	0	-5	-67	-27	0	-11	0	3	-110	113
919	0	0	0	0	0	0	-58	-885	-54	-6	-72	-2	0	-1077	1077
920	0	0	0	0	4	0	0	-2	-9	-1	-53	0	4	-65	69
921	0	1	1	0	0	0	-1	-8	-9	-5	-19	0	2	-42	44
922	0	5	11	0	9	3	-41	-2164	-237	-52	-607	-1	28	-3102	3130
923	4	245	28	0	78	4	-35	-1460	-559	-10	-79	-4	359	-2147	2506
924	15	89	28	13	145	0	-27	-284	-290	-18	-745	-4	290	-1368	1658
925	3	74	76	4	383	0	-11	-79	-35	-23	-263	-3	540	-414	954
926	3	607	384	40	37	2	-21	-670	-169	-28	-796	-2	1073	-1686	2759
927	9	512	234	5	582	0	-14	-338	-392	-115	-433	-2	1342	-1294	2636
928	9	13	7	68	3	0	0	0	-1	0	-9	0	100	-10	110
929	20	23	1076	2	52	0	-1	-7	-16	-5	-25	0	1173	-54	1227
930	0	3501	0	9	14	0	0	-22	-6	-11	-43	0	3524	-82	3606
931	21	2	39	6	118	0	-1	-9	-8	-2	-8	0	186	-28	214
932	1	43	16	7	138	0	-12	-396	-43	-11	-65	0	205	-527	732
933	18	2	24	8	12	0	0	-6	-1	-20	-98	0	64	-125	189
934	1	72	59	2	37	1	-3	-6	-27	-56	-539	-2	172	-633	805
935	0	208	22	3	38	0	0	-27	-52	-17	-99	0	271	-195	466
936	1	4	4	0	12	0	-39	-831	-463	-16	-268	-1	21	-1618	1639
937	1	2	5	1	3	0	-23	-617	-93	-11	-339	-2	12	-1085	1097
938	8	85	67	8	24	0	-13	-222	-50	-35	-514	-1	192	-835	1027
939	1	25	4	3	7	0	-1	-191	-83	-11	-301	0	40	-587	627
940	10	130	41	6	49	0	-10	-30	-21	-8	-41	-1	236	-111	347
941	8	155	40	19	12	0	-4	-126	-80	-12	-125	0	234	-347	581
942	8	415	140	6	14	2	-4	-228	-49	-5	-36	-1	585	-323	908
943	4	92	11	3	51	0	-1	-132	-44	-7	-22	-1	161	-207	368
944	2	1	0	1	8	0	-1	-39	-13	-1	-29	0	12	-83	95
945	0	0	3	0	2	0	-30	-1655	-65	-8	-170	-4	5	-1932	1937
946	0	2	0	0	1	0	-8	-40	-16	-2	-14	-1	3	-81	84
947	2	6	3	2	3	0	-2	-7	-48	-2	-6	0	16	-65	81
948	7	89	47	7	27	0	-1	-39	-3	-1	-9	0	177	-53	230
949	0	10	1	1	4	0	-1	-63	-26	-2	-34	0	16	-126	142
950	0	0	1	2	4	0	-1	-9	-4	-1	-59	0	7	-74	81
951	0	3	2	0	0	0	-2	-39	-14	-1	-108	0	5	-164	169
952	0	0	0	0	11	1	-107	-183	-288	-93	-663	-5	12	-1339	1351
953	2	3	5	5	35	0	0	-16	-14	-5	-35	0	50	-70	120
954	0	1	6	1	6	0	-5	-451	-54	-4	-67	0	14	-581	595
955	1	137	30	1	13	0	-31	-77	-32	-15	-119	-1	182	-275	457
956	2	71	6	0	0	0	0	-24	0	0	-4	0	79	-28	107
957	1	10	5	0	5	0	-7	-143	-24	-8	-78	-1	21	-261	282
958	1	4	0	1	32	0	-2	-3	-46	-3	-97	0	38	-151	189
959	1	3	1	1	3	0	0	-1	-1	0	-3	0	9	-5	14
960	0	4	14	1	5	0	0	0	-2	0	-3	0	24	-5	29
961	0	19	16	0	2	0	0	-6	-1	-1	-16	0	37	-24	61
962	0	54	3	0	7	0	0	-12	0	-1	-11	0	64	-24	88
963	2	14	4	3	14	1	-1	-12	-5	-5	-8	0	38	-31	69
964	0	0	0	5	105	0	0	-64	-12	-1	-2	0	110	-79	189
965	0	0	33	2	3	0	-2	-14	-118	0	-1	0	38	-135	173
966	1	42	56	3	239	0	0	-164	0	0	-5	0	341	-169	510
967	1	202	51	67	711	2	0	-1	-3	0	-4	0	1034	-8	1042
968	2	112	243	30	518	11	0	-7	0	-2	-4	0	916	-13	929
969	3	1988	327	12	578	0	-3	-21	-47	-6	-114	0	2908	-191	3099
970	17	122	159	21	615	0	-1	-216	-4	-4	-8	0	934	-233	1167
971	48	2083	671	77	923	1	0	-3	-1	0	0	0	3803	-4	3807
972	21	378	1056	89	414	1	-3	-12	0	0	-3	0	1959	-18	1977
973	10	750	407	29	80	6	0	-2	-1	0	-2	0	1282	-5	1287
974	53	1671	450	26	1502	8	0	-7	-5	-1	-5	0	3710	-18	3728
975	22	193	131	24	219	0	-4	-18	-6	-1	-35	0	589	-64	653
976	22	386	433	6	115	0	0	-1	-1	0	-3	0	962	-5	967
977	7	303	62	17	59	0	0	0	-2	-1	-4	0	448	-7	455
978	10	81	19	5	9	0	0	-1	-2	0	-5	0	124	-8	132
979	0	2	0	0	1	0	-1	-19	-6	-1	-6	0	3	-33	36
980	0	5	0	0	8	1	0	-9	-14	-2	-14	0	14	-39	53
981	0	0	1	0	20	0	0	-3	-4	-1	-12	-1	21	-21	42
982	3	15	41	10	105	0	0	-13	0	-2	-4	0	174	-19	193
983	0	2	30	1	14	0	0	0	-7	0	-3	0	47	-10	57
984	0	13	30	3	13	0	-1	-18	-3	0	0	0	59	-22	81
985	2	140	13	1	78	0	-7	0	-15	-3	-23	0	234	-48	282
986	1	12	6	4	2	0	0	-4	-11	0	-13	0	25	-28	53
987	3	40	428	0	13	1	0	-15	-7	-2	-9	0	485	-33	518
988	1	305	0	7	230	0	-2	-9	-14	-2	-11	0	543	-38	581
989	11	2	5	58	42	0	0	-26	-18	-1	-3	0	118	-48	166
990	0	3	17	2	23	0	-1	-33	-4	0	-5	0	45	-43	88
991	0	33	19	1	2	0	-1	-22	-5	0	-1	0	55	-29	84
992	8	204	14	0	3	0	0	-13	-3	-1	-2	0	229	-19	248
993	3	42	0	2	5	0	0	-6	-2	0	-1	0	52	-9	61
994	0	0	1	1	29	0	0	-3	0	-1	-5	0	31	-9	40
995	0	2	4	0	11	3	0	-3	-2	0	-2	0	20	-7	27
996	1	47	2	3	490	0	0	-9	-6	-2	-40	0	543	-57	600
997	0	5	6	0	14	0	0	-1	-3	0	-4	0	25	-8	33
998	0	93	723	12	316	2	-1	-40	-56	-9	-93	-1	1146	-200	1346
999	27	332	19	11	96	0	-12	-47	-15	-13	-105	0	485	-192	677
1000	22	14	29	15	14	0	-1	-21	-3	0	-7	0	94	-32	126
1001	2	45	13	1	33	0	-1	-207	-3	0	-14	0	94	-225	319
1002	1	42	7	1	4	2	-3	-10	-1	0	-8	0	57	-22	79
1003	1	1	1	0	65	0	0	-2	-2	0	-1	0	68	-5	73
1004	0	6	2	3	170	0	-1	-15	-5	0	-20	0	181	-41	222
1005	1	22	20	6	253	0	-1	-1	0	0	-3	0	302	-5	307
1006	2	116	256	106	170	1	0	-2	-3	0	-2	0	651	-7	658
1007	7	352	191	14	444	0	0	0	0	0	0	0	1008	0	1008
1008	7	649	17	5	249	0	0	-1	-2	0	0	0	927	-3	930
1009	21	495	77	13	95	0	0	-1	0	0	0	0	701	-1	702
1010	0	6	26	1	4	0	0	0	0	0	-5	0	37	-5	42
1011	3	72	7	0	35	0	0	0	0	-1	-10	0	117	-11	128
1012	5	49	6	0	10	0	0	0	-34	-1	-13	0	70	-48	118
1013	2	206	52	4	33	0	-1	-38	-2	0	0	0	297	-41	338
1014	8	142	15	8	51	0	-1	-6	-2	-1	-3	0	224	-13	237
1015	2	28	25	2	7	1	-1	-7	-1	-1	-2	0	65	-12	77
1016	2	78	15	1	30	0	-1	-1	0	0	-11	0	126	-13	139
1017	7	10	1	4	7	0	-2	-6	-7	-8	-162	-3	29	-188	217
1018	0	5	8	2	7	0	0	0	-6	-6	-129	0	22	-141	163
1019	2	54	6	2	19	0	0	-2	-6	-18	-25	0	83	-51	134
1020	0	9	17	0	14	0	0	-31	-51	-6	-174	0	40	-262	302
1021	0	7	7	1	53	0	-1	-71	-8	-56	-101	-1	68	-238	306
1022	0	9	5	13	383	0	-4	-50	-58	-25	-81	-3	410	-221	631
1023	0	27	30	65	22	0	0	-29	-4	-5	-17	0	144	-55	199
1024	0	36	266	2	6	0	-1	-2	-23	-4	-1	0	310	-31	341
1025	2	467	0	0	52	0	0	-14	-10	-1	-1	0	521	-26	547
1026	14	127	73	23	107	2	0	-4	-2	0	-1	0	346	-7	353
1027	2	1	26	7	1	0	-6	-130	-17	-4	-9	0	37	-166	203
1028	0	7	1	2	8	0	-16	-94	-140	-59	-457	-2	18	-768	786
1029	5	24	0	2	1	0	-3	-67	-10	-5	-23	-1	32	-109	141
1030	0	0	1	0	0	0	-16	-396	-92	-8	-65	0	1	-577	578
1031	0	0	0	0	1	0	-3	-224	-28	-2	-56	-4	1	-317	318
1032	0	0	0	0	1	0	0	-21	-3	0	-148	0	1	-172	173
1033	0	2	0	1	13	0	0	-3	0	-1	-16	-1	16	-21	37
1034	0	0	0	0	1	0	0	-2	-10	-3	-63	0	1	-78	79
1035	0	0	0	1	5	0	-2	-16	-3	-1	-7	0	6	-29	35
1036	1	80	5	0	5	0	-3	-39	-9	-1	-13	0	91	-65	156
1037	1	6	2	0	0	0	-6	-175	-72	-27	-318	0	9	-598	607
1038	0	11	0	0	0	0	0	-11	-2	-1	-5	0	11	-19	30
1039	0	9	4	0	0	0	0	-1	-2	0	-1	0	13	-4	17
1040	0	6	4	0	53	0	-1	-11	-1	-1	-5	0	63	-19	82
1041	0	0	1	6	0	0	-1	-8	-7	-3	-14	0	7	-33	40
1042	0	0	6	0	4	0	0	-5	-1	-2	-3	0	10	-11	21
1043	0	176	3	0	2	0	0	0	-4	-2	-10	0	181	-16	197
1044	13	1	6	0	2	1	0	0	-24	0	0	0	23	-24	47
1045	0	80	3	0	5	0	0	-3	-3	0	0	0	88	-6	94
1046	0	26	13	5	1	0	-12	-32	0	0	0	0	45	-44	89
1047	0	1	2	0	0	0	0	-1	0	0	0	0	3	-1	4
1048	0	6	0	0	0	0	0	0	0	0	0	0	6	0	6
1049	1	0	0	0	2	0	0	0	0	0	0	0	3	0	3
1050	0	0	0	0	0	0	0	0	0	0	0	0	0	0	0
1051	0	0	0	0	0	0	0	0	0	0	0	0	0	0	0
1052	0	0	0	0	0	0	0	-6	-1	0	0	0	0	-7	7
1053	0	0	0	0	0	0	-7	-116	-159	-7	-73	-1	0	-363	363
1054	0	2	0	0	0	0	0	0	0	0	0	0	2	0	2
1055	1	0	4	1	8	0	0	-4	-6	0	-7	0	14	-17	31
1056	1	127	0	11	1	0	-4	-205	-92	-33	-369	0	140	-703	843
1057	2	0	18	0	1	0	-1	-2	-3	-1	0	-1	21	-8	29
1058	0	126	1	0	268	0	0	-59	-184	-2	-21	0	395	-266	661
1059	3	0	0	23	2	0	-6	-323	-23	-4	-56	0	28	-412	440
1060	0	3	95	0	15	0	-7	-11	-6	-8	-32	-2	113	-66	179
1061	0	16	2	4	7	0	0	-7	-4	0	-8	0	29	-19	48
1062	32	5	39	1	7	0	-5	-244	-11	-2	-15	0	84	-277	361
1063	0	230	68	1	7	0	-2	-42	-15	-1	0	0	306	-60	366
1064	12	46	7	1	9	0	0	-7	-1	0	0	0	75	-8	83
1065	0	36	15	1	11	0	0	-12	0	0	0	0	63	-12	75
1066	1	12	1	0	1	0	-1	0	0	0	-2	0	15	-3	18
1067	1	5	8	0	6	0	0	-1	0	0	0	0	20	-1	21
1068	0	20	2	0	3	0	0	0	0	0	0	0	25	0	25
1069	0	20	3	0	3	0	0	0	0	0	-3	0	26	-3	29
1070	0	6	0	0	6	0	0	-1	0	0	-5	0	12	-6	18
1071	0	15	1	0	5	0	0	-1	0	0	-5	0	21	-6	27
1072	0	7	6	0	10	0	0	0	-1	-1	-2	0	23	-4	27
1073	0	8	1	0	20	0	0	0	-3	-5	-11	0	29	-19	48
1074	0	8	3	0	107	0	0	0	-2	-2	-3	0	118	-7	125
1075	0	10	19	6	18	0	0	-9	-3	0	0	0	53	-12	65
1076	1	35	74	1	7	0	0	0	-2	0	-1	0	118	-3	121
1077	0	143	15	3	9	0	0	-22	-1	-1	0	0	170	-24	194
1078	3	6	2	3	61	0	-2	-5	-2	-3	0	0	75	-12	87
1079	1	6	10	5	3	0	0	0	-5	0	0	0	25	-5	30
1080	1	2	9	1	2	0	0	-2	0	0	0	0	15	-2	17
1081	0	26	2	0	0	0	0	-4	-2	0	-7	0	28	-13	41
1082	0	6	0	0	0	0	-1	-19	-3	-5	-56	-1	6	-85	91
1083	0	6	5	1	14	0	0	-9	-5	0	-7	0	26	-21	47
1084	0	14	1	6	5	0	-22	-617	-292	-34	-365	0	26	-1330	1356
1085	1	6	9	0	0	0	-3	-43	-2	-1	-19	-1	16	-69	85
1086	1	25	5	2	7	0	-2	-32	-37	-5	-172	-3	40	-251	291
1087	1	51	0	0	13	0	-7	-123	-7	-23	-189	0	65	-349	414
1088	5	8	2	3	37	0	0	-12	-21	-8	-176	0	55	-217	272
1089	2	28	23	3	35	0	-33	-52	-59	-22	-258	0	91	-424	515
1090	0	57	24	23	18	0	-9	-433	-125	-24	-210	0	122	-801	923
1091	4	310	58	30	90	0	-14	-787	-149	-21	-348	0	492	-1319	1811
1092	3	44	32	12	188	0	-6	-485	-35	-19	-55	0	279	-600	879
1093	5	11	36	8	21	0	-3	-45	-70	-4	-16	0	81	-138	219
1094	3	487	194	6	465	9	-9	-584	-136	-22	-67	0	1164	-818	1982
1095	9	5	2	9	44	0	-11	-106	-16	-4	-35	0	69	-172	241
1096	1	3	9	2	27	0	-4	-36	-29	-17	-96	0	42	-182	224
1097	0	198	11	10	54	1	-6	-44	-27	-8	-83	0	274	-168	442
1098	4	68	113	13	45	1	-4	-145	-29	-6	-31	0	244	-215	459
1099	2	175	18	4	85	0	-48	-606	-69	-4	-3	0	284	-730	1014
1100	6	84	9	2	22	0	-10	-122	-33	0	-1	0	123	-166	289
1101	0	15	10	2	15	2	-12	-157	-6	0	-2	0	44	-177	221
1102	1	43	6	6	8	0	-1	-20	0	-1	-17	0	64	-39	103
1103	2	22	6	0	17	0	0	-1	-5	-6	-11	0	47	-23	70
1104	0	15	3	1	43	0	-2	-71	-14	-5	-92	0	62	-184	246
1105	1	2	13	3	11	0	-8	-111	-8	-4	-20	0	30	-151	181
1106	0	2	0	0	11	0	-2	-11	-3	-1	-4	0	13	-21	34
1107	0	10	2	0	1	0	-17	-428	-77	-14	-67	-2	13	-605	618
1108	0	4	2	2	0	0	0	0	0	0	0	0	8	0	8
1109	0	0	0	0	0	0	0	0	0	0	0	0	0	0	0
1110	0	0	0	0	0	0	0	0	0	0	0	0	0	0	0
1111	0	0	0	0	0	0	0	-7	0	0	0	0	0	-7	7
1112	0	0	0	0	0	0	0	0	0	0	-2	0	0	-2	2
1113	0	0	0	0	7	0	0	0	0	0	-1	0	7	-1	8
1114	0	0	0	0	22	0	0	0	0	0	-2	0	22	-2	24
1115	0	0	1	2	3	0	0	0	-1	0	0	0	6	-1	7
1116	0	6	14	0	40	0	0	-2	-1	0	-1	0	60	-4	64
1117	4	62	6	8	21	0	0	-7	-1	0	-5	0	101	-13	114
1118	3	20	69	3	49	0	0	0	0	-5	-29	0	144	-34	178
1119	1	54	1	6	15	0	0	-1	-1	0	0	0	77	-2	79
1120	4	104	59	0	1	0	-7	-55	-28	0	-2	0	168	-92	260
1121	3	51	4	2	0	0	-3	-43	-5	0	-3	0	60	-54	114
1122	3	59	16	2	0	0	-2	-31	-6	-1	-5	0	80	-45	125
1123	10	19	1	0	90	1	-1	-62	-11	-1	-35	0	121	-110	231
1124	2	18	0	7	5	0	-2	-47	-11	-1	-37	0	32	-98	130
1125	0	6	33	0	0	0	0	-2	-3	-1	-8	0	39	-14	53
1126	2	261	0	0	15	0	0	0	0	0	-47	0	278	-47	325
1127	34	6	0	3	23	0	0	0	-1	-6	-2	0	66	-9	75
1128	0	0	3	3	27	1	0	-2	-6	-2	-20	0	34	-30	64
1129	0	13	33	1	49	0	-1	-26	-15	-5	-4	0	96	-51	147
1130	0	76	4	7	16	0	-2	-10	-3	-2	-36	0	103	-53	156
1131	0	38	31	2	24	0	0	-1	-3	-2	-28	0	95	-34	129
1132	2	189	47	13	133	0	0	-5	0	-3	-27	0	384	-35	419
1133	2	23	3	2	41	0	0	-3	-5	-4	-2	0	71	-14	85
1134	7	76	53	25	181	3	0	-13	-3	-2	-7	0	345	-25	370
1135	0	8	1	0	4	0	-1	-11	-2	-1	-2	0	13	-17	30
1136	0	4	3	0	5	0	0	-60	-18	-1	-13	0	12	-92	104
1137	0	22	0	0	2	0	0	-9	-1	-13	-113	-8	24	-144	168
1138	1	0	5	0	3	0	0	-46	-60	-24	-309	-1	9	-440	449
1139	0	25	1	3	37	0	-2	-128	-15	-13	-64	0	66	-222	288
1140	0	0	1	1	7	0	-6	-208	-61	-9	-90	-1	9	-375	384
1141	1	2	4	2	18	0	-15	-94	-51	-18	-509	-3	27	-690	717
1142	2	75	31	9	24	1	-4	-140	-48	-4	-117	-1	142	-314	456
1143	2	44	16	5	70	0	-2	-55	-7	-1	-8	0	137	-73	210
1144	0	5	3	3	29	0	-3	-199	-32	-4	-39	0	40	-277	317
1145	0	6	2	4	52	0	-40	-572	-94	-125	-1330	-7	64	-2168	2232
1146	1	57	10	9	22	1	-9	-236	-112	-5	-81	0	100	-443	543
1147	1	17	9	2	85	0	-1	-9	-64	-2	0	0	114	-76	190
1148	4	157	4	7	40	0	-3	-37	-9	0	-2	0	212	-51	263
1149	3	108	154	13	30	0	-5	-43	-1	0	-46	-2	308	-97	405
1150	1	48	9	2	30	0	-5	-36	0	-3	-80	-1	90	-125	215
1151	4	152	11	2	31	0	0	-5	-37	-31	-667	-2	200	-742	942
1152	14	95	23	5	48	0	0	-10	-12	-6	-91	-1	185	-120	305
1153	5	74	39	3	24	0	-16	-631	-137	-119	-349	-2	145	-1254	1399
1154	0	74	3	3	6	0	-10	-775	-198	-52	-301	0	86	-1336	1422
1155	4	18	5	0	1	0	-22	-1300	-355	-20	-44	0	28	-1741	1769
1156	1	7	0	2	19	0	-13	-197	-25	-39	-70	0	29	-344	373
1157	0	1	15	0	8	0	-8	-60	-52	-9	-6	0	24	-135	159
1158	0	93	2	1	17	0	-1	-34	-6	0	-8	0	113	-49	162
1159	0	7	2	0	1	0	-5	-43	-2	-2	-6	0	10	-58	68
1160	0	9	1	0	6	1	-13	-7	-10	-1	-5	0	17	-36	53
1161	0	3	0	0	2	1	0	0	0	0	-2	0	6	-2	8
1162	0	2	0	0	2	0	-1	-7	-1	-1	-40	0	4	-50	54
1163	2	6	2	0	4	0	0	-2	-2	0	-5	0	14	-9	23
1164	1	11	2	1	0	0	-1	-40	-20	-6	-48	0	15	-115	130
1165	1	2	3	3	0	0	-1	-60	-8	-3	-39	0	9	-111	120
1166	0	1	0	0	4	0	-1	-39	-49	-12	-139	0	5	-240	245
1167	0	1	0	0	5	0	0	-9	-6	0	-14	0	6	-29	35
1168	0	0	0	1	17	0	-25	-1023	-128	-24	-318	0	18	-1518	1536
1169	0	0	0	0	1	0	0	-3	-2	0	-2	0	1	-7	8
1170	0	0	15	0	7	0	-8	-420	-85	-22	-309	0	22	-844	866
1171	0	19	0	0	1	0	-4	-115	-11	-10	-227	-1	20	-368	388
1172	3	1	1	0	1	0	0	-1	-4	-7	-31	0	6	-43	49
1173	0	1	0	1	0	0	0	-6	-3	-1	-109	0	2	-119	121
1174	0	0	0	0	1	0	0	-9	-6	-4	-52	0	1	-71	72
1175	0	0	0	0	0	0	0	-3	-5	-5	-18	0	0	-31	31
1176	0	0	1	0	1	1	0	-38	-12	-5	-56	-1	3	-112	115
1177	0	0	0	1	35	0	-9	-121	-95	-25	-283	0	36	-533	569
1178	0	3	1	0	4	0	-37	-367	-35	-30	-287	-5	8	-761	769
1179	1	7	1	1	14	0	-34	-1158	-504	-63	-339	-2	24	-2100	2124
1180	0	5	7	2	8	0	-13	-1637	-156	-9	-130	0	22	-1945	1967
1181	0	24	23	0	2	0	-29	-249	-70	-5	-55	0	49	-408	457
1182	3	95	2	1	0	0	-5	-105	-3	0	-4	0	101	-117	218
1183	3	2	0	0	0	0	-2	-1	0	0	-1	0	5	-4	9
1184	1	0	0	0	0	0	0	0	0	0	-1	0	1	-1	2
1185	0	1	0	0	0	0	0	0	0	0	-5	0	1	-5	6
1186	0	0	0	0	0	0	0	-2	0	0	-3	0	0	-5	5
1187	0	0	0	0	0	0	-1	-2	-5	-4	-7	-1	0	-20	20
1188	0	1	4	1	5	0	-8	-214	-42	-3	-183	0	11	-450	461
1189	0	9	1	1	2	0	-2	-8	-5	-7	-74	0	13	-96	109
1190	3	7	1	0	1	0	-1	-20	-4	-4	-111	0	12	-140	152
1191	1	22	1	1	87	0	-3	-121	-44	-10	-29	0	112	-207	319
1192	0	1	0	6	12	0	-2	-51	-7	-2	-11	0	19	-73	92
1193	0	12	114	3	21	0	-1	-3	-10	0	-3	0	150	-17	167
1194	0	113	12	2	9	0	0	-28	-2	-2	-9	0	136	-41	177
1195	9	101	4	1	46	0	-25	-1121	-112	-14	-96	-1	161	-1369	1530
1196	1	6	2	3	7	0	-3	-121	-200	-1	-75	0	19	-400	419
1197	1	9	5	1	30	0	0	-5	-1	0	0	0	46	-6	52
1198	0	9	0	6	2	4	-1	-71	-12	-1	-14	-2	21	-101	122
1199	0	0	4	0	78	3	0	0	0	0	0	0	85	0	85
1200	0	3	0	12	62	0	0	-21	-4	0	-4	0	77	-29	106
1201	0	0	25	5	50	0	0	-3	-1	0	-3	0	80	-7	87
1202	0	182	11	3	33	0	0	0	0	0	-6	0	229	-6	235
1203	15	358	151	3	32	0	0	-2	-1	0	0	0	559	-3	562
1204	7	341	70	1	7	0	0	-4	0	0	-1	0	426	-5	431
1205	10	175	33	1	2	0	-1	-3	0	0	-2	0	221	-6	227
1206	3	43	0	1	0	0	0	-7	-8	-1	-10	0	47	-26	73
1207	4	5	10	0	20	0	-3	-87	-42	-2	-13	0	39	-147	186
1208	5	189	3	5	46	0	-2	-176	-2	-5	-14	-1	248	-200	448
1209	7	99	28	39	11	0	-1	-12	-7	-1	-14	0	184	-35	219
1210	1	45	97	2	20	1	-1	-9	-3	-1	-1	0	166	-15	181
1211	6	733	11	1	49	2	-1	-17	-11	-6	-5	0	802	-40	842
1212	23	10	1	5	20	0	-1	-42	-5	0	-1	0	59	-49	108
1213	1	0	1	0	9	0	-3	-2	0	-2	-4	0	11	-11	22
1214	0	41	9	4	62	1	0	0	-1	0	-1	0	117	-2	119
1215	10	104	109	19	83	0	-1	-2	-3	0	0	0	325	-6	331
1216	2	68	26	9	64	0	-2	-13	-5	-6	-5	0	169	-31	200
1217	1	171	13	6	3	0	-2	-16	-5	-5	0	0	194	-28	222
1218	0	34	11	1	52	0	-1	-17	-34	-3	-29	-1	98	-85	183
1219	8	12	15	4	11	0	-1	-19	-1	-1	0	0	50	-22	72
1220	2	18	8	0	16	0	-1	-4	-3	0	-2	0	44	-10	54
1221	0	1	0	0	0	0	0	0	0	-1	-8	0	1	-9	10
1222	0	0	3	1	1	0	0	-1	0	0	-1	0	5	-2	7
1223	0	3	0	0	10	0	0	-4	-16	0	-13	-1	13	-34	47
1224	2	1	0	1	0	1	0	-13	-4	0	-497	0	5	-514	519
1225	0	0	0	0	1	0	0	0	0	-1	-8	0	1	-9	10
1226	0	8	0	0	0	0	0	-1	-11	-1	-2	0	8	-15	23
1227	1	0	0	0	1	0	0	-1	0	0	0	0	2	-1	3
1228	0	3	0	0	5	0	-1	-2	-3	-2	-85	0	8	-93	101
1229	0	0	0	0	4	0	-1	-1	-2	-16	-53	0	4	-73	77
1230	1	57	1	8	97	0	-14	-481	-18	-23	-266	0	164	-802	966
1231	3	41	26	12	5	0	-2	-64	-2	-25	-25	0	87	-118	205
1232	2	103	370	1	11	0	-4	-10	-50	-1	-11	0	487	-76	563
1233	3	869	12	3	1	0	-9	-151	-27	-4	-21	0	888	-212	1100
1234	13	7	5	0	0	0	-1	-4	-1	0	0	0	25	-6	31
1235	1	13	1	0	1	0	-3	-19	-66	-2	-11	0	16	-101	117
1236	1	6	0	1	3	0	-1	-24	-7	0	-2	0	11	-34	45
1237	0	11	12	0	11	0	-2	-94	-5	-1	-34	0	34	-136	170
1238	0	0	0	0	9	0	-2	-130	-9	-5	-88	0	9	-234	243
1239	0	1	1	5	18	0	-7	-153	-56	-5	-188	-2	25	-411	436
1240	0	0	6	4	24	0	0	-11	-101	-19	-223	-1	34	-355	389
1241	0	11	5	10	20	0	-1	-76	-15	-6	-63	-1	46	-162	208
1242	3	82	16	2	20	0	0	-22	-5	-3	-1	0	123	-31	154
1243	1	5	1	2	42	0	-1	-96	-80	-3	-6	-1	51	-187	238
1244	0	25	12	0	8	1	-2	-18	0	-1	-3	0	46	-24	70
1245	1	12	19	0	7	1	-4	-43	-540	-4	-15	0	40	-606	646
1246	0	11	1	0	10	0	-5	-207	-19	-7	-53	-2	22	-293	315
1247	1	6	4	3	7	0	0	-12	-8	-2	-26	-1	21	-49	70
1248	0	3	5	1	15	0	-10	-467	-197	-67	-2024	-3	24	-2768	2792
1249	3	7	1	4	3	0	-4	-50	-9	-8	-91	0	18	-162	180
1250	0	2	1	1	50	0	-1	-8	0	-1	-14	0	54	-24	78
1251	3	33	0	13	49	1	0	-1	0	-1	-17	0	99	-19	118
1252	0	0	9	4	119	1	0	0	0	0	-1	0	133	-1	134
1253	0	85	18	7	160	0	0	-14	-51	0	-11	0	270	-76	346
1254	4	212	265	13	6	0	0	-64	-10	0	-6	0	500	-80	580
1255	1	18	25	4	0	0	-4	-91	-11	-15	-30	0	48	-151	199
1256	6	185	1	0	6	0	-4	-69	-63	-23	-165	0	198	-324	522
1257	21	52	11	3	14	4	-2	-201	-89	-10	-4	0	105	-306	411
1258	1	32	42	1	289	0	-1	-67	-20	0	-6	0	365	-94	459
1259	1	126	20	28	48	0	-5	-110	-1	-2	0	0	223	-118	341
1260	3	2	34	15	11	0	-9	-2	-1	0	0	0	65	-12	77
1261	0	313	1	1	55	0	0	-12	0	0	-1	0	370	-13	383
1262	4	59	2	3	33	9	-1	0	0	0	0	0	110	-1	111
1263	0	4	2	1	385	0	0	0	0	0	-1	0	392	-1	393
1264	0	50	9	6	3	0	0	0	-3	0	-1	0	68	-4	72
1265	2	15	33	1	66	1	0	-9	0	0	-2	0	118	-11	129
1266	0	43	2	0	7	0	-3	-7	0	0	-11	0	52	-21	73
1267	16	4	0	0	5	0	-3	-4	-1	-1	-3	0	25	-12	37
1268	3	15	2	1	4	1	0	0	0	0	0	0	26	0	26
1269	86	5273	3062	264	1052	3	-1	-2	0	0	-12	0	9740	-15	9755
1270	5	86	19	5	11	1	0	-3	-1	-4	-7	0	127	-15	142
1271	20	620	206	15	80	0	0	-1	-4	-6	-5	-1	941	-17	958
1272	0	6	0	0	0	0	0	-32	0	-1	-1	0	6	-34	40
1273	0	1	3	0	1	0	-1	-6	-6	-7	-4	0	5	-24	29
1274	0	9	0	0	3	0	-1	-4	-10	-3	-16	0	12	-34	46
1275	1	2	4	0	1	0	0	-3	0	-2	-4	0	8	-9	17
1276	2	1	2	2	2	0	0	-2	0	0	0	0	9	-2	11
1277	0	0	2	0	2	0	0	-1	-7	0	0	0	4	-8	12
1278	0	0	0	0	1	0	0	-8	0	-1	0	0	1	-9	10
1279	0	0	0	0	0	0	-12	-61	-98	-6	-69	-2	0	-248	248
1280	0	2	3	0	1	0	0	-13	-1	0	-5	0	6	-19	25
1281	0	0	0	0	0	0	-2	-8	-3	-1	-9	0	0	-23	23
1282	0	1	0	0	0	0	0	0	0	0	-1	0	1	-1	2
1283	0	0	0	0	0	0	0	-1	-1	0	0	0	0	-2	2
1284	0	0	0	0	0	0	-1	-27	-6	0	-22	0	0	-56	56
1285	0	0	0	0	0	0	0	0	0	0	-1	0	0	-1	1
1286	0	0	0	0	0	0	0	0	-1	0	0	0	0	-1	1
1287	2	8	16	0	0	0	0	-77	-9	0	0	0	26	-86	112
1288	0	7	1	0	0	0	-1	-17	-4	0	-13	0	8	-35	43
1289	1	2	0	0	1	0	-1	-7	-4	-1	-29	-1	4	-43	47
1290	0	0	1	0	0	0	0	-3	-1	0	-13	0	1	-17	18
1291	0	3	1	1	16	0	0	-2	-7	-6	-196	0	21	-211	232
1292	0	9	5	11	6	0	0	0	-1	-2	-27	0	31	-30	61
1293	0	17	18	0	3	0	-5	-397	-301	-11	-274	0	38	-988	1026
1294	1	43	1	0	9	0	-7	-131	-18	-4	-16	0	54	-176	230
1295	1	5	0	0	2	0	-1	-86	-23	-4	-1	0	8	-115	123
1296	0	5	0	0	19	0	-2	-18	-3	-4	-9	0	24	-36	60
1297	0	2	2	0	0	0	-1	-16	-11	-3	-8	-1	4	-40	44
1298	0	8	4	0	2	0	-1	-1	-10	-4	-47	0	14	-63	77
1299	0	42	2	0	1	0	0	-22	0	-3	-5	0	45	-30	75
1300	0	1	0	0	2	0	-31	-23	-25	-56	-146	0	3	-281	284
1301	0	2	0	0	5	1	-3	-49	-6	-9	-52	0	8	-119	127
1302	0	2	0	0	2	0	0	-51	-55	-1	-3	0	4	-110	114
1303	0	4	3	0	2	0	-2	-41	-3	-5	-4	0	9	-55	64
1304	0	1	2	0	2	0	-7	-17	-3	-6	-101	0	5	-134	139
1305	0	6	1	0	0	0	-3	-26	-63	-85	-43	0	7	-220	227
1306	0	0	1	0	2	0	-3	-15	-143	-8	-67	0	3	-236	239
1307	0	11	0	1	2	0	-17	-1397	-79	-45	-383	-1	14	-1922	1936
1308	1	1	2	0	0	0	-25	-145	-529	-45	-424	-1	4	-1169	1173
1309	0	5	0	0	5	0	-17	-1070	-104	-50	-125	0	10	-1366	1376
1310	0	1	9	2	12	0	-58	-2589	-168	-22	-430	-2	24	-3269	3293
1311	0	6	4	2	33	0	0	-4	-15	-9	-90	0	45	-118	163
1312	1	6	14	4	13	0	0	-13	0	0	-3	0	38	-16	54
1313	3	40	12	2	13	0	0	-1	0	0	-2	0	70	-3	73
1314	1	18	2	1	25	0	0	-3	-1	0	-9	0	47	-13	60
1315	0	12	5	1	10	0	-1	-8	-2	-1	-6	0	28	-18	46
1316	1	15	18	1	0	0	-3	-94	-49	-1	-33	0	35	-180	215
1317	0	16	2	0	1	0	-6	-81	-6	-4	-110	0	19	-207	226
1318	0	7	6	0	37	1	-1	-3	-9	-8	-59	-1	51	-81	132
1319	1	11	3	0	35	0	-1	-5	-11	-4	-46	-2	50	-69	119
1320	0	9	40	5	19	0	-1	-12	-14	-3	-43	0	73	-73	146
1321	0	27	22	6	26	0	-2	-77	-18	-14	-54	-1	81	-166	247
1322	3	42	25	5	20	0	0	-40	-18	-3	-18	0	95	-79	174
1323	4	48	3	2	54	0	-3	-91	-15	-7	-104	0	111	-220	331
1324	2	30	18	1	5	0	-4	-48	-116	-6	-81	0	56	-255	311
1325	7	13	5	1	52	0	-1	-23	-5	0	-4	0	78	-33	111
1326	4	31	18	83	206	0	-2	-298	-23	-5	-113	-1	342	-442	784
1327	2	20	174	10	60	0	-1	-12	-21	-5	-15	-1	266	-55	321
1328	4	550	67	7	34	0	-2	-237	-220	-3	-85	0	662	-547	1209
1329	20	418	19	7	81	0	0	-21	-12	-5	-38	0	545	-76	621
1330	21	392	181	45	42	2	-1	-98	-11	-3	-54	0	683	-167	850
1331	1	4	32	7	3	0	-1	-8	-40	-2	0	0	47	-51	98
1332	5	30	19	8	40	0	-4	-145	-7	-3	-24	0	102	-183	285
1333	14	100	97	7	36	0	-5	-21	-8	-12	-69	0	254	-115	369
1334	5	24	11	10	34	0	-1	-3	0	0	-39	0	84	-43	127
1335	7	63	18	1	7	0	0	-8	-2	-17	-44	0	96	-71	167
1336	1	50	4	2	43	0	-8	-141	-74	-65	-601	-1	100	-890	990
1337	1	7	0	6	35	1	-1	-193	-196	-42	-197	-1	50	-630	680
1338	0	6	5	2	137	0	-3	-35	-97	-4	-72	-1	150	-212	362
1339	0	5	5	28	16	0	0	-10	-1	0	0	0	54	-11	65
1340	0	1	3	4	0	0	-1	0	-1	0	-11	0	8	-13	21
1341	0	30	11	0	0	0	0	-1	-1	-1	-6	0	41	-9	50
1342	3	9	1	0	7	0	0	-9	-12	-2	-20	0	20	-43	63
1343	0	1	8	2	10	0	-1	-126	-11	-11	-57	0	21	-206	227
1344	0	0	6	0	5	0	0	0	0	-1	-2	0	11	-3	14
1345	0	4	0	1	1	0	-1	-6	0	0	0	0	6	-7	13
1346	2	7	20	1	25	0	-1	-36	0	0	0	0	55	-37	92
1347	0	1	0	6	2	0	0	0	0	0	0	0	9	0	9
1348	1	1	21	0	0	0	0	-1	0	0	-2	0	23	-3	26
1349	0	31	4	0	4	0	0	-7	-2	0	-1	0	39	-10	49
1350	2	14	1	1	7	0	-1	-14	-26	-1	-26	0	25	-68	93
1351	2	1	0	2	0	0	-1	-33	-4	-3	-1	0	5	-42	47
1352	0	8	11	0	3	0	-2	-20	-23	-1	-12	0	22	-58	80
1353	0	9	0	0	5	0	0	-74	-5	-7	-38	0	14	-124	138
1354	1	2	1	3	4	0	-1	0	0	0	-8	0	11	-9	20
1355	0	36	6	0	16	0	-12	-423	-41	-21	-106	0	58	-603	661
1356	1	81	1	0	6	0	-27	-47	-25	-15	-79	-4	89	-197	286
1357	2	1	2	0	4	0	0	0	0	0	0	0	9	0	9
1358	0	2	0	0	0	0	-10	-36	-7	-5	-65	0	2	-123	125
1359	0	14	0	0	0	0	-1	-7	-1	-1	-18	-1	14	-29	43
1360	0	7	1	0	15	0	0	0	0	0	-1	0	23	-1	24
1361	0	35	3	0	51	0	0	0	0	0	-4	0	89	-4	93
1362	0	0	5	2	6	0	0	-2	-11	-3	-5	0	13	-21	34
1363	0	89	13	2	7	0	0	-1	-3	0	0	0	111	-4	115
1364	0	11	6	0	9	0	-6	-12	-6	-5	-50	0	26	-79	105
1365	1	35	2	0	8	0	0	-4	0	-5	-21	-1	46	-31	77
1366	1	9	7	0	12	0	-1	-3	-17	-12	-24	0	29	-57	86
1367	0	4	2	1	4	0	0	-3	0	-12	-10	-2	11	-27	38
1368	0	18	4	2	17	0	0	-11	-1	-6	-124	0	41	-142	183
1369	0	12	1	1	4	0	0	0	0	-5	-5	0	18	-10	28
1370	0	17	4	1	32	0	-4	-13	-157	-3	-44	-1	54	-222	276
1371	1	63	1	2	2	0	0	-11	-1	-4	-7	0	69	-23	92
1372	0	4	13	0	3	1	-4	-128	-42	-3	-5	0	21	-182	203
1373	0	3	0	1	79	0	-9	-71	-31	0	-2	-1	83	-114	197
1374	0	1	12	0	37	0	0	-4	0	0	-2	0	50	-6	56
1375	0	0	0	0	0	0	-1	0	-2	0	-6	0	0	-9	9
1376	0	7	1	0	3	0	0	-4	-5	-2	-87	0	11	-98	109
1377	0	0	0	0	0	0	0	0	0	0	-3	0	0	-3	3
1378	1	1	0	0	0	0	0	-3	0	0	-7	-1	2	-11	13
1379	1	1	0	0	3	0	-2	-28	-9	-9	-71	0	5	-119	124
1380	0	0	0	0	16	0	-41	-1227	-346	-57	-946	0	16	-2617	2633
1381	0	0	0	0	2	2	0	-9	-11	-22	-766	0	4	-808	812
1382	0	3	18	2	14	0	0	-7	-10	-5	-43	0	37	-65	102
1383	0	46	3	2	23	0	-5	-228	-98	-2	-297	-1	74	-631	705
1384	1	4	7	2	2	0	-15	-800	-309	-17	-479	-1	16	-1621	1637
1385	1	11	11	2	13	0	-12	-159	-58	-51	-298	0	38	-578	616
1386	11	52	13	8	17	0	0	-153	-107	-6	-55	-1	101	-322	423
1387	0	7	3	4	8	0	-2	-204	-40	-5	-59	0	22	-310	332
1388	2	24	21	0	5	0	-15	-702	-259	-4	-191	0	52	-1171	1223
1389	1	3	0	3	14	0	-5	-216	-35	0	-33	0	21	-289	310
1390	0	1	0	0	21	0	0	-35	-4	0	-8	0	22	-47	69
1391	1	1	3	3	5	2	-22	-344	-44	-12	-21	-2	15	-445	460
1392	0	13	16	9	106	0	-2	-53	-76	-1	-12	0	144	-144	288
1393	1	0	3	7	8	0	-2	-4	-3	0	-20	0	19	-29	48
1394	0	0	61	3	87	0	-7	-2	-6	0	-2	0	151	-17	168
1395	2	31	0	2	1	0	-1	-98	-8	-1	-22	0	36	-130	166
1396	0	0	1	0	1	0	-2	-164	-7	-5	-42	0	2	-220	222
1397	0	3	3	0	16	0	-2	-129	-410	-82	-123	-13	22	-759	781
1398	0	2	1	4	2	0	-1	-16	-9	-9	-286	0	9	-321	330
1399	0	5	7	0	10	0	-5	-75	-11	-15	-181	-3	22	-290	312
1400	0	21	4	0	5	0	-15	-66	-61	-18	-513	0	30	-673	703
1401	2	9	1	0	1	0	0	-2	0	-2	-16	0	13	-20	33
1402	1	0	0	0	2	1	-1	-12	-61	-2	-17	0	4	-93	97
1403	2	83	0	0	19	1	-1	-19	-1	0	-4	0	105	-25	130
1404	3	2	4	2	46	0	-3	-73	-12	-1	-27	0	57	-116	173
1405	0	1	7	6	21	2	0	-2	0	0	-2	0	37	-4	41
1406	1	18	15	4	173	0	0	-53	-5	0	0	0	211	-58	269
1407	1	133	3	11	7	0	-1	-11	0	0	0	0	155	-12	167
1408	7	7	40	6	22	0	-2	-3	-1	-4	-33	0	82	-43	125
1409	0	183	1	1	7	0	0	-1	-1	-2	-3	0	192	-7	199
1410	7	16	4	1	10	0	0	-1	-4	0	-1	0	38	-6	44
1411	1	3	0	1	6	0	0	-18	-1	-2	-21	-1	11	-43	54
1412	1	11	19	3	10	0	0	-4	-2	0	-6	0	44	-12	56
1413	4	216	20	3	14	0	-1	-33	-14	-2	-53	0	257	-103	360
1414	6	47	16	1	36	1	-4	-13	-5	-4	-32	0	107	-58	165
1415	6	88	20	4	85	0	0	-4	-6	-5	-5	0	203	-20	223
1416	5	373	17	21	58	0	-7	-150	-34	-16	-295	-6	474	-508	982
1417	3	32	47	1	13	0	0	-32	-1	-5	-62	0	96	-100	196
1418	17	996	80	2	1006	10	0	-16	-3	-10	-9	0	2111	-38	2149
1419	26	71	6	31	549	2	-1	-15	-47	-13	-86	-1	685	-163	848
1420	5	51	29	10	188	0	0	-183	-44	-2	-29	0	283	-258	541
1421	3	216	96	54	34	0	-4	-20	-12	-3	-213	0	403	-252	655
1422	13	690	558	9	125	2	-5	-13	-48	-4	-31	0	1397	-101	1498
1423	5	1161	17	6	95	0	-3	-158	-71	-12	-117	0	1284	-361	1645
1424	31	157	53	23	180	0	0	-11	-4	-1	-20	0	444	-36	480
1425	3	25	60	15	14	0	-6	-8	-2	-3	-35	0	117	-54	171
1426	1	250	184	2	7	2	-3	-230	-30	-33	-45	0	446	-341	787
1427	7	826	3	1	437	0	-2	-10	-53	-2	-198	-3	1274	-268	1542
1428	15	3	4	7	13	0	-4	-310	-47	-4	-140	0	42	-505	547
1429	1	8	42	2	2	0	-1	-39	-7	-6	-35	0	55	-88	143
1430	0	31	8	0	5	0	-4	-26	-20	-9	-71	0	44	-130	174
1431	6	86	2	1	9	0	-2	-51	-7	-5	-23	0	104	-88	192
1432	4	8	11	0	22	0	-20	-348	-1459	-18	-147	-1	45	-1993	2038
1433	0	0	1	14	783	0	0	-51	-7	-7	-11	0	798	-76	874
1434	1	7	156	98	8	1	-5	-89	-22	-8	-38	0	271	-162	433
1435	0	13	174	0	33	1	-10	-35	-87	-3	-35	0	221	-170	391
1436	14	334	13	18	610	0	-1	-24	-5	-1	-7	-1	989	-39	1028
1437	49	20	74	7	7	1	-42	-361	-31	-8	-50	0	158	-492	650
1438	0	29	26	10	80	0	0	-21	-25	-3	-19	0	145	-68	213
1439	33	1034	90	52	94	2	0	-18	-2	0	-5	0	1305	-25	1330
1440	22	65	79	2	90	0	-3	-29	-6	0	-27	-1	258	-66	324
1441	1	78	14	9	55	0	0	-57	-3	-2	-11	0	157	-73	230
1442	17	50	55	19	31	0	-2	-11	-2	-1	-7	0	172	-23	195
1443	1	16	17	5	20	0	0	-11	-3	0	-3	0	59	-17	76
1444	1	44	7	7	24	0	0	-1	0	0	-4	0	83	-5	88
1445	4	18	9	5	23	0	0	-1	-2	0	-4	0	59	-7	66
1446	0	146	132	7	92	0	0	-2	0	0	-8	0	377	-10	387
1447	1	72	5	5	13	0	0	-16	-5	-2	-7	0	96	-30	126
1448	1	10	16	0	46	0	-3	-18	-4	-1	-15	0	73	-41	114
1449	0	29	4	1	99	0	0	-8	-2	0	-4	0	133	-14	147
1450	0	6	57	27	122	4	0	-5	0	-1	0	0	216	-6	222
1451	1	73	102	3	156	0	-2	-7	-7	-1	-3	0	335	-20	355
1452	4	1295	29	7	150	0	0	-19	-3	0	-3	0	1485	-25	1510
1453	14	39	15	10	23	0	-1	-15	0	0	-1	0	101	-17	118
1454	4	43	92	2	240	0	-2	-12	-3	0	-1	-1	381	-19	400
1455	4	370	10	5	41	0	-1	-5	-6	0	-1	0	430	-13	443
1456	10	175	38	6	48	0	0	-16	0	0	-12	0	277	-28	305
1457	3	53	15	5	21	0	-1	-5	-3	0	-21	0	97	-30	127
1458	2	75	5	3	12	0	-1	-8	-1	0	-15	0	97	-25	122
1459	3	15	61	2	22	0	-4	-10	-26	-5	-26	0	103	-71	174
1460	1	90	0	0	41	0	-3	-26	-9	0	-2	0	132	-40	172
1461	0	3	1	1	85	0	-20	-166	-33	-7	-20	-2	90	-248	338
1462	1	15	60	11	161	0	0	-6	-5	0	-4	0	248	-15	263
1463	1	161	77	6	19	0	0	-3	-2	0	-7	0	264	-12	276
1464	4	196	55	30	15	0	0	-1	-7	-9	-12	0	300	-29	329
1465	4	60	7	0	0	0	0	-4	-7	-8	-22	0	71	-41	112
1466	0	7	0	0	0	2	0	-19	-1	-4	-21	-1	9	-46	55
1467	1	0	0	0	30	0	-1	-20	-24	-2	-62	-1	31	-110	141
1468	0	4	1	5	2	0	0	-5	-5	-2	-3	0	12	-15	27
1469	0	2	53	0	0	0	0	-22	-27	0	-7	0	55	-56	111
1470	0	4	0	0	0	0	-1	-79	-4	0	-7	0	4	-91	95
1471	0	0	0	0	1	0	-2	-10	-1	-2	-3	0	1	-18	19
1472	0	0	0	0	0	0	-2	-4	0	0	-11	0	0	-17	17
1473	0	1	0	0	0	0	-3	-10	-2	-6	-36	0	1	-57	58
1474	0	2	1	0	1	0	-1	-4	-6	-1	-22	0	4	-34	38
1475	3	12	1	1	9	0	-5	-160	-29	-2	-72	0	26	-268	294
1476	0	3	0	0	13	0	-46	-477	-131	-9	-243	-1	16	-907	923
1477	0	52	7	2	13	0	-9	-267	-162	-13	-269	-1	74	-721	795
1478	2	4	11	7	14	0	-1	-50	-10	-1	-74	0	38	-136	174
1479	0	26	4	4	2	0	-4	-60	-59	-6	-39	0	36	-168	204
1480	1	14	1	0	28	0	0	-8	-9	-1	-24	0	44	-42	86
1481	1	63	2	2	5	1	-1	-62	-14	-3	-9	0	74	-89	163
1482	0	0	3	0	21	0	-2	-10	-46	-4	-43	-1	24	-106	130
1483	1	10	3	4	19	0	0	-168	-2	-2	-18	0	37	-190	227
1484	0	43	49	3	23	1	-1	-27	-5	0	-17	0	119	-50	169
1485	0	68	9	3	127	0	-3	-183	-36	-17	-32	0	207	-271	478
1486	3	19	2	2	11	0	0	-6	-21	-1	-7	0	37	-35	72
1487	0	7	44	0	2	0	-1	-6	-4	-1	-11	0	53	-23	76
1488	0	145	52	0	1	0	0	-12	-6	0	-3	0	198	-21	219
1489	3	253	0	0	5	0	-3	-39	-2	-1	-22	0	261	-67	328
1490	18	8	18	0	13	0	-9	-141	-30	-6	-42	0	57	-228	285
1491	6	41	2	3	0	0	-26	-721	-685	-43	-393	-5	52	-1873	1925
1492	4	485	44	3	35	0	-15	-376	-181	-19	-309	0	571	-900	1471
1493	25	31	117	7	38	0	-9	-131	-23	-10	-73	0	218	-246	464
1494	4	1641	16	11	309	0	0	-7	-1	0	-6	0	1981	-14	1995
1495	4	9	94	37	3	1	0	-49	-2	0	-7	-2	148	-60	208
1496	3	383	63	1	23	1	-17	-161	-1063	-6	-609	-1	474	-1857	2331
1497	2	137	3	0	266	1	0	-10	-2	-3	-5	0	409	-20	429
1498	0	32	65	20	37	1	-1	-8	-11	-3	-9	0	155	-32	187
1499	1	40	159	13	64	0	-1	-193	-2	-26	0	0	277	-222	499
1500	1	790	8	2	2	0	-4	-5	-5	0	-8	0	803	-22	825
1501	6	28	29	0	11	0	0	-7	-3	-5	-155	-1	74	-171	245
1502	0	27	1	0	3	0	0	-2	-3	0	-90	0	31	-95	126
1503	2	9	1	0	10	0	-1	-176	-437	-64	-936	0	22	-1614	1636
1504	6	28	6	17	92	2	0	-31	-28	-5	-25	0	151	-89	240
1505	0	23	6	3	142	0	0	-188	-60	-5	-52	-1	174	-306	480
1506	0	10	6	17	2	0	-16	-108	-1	-2	-13	0	35	-140	175
1507	2	1	1	0	0	0	-5	-7	-6	-1	-27	0	4	-46	50
1508	0	2	0	0	4	0	0	-18	-4	-1	-5	-1	6	-29	35
1509	2	1	0	0	9	0	0	-14	-10	0	-52	0	12	-76	88
1510	0	0	1	0	5	0	0	-3	0	0	-1	0	6	-4	10
1511	0	0	0	1	1	0	0	-1	-1	-3	-46	0	2	-51	53
1512	1	6	0	0	0	0	0	-5	-1	-1	-5	0	7	-12	19
1513	0	15	1	1	6	0	-1	-25	-12	-1	-58	-1	23	-98	121
1514	0	8	13	3	37	0	-3	-4	-15	0	-16	0	61	-38	99
1515	10	96	132	17	241	0	-6	-295	-65	-4	-12	0	496	-382	878
1516	0	24	18	13	22	0	-6	-57	-13	-19	-31	-1	77	-127	204
1517	0	3	5	3	3	0	-21	-960	-108	-14	-131	0	14	-1234	1248
1518	0	21	9	2	0	0	-3	-40	-167	-1	-71	-3	32	-285	317
1519	1	12	0	0	2	0	0	-48	-2	-2	-18	0	15	-70	85
1520	10	93	21	1	246	0	-10	-75	-26	-12	-492	0	371	-615	986
1521	1	0	0	0	1	0	0	-17	-21	-3	-3	0	2	-44	46
1522	0	1	0	1	7	0	-2	-60	-1	-1	0	0	9	-64	73
1523	0	0	0	2	16	0	-3	-36	-2	0	-11	0	18	-52	70
1524	0	0	0	2	8	0	0	0	0	0	-2	0	10	-2	12
1525	0	0	1	0	36	1	0	-6	-9	-3	-3	0	38	-21	59
1526	0	35	9	2	131	1	-2	-22	-1	-2	-27	0	178	-54	232
1527	0	37	189	10	416	0	0	-5	0	-3	-88	-5	652	-101	753
1528	1	60	13	45	422	0	-3	-8	-2	-59	-91	0	541	-163	704
1529	1	42	164	30	376	1	0	-15	-1	-1	-1	0	614	-18	632
1530	11	1414	131	30	422	2	0	-3	-1	-1	-14	0	2010	-19	2029
1531	24	37	30	66	187	1	0	-1	-3	-4	-15	0	345	-23	368
1532	7	348	190	9	145	3	0	-5	-10	-2	-6	0	702	-23	725
1533	4	280	74	10	281	0	-1	-32	-9	-6	-9	0	649	-57	706
1534	9	66	35	33	38	3	-10	-148	-11	-18	-121	0	184	-308	492
1535	2	142	254	4	107	1	-6	-14	-180	-5	-132	-2	510	-339	849
1536	6	579	14	5	74	0	0	-28	0	-1	-15	0	678	-44	722
1537	69	36	125	13	49	5	-4	-80	-11	-8	-23	-1	297	-127	424
1538	2	56	19	3	101	0	-1	-60	-176	-20	-82	0	181	-339	520
1539	7	135	24	10	530	0	0	-18	0	0	-9	0	706	-27	733
1540	4	38	33	9	47	0	0	-2	-2	-1	-6	0	131	-11	142
1541	0	29	8	1	107	0	-2	-53	-127	-25	-188	0	145	-395	540
1542	5	199	17	34	43	1	-3	-358	-76	-23	-64	0	299	-524	823
1543	1	91	269	4	42	0	-8	-71	-16	-3	-12	0	407	-110	517
1544	2	63	4	2	57	0	-28	-227	-4	-1	-188	-1	128	-449	577
1545	9	76	3	1	10	0	-10	-56	-6	-32	-399	-2	99	-505	604
1546	1	20	6	5	23	0	0	-20	-148	-34	-317	-3	55	-522	577
1547	2	39	12	5	9	0	0	-11	-16	-3	-49	-2	67	-81	148
1548	3	12	7	2	4	0	-3	-72	-153	-10	-276	0	28	-514	542
1549	0	24	1	0	0	0	-4	-108	-27	-13	-71	0	25	-223	248
1550	1	0	1	0	2	1	-2	-57	-24	-3	-57	-1	5	-144	149
1551	1	31	0	2	18	0	-6	-27	-46	-4	-65	0	52	-148	200
1552	0	4	2	0	0	0	0	-51	-10	-3	-25	0	6	-89	95
1553	0	5	1	1	1	0	-1	-31	-10	0	-1	0	8	-43	51
1554	0	3	0	0	1	0	-3	-129	-59	-9	-67	-2	4	-269	273
1555	0	0	0	0	44	0	-6	-56	-83	-33	-400	-1	44	-579	623
1556	0	9	1	2	9	0	0	-23	-8	-9	-40	0	21	-80	101
1557	2	18	73	1	18	0	-16	-251	-704	-15	-362	0	112	-1348	1460
1558	0	100	2	9	0	0	-7	-53	-5	-2	-4	0	111	-71	182
1559	13	69	911	2	5	0	-8	-35	-308	-11	-38	0	1000	-400	1400
1560	0	240	0	1	0	0	-6	-112	-20	0	0	0	241	-138	379
1561	61	3	6	0	2	0	0	-15	-1	0	0	0	72	-16	88
1562	0	7	0	0	2	0	-3	-5	0	0	-23	0	9	-31	40
1563	7	3	4	0	12	0	-1	-18	-6	0	-13	0	26	-38	64
1564	1	2	3	0	4	0	-15	-340	-60	-14	-241	0	10	-670	680
1565	0	3	1	0	0	1	-1	-29	-11	-1	-90	-2	5	-134	139
1566	0	5	0	0	5	0	-1	-21	-5	-4	-93	0	10	-124	134
1567	0	1	0	1	10	0	0	-3	-2	0	-1	0	12	-6	18
1568	0	1	1	0	6	0	0	-9	-5	-3	-15	0	8	-32	40
1569	1	6	2	0	2	0	-2	-4	-11	-3	-12	0	11	-32	43
1570	1	10	1	1	6	0	-1	-27	-6	-2	-4	0	19	-40	59
1571	2	0	1	0	19	0	-9	-19	-52	-55	-63	-2	22	-200	222
1572	0	13	0	0	3	0	-3	-99	-9	-3	-50	0	16	-164	180
1573	0	1	33	0	1	0	-1	-39	-6	-3	-88	0	35	-137	172
1574	0	25	2	0	4	0	-16	-544	-116	-6	-59	-3	31	-744	775
1575	1	4	2	0	1	0	-6	-120	-1	0	-98	-1	8	-226	234
1576	0	2	0	0	7	0	-6	-123	-23	-5	-23	0	9	-180	189
1577	0	3	1	0	15	0	-2	-37	-65	-16	-108	0	19	-228	247
1578	0	9	3	0	22	0	-2	-458	-426	-14	-324	-1	34	-1225	1259
1579	0	1	1	0	0	0	-29	-656	-59	-20	-144	-1	2	-909	911
1580	0	6	6	0	0	0	-24	-55	-24	-6	-61	-1	12	-171	183
1581	0	16	0	0	0	0	-17	-676	-134	-23	-192	-3	16	-1045	1061
1582	1	2	2	1	2	0	-9	-40	-47	-9	-88	0	8	-193	201
1583	1	10	2	2	0	0	-1	-87	-20	0	-65	-1	15	-174	189
1584	1	6	34	1	3	0	-6	-58	-102	-23	-387	-1	45	-577	622
1585	0	9	2	0	9	0	-3	-328	-51	-18	-224	0	20	-624	644
1586	1	9	1	0	35	0	-6	-104	-27	-17	-37	0	46	-191	237
1587	0	2	6	0	7	0	-26	-804	-675	-41	-523	-6	15	-2075	2090
1588	0	19	5	0	7	0	-2	-37	-1	0	-45	0	31	-85	116
1589	2	33	2	0	86	0	0	0	0	0	-1	0	123	-1	124
1590	1	5	2	28	0	0	0	0	0	0	-1	0	36	-1	37
1591	0	2	19	0	1	0	0	-2	0	0	-1	0	22	-3	25
1592	0	72	0	0	0	0	0	-2	0	-1	-9	0	72	-12	84
1593	3	3	2	0	35	0	0	0	-2	0	-17	0	43	-19	62
1594	0	1	4	6	8	0	0	-9	0	-1	0	0	19	-10	29
1595	0	15	68	0	28	0	-10	-211	-76	-6	-334	0	111	-637	748
1596	0	55	1	1	1	0	-17	-267	-58	-9	-69	0	58	-420	478
1597	0	19	11	0	279	0	-2	-8	-12	-1	-13	0	309	-36	345
1598	0	26	0	6	25	0	0	-9	-1	0	-15	0	57	-25	82
1599	6	6	60	0	6	0	0	-8	-17	0	-4	0	78	-29	107
1600	0	54	36	0	36	0	0	-81	-7	-1	-7	0	126	-96	222
1601	11	258	9	2	6	0	-1	-3	-3	-1	0	0	286	-8	294
1602	7	21	16	0	0	0	0	-26	-5	-1	0	0	44	-32	76
1603	0	17	2	0	0	0	0	-43	0	-1	0	0	19	-44	63
1604	0	3	0	0	0	0	0	0	-1	0	0	0	3	-1	4
1605	1	0	0	0	0	0	0	0	0	0	0	0	1	0	1
1606	0	0	1	0	1	0	0	-1	0	0	0	0	2	-1	3
1607	0	1	0	0	1	0	0	-5	0	0	-3	0	2	-8	10
1608	4	52	4	1	1	0	-1	-2	-3	-2	-14	0	62	-22	84
1609	10	40	5	4	16	0	-1	-6	-4	-3	-39	0	75	-53	128
1610	4	77	28	8	60	0	0	-9	-8	-1	-1	0	177	-19	196
1611	18	548	58	23	78	0	0	-43	-3	0	-8	0	725	-54	779
1612	4	71	83	10	21	0	-5	-87	-21	-2	-21	-1	189	-137	326
1613	1	44	2	3	17	0	-2	-5	-2	0	-7	0	67	-16	83
1614	6	20	8	0	21	0	0	-26	-8	-2	-14	-2	55	-52	107
1615	3	12	8	0	12	0	0	-3	-5	-17	-48	0	35	-73	108
1616	0	78	12	6	12	0	0	-7	-20	-8	-59	0	108	-94	202
1617	2	48	8	1	2	0	-3	-39	-11	-3	-20	0	61	-76	137
1618	1	15	3	0	2	1	-24	-249	-71	-12	-59	0	22	-415	437
1619	1	3	0	0	9	0	0	-105	-41	-8	-71	-1	13	-226	239
1620	0	3	1	0	3	0	-3	-80	-16	-1	-157	0	7	-257	264
1621	0	1	0	0	3	0	0	-3	-5	0	-14	0	4	-22	26
1622	0	5	1	2	26	0	0	-7	-6	-1	0	0	34	-14	48
1623	1	49	2	0	4	0	-6	-262	-11	-11	-81	0	56	-371	427
1624	7	1	2	0	6	0	0	-4	0	0	-3	0	16	-7	23
1625	0	12	1	4	11	0	0	0	0	0	-1	0	28	-1	29
1626	0	24	13	2	23	0	-1	-27	0	-1	-48	0	62	-77	139
1627	0	8	6	1	6	0	0	0	0	0	-1	0	21	-1	22
1628	0	30	4	2	70	0	0	0	-3	0	-4	0	106	-7	113
1629	0	11	2	10	8	0	0	0	0	-2	-1	0	31	-3	34
1630	1	12	26	0	13	0	0	-1	-9	-3	0	0	52	-13	65
1631	0	74	3	2	1	0	0	-29	0	0	0	0	80	-29	109
1632	1	21	16	0	10	0	-2	-2	-5	-1	-3	0	48	-13	61
1633	0	4	3	0	9	0	0	-1	0	0	-2	0	16	-3	19
1634	2	1	1	2	26	0	-5	-6	-2	-2	-1	0	32	-16	48
1635	0	1	1	1	3	0	0	-1	0	0	-5	0	6	-6	12
1636	0	3	2	0	11	0	0	-3	-2	-2	-90	-1	16	-98	114
1637	0	7	2	0	10	0	0	0	0	0	-6	0	19	-6	25
1638	2	17	34	0	5	0	0	-1	-1	0	-2	0	58	-4	62
1639	0	5	12	0	18	0	0	-9	-2	0	0	0	35	-11	46
1640	1	91	2	1	1	0	0	-4	-2	0	-14	0	96	-20	116
1641	1	2	1	0	12	0	0	-8	-3	-3	-5	0	16	-19	35
1642	0	44	2	2	14	0	-2	-204	-112	-8	-2	-1	62	-329	391
1643	1	0	5	0	4	0	-3	-15	-6	0	-3	-2	10	-29	39
1644	0	44	9	1	2	0	0	-23	-3	0	-4	0	56	-30	86
1645	2	2	0	0	27	0	0	-6	-2	-5	-54	0	31	-67	98
1646	0	3	0	0	65	1	0	-23	-24	-2	-6	-1	69	-56	125
1647	0	4	8	7	174	2	-3	-28	-4	-1	-22	0	195	-58	253
1648	0	8	37	19	26	0	-2	-68	-38	-2	-68	0	90	-178	268
1649	4	411	73	14	19	0	-8	-139	-17	-9	-51	0	521	-224	745
1650	15	44	18	1	2	0	-13	-620	-292	-20	-394	0	80	-1339	1419
1651	0	20	1	0	3	0	-15	-292	-46	-37	-167	-3	24	-560	584
1652	3	6	6	0	23	0	-12	-156	-546	-13	-215	0	38	-942	980
1653	0	5	2	1	28	0	-7	-558	-98	-10	-165	-1	36	-839	875
1654	1	13	11	4	30	0	-4	-30	-7	-2	-27	0	59	-70	129
1655	0	10	38	2	81	0	-1	-65	-55	-7	-69	0	131	-197	328
1656	3	304	4	32	76	0	0	-46	-2	-4	-8	-1	419	-61	480
1657	6	4	19	12	7	0	-2	-41	-8	-9	-26	0	48	-86	134
1658	0	0	0	0	0	0	0	-7	-3	0	-9	0	0	-19	19
1659	1	199	0	0	0	0	-1	-103	-13	-7	-69	0	200	-193	393
1660	4	1	0	0	1	0	-1	-49	-10	-11	-28	-1	6	-100	106
1661	0	0	0	0	4	0	0	-1	-16	0	-4	0	4	-21	25
1662	0	2	0	0	2	0	-17	-668	-37	-5	-22	0	4	-749	753
1663	0	0	3	0	7	0	-2	-101	-5	-4	-66	0	10	-178	188
1664	0	9	1	0	1	0	-6	-68	-62	-4	-827	-2	11	-969	980
1665	10	2	1	0	4	0	-1	-60	-15	-10	-161	0	17	-247	264
1666	0	1	1	0	4	0	0	-30	0	0	-1	0	6	-31	37
1667	0	0	0	0	1	0	0	0	0	0	0	0	1	0	1
1668	0	0	0	0	0	0	0	0	-1	0	-4	0	0	-5	5
1669	0	25	2	0	16	0	0	-1	0	0	-36	0	43	-37	80
1670	1	33	7	0	21	0	-1	-76	-14	-23	-728	0	62	-842	904
1671	8	3	6	2	0	0	-34	-510	-169	-162	-588	0	19	-1463	1482
1672	0	8	2	1	0	0	-4	-64	-68	0	-2	0	11	-138	149
1673	3	19	0	1	0	0	0	-36	0	0	-2	0	23	-38	61
1674	1	0	0	0	0	0	0	0	0	0	0	0	1	0	1
1675	0	2	0	0	0	0	0	0	0	0	0	0	2	0	2
1676	0	0	0	0	1	0	0	0	0	0	0	0	1	0	1
1677	0	0	0	0	0	0	0	0	0	0	0	0	0	0	0
1678	0	0	0	0	0	0	0	0	0	0	0	0	0	0	0
1679	0	0	0	0	0	0	0	0	0	0	-1	0	0	-1	1
1680	0	1	0	0	1	0	0	-22	-8	-1	-6	0	2	-37	39
1681	0	0	0	0	0	0	0	-20	-3	0	-9	0	0	-32	32
1682	0	1	0	0	12	0	0	-4	0	0	-9	0	13	-13	26
1683	0	0	0	0	2	0	-1	0	0	0	-1	0	2	-2	4
1684	0	0	1	0	0	0	0	0	0	0	-2	0	1	-2	3
1685	2	92	6	5	2	0	0	-11	0	-2	-3	0	107	-16	123
1686	1	237	106	18	28	0	-9	-37	-88	-49	-103	0	390	-286	676
1687	3	66	81	9	188	1	0	-17	-1	0	0	0	348	-18	366
1688	9	1288	1089	30	1239	1	0	-3	-2	-1	-2	0	3656	-8	3664
1689	17	956	318	57	312	0	0	-3	0	0	-25	0	1660	-28	1688
1690	21	567	367	30	239	9	0	-14	-1	-1	-7	-2	1233	-25	1258
1691	15	865	197	19	375	0	-1	-4	-18	-2	-24	0	1471	-49	1520
1692	33	1089	113	36	41	0	0	-10	0	-2	-13	0	1312	-25	1337
1693	30	297	108	3	63	2	-2	-85	-18	-4	-11	0	503	-120	623
1694	9	49	5	7	555	0	0	-5	-2	-5	-6	0	625	-18	643
1695	6	41	30	2	97	0	0	-4	0	0	-3	0	176	-7	183
1696	1	69	96	20	514	1	-2	-11	-14	-2	-24	-1	701	-54	755
1697	2	82	48	12	41	0	-1	0	-2	0	0	0	185	-3	188
1698	3	176	74	8	58	0	0	-5	-4	0	-5	0	319	-14	333
1699	3	22	3	1	9	0	-2	-14	0	-6	-16	0	38	-38	76
1700	1	15	6	1	3	0	0	-2	-1	-2	-10	0	26	-15	41
1701	0	147	6	1	16	0	-1	-40	-11	-3	-11	0	170	-66	236
1702	3	80	14	10	33	0	-1	-54	-64	-5	-61	0	140	-185	325
1703	0	5	7	1	86	2	-1	-53	-2	-3	-31	0	101	-90	191
1704	0	22	20	9	200	0	-1	-26	-1	-1	-21	-1	251	-51	302
1705	0	12	95	11	59	1	-1	-25	-2	-3	-8	0	178	-39	217
1706	1	296	16	2	375	2	-1	-9	-4	-2	-6	0	692	-22	714
1707	4	390	5	14	53	0	0	0	-2	0	-2	0	466	-4	470
1708	10	48	107	6	78	1	0	-5	-1	0	0	0	250	-6	256
1709	3	157	22	2	18	0	0	-1	-4	0	-2	0	202	-7	209
1710	2	16	32	0	36	0	0	-5	-2	-1	-13	0	86	-21	107
1711	0	152	1	22	111	1	0	-3	-2	-1	-13	0	287	-19	306
1712	8	3	61	15	180	2	0	-5	-37	-2	-30	0	269	-74	343
1713	0	154	134	10	203	4	0	-4	-7	0	0	0	505	-11	516
1714	1	141	12	33	679	0	-1	-10	0	-1	-2	0	866	-14	880
1715	1	15	14	15	292	1	-2	-8	-3	-1	-5	0	338	-19	357
1716	2	15	21	6	18	0	0	-5	-6	-1	-5	0	62	-17	79
1717	1	46	70	7	17	0	0	-6	-4	0	-4	0	141	-14	155
1718	2	69	25	3	418	0	0	-8	-2	-1	-14	0	517	-25	542
1719	7	135	32	13	431	0	-4	-47	-40	-21	-123	0	618	-235	853
1720	2	85	73	19	134	1	0	0	0	0	-3	0	314	-3	317
1721	5	799	519	21	669	1	0	0	-1	-1	-3	0	2014	-5	2019
1722	7	1755	63	99	577	0	0	-1	0	0	0	0	2501	-1	2502
1723	39	254	316	86	73	0	0	-3	0	0	-5	0	768	-8	776
1724	2	85	29	7	4	0	0	-3	-4	-1	-3	0	127	-11	138
1725	16	65	6	1	0	0	-1	-12	-14	-1	-9	0	88	-37	125
1726	1	12	0	0	0	0	0	-7	-3	0	-3	0	13	-13	26
1727	1	9	2	0	7	0	-3	-139	-23	-1	-33	0	19	-199	218
1728	6	9	1	13	9	0	-11	-149	-12	-3	-88	0	38	-263	301
1729	1	1	3	1	14	1	0	-57	-14	-8	-61	0	21	-140	161
1730	0	38	5	11	235	0	0	0	0	0	-1	0	289	-1	290
1731	6	65	64	60	564	0	0	-1	0	0	0	0	759	-1	760
1732	0	11	92	20	12	2	0	-4	-1	0	-2	0	137	-7	144
1733	3	1006	25	0	77	0	0	-1	-1	0	-24	-1	1111	-27	1138
1734	7	540	6	0	19	0	0	-3	-1	0	0	0	572	-4	576
1735	9	67	83	2	24	0	0	-1	-7	-1	0	0	185	-9	194
1736	2	64	8	1	12	0	0	-6	0	0	-5	0	87	-11	98
1737	11	96	57	2	3	0	-3	-2	0	-1	-7	0	169	-13	182
1738	4	56	24	0	3	0	0	-8	0	-2	0	0	87	-10	97
1739	1	47	2	0	6	0	-2	-12	0	0	-4	0	56	-18	74
1740	2	0	1	0	1	0	-1	-4	0	0	-5	0	4	-10	14
1741	0	1	2	0	88	0	-1	0	-2	-1	-13	0	91	-17	108
1742	0	19	3	0	469	1	0	-3	0	0	-6	0	492	-9	501
1743	4	431	229	37	286	3	0	0	-1	-1	0	0	990	-2	992
1744	3	98	35	5	1	0	0	-2	0	-1	0	0	142	-3	145
1745	0	530	51	0	224	0	-1	-5	-5	0	-4	0	805	-15	820
1746	16	205	0	24	97	1	-1	-24	-1	-2	-21	0	343	-49	392
1747	3	1	133	11	237	0	-4	-2	-31	-23	-41	0	385	-101	486
1748	0	733	82	7	77	0	0	-7	-5	-3	-7	0	899	-22	921
1749	9	217	252	9	217	1	0	-7	-5	0	-1	0	705	-13	718
1750	16	374	16	60	138	0	-1	-22	-1	-2	-14	0	604	-40	644
1751	6	7	22	8	20	0	0	-2	0	0	-9	0	63	-11	74
1752	8	327	36	7	73	0	-1	-4	-14	0	-13	-1	451	-33	484
1753	1	137	10	1	8	0	0	-5	0	0	-7	0	157	-12	169
1754	4	2	0	1	2	1	-1	-4	-1	-1	-1	0	10	-8	18
1755	0	0	0	0	3	0	0	-4	-1	0	-3	0	3	-8	11
1756	0	20	0	0	110	0	0	-11	0	-1	-19	0	130	-31	161
1757	0	6	0	4	35	0	0	-2	-2	-2	-17	0	45	-23	68
1758	1	2	31	6	51	1	0	0	-3	0	-7	0	92	-10	102
1759	2	191	193	40	225	0	-1	-34	-4	-1	-7	-2	651	-49	700
1760	4	223	42	46	267	0	-5	-182	-80	-7	-54	-1	582	-329	911
1761	9	122	53	15	64	0	0	-10	-3	0	-2	0	263	-15	278
1762	35	463	182	8	14	0	0	-18	-3	-2	-7	0	702	-30	732
1763	3	19	3	0	3	0	-1	-15	-1	-1	-4	0	28	-22	50
1764	4	25	0	2	6	0	0	-11	-1	-1	-8	0	37	-21	58
1765	3	3	1	9	13	0	0	0	0	-1	-24	0	29	-25	54
1766	1	76	1	2	110	1	0	-1	0	0	-15	0	191	-16	207
1767	14	27	7	5	290	1	-1	-34	-6	0	-18	0	344	-59	403
1768	1	9	13	25	100	0	0	-5	-3	0	-1	0	148	-9	157
1769	1	25	260	0	2	0	-3	-51	-75	-3	0	0	288	-132	420
1770	1	249	3	0	0	0	-1	-7	-1	0	0	0	253	-9	262
1771	3	53	1	0	3	0	-3	-30	0	0	0	-1	60	-34	94
1772	1	0	0	0	0	0	0	0	0	0	-1	0	1	-1	2
1773	0	6	9	0	13	2	0	-4	-5	-6	-37	0	30	-52	82
1774	0	23	8	2	82	0	-16	-23	-64	-7	-40	0	115	-150	265
1775	6	60	25	17	42	0	-4	-334	-46	-27	-146	-1	150	-558	708
1776	1	68	63	4	33	0	-5	-45	-28	-5	-28	0	169	-111	280
1777	1	44	3	0	5	0	-2	-54	-1	0	-5	0	53	-62	115
1778	2	8	0	1	20	0	-7	-47	-2	0	-11	0	31	-67	98
1779	0	2	0	0	1	0	0	-11	-7	-2	-28	0	3	-48	51
1780	0	3	0	0	0	0	0	-7	-2	-64	-10	0	3	-83	86
1781	0	6	0	0	123	0	-1	-43	-54	-7	-4	0	129	-109	238
1782	0	1	0	12	0	0	0	-35	-13	-6	-218	0	13	-272	285
1783	0	0	277	0	8	0	-3	-24	-3	-1	-7	0	285	-38	323
1784	1	206	3	1	3	0	-30	-1250	-14	0	-9	0	214	-1303	1517
1785	2	4	0	0	0	0	-1	-88	-1	-1	-76	-1	6	-168	174
1786	0	5	1	0	2	0	-12	-61	-15	-22	-179	0	8	-289	297
1787	0	7	1	0	7	0	-1	-390	-156	-33	-171	-2	15	-753	768
1788	0	4	0	0	11	0	-3	-192	-31	-12	-977	-3	15	-1218	1233
1789	0	1	2	1	3	0	-3	-16	-29	-45	-165	0	7	-258	265
1790	2	33	26	2	237	0	-1	-56	-27	-9	-72	-2	300	-167	467
1791	1	107	5	7	95	0	-28	-1639	-125	-32	-1161	-1	215	-2986	3201
1792	3	12	65	17	114	0	-11	-39	-71	-50	-463	0	211	-634	845
1793	2	425	64	48	136	0	-2	-100	-12	-6	-31	0	675	-151	826
1794	35	757	162	3	28	1	0	-64	-17	-3	-33	0	986	-117	1103
1795	7	125	64	0	158	0	-4	-47	-11	-10	-114	0	354	-186	540
1796	1	9	2	31	80	0	-26	-111	-5	-3	-78	-1	123	-224	347
1797	0	197	41	2	21	0	0	-95	-12	-6	-8	0	261	-121	382
1798	7	227	17	2	434	0	-1	-25	-45	-3	-31	0	687	-105	792
1799	3	8	13	25	34	0	-8	-317	-84	-43	-564	-1	83	-1017	1100
1800	0	21	212	0	18	0	-6	-105	-30	-1	-38	-1	251	-181	432
1801	0	484	8	16	31	0	-10	-229	-13	-6	-77	0	539	-335	874
1802	26	31	14	1	55	0	-2	-10	-2	-3	-13	0	127	-30	157
1803	8	38	9	23	162	0	0	-4	-4	0	-6	0	240	-14	254
1804	2	79	18	4	34	0	0	-7	-4	0	-24	0	137	-35	172
1805	0	42	4	10	13	0	0	-1	-1	-2	-7	0	69	-11	80
1806	1	144	27	2	26	2	0	-10	-4	0	-8	0	202	-22	224
1807	5	35	7	1	112	0	0	-30	-3	-3	-11	0	160	-47	207
1808	0	10	25	6	161	1	-10	-309	-82	-13	-447	0	203	-861	1064
1809	23	222	12	7	39	1	0	-9	-4	-4	-18	0	304	-35	339
1810	5	89	120	58	90	0	0	-1	-2	0	-2	0	362	-5	367
1811	24	1212	184	8	72	0	0	-2	0	0	-5	0	1500	-7	1507
1812	42	189	16	20	33	0	0	-1	-7	-1	-6	0	300	-15	315
1813	4	66	4	1	16	0	0	-1	0	0	-5	0	91	-6	97
1814	1	36	0	0	37	0	0	-11	-5	-1	-5	0	74	-22	96
1815	1	0	0	0	8	1	-1	-86	-66	-8	-60	0	10	-221	231
1816	0	0	1	1	710	1	0	-5	-5	0	-6	0	713	-16	729
1817	0	4	23	24	527	0	0	-23	-2	-1	0	0	578	-26	604
1818	0	20	134	26	119	0	-1	-28	-5	0	-6	0	299	-40	339
1819	0	82	7	1	75	0	0	-3	-2	-1	-4	0	165	-10	175
1820	0	25	22	34	13	0	-1	-6	-4	-2	-15	0	94	-28	122
1821	0	42	84	7	40	0	0	-3	-2	-2	-5	0	173	-12	185
1822	3	1234	80	4	96	0	-1	-10	-18	-1	-5	0	1417	-35	1452
1823	47	29	1	4	4	0	0	-21	-3	0	-1	0	85	-25	110
1824	3	3	1	0	2	0	0	-5	-1	0	-10	0	9	-16	25
1825	1	2	0	0	1	0	0	-9	0	-2	-7	0	4	-18	22
1826	0	0	0	0	0	0	0	0	-3	0	-1	0	0	-4	4
1827	0	1	0	0	10	0	0	-1	0	0	-1	0	11	-2	13
1828	0	0	0	0	1	2	0	-1	-1	0	-17	-1	3	-20	23
1829	0	1	1	0	84	0	0	-2	0	0	-2	0	86	-4	90
1830	0	1	0	4	4	0	0	0	0	0	-1	0	9	-1	10
1831	0	0	9	2	5	0	0	0	0	0	-1	0	16	-1	17
1832	0	8	2	0	4	0	0	-1	-2	0	-1	0	14	-4	18
1833	0	4	0	0	2	0	0	-3	-2	-2	-1	0	6	-8	14
1834	0	0	0	0	13	0	0	-4	-2	0	-7	-1	13	-14	27
1835	0	1	0	4	11	0	0	-3	-1	0	-11	0	16	-15	31
1836	0	8	26	4	4	0	-2	-6	-6	0	-1	0	42	-15	57
1837	0	27	5	0	2	0	0	-8	-1	0	0	0	34	-9	43
1838	3	53	0	0	0	0	-1	-6	-1	0	-2	0	56	-10	66
1839	1	0	0	0	0	0	0	-1	0	0	-2	0	1	-3	4
1840	0	3	0	0	1	0	0	-3	-2	0	-2	0	4	-7	11
1841	3	6	9	1	32	0	0	-43	-2	-3	-8	0	51	-56	107
1842	1	101	6	1	54	1	-2	-114	-23	-2	-38	-3	164	-182	346
1843	5	37	8	3	13	0	-6	-86	-52	-9	-132	-2	66	-287	353
1844	2	29	11	0	51	0	-28	-510	-91	-6	-135	0	93	-770	863
1845	4	13	6	4	19	0	-2	-64	-54	-7	-89	-1	46	-217	263
1846	0	16	10	1	6	0	-2	-11	-10	-3	-51	0	33	-77	110
1847	3	21	14	1	12	1	-1	-34	-38	-12	-539	0	52	-624	676
1848	11	586	51	6	244	2	-7	-30	-69	-47	-1015	-1	900	-1169	2069
1849	3	18	13	9	72	0	0	-45	-6	-1	-7	0	115	-59	174
1850	10	107	94	3	115	0	-2	-69	-5	-4	-62	0	329	-142	471
1851	4	8	0	1	10	0	-5	-1	0	-3	-25	0	23	-34	57
1852	0	7	2	0	27	0	0	-4	-204	-23	-282	-1	36	-514	550
1853	1	12	3	3	11	0	0	-68	-42	-5	-338	-1	30	-454	484
1854	0	12	27	2	28	0	-5	-12	-116	-8	-200	0	69	-341	410
1855	0	11	4	5	43	0	-5	-107	-30	-9	-21	-1	63	-173	236
1856	0	15	87	4	67	0	-3	-90	-24	-1	-69	0	173	-187	360
1857	0	19	4	5	5	0	-11	-279	-119	-49	-428	0	33	-886	919
1858	0	12	13	5	138	0	-6	-11	-79	-9	-123	-1	168	-229	397
1859	0	30	8	18	67	0	-1	-265	-33	-2	-26	0	123	-327	450
1860	3	21	508	12	225	0	-22	-202	-63	-33	-329	0	769	-649	1418
1861	1	58	32	10	82	0	-4	-128	-27	-10	-25	0	183	-194	377
1862	25	255	312	5	30	7	-3	-180	-24	-4	-41	0	634	-252	886
1863	3	754	39	10	123	1	-1	-8	-4	-1	-13	0	930	-27	957
1864	35	543	200	26	91	1	-1	-3	-3	-3	-22	0	896	-32	928
1865	11	708	164	16	168	0	-3	-85	-21	-6	-53	0	1067	-168	1235
1866	20	94	17	58	12	0	-3	-10	-6	-2	-16	0	201	-37	238
1867	17	56	12	0	0	0	0	-21	-4	-1	-10	0	85	-36	121
1868	3	3	0	1	1	0	0	-3	-5	0	-4	0	8	-12	20
1869	1	27	14	1	32	0	-3	-58	-127	-7	-187	-3	75	-385	460
1870	1	21	5	16	41	1	0	-21	-6	0	-4	0	85	-31	116
1871	10	242	88	15	208	2	-3	-177	-76	-6	-61	-1	565	-324	889
1872	0	30	180	3	282	0	0	-4	0	0	-5	0	495	-9	504
1873	6	714	13	18	72	2	0	-3	0	-1	-4	0	825	-8	833
1874	15	15	27	9	611	0	0	-3	-3	-6	-10	0	677	-22	699
1875	0	76	9	8	142	1	0	0	-1	-1	-6	0	236	-8	244
1876	15	162	45	8	180	1	-60	-39	-281	-18	-135	-4	411	-537	948
1877	4	49	48	23	177	0	0	-12	-2	0	-22	0	301	-36	337
1878	9	304	171	12	3	0	-3	-36	-19	-24	-1	0	499	-83	582
1879	3	50	17	0	6	0	0	-6	-12	0	-1	0	76	-19	95
1880	7	390	3	1	6	0	-25	-1480	-10	-10	-53	0	407	-1578	1985
1881	0	1	1	1	3	0	-1	-1	-1	0	-6	0	6	-9	15
1882	0	22	14	6	29	0	-9	-471	-255	-8	-231	-1	71	-975	1046
1883	0	10	8	6	4	0	-11	-272	-15	-8	-24	-1	28	-331	359
1884	1	23	4	1	97	0	-13	-15	-31	-2	-101	0	126	-162	288
1885	2	1	11	7	74	3	-2	-14	-13	-12	-23	0	98	-64	162
1886	5	28	70	6	167	10	-15	-208	-103	-10	-423	-3	286	-762	1048
1887	0	42	41	5	147	0	-3	-53	-20	-32	-221	0	235	-329	564
1888	6	596	8	36	26	0	-6	-51	-31	-23	-86	0	672	-197	869
1889	13	7	28	6	3	0	-6	-133	-13	-12	-28	-2	57	-194	251
1890	1	172	5	2	68	0	-5	-56	-6	-1	-41	-1	248	-110	358
1891	3	8	0	8	4	0	0	-6	-2	-2	-7	0	23	-17	40
1892	3	1	9	2	2	0	0	-3	-2	-1	-4	0	17	-10	27
1893	0	30	0	0	39	1	0	-17	-9	-6	-222	-4	70	-258	328
1894	0	29	5	7	211	0	0	-8	-9	-6	-443	-1	252	-467	719
1895	0	1	10	14	3	0	-1	-54	-2	-4	-26	0	28	-87	115
1896	0	0	56	1	2	0	0	-21	-24	-9	-118	0	59	-172	231
1897	0	482	0	0	8	0	-4	-212	-58	-13	-204	-1	490	-492	982
1898	7	8	6	0	19	0	-5	-492	-27	-13	-60	0	40	-597	637
1899	0	0	2	2	219	0	-1	-28	-18	-2	-23	0	223	-72	295
1900	0	16	3	36	112	0	-5	-64	-7	0	-13	0	167	-89	256
1901	1	8	41	6	44	1	-1	-1	0	0	0	0	101	-2	103
1902	0	58	15	3	42	0	0	-21	-5	-1	-9	-1	118	-37	155
1903	2	199	11	3	82	4	0	-15	-6	-1	-1	0	301	-23	324
1904	3	0	2	4	277	2	0	-1	-1	0	-1	0	288	-3	291
1905	2	30	146	32	140	1	0	-3	0	0	0	0	351	-3	354
1906	7	222	94	13	23	0	0	-1	-1	0	-1	0	359	-3	362
1907	6	109	22	1	0	0	0	0	0	0	0	0	138	0	138
1908	15	63	17	0	3	0	0	0	0	0	0	0	98	0	98
1909	15	158	0	0	0	0	0	0	0	0	0	0	173	0	173
1910	5	0	1	0	0	0	0	0	0	0	0	0	6	0	6
1911	0	0	0	0	0	0	0	0	0	0	0	0	0	0	0
1912	0	0	0	0	0	0	0	0	0	0	-1	0	0	-1	1
1913	0	0	1	0	8	0	0	0	0	0	0	0	9	0	9
1914	1	15	1	1	24	2	0	-6	-3	0	-1	0	44	-10	54
1915	0	2	2	3	41	0	-1	-8	-3	0	-24	0	48	-36	84
1916	0	18	5	1	17	0	-2	-6	-4	-6	-12	0	41	-30	71
1917	0	9	4	3	2	0	0	-16	-2	-1	-23	0	18	-42	60
1918	2	10	56	2	1	0	-1	-25	-33	-4	-91	-1	71	-155	226
1919	0	8	0	0	0	0	-1	-15	-3	-3	-34	0	8	-56	64
1920	5	37	20	1	11	0	-1	-1	-3	0	-2	0	74	-7	81
1921	4	39	1	1	28	0	0	-11	-1	0	-3	0	73	-15	88
1922	0	4	2	1	19	0	-1	-89	-1	-1	-6	0	26	-98	124
1923	1	3	4	3	110	0	-2	-7	-5	-1	-9	0	121	-24	145
1924	1	2	1	0	6	0	0	-2	0	0	0	0	10	-2	12
1925	1	5	1	0	5	0	0	-9	-5	0	0	0	12	-14	26
1926	0	7	3	0	3	0	0	-5	-3	-2	-10	0	13	-20	33
1927	3	15	11	2	49	0	0	-1	-11	0	-6	0	80	-18	98
1928	2	141	25	14	36	1	0	-126	0	-2	-16	0	219	-144	363
1929	4	7	73	0	15	1	-9	-5	-1	-7	-13	0	100	-35	135
1930	2	58	4	1	22	1	0	-1	-4	-5	-10	0	88	-20	108
1931	0	27	11	4	79	0	0	-1	-2	0	-15	0	121	-18	139
1932	2	139	23	4	193	0	-3	-4	-31	-2	-60	-1	361	-101	462
1933	0	50	33	16	24	0	0	-3	-1	0	-3	0	123	-7	130
1934	11	78	347	15	258	0	0	-6	-1	0	-16	0	709	-23	732
1935	1	463	10	34	15	1	-1	-6	-2	-2	-10	0	524	-21	545
1936	14	40	69	5	137	0	0	-8	-9	-1	-7	0	265	-25	290
1937	1	32	3	11	74	0	0	-15	-2	-1	-3	0	121	-21	142
1938	10	14	15	17	73	0	-2	-10	-1	-2	-3	-1	129	-19	148
1939	0	46	6	4	4	0	0	-1	0	-1	-2	0	60	-4	64
1940	1	13	26	1	1	0	0	-11	0	-1	-4	0	42	-16	58
1941	1	38	1	3	22	0	0	0	0	0	0	-1	65	-1	66
1942	0	10	0	1	55	0	0	-1	-3	-1	-82	0	66	-87	153
1943	0	0	2	12	10	0	0	-12	-1	-9	-3	0	24	-25	49
1944	1	154	15	2	178	0	-2	-22	-25	-2	-23	0	350	-74	424
1945	1	26	23	26	126	0	0	-66	-9	-1	-2	0	202	-78	280
1946	8	58	18	31	14	0	-5	-76	-2	0	-7	0	129	-90	219
1947	2	36	19	1	91	0	0	-2	-2	0	-2	0	149	-6	155
1948	8	123	6	5	2	0	0	-2	-1	-2	-2	0	144	-7	151
1949	7	10	23	1	35	0	0	0	0	0	-1	0	76	-1	77
1950	1	237	16	8	16	0	0	-6	0	0	0	0	278	-6	284
1951	22	7	13	2	0	0	0	-2	0	0	-2	0	44	-4	48
1952	0	4	1	0	0	0	0	0	0	0	0	0	5	0	5
1953	0	0	0	0	1	1	0	0	0	0	0	0	2	0	2
1954	0	0	0	0	10	0	0	0	0	0	0	0	10	0	10
1955	0	0	13	1	29	0	0	0	0	0	0	0	43	0	43
1956	0	40	43	1	29	0	0	-5	0	-1	-12	0	113	-18	131
1957	0	68	14	1	3	0	0	0	0	-1	-1	0	86	-2	88
1958	17	179	14	2	174	1	0	-1	0	0	-6	0	387	-7	394
1959	8	9	2	2	56	0	0	0	-1	-1	-3	0	77	-5	82
1960	5	34	82	8	28	0	0	0	0	0	0	0	157	0	157
1961	1	113	76	7	3	0	0	-1	0	-2	-6	0	200	-9	209
1962	1	159	9	0	62	0	0	-2	0	0	-8	0	231	-10	241
1963	2	62	1	4	71	0	0	-7	0	-1	-2	0	140	-10	150
1964	1	2	2	8	16	0	0	-1	-1	0	0	0	29	-2	31
1965	0	71	10	0	21	1	0	-3	-1	0	0	0	103	-4	107
1966	2	70	6	0	27	1	0	0	-1	0	0	0	106	-1	107
1967	0	6	12	1	7	0	0	0	0	0	-2	0	26	-2	28
1968	3	59	21	3	20	0	0	0	0	0	0	0	106	0	106
1969	0	104	29	0	10	0	-1	-2	0	-2	-21	0	143	-26	169
1970	0	27	2	3	14	0	0	-1	0	0	0	0	46	-1	47
1971	1	34	26	2	45	0	0	0	0	-1	-10	0	108	-11	119
1972	1	14	17	6	56	1	-4	-47	-16	-4	-31	0	95	-102	197
1973	2	156	33	22	122	0	-3	-56	-11	-2	-7	0	335	-79	414
1974	6	55	27	21	12	0	0	-10	-2	0	-11	0	121	-23	144
1975	0	2	5	0	2	0	0	-23	-1	0	-1	0	9	-25	34
1976	0	2	1	0	220	2	-1	-21	-5	0	-4	0	225	-31	256
1977	1	12	0	8	111	1	-3	-79	-5	-2	-6	0	133	-95	228
1978	0	0	9	5	2	3	-2	-5	0	0	-1	0	19	-8	27

## Sheet: CaLCuV-CodM BPO-28
position	20nt_fwd	21nt_fwd	22nt_fwd	23nt_fwd	24nt_fwd	25nt_fwd	20nt_rev	21nt_rev	22nt_rev	23nt_rev	24nt_rev	25nt_rev	total_forward	total_reverse	total reads
1	0	6	23	1	13	0	0	-44	-7	-2	-6	-1	43	-60	103
2	3	38	2	4	38	0	-5	-19	-6	-4	-43	0	85	-77	162
3	10	5	3	3	2	0	0	-5	-6	0	-2	0	23	-13	36
4	0	352	44	0	1	0	-1	-18	-20	-1	0	0	397	-40	437
5	2	39	0	0	0	0	-4	-40	0	0	0	0	41	-44	85
6	0	2	0	0	0	0	-2	-2	0	0	0	0	2	-4	6
7	0	0	0	0	0	0	0	0	0	0	0	0	0	0	0
8	0	0	0	3	2	0	0	-2	0	0	0	0	5	-2	7
9	0	0	9	2	24	0	0	0	-1	-1	0	0	35	-2	37
10	0	33	14	0	3	0	0	-3	0	0	0	0	50	-3	53
11	0	65	7	1	46	0	-1	-4	-5	0	-3	0	119	-13	132
12	1	33	0	0	2	0	0	0	0	0	0	0	36	0	36
13	1	5	8	0	1	0	0	0	-1	0	0	0	15	-1	16
14	1	15	6	2	3	0	0	0	0	0	0	0	27	0	27
15	3	13	5	0	8	0	0	0	0	0	-1	0	29	-1	30
16	2	23	7	2	24	0	0	-3	-1	0	0	0	58	-4	62
17	0	14	7	1	124	0	0	0	0	0	0	0	146	0	146
18	0	12	1	26	10	0	0	-3	0	0	0	0	49	-3	52
19	1	1	29	7	48	0	0	0	0	0	0	0	86	0	86
20	0	36	0	1	2	0	0	0	-1	0	-1	0	39	-2	41
21	4	2	4	2	4	0	0	-1	0	0	0	0	16	-1	17
22	0	22	0	10	2	0	0	-1	0	0	-2	0	34	-3	37
23	2	11	69	0	10	0	0	-17	0	0	-5	0	92	-22	114
24	0	47	4	0	20	0	0	-1	0	0	-1	0	71	-2	73
25	0	10	2	1	1	0	0	-21	-7	0	-4	0	14	-32	46
26	0	0	0	0	5	0	0	0	0	0	-1	0	5	-1	6
27	0	0	0	0	1	0	0	0	0	0	0	0	1	0	1
28	1	2	2	1	9	0	0	0	0	0	-1	0	15	-1	16
29	0	0	0	2	0	0	0	0	0	0	0	0	2	0	2
30	0	0	0	0	21	0	0	0	0	0	-1	0	21	-1	22
31	0	0	0	1	8	0	0	0	0	0	0	0	9	0	9
32	0	0	4	0	7	0	0	0	0	0	0	0	11	0	11
33	0	37	3	0	13	0	0	0	-1	0	-6	0	53	-7	60
34	2	9	6	2	3	0	0	-2	0	-1	0	0	22	-3	25
35	1	17	9	3	8	0	0	-1	-1	0	0	0	38	-2	40
36	0	48	2	0	9	0	-1	-1	-1	0	-1	0	59	-4	63
37	2	19	2	0	11	0	0	0	0	-2	-6	0	34	-8	42
38	0	6	4	1	43	0	0	0	-1	0	0	0	54	-1	55
39	0	14	11	1	47	0	0	-1	0	-2	-2	0	73	-5	78
40	2	14	11	2	122	0	0	0	0	-1	0	0	151	-1	152
41	1	45	26	5	82	0	0	-4	-1	0	-1	0	159	-6	165
42	0	58	18	1	3	0	0	0	0	0	0	0	80	0	80
43	1	55	15	1	14	1	0	0	0	0	0	0	87	0	87
44	2	83	3	0	24	0	0	-9	0	0	0	0	112	-9	121
45	1	11	12	2	2	0	0	0	0	0	0	0	28	0	28
46	0	13	18	0	1	0	0	0	-6	0	0	0	32	-6	38
47	0	73	2	0	10	0	0	0	0	0	0	0	85	0	85
48	3	7	3	2	6	0	0	0	-1	0	0	0	21	-1	22
49	0	1	3	0	2	0	0	-1	0	0	0	0	6	-1	7
50	0	1	2	0	3	1	-1	-1	-1	0	-4	0	7	-7	14
51	0	0	0	0	31	0	0	-1	-3	-1	-2	0	31	-7	38
52	0	0	0	11	17	0	0	-7	-7	0	-1	0	28	-15	43
53	0	0	2	1	1	0	0	-4	-2	-1	0	0	4	-7	11
54	0	19	20	0	36	0	0	-7	-1	0	0	0	75	-8	83
55	4	11	1	2	3	0	0	-4	0	0	0	0	21	-4	25
56	1	0	26	0	5	0	-1	-7	-6	0	-12	0	32	-26	58
57	1	8	0	1	9	0	0	-5	0	0	-1	0	19	-6	25
58	0	11	12	1	53	0	0	0	0	0	-1	0	77	-1	78
59	0	12	12	3	58	0	0	0	-1	0	-2	0	85	-3	88
60	1	22	6	2	6	0	-1	-1	-1	0	-6	0	37	-9	46
61	3	12	5	0	13	0	0	0	0	-1	-1	0	33	-2	35
62	0	23	1	1	1	0	0	0	-4	0	-1	0	26	-5	31
63	2	1	0	0	3	0	-1	-7	-1	-1	-25	0	6	-35	41
64	1	63	0	0	57	0	-2	-32	-11	-3	-20	0	121	-68	189
65	2	0	0	7	5	0	-1	-11	-3	0	-27	0	14	-42	56
66	0	0	0	0	0	0	-2	-3	-14	-1	-13	0	0	-33	33
67	0	2	0	0	0	0	0	-4	-4	0	-4	0	2	-12	14
68	0	0	0	1	2	0	0	-12	-3	0	-4	0	3	-19	22
69	0	1	0	0	2	0	0	-6	-1	-2	-7	0	3	-16	19
70	0	0	1	0	3	0	-3	-11	-17	-1	-47	0	4	-79	83
71	0	0	0	0	0	0	0	-24	-1	-4	-5	0	0	-34	34
72	0	0	0	0	0	0	-1	-5	-10	-3	-23	-1	0	-43	43
73	0	0	0	0	0	0	0	-40	-24	-6	-94	-1	0	-165	165
74	0	0	0	0	1	0	-2	0	-9	-7	-22	0	1	-40	41
75	0	0	0	0	0	0	0	-36	-2	-1	-30	0	0	-69	69
76	0	0	0	0	1	0	0	-14	-2	0	-10	0	1	-26	27
77	0	0	0	0	0	0	-1	-15	-4	-1	-7	0	0	-28	28
78	0	1	0	0	0	0	0	0	-1	0	-6	0	1	-7	8
79	0	0	0	0	0	0	0	-2	-1	0	-1	0	0	-4	4
80	0	1	0	0	0	0	-3	-17	-1	-2	-21	0	1	-44	45
81	0	0	0	0	1	0	0	0	0	0	-1	0	1	-1	2
82	0	2	0	0	0	0	0	-7	-1	0	-7	0	2	-15	17
83	0	0	1	0	0	0	0	0	0	0	0	0	1	0	1
84	0	0	0	0	1	0	0	-2	0	0	-4	0	1	-6	7
85	0	1	0	0	1	0	0	0	0	0	0	0	2	0	2
86	0	0	0	0	1	0	0	0	0	0	0	0	1	0	1
87	0	0	0	0	1	0	0	0	0	0	0	0	1	0	1
88	0	2	0	0	2	0	0	0	0	0	0	0	4	0	4
89	0	0	0	0	16	0	0	-18	-6	-4	-8	0	16	-36	52
90	0	0	0	0	9	0	-5	-41	-9	-3	-8	0	9	-66	75
91	0	2	4	0	0	0	0	-8	-7	0	-8	0	6	-23	29
92	0	2	3	0	6	0	0	0	0	0	0	0	11	0	11
93	0	5	0	0	2	0	0	0	0	0	0	0	7	0	7
94	0	3	1	0	1	0	0	-1	0	0	0	0	5	-1	6
95	0	0	0	0	1	0	0	0	0	0	-1	0	1	-1	2
96	0	2	1	0	2	0	0	0	0	0	0	0	5	0	5
97	0	0	0	0	0	0	0	0	0	0	0	0	0	0	0
98	0	0	0	0	0	0	0	-2	-6	0	-1	0	0	-9	9
99	0	0	0	0	0	0	0	-82	-4	-1	-7	0	0	-94	94
100	0	1	0	0	0	0	0	-5	-3	-1	-4	0	1	-13	14
101	0	1	1	0	0	0	0	-1	-1	0	0	0	2	-2	4
102	0	0	0	0	0	0	0	-6	-4	-4	-7	-1	0	-22	22
103	0	0	0	0	0	0	-1	-15	-1	-2	-12	-1	0	-32	32
104	0	0	0	0	1	0	0	-1	0	0	-5	0	1	-6	7
105	0	2	0	1	0	0	0	-1	0	-4	-14	0	3	-19	22
106	0	0	0	1	0	0	0	-2	-2	0	-7	0	1	-11	12
107	0	3	1	0	0	0	0	-30	-9	-8	-34	0	4	-81	85
108	0	0	0	1	0	0	0	-2	-1	-1	-5	0	1	-9	10
109	0	0	0	1	0	0	0	-1	0	0	0	0	1	-1	2
110	0	0	0	0	0	0	0	-7	-3	0	0	0	0	-10	10
111	0	0	0	0	0	0	0	-2	-1	0	-1	0	0	-4	4
112	0	0	0	0	1	0	0	0	0	-1	-15	0	1	-16	17
113	0	0	0	1	0	0	0	-5	0	-4	-17	-1	1	-27	28
114	0	0	0	1	2	0	-1	-3	-8	-2	-27	0	3	-41	44
115	0	0	0	0	0	0	-2	-139	-6	-6	-53	0	0	-206	206
116	0	0	0	0	5	0	0	0	0	-1	0	0	5	-1	6
117	0	0	0	3	10	0	0	-1	0	0	-1	0	13	-2	15
118	0	0	3	0	19	1	0	-4	-2	-1	-2	0	23	-9	32
119	0	12	7	1	34	0	0	-1	-2	0	-1	0	54	-4	58
120	1	29	2	11	5	0	0	0	0	0	-1	0	48	-1	49
121	0	13	25	0	0	1	0	-1	-1	0	-1	0	39	-3	42
122	0	135	3	0	8	0	0	-4	-5	-3	-6	0	146	-18	164
123	7	2	0	0	5	0	0	-2	0	0	0	0	14	-2	16
124	0	0	0	0	1	0	-1	-8	-60	-2	0	0	1	-71	72
125	0	0	0	0	0	0	0	-4	0	0	-1	0	0	-5	5
126	0	1	1	0	1	0	0	0	0	0	0	0	3	0	3
127	0	0	0	0	0	0	0	0	-4	0	0	0	0	-4	4
128	0	0	0	0	0	0	0	0	0	0	0	0	0	0	0
129	0	0	0	0	0	0	0	0	0	0	0	0	0	0	0
130	0	0	0	0	0	0	0	0	0	0	0	0	0	0	0
131	0	0	0	0	0	0	0	0	0	0	0	0	0	0	0
132	0	0	0	0	0	0	0	0	0	0	0	0	0	0	0
133	0	0	0	0	0	0	0	0	0	0	0	0	0	0	0
134	0	0	0	0	1	0	0	0	-1	0	0	0	1	-1	2
135	0	0	0	0	2	0	0	0	0	0	-7	0	2	-7	9
136	0	0	0	0	1	0	0	0	0	0	0	0	1	0	1
137	0	2	0	0	8	0	0	0	0	-1	-1	0	10	-2	12
138	0	1	0	0	5	0	0	0	0	0	0	0	6	0	6
139	0	0	0	1	1	0	0	0	-2	0	0	0	2	-2	4
140	0	0	1	0	1	0	0	0	0	0	0	0	2	0	2
141	0	6	7	0	5	0	0	-2	0	0	0	0	18	-2	20
142	0	2	0	0	0	0	0	-4	0	0	0	0	2	-4	6
143	0	0	0	0	1	0	-1	0	0	0	0	0	1	-1	2
144	0	1	0	0	0	0	-1	-2	0	0	0	0	1	-3	4
145	0	0	0	0	1	0	0	0	0	0	0	0	1	0	1
146	0	1	0	0	0	0	0	0	-3	0	-13	-2	1	-18	19
147	0	0	0	0	0	0	0	0	0	0	-1	0	0	-1	1
148	0	0	0	0	0	0	0	0	0	0	-2	0	0	-2	2
149	0	0	1	0	0	0	0	0	-1	0	0	0	1	-1	2
150	0	0	0	0	0	0	0	-1	0	0	0	0	0	-1	1
151	0	0	0	0	0	0	0	0	0	0	0	0	0	0	0
152	0	0	0	0	0	0	-1	0	0	0	0	0	0	-1	1
153	0	0	0	0	0	0	0	0	0	0	0	0	0	0	0
154	0	0	0	0	0	0	0	0	0	0	0	0	0	0	0
155	0	0	0	0	0	0	0	0	0	0	0	0	0	0	0
156	0	0	0	0	0	0	0	0	0	0	0	0	0	0	0
157	0	0	0	0	0	0	0	0	0	0	0	0	0	0	0
158	0	0	0	0	0	0	0	0	0	0	0	0	0	0	0
159	0	0	0	0	0	0	0	0	0	0	0	0	0	0	0
160	0	0	0	0	1	0	0	0	0	-1	0	0	1	-1	2
161	0	0	0	0	2	0	0	-2	-3	0	0	0	2	-5	7
162	0	1	2	0	0	0	-1	-9	-1	0	0	0	3	-11	14
163	0	7	7	0	0	0	0	0	0	0	0	0	14	0	14
164	0	41	0	0	0	0	0	0	0	0	0	0	41	0	41
165	0	0	0	0	0	0	0	-25	-5	0	-3	0	0	-33	33
166	0	0	0	0	0	0	-1	-3	-2	0	-2	0	0	-8	8
167	0	7	2	1	1	0	0	0	0	0	0	0	11	0	11
168	0	2	0	0	0	0	0	0	0	0	0	0	2	0	2
169	0	0	0	0	1	0	0	0	0	0	0	0	1	0	1
170	0	0	0	0	8	0	0	-2	-1	0	0	0	8	-3	11
171	0	2	1	1	0	0	0	0	0	0	0	0	4	0	4
172	0	0	4	0	2	0	0	0	-1	0	-1	0	6	-2	8
173	0	2	0	0	0	0	0	0	0	0	0	0	2	0	2
174	0	4	1	0	0	0	0	0	0	0	0	0	5	0	5
175	0	0	0	0	1	0	0	0	0	0	0	0	1	0	1
176	0	0	0	0	0	0	0	0	0	0	0	-1	0	-1	1
177	0	0	1	0	0	0	0	0	0	0	0	0	1	0	1
178	0	0	0	0	1	0	0	-1	-1	0	-6	0	1	-8	9
179	0	0	0	0	20	0	-2	-3	-4	-5	-7	-1	20	-22	42
180	0	1	0	0	17	0	-1	-20	-23	-3	-33	0	18	-80	98
181	0	0	13	2	31	0	-1	-1	0	0	-4	0	46	-6	52
182	0	13	2	0	10	0	0	-1	-1	0	-5	0	25	-7	32
183	0	0	11	1	20	0	-1	-4	-1	-2	-18	0	32	-26	58
184	1	82	19	0	14	0	-1	-4	-5	-1	-12	0	116	-23	139
185	5	26	22	1	3	0	-1	-24	-4	0	-16	0	57	-45	102
186	0	3	0	0	0	0	-1	-9	-14	-2	-24	-1	3	-51	54
187	1	1	1	0	1	0	-7	-158	-74	-14	-54	-1	4	-308	312
188	1	12	2	1	1	1	-3	-39	-31	0	-7	0	18	-80	98
189	1	3	10	1	3	0	0	-23	-2	-1	-1	0	18	-27	45
190	0	3	4	0	5	0	0	-1	0	0	-1	0	12	-2	14
191	0	5	2	0	48	0	-1	0	0	0	0	0	55	-1	56
192	0	1	1	3	37	0	0	-1	0	0	0	0	42	-1	43
193	0	4	6	1	76	0	0	-2	0	-1	0	0	87	-3	90
194	0	18	7	1	18	0	-1	-1	-1	0	0	0	44	-3	47
195	1	20	24	8	157	0	0	0	-1	0	0	0	210	-1	211
196	0	99	20	18	3	0	0	-2	0	0	-4	0	140	-6	146
197	6	54	97	0	0	0	0	0	0	0	-5	0	157	-5	162
198	2	180	0	0	0	0	0	0	-3	-1	-2	0	182	-6	188
199	10	4	0	0	0	0	0	-1	0	-1	0	0	14	-2	16
200	0	0	0	0	0	0	0	0	-1	-1	-4	0	0	-6	6
201	0	1	0	0	0	0	0	0	-1	0	-1	0	1	-2	3
202	0	0	0	0	0	0	0	-1	0	0	0	0	0	-1	1
203	0	2	0	1	0	0	0	0	-1	0	0	0	3	-1	4
204	7	2	4	0	0	0	0	0	0	0	0	0	13	0	13
205	0	0	0	0	0	0	0	0	0	-1	-4	0	0	-5	5
206	0	0	0	0	0	0	0	0	0	0	0	0	0	0	0
207	0	0	1	0	0	0	0	0	0	0	0	0	1	0	1
208	0	0	0	0	1	0	0	0	0	0	0	0	1	0	1
209	0	0	0	0	1	0	0	0	0	0	0	0	1	0	1
210	0	0	9	0	6	0	0	0	-2	0	-15	0	15	-17	32
211	0	34	35	8	18	0	0	0	-1	0	-2	0	95	-3	98
212	0	113	15	4	5	0	0	-7	-9	-1	-4	-1	137	-22	159
213	4	0	0	2	12	0	0	-2	-1	-1	-1	0	18	-5	23
214	0	0	1	1	10	0	0	-7	-2	0	-3	0	12	-12	24
215	0	0	0	8	3	0	-1	-5	-1	-1	-4	0	11	-12	23
216	0	0	9	4	3	0	-1	-62	-23	-1	-33	0	16	-120	136
217	2	9	2	1	5	0	-5	-60	-47	-4	-13	0	19	-129	148
218	1	5	2	4	4	0	0	-10	-2	0	-9	0	16	-21	37
219	0	3	4	2	2	0	0	-5	-1	-3	-12	0	11	-21	32
220	0	1	3	0	4	0	0	0	0	0	-2	0	8	-2	10
221	6	7	0	1	1	0	-1	0	0	0	-4	0	15	-5	20
222	0	7	1	0	0	0	0	-6	0	0	-5	-1	8	-12	20
223	0	1	1	0	1	0	0	-2	0	0	-1	0	3	-3	6
224	1	1	3	0	6	0	0	-1	-30	0	-38	0	11	-69	80
225	0	1	0	0	1	0	-1	-27	-1	-10	-2	0	2	-41	43
226	0	1	0	0	18	0	-1	-1	-52	-6	-8	0	19	-68	87
227	0	14	0	0	6	0	-4	-331	-30	-5	-57	-4	20	-431	451
228	0	0	0	0	1	0	-6	-13	-5	-1	-19	0	1	-44	45
229	0	8	6	1	4	0	-5	-33	-9	-3	-19	0	19	-69	88
230	0	1	1	0	3	0	-2	-19	-19	-11	-16	0	5	-67	72
231	0	1	0	0	0	0	-5	-186	-146	-6	-3	-2	1	-348	349
232	0	1	0	0	3	0	-10	-26	-26	-6	-153	-2	4	-223	227
233	1	5	0	0	1	0	-5	-66	-11	-8	-90	0	7	-180	187
234	2	99	19	2	26	1	-4	-20	-86	-14	-127	-1	149	-252	401
235	0	2	0	7	9	0	0	-9	-6	-1	-9	0	18	-25	43
236	0	2	71	0	1	0	0	-19	-15	-4	-32	0	74	-70	144
237	0	114	2	3	0	0	0	-54	-3	-4	-20	0	119	-81	200
238	1	3	0	0	3	0	0	-14	-12	-6	-7	0	7	-39	46
239	0	1	0	0	11	0	-3	-26	-73	-3	-5	0	12	-110	122
240	0	0	0	0	0	0	0	-14	-2	0	0	0	0	-16	16
241	0	7	3	1	19	0	-5	-9	-3	-2	-14	0	30	-33	63
242	0	0	2	3	0	0	0	-1	-2	0	0	0	5	-3	8
243	0	9	0	1	1	0	0	-12	-6	-2	-8	0	11	-28	39
244	0	2	0	0	5	0	0	0	0	0	0	0	7	0	7
245	2	2	2	0	5	0	-1	-1	-1	0	0	0	11	-3	14
246	0	2	0	0	0	0	-1	-1	0	0	-1	0	2	-3	5
247	0	1	0	0	0	0	0	0	0	0	0	0	1	0	1
248	0	7	0	0	0	0	-9	-11	-15	-1	-58	0	7	-94	101
249	0	0	0	0	0	0	-6	-156	-69	-12	-25	0	0	-268	268
250	0	0	1	1	0	0	-10	-230	-140	-2	-70	0	2	-452	454
251	0	0	0	0	0	0	0	-55	-12	-3	-11	0	0	-81	81
252	0	0	0	0	60	0	0	-27	-24	-4	-15	0	60	-70	130
253	0	0	1	2	8	0	-3	-30	-46	-13	-27	-5	11	-124	135
254	1	0	1	2	12	0	0	-10	-3	0	-42	0	16	-55	71
255	4	87	13	5	13	0	-1	0	-1	-2	-8	0	122	-12	134
256	1	32	0	3	0	0	0	-2	0	-1	-4	0	36	-7	43
257	0	0	0	0	2	0	0	0	-1	0	0	0	2	-1	3
258	0	2	1	0	0	0	0	0	0	0	0	0	3	0	3
259	0	0	0	0	0	0	0	0	0	0	0	0	0	0	0
260	0	0	0	0	0	0	0	0	0	0	0	0	0	0	0
261	0	0	0	0	0	0	0	0	0	0	0	0	0	0	0
262	0	0	0	0	0	0	0	0	0	0	-1	0	0	-1	1
263	0	0	0	0	0	0	0	0	0	0	0	0	0	0	0
264	1	0	0	0	0	0	0	-3	0	0	-1	0	1	-4	5
265	0	0	0	0	2	0	-2	-4	-1	-1	-3	0	2	-11	13
266	1	0	0	0	1	0	0	0	-5	0	-10	0	2	-15	17
267	0	12	5	1	44	0	0	0	0	0	-2	0	62	-2	64
268	3	21	12	5	5	1	0	0	0	-1	-5	0	47	-6	53
269	0	9	6	0	7	0	0	-1	0	0	0	0	22	-1	23
270	0	42	0	0	9	0	0	-2	-8	0	-7	0	51	-17	68
271	7	4	5	2	118	1	-1	-23	-4	-2	-7	0	137	-37	174
272	0	4	4	10	157	3	0	-1	0	0	0	0	178	-1	179
273	0	17	19	4	136	2	-1	-9	-2	-1	-3	0	178	-16	194
274	0	39	20	5	8	0	0	-2	0	0	0	0	72	-2	74
275	2	12	3	1	54	0	0	-1	0	0	0	0	72	-1	73
276	0	87	43	14	78	0	0	0	0	0	0	0	222	0	222
277	2	78	121	32	42	1	0	0	0	-1	0	0	276	-1	277
278	3	139	20	8	39	0	0	0	-2	-2	-1	0	209	-5	214
279	5	115	7	16	9	0	0	-2	-3	0	-3	0	152	-8	160
280	0	7	13	3	36	0	0	0	0	0	0	0	59	0	59
281	0	19	1	20	15	0	0	-4	0	0	-2	0	55	-6	61
282	1	0	0	3	6	0	0	0	0	0	-1	0	10	-1	11
283	0	0	1	0	11	0	0	-7	-8	0	-8	0	12	-23	35
284	0	1	0	3	24	0	0	0	-1	0	-1	0	28	-2	30
285	0	11	10	2	27	0	0	-1	-1	0	-3	0	50	-5	55
286	1	0	6	1	7	0	0	0	-3	0	-3	0	15	-6	21
287	0	0	1	0	5	0	0	-7	0	0	0	0	6	-7	13
288	0	1	0	1	1	0	-1	0	0	0	-2	0	3	-3	6
289	0	1	1	0	0	0	0	0	0	0	0	0	2	0	2
290	0	0	0	0	8	0	0	0	0	0	0	0	8	0	8
291	0	0	0	3	3	0	0	0	0	0	0	0	6	0	6
292	0	0	6	2	0	0	0	0	0	0	-1	0	8	-1	9
293	0	1	2	0	0	0	0	0	0	0	0	0	3	0	3
294	0	33	0	2	1	0	0	-1	0	0	0	0	36	-1	37
295	3	1	1	1	0	0	0	-10	0	-1	-61	-1	6	-73	79
296	0	9	80	2	6	0	0	-11	-2	-3	-35	-1	97	-52	149
297	0	40	0	5	11	0	0	0	0	0	-2	0	56	-2	58
298	2	3	9	1	16	0	0	0	-1	-1	-6	0	31	-8	39
299	0	63	11	4	61	0	0	-1	0	0	0	0	139	-1	140
300	0	29	11	0	12	0	0	-46	-3	-3	-6	0	52	-58	110
301	2	49	20	10	59	0	0	-1	0	0	-2	0	140	-3	143
302	2	67	17	3	4	1	0	-9	0	-1	-6	0	94	-16	110
303	0	8	6	1	0	0	-1	-8	-10	-7	-5	0	15	-31	46
304	1	13	2	0	67	0	0	-12	-1	-1	-1	0	83	-15	98
305	0	7	0	3	9	0	-1	-5	0	-1	0	0	19	-7	26
306	0	0	0	0	0	0	0	-1	-2	-1	-1	0	0	-5	5
307	0	1	14	0	3	0	0	-1	0	-1	-5	0	18	-7	25
308	0	15	0	0	0	0	0	0	-3	-2	-3	0	15	-8	23
309	0	4	3	0	0	0	0	-2	0	0	0	0	7	-2	9
310	1	11	1	0	11	0	0	-18	-2	-2	-19	0	24	-41	65
311	1	0	0	0	1	0	0	-1	0	0	-1	0	2	-2	4
312	0	11	6	0	0	0	0	-1	-2	-1	-1	0	17	-5	22
313	0	1	1	0	1	0	0	0	0	0	-1	0	3	-1	4
314	0	1	0	0	17	0	0	-1	0	-1	-1	0	18	-3	21
315	0	1	4	6	51	1	0	0	0	0	-2	0	63	-2	65
316	0	6	14	4	13	0	0	-11	-6	-1	-13	0	37	-31	68
317	0	39	19	3	10	0	-3	-19	-2	-1	-3	0	71	-28	99
318	2	32	7	0	0	0	-1	-8	-5	0	0	0	41	-14	55
319	2	18	4	2	0	0	0	-20	-3	0	0	0	26	-23	49
320	1	12	2	0	0	0	0	-3	0	0	0	0	15	-3	18
321	0	25	0	0	0	0	0	-2	0	0	0	0	25	-2	27
322	0	0	0	0	0	0	0	0	0	0	0	0	0	0	0
323	0	0	0	0	0	0	0	0	0	0	-3	0	0	-3	3
324	0	0	0	0	0	0	0	0	0	0	-1	0	0	-1	1
325	0	0	0	0	0	0	0	0	-2	0	0	0	0	-2	2
326	0	0	0	0	1	0	0	-1	0	0	0	-3	1	-4	5
327	0	0	0	0	1	0	0	0	-1	-12	0	0	1	-13	14
328	0	0	0	7	1	0	0	-1	-8	-2	0	-2	8	-13	21
329	0	2	41	0	16	0	-3	-16	-5	-1	-133	0	59	-158	217
330	0	43	2	1	0	0	-270	-413	-87	-3735	-435	-2	46	-4942	4988
331	69	190	44	2	30	0	-2	-2	-13	-6	-10	-4	335	-37	372
332	8	14	0	0	3	0	-1	-27	-5	-8	-60	0	25	-101	126
333	3	3	1	0	10	0	0	-5	-1	-1	-143	-2	17	-152	169
334	0	5	0	0	16	3	-2	-6	-4	-10	-9	-2	24	-33	57
335	0	0	1	3	104	1	0	0	-1	-1	0	0	109	-2	111
336	0	0	20	50	104	0	0	0	0	0	-2	0	174	-2	176
337	0	22	26	13	1	0	0	-2	0	0	-1	0	62	-3	65
338	2	97	82	3	20	0	0	-1	-3	-2	-4	0	204	-10	214
339	7	241	1	1	13	0	0	-1	0	-1	0	0	263	-2	265
340	6	3	1	3	8	0	-1	-5	0	0	-2	0	21	-8	29
341	1	0	0	1	1	0	0	0	0	0	0	0	3	0	3
342	3	18	12	3	33	0	-1	-1	0	0	-1	0	69	-3	72
343	1	13	2	2	90	0	-1	-2	0	0	-5	0	108	-8	116
344	6	12	12	3	87	3	0	-2	0	-6	-1	0	123	-9	132
345	1	3	21	7	173	0	0	-2	-1	0	-5	0	205	-8	213
346	0	121	12	6	104	2	-4	-12	-4	-1	-22	0	245	-43	288
347	9	79	22	8	19	0	-3	-39	-3	-1	-22	0	137	-68	205
348	6	69	43	5	4	0	0	-4	0	0	-4	0	127	-8	135
349	14	266	6	0	13	0	0	-9	-11	0	-23	0	299	-43	342
350	19	22	1	0	4	0	0	-58	-5	-4	-27	-1	46	-95	141
351	3	5	7	2	0	0	-1	-3	-22	-1	-18	0	17	-45	62
352	1	353	17	3	390	3	-1	-32	-25	-4	-5	-3	767	-70	837
353	4	252	18	54	422	2	-17	-289	-68	-1	-303	0	752	-678	1430
354	5	5	38	14	76	2	-5	-29	-9	-9	-130	0	140	-182	322
355	1	103	790	62	2934	3	-1	-11	-22	-4	-26	0	3893	-64	3957
356	9	487	13	41	91	1	-1	-8	-27	-1	-68	0	642	-105	747
357	14	81	36	17	323	1	-1	-53	-18	-6	-15	0	472	-93	565
358	5	63	27	5	22	1	-5	-157	-24	-1	-84	-2	123	-273	396
359	9	21	12	2	30	0	-7	-34	-18	-5	-92	-3	74	-159	233
360	2	11	8	1	2	0	-2	-17	-26	-7	-261	-3	24	-316	340
361	3	17	8	1	12	0	0	-7	-5	-15	-202	-1	41	-230	271
362	7	10	5	1	8	0	-1	-35	-13	-3	-122	-1	31	-175	206
363	3	9	4	2	57	0	-5	-51	-52	-2	-382	-1	75	-493	568
364	1	3	3	7	6	0	-1	-27	-17	-2	-6	0	20	-53	73
365	7	105	8	1	3	1	0	-3	-1	0	-2	0	125	-6	131
366	0	21	5	2	4	0	-7	-12	-8	-1	0	0	32	-28	60
367	1	5	3	0	0	0	0	-1	0	0	-4	0	9	-5	14
368	0	0	2	0	1	0	0	-1	0	-2	-143	0	3	-146	149
369	0	13	4	1	4	0	0	-23	-16	-39	-7	0	22	-85	107
370	0	33	1	4	108	0	-1	-13	-40	-1	-3	0	146	-58	204
371	0	0	0	0	3	0	-1	-38	-1	0	0	0	3	-40	43
372	0	0	0	0	1	0	-1	-2	-1	0	-2	0	1	-6	7
373	0	11	0	1	0	0	-1	-45	-7	-3	-22	-3	12	-81	93
374	1	1	0	0	0	0	0	0	-1	0	-16	0	2	-17	19
375	0	0	1	0	2	0	0	-42	-33	-15	-116	0	3	-206	209
376	0	4	4	2	48	0	-22	-12	-58	-5	-23	0	58	-120	178
377	2	8	204	28	187	5	-3	-23	-26	-4	-158	-2	434	-216	650
378	0	8	13	5	109	0	-1	-13	-20	-32	-80	0	135	-146	281
379	3	57	69	96	10	6	-12	-299	-335	-37	-58	-1	241	-742	983
380	2	39	60	0	40	0	-8	-138	-814	-84	-632	-4	141	-1680	1821
381	5	87	4	22	4	1	-13	-931	-81	-19	-62	0	123	-1106	1229
382	27	1	187	1	428	1	-6	-30	-217	-3	-51	0	645	-307	952
383	2	466	21	272	848	3	-5	-257	-23	-19	-59	0	1612	-363	1975
384	104	121	1066	61	74	2	-7	-127	-174	-33	-365	-1	1428	-707	2135
385	0	470	290	7	112	0	-21	-261	-163	-14	-237	-1	879	-697	1576
386	53	173	22	10	6	1	-3	-71	-55	-16	-269	0	265	-414	679
387	43	132	198	2	136	1	-9	-355	-92	-29	-71	0	512	-556	1068
388	3	59	7	12	528	6	-5	-33	-38	-104	-248	0	615	-428	1043
389	8	32	44	12	274	1	-1	-40	-140	-4	-9	0	371	-194	565
390	4	106	299	101	231	0	-17	-1806	-108	-4	-52	0	741	-1987	2728
391	6	217	192	13	0	0	-14	-13	-10	0	-9	0	428	-46	474
392	2	65	8	0	12	0	-10	-1197	-37	-5	-21	0	87	-1270	1357
393	25	190	1	6	204	0	-4	-15	0	-4	-223	0	426	-246	672
394	21	4	216	34	891	0	0	-7	-6	-4	-52	-2	1166	-71	1237
395	0	48	16	32	67	2	-1	-9	-17	-2	-166	0	165	-195	360
396	21	95	1203	7	827	4	-1	-5	-14	-4	-10	0	2157	-34	2191
397	3	1019	71	85	1051	2	-5	-67	-60	0	-10	-1	2231	-143	2374
398	4	164	523	86	382	0	-15	-56	-12	-13	-730	-1	1159	-827	1986
399	44	364	2581	36	19	3	-14	-203	-413	-198	-595	0	3047	-1423	4470
400	57	3586	584	7	222	4	-8	-304	-26	-15	-10	-1	4460	-364	4824
401	99	363	60	16	1337	1	-27	-216	-187	-27	-2854	-2	1876	-3313	5189
402	42	70	120	62	17	2	-16	-184	-67	-49	-74	-1	313	-391	704
403	8	321	553	47	1027	12	-34	-332	-736	-71	-647	0	1968	-1820	3788
404	37	736	46	18	82	0	-31	-93	-93	-6	-203	-1	919	-427	1346
405	37	37	96	28	141	4	-15	-224	-42	-26	-267	-3	343	-577	920
406	3	196	102	21	1318	0	-46	-943	-136	-31	-964	-2	1640	-2122	3762
407	12	40	117	45	261	0	-16	-21	-96	-41	-485	-1	475	-660	1135
408	20	151	111	34	131	1	-10	-146	-650	-74	-1076	-11	448	-1967	2415
409	16	235	75	23	60	1	0	-220	-207	-29	-339	0	410	-795	1205
410	22	66	23	11	46	0	-13	-410	-253	-20	-22	0	168	-718	886
411	12	24	70	10	9	0	0	-107	-25	-1	-8	0	125	-141	266
412	1	25	5	2	119	0	-3	-47	-25	-13	-141	-1	152	-230	382
413	6	56	144	4	105	0	-9	-123	-253	-69	-1345	-6	315	-1805	2120
414	2	16	20	3	48	0	-11	-351	-180	-42	-159	0	89	-743	832
415	1	113	47	8	80	2	-7	-54	-50	-8	-200	-1	251	-320	571
416	1	9	7	1	11	1	-50	-701	-50	-10	-32	0	30	-843	873
417	0	12	10	3	12	0	-19	-280	-342	-6	-42	0	37	-689	726
418	0	5	7	1	19	0	-2	-65	-73	-1	-98	-1	32	-240	272
419	0	9	21	4	7	0	-10	-181	-132	-16	-230	0	41	-569	610
420	1	22	33	1	14	0	-2	-31	-15	-12	-52	0	71	-112	183
421	2	21	26	3	0	0	-2	-64	-107	-6	-16	0	52	-195	247
422	4	23	15	0	51	0	0	-27	-22	-7	-294	-9	93	-359	452
423	2	54	12	21	56	0	-10	-100	-598	-14	-350	0	145	-1072	1217
424	0	29	264	13	16	1	-15	-308	-245	-51	-30	-2	323	-651	974
425	2	416	53	0	13	0	-72	-3632	-224	-143	-1375	-3	484	-5449	5933
426	17	36	1	0	11	0	-18	-328	-522	-133	-828	-3	65	-1832	1897
427	6	13	6	35	8	0	-47	-38	-265	-28	-1263	-4	68	-1645	1713
428	6	1	10	2	1	0	0	-114	-5	-7	-172	0	20	-298	318
429	0	108	1	0	8	1	-3	-26	-83	-10	-177	0	118	-299	417
430	4	3	2	8	65	0	-29	-1655	-1028	-256	-685	-6	82	-3659	3741
431	0	7	2	11	79	0	-8	-700	-336	-36	-98	0	99	-1178	1277
432	0	11	3	3	33	0	-23	-945	-354	-10	-241	-2	50	-1575	1625
433	0	2	3	2	13	0	-6	-98	-74	-4	-122	-1	20	-305	325
434	2	2	1	1	2	0	0	-37	-3	0	-17	0	8	-57	65
435	0	7	61	0	3	3	0	-51	-4	-14	-19	0	74	-88	162
436	0	5	0	0	306	3	0	-6	-2	0	-11	-1	314	-20	334
437	4	7	0	5	1580	0	-3	-58	-45	-27	-63	0	1596	-196	1792
438	4	7	103	69	49	3	0	-54	-14	-3	-3	-1	235	-75	310
439	1	92	916	2	49	0	-6	-1	-86	-5	-150	-2	1060	-250	1310
440	4	221	12	5	8	2	-1	-5	-2	-2	-83	0	252	-93	345
441	40	14	57	5	496	0	-21	-36	-94	-59	-150	-6	612	-366	978
442	1	9	6	90	7	3	-2	-29	-18	-5	-66	0	116	-120	236
443	2	4	35	2	66	0	-2	-6	-33	-1	-39	0	109	-81	190
444	11	234	12	17	57	0	-1	-75	-99	-10	-43	0	331	-228	559
445	9	53	46	10	41	0	0	-373	-399	-12	-60	0	159	-844	1003
446	1	17	22	8	44	1	-1	-10	-1	0	-1	0	93	-13	106
447	4	44	61	3	17	0	-4	-160	-135	-3	-14	0	129	-316	445
448	7	117	47	2	3	0	0	-27	-7	0	-3	0	176	-37	213
449	2	55	53	0	5	0	-2	-18	-58	-2	-12	0	115	-92	207
450	5	29	2	0	59	0	-2	-133	-13	-22	-12	0	95	-182	277
451	1	10	6	29	31	3	-8	-51	-18	0	-35	-1	80	-113	193
452	1	29	139	1	169	0	-6	-22	-11	-4	-39	-2	339	-84	423
453	7	583	9	35	6	0	-12	-26	-13	-18	-577	-1	640	-647	1287
454	30	40	221	0	1	0	-10	-19	-21	-6	-2	0	292	-58	350
455	4	154	10	1	8	0	-2	-116	-55	-35	-43	0	177	-251	428
456	2	5	0	0	0	0	-27	-122	-21	-24	-291	-1	7	-486	493
457	0	0	3	0	0	0	-2	-6	-11	-5	-238	0	3	-262	265
458	0	80	40	6	2	0	-5	-65	-4	-4	-43	-3	128	-124	252
459	4	270	6	2	19	1	-14	-22	-56	-3	-50	-1	302	-146	448
460	1	67	14	0	18	0	-4	-139	-53	-15	-123	-1	100	-335	435
461	11	53	16	6	0	0	-17	-118	-17	-5	-14	0	86	-171	257
462	1	7	13	5	35	0	-4	-26	-52	-12	-8	0	61	-102	163
463	8	69	11	4	96	1	-10	-55	-30	-5	-51	-2	189	-153	342
464	0	24	24	4	19	0	-4	-44	-48	-8	-109	0	71	-213	284
465	1	95	67	6	23	0	-4	-38	-17	-6	-23	-1	192	-89	281
466	3	39	18	2	8	0	0	-12	-9	-4	-23	-1	70	-49	119
467	5	63	13	0	19	0	-1	-102	-50	-6	-58	0	100	-217	317
468	6	39	8	0	13	0	-8	-174	-111	-47	-136	-6	66	-482	548
469	3	10	3	2	3	0	-4	-112	-25	-24	-42	0	21	-207	228
470	0	0	0	0	8	0	-1	-43	-48	-4	-44	0	8	-140	148
471	0	5	0	0	5	0	-1	-14	-6	-1	-16	0	10	-38	48
472	0	0	1	0	0	0	-1	-33	-13	0	-5	0	1	-52	53
473	0	13	4	0	1	0	-1	-24	-17	-1	-50	0	18	-93	111
474	0	6	8	1	2	0	-2	-15	-2	-3	-21	0	17	-43	60
475	1	1	0	1	3	0	0	-13	-39	-1	-7	-1	6	-61	67
476	0	0	0	0	1	0	0	-2	-1	0	0	0	1	-3	4
477	0	1	0	2	9	0	0	-2	0	0	0	0	12	-2	14
478	0	0	0	0	0	0	0	0	0	0	0	0	0	0	0
479	1	3	2	0	0	0	0	0	-1	0	-2	0	6	-3	9
480	1	10	0	0	0	0	0	-15	-8	0	-20	0	11	-43	54
481	0	1	0	0	0	0	0	0	-1	0	0	0	1	-1	2
482	0	0	0	0	1	0	0	0	0	0	0	0	1	0	1
483	0	5	2	1	0	0	0	0	0	0	0	0	8	0	8
484	0	0	7	0	0	0	-1	0	0	0	0	0	7	-1	8
485	0	5	0	0	0	0	0	0	0	0	0	0	5	0	5
486	0	0	0	0	0	0	0	0	0	0	0	0	0	0	0
487	0	0	0	0	0	0	0	0	0	0	0	0	0	0	0
488	0	0	0	0	0	0	0	0	0	0	0	0	0	0	0
489	0	0	0	0	0	0	0	0	0	0	0	0	0	0	0
490	0	1	0	0	0	0	0	-3	-2	0	0	0	1	-5	6
491	0	0	0	3	0	0	0	0	0	0	0	0	3	0	3
492	0	1	13	0	0	0	0	0	-2	0	-1	0	14	-3	17
493	0	4	5	1	0	0	0	-2	0	0	0	0	10	-2	12
494	2	10	14	0	4	0	-1	-7	-5	0	-3	0	30	-16	46
495	2	129	8	0	7	0	0	-1	0	-1	-2	0	146	-4	150
496	3	14	11	4	123	3	0	0	0	-1	0	0	158	-1	159
497	0	6	3	7	97	0	0	-2	0	0	-10	0	113	-12	125
498	0	0	7	2	1	1	0	0	-1	0	-2	0	11	-3	14
499	0	63	58	5	193	3	-1	-16	-3	-4	-17	-1	322	-42	364
500	3	76	28	8	78	0	-2	-24	-21	-12	-207	0	193	-266	459
501	10	97	12	9	56	19	-5	-11	-8	-6	-2	0	203	-32	235
502	1	156	57	9	1143	1	-2	-75	-119	-6	-12	0	1367	-214	1581
503	17	131	84	60	246	0	0	-74	-5	-1	-4	0	538	-84	622
504	11	59	518	36	14	0	-9	-29	-58	-14	0	0	638	-110	748
505	2	1893	110	1	3	0	-3	-100	-4	0	0	0	2009	-107	2116
506	64	281	10	1	6	5	-10	-22	0	-1	-4	0	367	-37	404
507	14	15	3	0	363	3	-7	-23	-1193	-141	-13	-1	398	-1378	1776
508	2	11	7	12	701	0	0	-12	-7	0	-2	0	733	-21	754
509	5	88	28	14	2	0	-1	-4	-2	0	-36	0	137	-43	180
510	4	599	1049	11	21	6	-3	-2	-2	-13	-16	0	1690	-36	1726
511	65	6738	45	1	40	0	-2	-5	-23	-10	-37	-25	6889	-102	6991
512	120	2	0	5	33	0	0	-13	-26	-13	-217	-4	160	-273	433
513	0	5	34	0	15	0	-1	-11	-7	-57	-50	0	54	-126	180
514	0	22	9	3	1	2	-1	-264	-346	-4	-25	0	37	-640	677
515	0	19	33	0	100	1	-23	-360	-75	-45	-377	-5	153	-885	1038
516	1	3	1	4	12	0	-13	-357	-61	-25	-215	-1	21	-672	693
517	70	141	249	35	318	0	-4	-73	-22	-5	-56	0	813	-160	973
518	1	45	144	58	728	0	-29	-54	-133	-11	-68	0	976	-295	1271
519	14	692	303	36	42	0	-1	-4	-3	-1	-5	0	1087	-14	1101
520	563	1126	2820	394	165	9	0	-15	-1	-1	-11	-1	5077	-29	5106
521	13	125	66	1	82	1	-4	-24	-28	-56	-1108	-2	288	-1222	1510
522	8	272	15	0	60	3	-56	-372	-316	-13	-74	0	358	-831	1189
523	18	122	36	38	1103	5	-5	-76	-19	-5	-33	-8	1322	-146	1468
524	6	84	136	16	375	0	-7	-214	-67	-1	-196	-3	617	-488	1105
525	5	386	89	25	104	2	-3	-58	-31	-197	-1005	-4	611	-1298	1909
526	33	1012	704	26	752	2	-7	-57	-44	-8	-76	0	2529	-192	2721
527	30	313	22	82	28	0	-36	-484	-218	-60	-230	-2	475	-1030	1505
528	36	77	276	7	183	12	-72	-1006	-758	-63	-418	-4	591	-2321	2912
529	5	249	14	17	69	6	-15	-320	-146	-6	-58	-1	360	-546	906
530	20	125	246	4	205	0	-23	-455	-25	-14	-81	-2	600	-600	1200
531	8	212	59	46	14	0	-15	-197	-148	-79	-200	0	339	-639	978
532	8	102	140	6	46	2	0	-2	-5	-1	-25	0	304	-33	337
533	3	221	28	8	215	0	-19	-1225	-130	-98	-356	-2	475	-1830	2305
534	21	450	41	23	90	3	-24	-289	-848	-48	-177	0	628	-1386	2014
535	10	222	73	20	2056	10	-2	-199	-52	-2	-44	0	2391	-299	2690
536	7	5	3	144	239	0	-27	-471	-138	-1	-78	0	398	-715	1113
537	0	1	1707	38	12	1	-1	-5	-30	0	0	-1	1759	-37	1796
538	0	341	21	1	2	0	-3	-215	-33	0	-4	0	365	-255	620
539	28	552	3	1	0	0	-2	-48	0	-1	0	0	584	-51	635
540	10	22	0	0	0	0	-3	-2	-172	0	-5	0	32	-182	214
541	0	0	0	0	0	0	0	0	0	0	0	0	0	0	0
542	0	1	1	0	0	0	-2	-3	-3	0	-12	0	2	-20	22
543	0	0	0	0	0	0	-1	-80	-40	-4	-13	0	0	-138	138
544	0	33	0	0	12	0	-13	-361	-108	-17	-139	-1	45	-639	684
545	3	2	1	2	20	0	-1	-326	-26	0	-74	0	28	-427	455
546	1	5	41	2	3	0	-14	-32	-25	-19	-211	0	52	-301	353
547	26	286	43	19	107	0	-4	-39	-33	-2	-41	0	481	-119	600
548	9	385	262	36	25	0	-4	-284	-134	-23	-169	-1	717	-615	1332
549	11	197	40	3	28	1	-15	-1135	-190	-28	-18	-4	280	-1390	1670
550	0	9	4	8	24	1	-6	-213	-182	-16	-106	-2	46	-525	571
551	2	14	30	14	107	1	-20	-369	-29	-7	-160	0	168	-585	753
552	0	6	5	6	12	0	-5	-7	-54	-4	-29	0	29	-99	128
553	1	35	10	5	27	0	-4	-476	-33	-11	-98	-3	78	-625	703
554	5	51	18	10	27	0	-114	-6865	-580	-163	-1536	-12	111	-9270	9381
555	1	29	13	0	38	0	-10	-72	-97	-6	-61	0	81	-246	327
556	1	124	9	4	9	0	-34	-1004	-35	-10	-200	0	147	-1283	1430
557	6	2	3	1	7	0	-1	-36	-14	0	-23	0	19	-74	93
558	0	6	3	3	35	0	-3	-372	-103	-17	-40	0	47	-535	582
559	0	28	21	2	36	0	0	-170	-24	-5	-52	0	87	-251	338
[truncated: 1,419 more rows]

## Sheet: CaLCuV-Trail BPO-29
position	20nt_fwd	21nt_fwd	22nt_fwd	23nt_fwd	24nt_fwd	25nt_fwd	20nt_rev	21nt_rev	22nt_rev	23nt_rev	24nt_rev	25nt_rev	total_forward	total_reverse	total reads
[truncated: 1,978 more rows]

[truncated: 1 more sheets: CaLCuV-PolyA BPO-30]
